# Supplementary material for: Genome-wide transcriptome analysis shows extensive alternative RNA splicing in the zoonotic parasite Schistosoma japonicum
Source: BMC Genomics. 2014 Aug 26;15(1):715. doi: 10.1186/1471-2164-15-715 (PMC4203478; doi:10.1186/1471-2164-15-715)
Supplement: Supplementary file 1 — Additional file 1: Differentially expressed genes between females and males. (XLS 605 KB) [file 12864_2014_6414_MOESM1_ESM.xls]

## Sheet: Sheet1
Additional file 1.Differentially expressed genes between females and males.
test_id	gene_id	gene	locus	sample_1	sample_2	status	value_1	value_2	log2(fold_change)	test_stat	p_value	q_value	significant
XLOC_000001	XLOC_000001	Sj_000001	CCON0000096785.1:31334-52054	SjF	SjM	OK	152.403	444.613	1.54466	-3.92346	8.73e-05	0.00258798	yes
XLOC_000010	XLOC_000010	Sj_000011	CCON0000096785.1:676190-744724	SjF	SjM	OK	0.381938	3.24667	3.08755	-3.26283	0.00110305	0.0175235	yes
XLOC_000013	XLOC_000013	Sj_000014	CCON0000096785.1:823659-836636	SjF	SjM	OK	7.13338	36.4445	2.35304	-3.27731	0.00104802	0.0169563	yes
XLOC_000021	XLOC_000021	Sj_000021	CCON0000096785.1:1309183-1313025	SjF	SjM	OK	274.401	20.2928	-3.75725	4.64815	3.35e-06	0.000182619	yes
XLOC_000022	XLOC_000022	Sj_000022	CCON0000096785.1:1317564-1352845	SjF	SjM	OK	135.983	27.5556	-2.30301	4.79623	1.62e-06	9.75e-05	yes
XLOC_000023	XLOC_000023	Sj_000023	CCON0000096785.1:1378513-1388389	SjF	SjM	OK	53.0511	446.32	3.07262	-5.1081	3.25e-07	2.42e-05	yes
XLOC_000024	XLOC_000024	-	CCON0000096785.1:1401333-1402599	SjF	SjM	OK	4609.4	101798	4.46498	-4.57339	4.8e-06	0.000245701	yes
XLOC_000025	XLOC_000025	-	CCON0000096785.1:1431268-1436419	SjF	SjM	OK	2.9392	16.2223	2.46449	-3.04012	0.00236481	0.0294768	yes
XLOC_000026	XLOC_000026	-	CCON0000096785.1:1659921-1661349	SjF	SjM	OK	10.3587	106.421	3.36087	-4.22466	2.39e-05	0.000933113	yes
XLOC_000041	XLOC_000041	Sj_000034	CCON0000096785.1:1005618-1013573	SjF	SjM	OK	331.474	92.019	-1.84889	3.03159	0.00243268	0.0300148	yes
XLOC_000048	XLOC_000048	-	CCON0000096785.1:1669015-1695252	SjF	SjM	OK	637.778	28232.2	5.46815	-3.86236	0.000112296	0.00311875	yes
XLOC_000066	XLOC_000066	-	CCON0000096785.1:1441158-1442420	SjF	SjM	OK	1.34487	12.2242	3.18419	-3.13645	0.00171008	0.0236278	yes
XLOC_000067	XLOC_000067	-	CCON0000096785.1:1443393-1444323	SjF	SjM	OK	2.33836	15.76	2.75269	-2.86328	0.00419284	0.042483	yes
XLOC_000070	XLOC_000070	Sj_000043	CCON0000096786.1:44437-50185	SjF	SjM	OK	490.618	0.62435	-9.61803	10.6738	0	0	yes
XLOC_000078	XLOC_000078	-	CCON0000096786.1:406113-410093	SjF	SjM	OK	1.42791	10.7008	2.90574	-2.8822	0.00394908	0.0410033	yes
XLOC_000085	XLOC_000085	Sj_000056	CCON0000096786.1:908527-916477	SjF	SjM	OK	416.478	237.996	-0.807299	3.01455	0.00257358	0.0312227	yes
XLOC_000086	XLOC_000086	-	CCON0000096786.1:926819-929037	SjF	SjM	OK	91.5303	8.29745	-3.46351	5.79714	6.75e-09	7.84e-07	yes
XLOC_000089	XLOC_000089	Sj_000059	CCON0000096786.1:1105409-1173785	SjF	SjM	OK	18.7169	1.16669	-4.00385	4.1261	3.69e-05	0.00130434	yes
XLOC_000093	XLOC_000093	Sj_000063	CCON0000096786.1:1265309-1265969	SjF	SjM	OK	4881.52	1616.61	-1.59436	2.91347	0.00357438	0.0386216	yes
XLOC_000100	XLOC_000100	Sj_000067	CCON0000096786.1:20598-36488	SjF	SjM	OK	351.074	0.841024	-8.70541	8.88364	0	0	yes
XLOC_000101	XLOC_000101	Sj_000068,Sj_000069	CCON0000096786.1:124905-154723	SjF	SjM	OK	121.895	415.529	1.76931	-3.7496	0.000177117	0.00443413	yes
XLOC_000108	XLOC_000108	Sj_000075	CCON0000096786.1:629795-649919	SjF	SjM	OK	33.7774	0.46226	-6.19121	6.35681	2.06e-10	3.16e-08	yes
XLOC_000114	XLOC_000114	Sj_000082,Sj_000083	CCON0000096786.1:961452-1007231	SjF	SjM	OK	108.482	284.717	1.39207	-4.32594	1.52e-05	0.00063493	yes
XLOC_000125	XLOC_000125	Sj_000046	CCON0000096786.1:190389-211908	SjF	SjM	OK	6.32346	0.922662	-2.77684	2.78493	0.00535388	0.0496489	yes
XLOC_000133	XLOC_000133	-	CCON0000096786.1:625174-625394	SjF	SjM	OK	405.532	17.6542	-4.52174	4.48881	7.16e-06	0.00034562	yes
XLOC_000156	XLOC_000156	Sj_000102	CCON0000096787.1:515078-564442	SjF	SjM	OK	13.3598	56.5526	2.08169	-6.22973	4.67e-10	6.78e-08	yes
XLOC_000157	XLOC_000157	Sj_000103	CCON0000096787.1:588951-604891	SjF	SjM	OK	1.42123	27.1072	4.25346	-4.68724	2.77e-06	0.00015538	yes
XLOC_000170	XLOC_000170	Sj_000117	CCON0000096787.1:356651-376020	SjF	SjM	OK	2.3802	17.8255	2.90478	-3.03131	0.00243492	0.0300148	yes
XLOC_000179	XLOC_000179	Sj_000126	CCON0000096787.1:907704-946015	SjF	SjM	OK	2.40637	11.4915	2.25564	-3.06791	0.00215562	0.0276118	yes
XLOC_000180	XLOC_000180	Sj_000127	CCON0000096787.1:952444-984921	SjF	SjM	OK	1.0194	10.2553	3.33058	-3.09799	0.00194837	0.0259183	yes
XLOC_000194	XLOC_000194	Sj_000139	CCON0000096788.1:322320-373711	SjF	SjM	OK	5.94408	31.4782	2.40483	-3.37196	0.000746363	0.0130532	yes
XLOC_000197	XLOC_000197	Sj_000141	CCON0000096788.1:495246-502986	SjF	SjM	OK	263.439	131.178	-1.00595	3.04003	0.00236553	0.0294768	yes
XLOC_000204	XLOC_000204	Sj_000147	CCON0000096788.1:1157790-1185243	SjF	SjM	OK	5.68754	36.5778	2.68509	-3.82669	0.000129876	0.00347693	yes
XLOC_000206	XLOC_000206	Sj_000148,Sj_000149	CCON0000096788.1:1199211-1267339	SjF	SjM	OK	2.32954	10.2086	2.13167	-2.93247	0.0033628	0.0372824	yes
XLOC_000207	XLOC_000207	Sj_000150	CCON0000096788.1:1295153-1307042	SjF	SjM	OK	99.8525	43.8654	-1.18671	2.82989	0.00465641	0.0455991	yes
XLOC_000223	XLOC_000223	Sj_000164	CCON0000096788.1:920926-969765	SjF	SjM	OK	6.01343	31.4231	2.38556	-3.90237	9.53e-05	0.00275096	yes
XLOC_000229	XLOC_000229	Sj_000172	CCON0000096788.1:1474269-1476428	SjF	SjM	OK	23.2772	92.8009	1.99522	-3.01034	0.00260954	0.0314262	yes
XLOC_000230	XLOC_000230	-	CCON0000096788.1:6831-7370	SjF	SjM	OK	16.5389	1.86464	-3.1489	2.92322	0.00346433	0.0379719	yes
XLOC_000232	XLOC_000232	-	CCON0000096788.1:146661-146975	SjF	SjM	OK	4.66352	74.5662	3.99903	-3.4495	0.000561634	0.0105147	yes
XLOC_000239	XLOC_000239	-	CCON0000096788.1:623892-624347	SjF	SjM	OK	35.6893	2.22766	-4.00189	3.32574	0.000881852	0.0146864	yes
XLOC_000268	XLOC_000268	Sj_000192	CCON0000096789.1:112465-178753	SjF	SjM	OK	4.06934	13.9123	1.77349	-4.42008	9.87e-06	0.000455607	yes
XLOC_000269	XLOC_000269	Sj_000193	CCON0000096789.1:181918-205050	SjF	SjM	OK	1.18635	7.73022	2.70397	-2.97518	0.00292821	0.0341512	yes
XLOC_000271	XLOC_000271	Sj_000195	CCON0000096789.1:241135-284626	SjF	SjM	OK	37.8392	105.738	1.48254	-4.00646	6.16e-05	0.00195671	yes
XLOC_000279	XLOC_000279	Sj_000201	CCON0000096789.1:680625-792563	SjF	SjM	OK	5.10182	20.3283	1.9944	-4.3079	1.65e-05	0.000675422	yes
XLOC_000280	XLOC_000280	Sj_000202	CCON0000096789.1:814227-829448	SjF	SjM	OK	1.85854	36.9434	4.31307	-4.84076	1.29e-06	8.11e-05	yes
XLOC_000281	XLOC_000281	Sj_000202	CCON0000096789.1:814227-829448	SjF	SjM	OK	1.99443	47.1556	4.56338	-4.6898	2.73e-06	0.000154526	yes
XLOC_000285	XLOC_000285	Sj_000207	CCON0000096789.1:1120565-1160401	SjF	SjM	OK	2.43006	14.773	2.6039	-3.62841	0.000285169	0.00636014	yes
XLOC_000306	XLOC_000306	-	CCON0000096790.1:378107-395952	SjF	SjM	OK	21.4981	88.843	2.04705	-3.29219	0.000994119	0.0162477	yes
XLOC_000307	XLOC_000307	Sj_000213	CCON0000096790.1:403149-468272	SjF	SjM	OK	33.405	100.857	1.59417	-4.27743	1.89e-05	0.000766653	yes
XLOC_000309	XLOC_000309	Sj_000216	CCON0000096790.1:624733-633735	SjF	SjM	OK	791.17	4286.25	2.43766	-5.05862	4.22e-07	3.03e-05	yes
XLOC_000311	XLOC_000311	-	CCON0000096790.1:666518-671011	SjF	SjM	OK	5.35641	56.7573	3.40547	-2.91208	0.0035903	0.0386587	yes
XLOC_000312	XLOC_000312	Sj_000220	CCON0000096790.1:699315-705619	SjF	SjM	OK	124.14	803.449	2.69424	-3.13304	0.00173007	0.0238187	yes
XLOC_000319	XLOC_000319	Sj_000227	CCON0000096790.1:1011477-1012599	SjF	SjM	OK	67.7584	0.868279	-6.2861	6.42667	1.3e-10	2.1e-08	yes
XLOC_000322	XLOC_000322	Sj_000230	CCON0000096790.1:1132453-1139528	SjF	SjM	OK	23.4006	4.44666	-2.39576	4.19707	2.7e-05	0.0010181	yes
XLOC_000324	XLOC_000324	Sj_000233	CCON0000096790.1:101596-117718	SjF	SjM	OK	0.408667	4.31112	3.39906	-3.58969	0.000331073	0.00714008	yes
XLOC_000339	XLOC_000339	Sj_000249	CCON0000096790.1:1117198-1121994	SjF	SjM	OK	145.796	52.528	-1.47279	2.98589	0.00282753	0.0332787	yes
XLOC_000361	XLOC_000361	Sj_000254	CCON0000096791.1:292271-329930	SjF	SjM	OK	2.76123	14.8683	2.42885	-3.4313	0.0006007	0.0110531	yes
XLOC_000363	XLOC_000363	-	CCON0000096791.1:386792-399413	SjF	SjM	OK	215.74	38.7192	-2.47817	4.04253	5.29e-05	0.00173874	yes
XLOC_000370	XLOC_000370	Sj_000264	CCON0000096791.1:720791-762034	SjF	SjM	OK	3.57329	22.9222	2.68142	-3.3614	0.000775476	0.0134004	yes
XLOC_000371	XLOC_000371	Sj_000265	CCON0000096791.1:767129-774581	SjF	SjM	OK	7.08787	35.1571	2.31039	-4.31109	1.62e-05	0.000670016	yes
XLOC_000377	XLOC_000377	Sj_000271	CCON0000096791.1:519180-530114	SjF	SjM	OK	11.2435	32.3616	1.5252	-2.85484	0.00430588	0.043265	yes
XLOC_000388	XLOC_000388	Sj_000278	CCON0000096792.1:296141-315002	SjF	SjM	OK	30.8551	239.082	2.95392	-4.44535	8.77e-06	0.000411103	yes
XLOC_000397	XLOC_000397	Sj_000288	CCON0000096792.1:825066-903342	SjF	SjM	OK	48.787	191.183	1.97039	-4.05694	4.97e-05	0.00165183	yes
XLOC_000399	XLOC_000399	Sj_000289	CCON0000096792.1:914606-929412	SjF	SjM	OK	31.661	101.84	1.68552	-3.8416	0.000122232	0.003323	yes
XLOC_000404	XLOC_000404	Sj_000295	CCON0000096792.1:75448-75952	SjF	SjM	OK	2.75775	33.1905	3.5892	-3.60907	0.000307301	0.00674803	yes
XLOC_000405	XLOC_000405	Sj_000296	CCON0000096792.1:79763-110058	SjF	SjM	OK	0.506292	6.95878	3.78079	-3.25067	0.00115135	0.0180746	yes
XLOC_000407	XLOC_000407	Sj_000298,Sj_000299,Sj_000300	CCON0000096792.1:177729-289804	SjF	SjM	OK	44.8197	222.506	2.31164	-4.96607	6.83e-07	4.66e-05	yes
XLOC_000437	XLOC_000437	Sj_000313	CCON0000096793.1:177960-181778	SjF	SjM	OK	23.9186	6.94034	-1.78505	3.02063	0.00252246	0.0308237	yes
XLOC_000438	XLOC_000438	Sj_000314	CCON0000096793.1:196594-203653	SjF	SjM	OK	34.284	7.55124	-2.18275	3.34866	0.000812021	0.0138828	yes
XLOC_000442	XLOC_000442	Sj_000318	CCON0000096793.1:346402-411858	SjF	SjM	OK	2.62549	20.6182	2.97326	-3.5083	0.000450983	0.00890087	yes
XLOC_000443	XLOC_000443	Sj_000320	CCON0000096793.1:493699-535433	SjF	SjM	OK	3.26178	16.9236	2.3753	-3.74206	0.00018252	0.00452829	yes
XLOC_000463	XLOC_000463	-	CCON0000096793.1:184064-185974	SjF	SjM	OK	38.3832	7.14125	-2.42623	3.46845	0.000523464	0.00992524	yes
XLOC_000481	XLOC_000481	Sj_000345	CCON0000096794.1:542809-550703	SjF	SjM	OK	251.777	93.6019	-1.42754	2.95638	0.00311269	0.0353627	yes
XLOC_000488	XLOC_000488	Sj_000351	CCON0000096794.1:309618-328792	SjF	SjM	OK	212.112	84.0179	-1.33606	4.80995	1.51e-06	9.22e-05	yes
XLOC_000489	XLOC_000489	Sj_000352	CCON0000096794.1:406107-428870	SjF	SjM	OK	4.32362	28.0257	2.69644	-3.75371	0.000174239	0.00439633	yes
XLOC_000490	XLOC_000490	Sj_000353	CCON0000096794.1:461860-515453	SjF	SjM	OK	18.9401	41.8159	1.14261	-3.2038	0.00135625	0.0201993	yes
XLOC_000495	XLOC_000495	Sj_000356	CCON0000096794.1:653490-655865	SjF	SjM	OK	4.29687	44.5577	3.37432	-3.66871	0.00024378	0.00566484	yes
XLOC_000501	XLOC_000501	-	CCON0000096794.1:75939-77752	SjF	SjM	OK	0.355265	3.98358	3.4871	-2.98654	0.0028215	0.0332279	yes
XLOC_000517	XLOC_000517	Sj_000359	CCON0000096795.1:149046-181813	SjF	SjM	OK	97.364	27.9668	-1.79967	3.50094	0.000463624	0.00905756	yes
XLOC_000521	XLOC_000521	Sj_000364	CCON0000096795.1:656017-671614	SjF	SjM	OK	109.269	23.6326	-2.20903	5.52362	3.32e-08	3.24e-06	yes
XLOC_000534	XLOC_000534	Sj_000377	CCON0000096795.1:320379-321330	SjF	SjM	OK	30.4409	92.926	1.61007	-3.17636	0.00149137	0.0215699	yes
XLOC_000560	XLOC_000560	Sj_000390	CCON0000096796.1:266921-293878	SjF	SjM	OK	4.48207	19.6571	2.13281	-3.35185	0.000802748	0.0137486	yes
XLOC_000571	XLOC_000571	Sj_000402	CCON0000096796.1:111186-111878	SjF	SjM	OK	406.738	125.203	-1.69983	3.69598	0.00021904	0.00525201	yes
XLOC_000572	XLOC_000572	Sj_000403	CCON0000096796.1:149990-201955	SjF	SjM	OK	14.8803	30.6441	1.0422	-2.78995	0.00527161	0.0492288	yes
XLOC_000591	XLOC_000591	Sj_000411	CCON0000096797.1:224876-250263	SjF	SjM	OK	48.3895	296.941	2.61741	-6.09914	1.07e-09	1.44e-07	yes
XLOC_000592	XLOC_000592	Sj_000412	CCON0000096797.1:293888-351289	SjF	SjM	OK	35.4667	166.585	2.23173	-5.39239	6.95e-08	6.24e-06	yes
XLOC_000607	XLOC_000607	Sj_000427	CCON0000096797.1:482435-488063	SjF	SjM	OK	0.338467	15.5814	5.52466	-3.59463	0.00032485	0.00708503	yes
XLOC_000609	XLOC_000609	-	CCON0000096797.1:810637-827659	SjF	SjM	OK	11.8501	55.5195	2.22809	-2.802	0.0050787	0.0480639	yes
XLOC_000610	XLOC_000610	Sj_000429	CCON0000096797.1:899163-911319	SjF	SjM	OK	388.727	194.05	-1.00233	3.57805	0.000346165	0.00739942	yes
XLOC_000630	XLOC_000630	Sj_000434	CCON0000096798.1:231020-231673	SjF	SjM	OK	63.4622	277.965	2.13093	-3.13693	0.00170727	0.0236278	yes
XLOC_000631	XLOC_000631	Sj_000435,Sj_000436	CCON0000096798.1:277942-316523	SjF	SjM	OK	40.6699	199.696	2.29578	-3.16604	0.00154528	0.0219478	yes
XLOC_000632	XLOC_000632	Sj_000437	CCON0000096798.1:38517-47572	SjF	SjM	OK	1.96892	15.495	2.97633	-2.85891	0.00425094	0.0429365	yes
XLOC_000647	XLOC_000647	Sj_000446	CCON0000096799.1:218147-218984	SjF	SjM	OK	240.685	120.213	-1.00155	3.25442	0.00113625	0.0179329	yes
XLOC_000650	XLOC_000650	Sj_000450	CCON0000096799.1:372589-444125	SjF	SjM	OK	13.2815	62.1396	2.22609	-4.36846	1.25e-05	0.000540298	yes
XLOC_000655	XLOC_000655	Sj_000455,Sj_000456	CCON0000096799.1:43445-64247	SjF	SjM	OK	467.658	132.22	-1.82251	4.71999	2.36e-06	0.000136714	yes
XLOC_000657	XLOC_000657	Sj_000458	CCON0000096799.1:125178-140604	SjF	SjM	OK	27.2343	114.29	2.06921	-5.68968	1.27e-08	1.37e-06	yes
XLOC_000669	XLOC_000669	Sj_000462,Sj_000464	CCON0000096800.1:407043-454493	SjF	SjM	OK	33.4911	98.4099	1.55503	-3.78875	0.000151408	0.00392279	yes
XLOC_000687	XLOC_000687	Sj_000480	CCON0000096800.1:921013-950997	SjF	SjM	OK	21.078	89.3199	2.08325	-5.07316	3.91e-07	2.87e-05	yes
XLOC_000715	XLOC_000715	Sj_000491	CCON0000096801.1:493864-532548	SjF	SjM	OK	0.629068	4.82497	2.93923	-2.87417	0.00405092	0.0415688	yes
XLOC_000755	XLOC_000755	Sj_000522	CCON0000096802.1:64059-109480	SjF	SjM	OK	102.016	191.225	0.906477	-2.8355	0.00457545	0.0450129	yes
XLOC_000765	XLOC_000765	Sj_000532	CCON0000096802.1:385403-402255	SjF	SjM	OK	13.9313	49.2404	1.82151	-3.15684	0.00159491	0.0224053	yes
XLOC_000767	XLOC_000767	Sj_000534	CCON0000096802.1:451900-454473	SjF	SjM	OK	23.675	91.8538	1.95598	-2.82331	0.004753	0.0462355	yes
XLOC_000811	XLOC_000811	Sj_000558	CCON0000096803.1:35193-35394	SjF	SjM	OK	2120.86	8446.26	1.99367	-2.96364	0.00304027	0.0349929	yes
XLOC_000812	XLOC_000812	Sj_000559	CCON0000096803.1:53075-98404	SjF	SjM	OK	14.01	34.5088	1.3005	-2.87505	0.0040397	0.0414977	yes
XLOC_000814	XLOC_000814	Sj_000561	CCON0000096803.1:250930-263732	SjF	SjM	OK	543.167	217.229	-1.32218	3.76534	0.000166323	0.00424653	yes
XLOC_000825	XLOC_000825	Sj_000571	CCON0000096803.1:613861-643724	SjF	SjM	OK	5.85498	33.4053	2.51234	-3.64966	0.000262592	0.00603332	yes
XLOC_000828	XLOC_000828	Sj_000574	CCON0000096803.1:871511-880142	SjF	SjM	OK	1.42815	15.0198	3.39465	-4.2316	2.32e-05	0.00090664	yes
XLOC_000850	XLOC_000850	Sj_000583	CCON0000096804.1:792518-818816	SjF	SjM	OK	1.15305	7.69405	2.73828	-3.20113	0.0013689	0.020325	yes
XLOC_000874	XLOC_000874	Sj_000604,Sj_000605	CCON0000096804.1:1122117-1177980	SjF	SjM	OK	6.83796	23.2088	1.76304	-3.56785	0.000359923	0.0075926	yes
XLOC_000892	XLOC_000892	-	CCON0000096804.1:914637-915073	SjF	SjM	OK	7.0427	45.7908	2.70086	-2.80565	0.00502147	0.0476521	yes
XLOC_000903	XLOC_000903	-	CCON0000096804.1:985634-986700	SjF	SjM	OK	0.658378	6.46778	3.29628	-2.81415	0.00489068	0.0468364	yes
XLOC_000905	XLOC_000905	-	CCON0000096804.1:989180-990111	SjF	SjM	OK	1.1676	12.8969	3.46541	-3.47594	0.000509061	0.00972861	yes
XLOC_000907	XLOC_000907	-	CCON0000096804.1:992810-993710	SjF	SjM	OK	1.21862	11.6369	3.25539	-3.24975	0.00115505	0.0181111	yes
XLOC_000920	XLOC_000920	Sj_000617	CCON0000096805.1:327002-337475	SjF	SjM	OK	13.57	37.3715	1.46152	-3.06073	0.00220802	0.0280944	yes
XLOC_000921	XLOC_000921	Sj_000619	CCON0000096805.1:344990-386322	SjF	SjM	OK	4.655	30.1771	2.6966	-4.94304	7.69e-07	5.17e-05	yes
XLOC_000925	XLOC_000925	Sj_000613	CCON0000096805.1:677328-719308	SjF	SjM	OK	71.5038	2.76031	-4.69511	4.24343	2.2e-05	0.000876071	yes
XLOC_000926	XLOC_000926	Sj_000624	CCON0000096805.1:720642-782785	SjF	SjM	OK	13.0051	1.62061	-3.00447	4.00005	6.33e-05	0.00199733	yes
XLOC_000933	XLOC_000933	-	CCON0000096806.1:96441-99529	SjF	SjM	OK	4.81507	50.1118	3.37952	-3.49851	0.000467872	0.00911288	yes
XLOC_000936	XLOC_000936	Sj_000629	CCON0000096806.1:363715-402157	SjF	SjM	OK	165.109	66.2265	-1.31794	3.18452	0.00144996	0.0211224	yes
XLOC_000985	XLOC_000985	Sj_000660	CCON0000096807.1:237227-238486	SjF	SjM	OK	6.17933	45.4274	2.87804	-2.87148	0.00408554	0.0417465	yes
XLOC_000995	XLOC_000995	Sj_000673	CCON0000096807.1:904716-912519	SjF	SjM	OK	0.255616	11.6444	5.50952	-3.70935	0.000207795	0.00505145	yes
XLOC_000996	XLOC_000996	Sj_000674	CCON0000096807.1:915630-921888	SjF	SjM	OK	0.32112	31.5441	6.61811	-4.35735	1.32e-05	0.000561776	yes
XLOC_001007	XLOC_001007	Sj_000684	CCON0000096807.1:584358-639212	SjF	SjM	OK	18.2509	90.3807	2.30804	-3.18808	0.00143221	0.0209586	yes
XLOC_001010	XLOC_001010	Sj_000687	CCON0000096807.1:750573-768101	SjF	SjM	OK	47.5641	142.597	1.58399	-3.44782	0.000565129	0.0105495	yes
XLOC_001045	XLOC_001045	-	CCON0000096808.1:244792-274529	SjF	SjM	OK	91.8686	7.94746	-3.53101	5.65857	1.53e-08	1.6e-06	yes
XLOC_001055	XLOC_001055	Sj_000705	CCON0000096808.1:278107-279611	SjF	SjM	OK	6062.68	227.451	-4.73633	6.71319	1.9e-11	3.64e-09	yes
XLOC_001062	XLOC_001062	Sj_000709	CCON0000096808.1:631070-682483	SjF	SjM	OK	1.79575	11.9423	2.73343	-3.17507	0.001498	0.0215941	yes
XLOC_001067	XLOC_001067	-	CCON0000096808.1:244792-274529	SjF	SjM	OK	75.6787	0	-1.79769e+308	-1.79769e+308	0.00327365	0.0365845	yes
XLOC_001085	XLOC_001085	Sj_000718	CCON0000096809.1:489406-660786	SjF	SjM	OK	12.9831	1.53695	-3.07849	3.52845	0.000417995	0.00845776	yes
XLOC_001093	XLOC_001093	Sj_000725	CCON0000096809.1:167687-255664	SjF	SjM	OK	23.6533	95.1278	2.00783	-3.54967	0.000385715	0.00801406	yes
XLOC_001099	XLOC_001099	Sj_000731,Sj_000732	CCON0000096809.1:489406-660786	SjF	SjM	OK	16.4788	43.0253	1.38457	-3.76377	0.00016737	0.00426626	yes
XLOC_001171	XLOC_001171	-	CCON0000096811.1:187582-189373	SjF	SjM	OK	60.4041	532.456	3.13994	-3.014	0.00257832	0.0312409	yes
XLOC_001172	XLOC_001172	Sj_000781	CCON0000096811.1:196395-206190	SjF	SjM	OK	5.09791	21.2002	2.0561	-2.95079	0.00316962	0.0357778	yes
XLOC_001191	XLOC_001191	-	CCON0000096811.1:683262-683523	SjF	SjM	OK	16.319	257.854	3.98192	-3.89811	9.69e-05	0.00279294	yes
XLOC_001210	XLOC_001210	Sj_000805	CCON0000096812.1:517238-521469	SjF	SjM	OK	71.8522	9.72852	-2.88474	4.67361	2.96e-06	0.00016321	yes
XLOC_001223	XLOC_001223	Sj_000812,Sj_000813	CCON0000096813.1:242709-363829	SjF	SjM	OK	17.0763	67.1223	1.9748	-4.68562	2.79e-06	0.000156007	yes
XLOC_001232	XLOC_001232	-	CCON0000096813.1:585197-606740	SjF	SjM	OK	2.83027	19.5473	2.78796	-3.75351	0.000174377	0.00439633	yes
XLOC_001239	XLOC_001239	Sj_000823	CCON0000096814.1:26498-27362	SjF	SjM	OK	7.23824	114.952	3.98925	-3.43914	0.000583562	0.0108203	yes
XLOC_001246	XLOC_001246	Sj_000829	CCON0000096814.1:625583-638982	SjF	SjM	OK	30.3396	126.158	2.05595	-4.07143	4.67e-05	0.00158225	yes
XLOC_001250	XLOC_001250	Sj_000833	CCON0000096814.1:120000-144228	SjF	SjM	OK	1.18269	10.2824	3.12003	-4.4801	7.46e-06	0.000357335	yes
XLOC_001256	XLOC_001256	-	CCON0000096814.1:382994-384811	SjF	SjM	OK	89.3342	15.0149	-2.57282	3.31046	0.000931434	0.0153926	yes
XLOC_001267	XLOC_001267	Sj_000842	CCON0000096815.1:148073-149290	SjF	SjM	OK	3.64996	19.6934	2.43176	-2.91277	0.00358243	0.0386216	yes
XLOC_001269	XLOC_001269	Sj_000844	CCON0000096815.1:380102-383419	SjF	SjM	OK	58.9568	265.97	2.17353	-3.22389	0.0012646	0.0192369	yes
XLOC_001273	XLOC_001273	-	CCON0000096815.1:722884-724220	SjF	SjM	OK	2060000	9540000	2.2121	-3.22436	0.00126254	0.0192369	yes
XLOC_001285	XLOC_001285	Sj_000862	CCON0000096815.1:732501-733219	SjF	SjM	OK	683.751	35501.4	5.69826	-8.20884	2.22e-16	7.52e-14	yes
XLOC_001299	XLOC_001299	-	CCON0000096815.1:715825-716399	SjF	SjM	OK	1.50296	15.2406	3.34204	-2.85539	0.00429845	0.0432345	yes
XLOC_001300	XLOC_001300	-	CCON0000096815.1:726187-726933	SjF	SjM	OK	2.59406	20.4193	2.97665	-2.91967	0.00350399	0.0381682	yes
XLOC_001301	XLOC_001301	Sj_000862	CCON0000096815.1:728922-732225	SjF	SjM	OK	34.678	183.078	2.40036	-3.36851	0.000755761	0.0131646	yes
XLOC_001302	XLOC_001302	Sj_000862	CCON0000096815.1:735583-736931	SjF	SjM	OK	2.98789	23.1869	2.95611	-3.55206	0.000382234	0.00796747	yes
XLOC_001306	XLOC_001306	Sj_000869	CCON0000096816.1:485323-564742	SjF	SjM	OK	0.889132	5.31106	2.57853	-4.24726	2.16e-05	0.000864783	yes
XLOC_001311	XLOC_001311	Sj_000872	CCON0000096816.1:745597-767827	SjF	SjM	OK	7.19824	20.9218	1.53929	-2.90543	0.00366743	0.0391964	yes
XLOC_001344	XLOC_001344	-	CCON0000096816.1:1248710-1250843	SjF	SjM	OK	86.6825	0.624798	-7.11621	6.13595	8.47e-10	1.16e-07	yes
XLOC_001363	XLOC_001363	-	CCON0000096816.1:1087055-1087207	SjF	SjM	OK	237307	63400.1	-1.9042	2.92487	0.00344598	0.0378783	yes
XLOC_001390	XLOC_001390	Sj_000915	CCON0000096818.1:190628-284356	SjF	SjM	OK	14.8052	87.5006	2.56319	-6.25133	4.07e-10	5.95e-08	yes
XLOC_001393	XLOC_001393	Sj_000917	CCON0000096818.1:595590-602264	SjF	SjM	OK	26.1444	4.76002	-2.45746	3.93204	8.42e-05	0.00251283	yes
XLOC_001396	XLOC_001396	-	CCON0000096818.1:826478-835039	SjF	SjM	OK	0	7.43375	1.79769e+308	1.79769e+308	0.00505965	0.0479438	yes
XLOC_001430	XLOC_001430	Sj_000941	CCON0000096819.1:73926-152258	SjF	SjM	OK	3.15329	11.0298	1.80648	-3.38344	0.000715832	0.0126645	yes
XLOC_001456	XLOC_001456	Sj_000957	CCON0000096821.1:106564-114879	SjF	SjM	OK	21.567	7.07313	-1.6084	3.41151	0.000646045	0.0117089	yes
XLOC_001485	XLOC_001485	Sj_000978	CCON0000096822.1:240172-247998	SjF	SjM	OK	119.524	36.6757	-1.70441	3.71752	0.000201185	0.00491553	yes
XLOC_001500	XLOC_001500	Sj_000991	CCON0000096824.1:269639-271242	SjF	SjM	OK	1.83637	15.218	3.05085	-3.49318	0.000477305	0.0092314	yes
XLOC_001503	XLOC_001503	Sj_000994	CCON0000096824.1:15323-61511	SjF	SjM	OK	4.64125	40.569	3.12779	-5.06377	4.11e-07	2.97e-05	yes
XLOC_001510	XLOC_001510	Sj_000999	CCON0000096824.1:460801-463466	SjF	SjM	OK	5.82362	31.6544	2.44242	-3.50479	0.000456971	0.00897299	yes
XLOC_001511	XLOC_001511	-	CCON0000096824.1:480588-481012	SjF	SjM	OK	1.23408	29.3196	4.57036	-2.94874	0.00319072	0.0359529	yes
XLOC_001512	XLOC_001512	Sj_001000	CCON0000096824.1:590188-629741	SjF	SjM	OK	74.9277	31.3472	-1.25716	3.89534	9.81e-05	0.00281669	yes
XLOC_001537	XLOC_001537	Sj_001019	CCON0000096825.1:397588-462073	SjF	SjM	OK	0.798725	7.10669	3.15341	-3.691	0.000223372	0.0053163	yes
XLOC_001540	XLOC_001540	Sj_001022	CCON0000096825.1:573839-730799	SjF	SjM	OK	19.6384	36.7285	0.903224	-3.49396	0.000475915	0.00921375	yes
XLOC_001550	XLOC_001550	-	CCON0000096825.1:740351-773814	SjF	SjM	OK	32.4392	0.0822729	-8.62311	5.70063	1.19e-08	1.29e-06	yes
XLOC_001559	XLOC_001559	Sj_001033	CCON0000096826.1:743928-765366	SjF	SjM	OK	1.05636	14.0095	3.72923	-4.38463	1.16e-05	0.000513183	yes
XLOC_001595	XLOC_001595	Sj_001061	CCON0000096828.1:63917-129305	SjF	SjM	OK	11.6207	77.4182	2.73597	-5.62816	1.82e-08	1.9e-06	yes
XLOC_001597	XLOC_001597	-	CCON0000096828.1:5967-10395	SjF	SjM	OK	27.189	6.5092	-2.06247	3.57094	0.000355709	0.00752839	yes
XLOC_001605	XLOC_001605	-	CCON0000096828.1:15655-16291	SjF	SjM	OK	7.76285	0.728232	-3.41412	2.78464	0.00535879	0.0496489	yes
XLOC_001617	XLOC_001617	Sj_001077	CCON0000096830.1:356282-356662	SjF	SjM	OK	4046.72	1695.67	-1.2549	3.54736	0.000389108	0.00804992	yes
XLOC_001626	XLOC_001626	Sj_001086	CCON0000096830.1:424-27615	SjF	SjM	OK	13.8578	33.9043	1.29077	-3.79686	0.000146538	0.00381711	yes
XLOC_001635	XLOC_001635	Sj_001095	CCON0000096830.1:366675-404912	SjF	SjM	OK	10.176	68.4216	2.74929	-7.04174	1.9e-12	4.07e-10	yes
XLOC_001637	XLOC_001637	Sj_001098	CCON0000096830.1:439313-439817	SjF	SjM	OK	1536.95	570.796	-1.42902	2.8766	0.00401983	0.0413817	yes
XLOC_001640	XLOC_001640	Sj_001101	CCON0000096830.1:759388-861869	SjF	SjM	OK	7.06526	34.7989	2.30023	-5.36583	8.06e-08	7.13e-06	yes
XLOC_001653	XLOC_001653	Sj_001106	CCON0000096831.1:293804-335309	SjF	SjM	OK	5.3314	17.4382	1.70966	-3.19058	0.00141989	0.0208603	yes
XLOC_001659	XLOC_001659	Sj_001109	CCON0000096831.1:243528-277904	SjF	SjM	OK	0.776194	5.82906	2.90877	-3.15413	0.00160978	0.0225978	yes
XLOC_001660	XLOC_001660	Sj_001110,Sj_001111	CCON0000096831.1:402775-474593	SjF	SjM	OK	5.14695	19.969	1.95597	-3.80149	0.000143827	0.00376171	yes
XLOC_001676	XLOC_001676	-	CCON0000096832.1:125574-131541	SjF	SjM	OK	0	10.7486	1.79769e+308	1.79769e+308	0.000415591	0.00843506	yes
XLOC_001723	XLOC_001723	Sj_001147	CCON0000096834.1:84169-111917	SjF	SjM	OK	211.165	552.987	1.38888	-3.38425	0.000713731	0.0126389	yes
XLOC_001734	XLOC_001734	-	CCON0000096834.1:297286-337586	SjF	SjM	OK	17.5672	189.785	3.43341	-7.4119	1.25e-13	3.04e-11	yes
XLOC_001737	XLOC_001737	Sj_001158	CCON0000096834.1:477282-493564	SjF	SjM	OK	3.34253	21.3935	2.67816	-3.62945	0.000284022	0.00635985	yes
XLOC_001746	XLOC_001746	-	CCON0000096834.1:293529-294231	SjF	SjM	OK	15.2128	112.821	2.89068	-3.96504	7.34e-05	0.00226635	yes
XLOC_001747	XLOC_001747	-	CCON0000096834.1:297286-337586	SjF	SjM	OK	4.59675	67.0482	3.86651	-3.69884	0.000216591	0.00520133	yes
XLOC_001748	XLOC_001748	-	CCON0000096834.1:337949-352626	SjF	SjM	OK	0	41.7578	1.79769e+308	1.79769e+308	0.00328592	0.0366617	yes
XLOC_001752	XLOC_001752	-	CCON0000096834.1:541225-543442	SjF	SjM	OK	32.6817	2.03595	-4.00471	4.11009	3.96e-05	0.00137797	yes
XLOC_001753	XLOC_001753	-	CCON0000096834.1:545915-546798	SjF	SjM	OK	528591	12.2336	-15.399	21.9134	0	0	yes
XLOC_001764	XLOC_001764	Sj_001170	CCON0000096835.1:355840-363325	SjF	SjM	OK	4.21409	16.8649	2.00073	-2.98114	0.00287174	0.0336963	yes
XLOC_001765	XLOC_001765	-	CCON0000096835.1:200396-200619	SjF	SjM	OK	26.3552	217.771	3.04665	-3.02299	0.00250291	0.0306348	yes
XLOC_001771	XLOC_001771	Sj_001174	CCON0000096836.1:127263-134064	SjF	SjM	OK	0	3.54475	1.79769e+308	1.79769e+308	0.00104642	0.0169563	yes
XLOC_001773	XLOC_001773	Sj_001176	CCON0000096836.1:341208-381588	SjF	SjM	OK	1.934	18.7192	3.27487	-4.91566	8.85e-07	5.79e-05	yes
XLOC_001774	XLOC_001774	Sj_001178	CCON0000096836.1:438087-472284	SjF	SjM	OK	27.6239	5.73463	-2.26815	4.18071	2.91e-05	0.00108075	yes
XLOC_001783	XLOC_001783	Sj_001187	CCON0000096836.1:57079-84902	SjF	SjM	OK	28.6343	1.26152	-4.50451	4.41528	1.01e-05	0.000463618	yes
XLOC_001793	XLOC_001793	Sj_001193	CCON0000096837.1:99518-100481	SjF	SjM	OK	31.7575	160.121	2.33399	-3.39157	0.000694941	0.0123993	yes
XLOC_001795	XLOC_001795	Sj_001195	CCON0000096837.1:127554-165407	SjF	SjM	OK	50.5607	155.226	1.61828	-4.54332	5.54e-06	0.00027548	yes
XLOC_001798	XLOC_001798	Sj_001198	CCON0000096837.1:104334-105102	SjF	SjM	OK	0.998096	18.7965	4.23514	-3.66785	0.000244597	0.00567453	yes
XLOC_001799	XLOC_001799	Sj_001199	CCON0000096837.1:105298-108061	SjF	SjM	OK	0.448141	11.7395	4.71127	-4.71037	2.47e-06	0.000142468	yes
XLOC_001817	XLOC_001817	Sj_001216	CCON0000096839.1:206762-272281	SjF	SjM	OK	14.6648	50.4326	1.782	-4.49255	7.04e-06	0.000340442	yes
XLOC_001830	XLOC_001830	Sj_001229	CCON0000096839.1:180572-190613	SjF	SjM	OK	4.74731	19.8885	2.06675	-2.79678	0.00516148	0.0485748	yes
XLOC_001834	XLOC_001834	Sj_001233	CCON0000096839.1:570925-639302	SjF	SjM	OK	18.8515	74.2819	1.97833	-3.95465	7.66e-05	0.00233496	yes
XLOC_001856	XLOC_001856	Sj_001241	CCON0000096841.1:179717-228214	SjF	SjM	OK	93.7554	15.4249	-2.60364	3.44078	0.000580034	0.0107756	yes
XLOC_001858	XLOC_001858	Sj_001243	CCON0000096841.1:370728-398169	SjF	SjM	OK	70.9575	276.652	1.96304	-4.69729	2.64e-06	0.000150697	yes
XLOC_001863	XLOC_001863	Sj_001248	CCON0000096841.1:35571-67335	SjF	SjM	OK	5.60297	39.0854	2.80237	-4.06037	4.9e-05	0.00163736	yes
XLOC_001864	XLOC_001864	Sj_001249	CCON0000096841.1:72946-102812	SjF	SjM	OK	1.89322	16.4097	3.11564	-3.92868	8.54e-05	0.0025442	yes
XLOC_001866	XLOC_001866	-	CCON0000096841.1:231536-233158	SjF	SjM	OK	121417	11131.5	-3.44725	3.32693	0.000878094	0.0146744	yes
XLOC_001867	XLOC_001867	Sj_001251	CCON0000096841.1:239022-307923	SjF	SjM	OK	66.4959	7.40041	-3.16759	4.81373	1.48e-06	9.08e-05	yes
XLOC_001883	XLOC_001883	-	CCON0000096841.1:642326-643339	SjF	SjM	OK	5.95681	40.1341	2.75222	-3.50632	0.000454357	0.00893075	yes
XLOC_001884	XLOC_001884	-	CCON0000096841.1:643470-645634	SjF	SjM	OK	5.1114	29.7954	2.5433	-3.54843	0.000387538	0.00804329	yes
XLOC_001885	XLOC_001885	-	CCON0000096841.1:647515-648327	SjF	SjM	OK	4.17347	32.8365	2.97598	-3.3982	0.000678318	0.0121794	yes
XLOC_001903	XLOC_001903	Sj_001273	CCON0000096842.1:105390-115503	SjF	SjM	OK	268.518	984.94	1.87502	-4.13746	3.51e-05	0.0012599	yes
XLOC_001933	XLOC_001933	Sj_001287,Sj_001289	CCON0000096843.1:41112-92349	SjF	SjM	OK	40.2039	233.095	2.53551	-4.87393	1.09e-06	6.95e-05	yes
XLOC_001949	XLOC_001949	Sj_001306	CCON0000096843.1:203688-212378	SjF	SjM	OK	22.6265	65.9226	1.54276	-3.08537	0.00203302	0.0265882	yes
XLOC_001950	XLOC_001950	Sj_001307	CCON0000096843.1:229845-260362	SjF	SjM	OK	12.35	48.9755	1.98755	-3.88762	0.00010123	0.00288192	yes
XLOC_001951	XLOC_001951	Sj_001308	CCON0000096843.1:325394-351011	SjF	SjM	OK	3.00827	20.4568	2.76557	-5.00149	5.69e-07	3.92e-05	yes
XLOC_001952	XLOC_001952	Sj_001309	CCON0000096843.1:352820-397280	SjF	SjM	OK	0.983758	6.7083	2.76957	-4.39044	1.13e-05	0.000504261	yes
XLOC_001954	XLOC_001954	Sj_001311	CCON0000096843.1:548288-566706	SjF	SjM	OK	241.027	1180.88	2.29259	-5.59626	2.19e-08	2.25e-06	yes
XLOC_001969	XLOC_001969	-	CCON0000096843.1:506054-506738	SjF	SjM	OK	14.5997	0.985587	-3.88881	3.79487	0.000147719	0.00383235	yes
XLOC_001970	XLOC_001970	Sj_001310	CCON0000096843.1:510374-510512	SjF	SjM	OK	2093.42	37217.2	4.15203	-3.59087	0.00032958	0.00711868	yes
XLOC_002002	XLOC_002002	-	CCON0000096844.1:30035-31191	SjF	SjM	OK	0.298504	6.19844	4.37608	-2.81991	0.00480372	0.0464307	yes
XLOC_002010	XLOC_002010	-	CCON0000096844.1:281263-282046	SjF	SjM	OK	9.24187	0.546828	-4.07903	3.41466	0.000638609	0.011585	yes
XLOC_002029	XLOC_002029	Sj_001335	CCON0000096845.1:352374-366975	SjF	SjM	OK	10.5434	36.8511	1.80536	-2.87024	0.00410156	0.0418839	yes
XLOC_002046	XLOC_002046	Sj_001333	CCON0000096845.1:133790-143222	SjF	SjM	OK	48.6454	1.96935	-4.62651	3.3561	0.000790512	0.0135993	yes
XLOC_002060	XLOC_002060	-	CCON0000096846.1:489859-505030	SjF	SjM	OK	0.48994	6.45872	3.72057	-3.19579	0.00139449	0.0205626	yes
XLOC_002082	XLOC_002082	-	CCON0000096846.1:551619-551735	SjF	SjM	OK	12818.7	115227	3.16817	-3.32174	0.000894573	0.0148476	yes
XLOC_002140	XLOC_002140	Sj_001408	CCON0000096849.1:387280-399023	SjF	SjM	OK	108.497	579.27	2.41658	-3.17967	0.00147441	0.02143	yes
XLOC_002141	XLOC_002141	-	CCON0000096849.1:405535-440203	SjF	SjM	OK	177.872	855.035	2.26515	-6.77768	1.22e-11	2.41e-09	yes
XLOC_002144	XLOC_002144	-	CCON0000096849.1:84001-164613	SjF	SjM	OK	1.73653	11.1233	2.6793	-3.19221	0.00141188	0.0207714	yes
XLOC_002176	XLOC_002176	Sj_001428	CCON0000096851.1:323612-324054	SjF	SjM	OK	3197.64	1388.43	-1.20355	2.91705	0.00353358	0.0383716	yes
XLOC_002200	XLOC_002200	Sj_001445	CCON0000096852.1:154789-159127	SjF	SjM	OK	0.279676	18.2044	6.02438	-3.93814	8.21e-05	0.00246886	yes
XLOC_002202	XLOC_002202	Sj_001447,Sj_001448	CCON0000096852.1:201034-220581	SjF	SjM	OK	39.445	14.0669	-1.48754	3.70523	0.000211201	0.00510853	yes
XLOC_002215	XLOC_002215	Sj_001456	CCON0000096853.1:189144-230452	SjF	SjM	OK	12.1237	36.4748	1.58907	-2.90193	0.00370866	0.0394623	yes
XLOC_002224	XLOC_002224	Sj_001466	CCON0000096853.1:16137-19841	SjF	SjM	OK	81.2126	329.732	2.02152	-3.75375	0.000174208	0.00439633	yes
XLOC_002245	XLOC_002245	Sj_001475	CCON0000096854.1:109964-158340	SjF	SjM	OK	147.371	398.141	1.43383	-2.91384	0.00357009	0.0386216	yes
XLOC_002254	XLOC_002254	Sj_001478	CCON0000096855.1:60683-69913	SjF	SjM	OK	55.8483	337.389	2.59483	-3.84112	0.000122474	0.00332489	yes
XLOC_002294	XLOC_002294	Sj_001508	CCON0000096856.1:376454-386042	SjF	SjM	OK	366.715	79.6091	-2.20365	5.80089	6.6e-09	7.76e-07	yes
XLOC_002307	XLOC_002307	Sj_001508	CCON0000096856.1:376454-386042	SjF	SjM	OK	5.52937	0.674885	-3.0344	2.87676	0.00401786	0.0413817	yes
XLOC_002327	XLOC_002327	Sj_001525	CCON0000096858.1:265676-271135	SjF	SjM	OK	94.7948	21.204	-2.16047	4.88964	1.01e-06	6.48e-05	yes
XLOC_002330	XLOC_002330	Sj_001528	CCON0000096858.1:406344-407470	SjF	SjM	OK	1647.9	636.475	-1.37245	4.74078	2.13e-06	0.000125283	yes
XLOC_002336	XLOC_002336	-	CCON0000096858.1:261833-262822	SjF	SjM	OK	31.0401	0	-1.79769e+308	-1.79769e+308	0.00309625	0.0352655	yes
XLOC_002347	XLOC_002347	Sj_001536	CCON0000096859.1:237042-237354	SjF	SjM	OK	37.9214	1.35387	-4.80785	3.04317	0.00234097	0.0292841	yes
XLOC_002382	XLOC_002382	-	CCON0000096860.1:495123-497711	SjF	SjM	OK	2.24858	37.1573	4.04656	-4.1079	3.99e-05	0.00138359	yes
XLOC_002383	XLOC_002383	-	CCON0000096860.1:501096-535463	SjF	SjM	OK	1.68052	24.2892	3.85334	-4.54967	5.37e-06	0.00027008	yes
XLOC_002394	XLOC_002394	-	CCON0000096860.1:535605-537072	SjF	SjM	OK	1.35468	19.5017	3.84758	-4.11893	3.81e-05	0.00133826	yes
XLOC_002406	XLOC_002406	Sj_001575,Sj_001577	CCON0000096861.1:161129-348961	SjF	SjM	OK	52.7161	190.158	1.85088	-5.02645	5e-07	3.49e-05	yes
XLOC_002407	XLOC_002407	Sj_001564,Sj_001577	CCON0000096861.1:161129-348961	SjF	SjM	OK	1.85722	22.1036	3.57307	-3.34492	0.000823053	0.0139847	yes
XLOC_002418	XLOC_002418	Sj_001583	CCON0000096863.1:15870-50878	SjF	SjM	OK	11.837	38.4695	1.70041	-3.2439	0.00117905	0.0183829	yes
XLOC_002435	XLOC_002435	Sj_001601	CCON0000096863.1:481911-551288	SjF	SjM	OK	9.39994	1.26606	-2.89231	5.16936	2.35e-07	1.84e-05	yes
XLOC_002449	XLOC_002449	Sj_001606	CCON0000096864.1:333770-335371	SjF	SjM	OK	6.33425	1.03125	-2.61878	2.83748	0.00454711	0.0448713	yes
XLOC_002457	XLOC_002457	Sj_001612	CCON0000096864.1:18-37438	SjF	SjM	OK	24.0829	216.712	3.1697	-4.50426	6.66e-06	0.00032464	yes
XLOC_002460	XLOC_002460	Sj_001615,Sj_001616	CCON0000096864.1:262305-315268	SjF	SjM	OK	5.32471	37.554	2.81819	-5.21099	1.88e-07	1.51e-05	yes
XLOC_002489	XLOC_002489	Sj_001631	CCON0000096866.1:114970-129005	SjF	SjM	OK	1.27703	11.8685	3.21628	-3.16748	0.00153766	0.0218956	yes
XLOC_002496	XLOC_002496	Sj_001635	CCON0000096866.1:415387-516191	SjF	SjM	OK	0.365393	3.74366	3.35693	-3.21798	0.00129096	0.0194829	yes
XLOC_002508	XLOC_002508	Sj_001648,Sj_001649	CCON0000096866.1:415387-516191	SjF	SjM	OK	2.18671	14.313	2.7105	-3.77941	0.000157201	0.00404033	yes
XLOC_002519	XLOC_002519	Sj_001657	CCON0000096867.1:20262-29019	SjF	SjM	OK	75.1106	184.006	1.29267	-3.24247	0.00118498	0.0184456	yes
XLOC_002522	XLOC_002522	-	CCON0000096867.1:39143-46527	SjF	SjM	OK	33.4508	97.8315	1.54826	-3.90402	9.46e-05	0.00274344	yes
XLOC_002536	XLOC_002536	Sj_001669	CCON0000096868.1:69062-74446	SjF	SjM	OK	50.0663	22.7657	-1.13698	3.26052	0.00111207	0.0176177	yes
XLOC_002561	XLOC_002561	-	CCON0000096868.1:83334-83724	SjF	SjM	OK	0	53.199	1.79769e+308	1.79769e+308	0.00392974	0.040865	yes
XLOC_002567	XLOC_002567	Sj_001696	CCON0000096869.1:453046-495749	SjF	SjM	OK	172.273	65.775	-1.38909	3.06914	0.00214674	0.0275691	yes
XLOC_002584	XLOC_002584	Sj_001714	CCON0000096870.1:455729-459133	SjF	SjM	OK	41.3797	132.316	1.67699	-3.52582	0.00042218	0.00849731	yes
XLOC_002586	XLOC_002586	Sj_001717	CCON0000096870.1:44449-45001	SjF	SjM	OK	553.264	4.04356	-7.0962	8.54132	0	0	yes
XLOC_002605	XLOC_002605	Sj_001725	CCON0000096871.1:190243-264021	SjF	SjM	OK	84.2905	547.057	2.69825	-2.8423	0.00447896	0.0444488	yes
XLOC_002610	XLOC_002610	Sj_001728	CCON0000096871.1:558740-566347	SjF	SjM	OK	21.8133	64.7675	1.57006	-3.02679	0.00247164	0.0303291	yes
XLOC_002639	XLOC_002639	Sj_001728	CCON0000096871.1:566823-567182	SjF	SjM	OK	35.9037	163.142	2.18393	-2.81497	0.00487811	0.0467746	yes
XLOC_002690	XLOC_002690	Sj_001769	CCON0000096874.1:317897-319667	SjF	SjM	OK	7.00062	41.2002	2.5571	-2.88343	0.00393364	0.040865	yes
XLOC_002692	XLOC_002692	Sj_001771	CCON0000096874.1:384974-391178	SjF	SjM	OK	2.74704	15.2269	2.47068	-3.1481	0.00164338	0.0229384	yes
XLOC_002693	XLOC_002693	Sj_001772	CCON0000096874.1:40234-64203	SjF	SjM	OK	68.0627	262.491	1.94733	-5.36478	8.1e-08	7.14e-06	yes
XLOC_002706	XLOC_002706	-	CCON0000096874.1:40234-64203	SjF	SjM	OK	3.64984	23.7574	2.70247	-3.26624	0.00108986	0.0174002	yes
XLOC_002718	XLOC_002718	Sj_001785	CCON0000096875.1:298812-314663	SjF	SjM	OK	34.1994	12.5159	-1.45021	3.70621	0.000210385	0.00509516	yes
XLOC_002740	XLOC_002740	Sj_001790	CCON0000096876.1:136294-153409	SjF	SjM	OK	853.313	2294.18	1.42683	-4.22348	2.41e-05	0.000936065	yes
XLOC_002744	XLOC_002744	Sj_001795	CCON0000096876.1:1732-40638	SjF	SjM	OK	64.6991	1.94708	-5.05436	7.02205	2.19e-12	4.64e-10	yes
XLOC_002745	XLOC_002745	-	CCON0000096876.1:92731-111987	SjF	SjM	OK	46.4125	1.28889	-5.17031	5.57199	2.52e-08	2.52e-06	yes
XLOC_002747	XLOC_002747	-	CCON0000096876.1:92731-111987	SjF	SjM	OK	29.8253	4.23622	-2.81568	3.02342	0.00249939	0.0306112	yes
XLOC_002756	XLOC_002756	-	CCON0000096876.1:389266-390334	SjF	SjM	OK	229.907	1.47497	-7.28422	8.5293	0	0	yes
XLOC_002759	XLOC_002759	Sj_001800	CCON0000096877.1:122161-141475	SjF	SjM	OK	96.0199	8.52489	-3.49358	8.11852	4.44e-16	1.43e-13	yes
XLOC_002781	XLOC_002781	Sj_001817	CCON0000096880.1:54919-102414	SjF	SjM	OK	24.9468	106.031	2.08756	-3.08957	0.00200447	0.0263379	yes
XLOC_002783	XLOC_002783	Sj_001818	CCON0000096880.1:110706-119631	SjF	SjM	OK	47.1329	196.402	2.05901	-3.53048	0.000414811	0.00843506	yes
XLOC_002793	XLOC_002793	Sj_001829	CCON0000096881.1:284812-303889	SjF	SjM	OK	0.730338	6.04219	3.04844	-2.87338	0.00406103	0.0416283	yes
XLOC_002811	XLOC_002811	Sj_001845	CCON0000096882.1:78918-91374	SjF	SjM	OK	6.21123	0.057051	-6.76648	4.38651	1.15e-05	0.000511506	yes
XLOC_002827	XLOC_002827	Sj_001858	CCON0000096884.1:845-148738	SjF	SjM	OK	0.99443	9.08477	3.19151	-3.87693	0.000105782	0.00297638	yes
XLOC_002834	XLOC_002834	-	CCON0000096885.1:252851-255568	SjF	SjM	OK	21.5135	20013.3	9.8615	-11.6216	0	0	yes
XLOC_002865	XLOC_002865	Sj_001883	CCON0000096887.1:179968-253392	SjF	SjM	OK	26.4259	74.9365	1.50371	-3.80294	0.000142988	0.00374484	yes
XLOC_002868	XLOC_002868	Sj_001885	CCON0000096887.1:345995-364114	SjF	SjM	OK	88.9392	273.328	1.61974	-3.27098	0.00107177	0.0172538	yes
XLOC_002889	XLOC_002889	Sj_001896	CCON0000096888.1:161329-210797	SjF	SjM	OK	17.1753	39.1111	1.18724	-3.16473	0.00155227	0.0219984	yes
XLOC_002890	XLOC_002890	Sj_001897	CCON0000096888.1:229838-232472	SjF	SjM	OK	16.6802	1.39056	-3.58439	3.37365	0.000741778	0.0130044	yes
XLOC_002905	XLOC_002905	Sj_001907	CCON0000096889.1:308128-406058	SjF	SjM	OK	9.17083	21.6507	1.23929	-3.00449	0.00266025	0.0319068	yes
XLOC_002906	XLOC_002906	-	CCON0000096889.1:28108-32181	SjF	SjM	OK	51.6176	0.967851	-5.73693	5.828	5.61e-09	6.68e-07	yes
XLOC_002923	XLOC_002923	Sj_001918	CCON0000096890.1:547-63985	SjF	SjM	OK	10.2029	22.6741	1.15207	-2.82476	0.00473168	0.0460818	yes
XLOC_002925	XLOC_002925	-	CCON0000096890.1:125588-128582	SjF	SjM	OK	6.02734	0.082399	-6.19275	3.99466	6.48e-05	0.00203155	yes
XLOC_002966	XLOC_002966	Sj_001938	CCON0000096892.1:375666-432497	SjF	SjM	OK	15.4538	33.8745	1.13224	-3.12426	0.0017825	0.0242637	yes
XLOC_002968	XLOC_002968	-	CCON0000096892.1:571195-576949	SjF	SjM	OK	1.31504	9.48293	2.85023	-4.16249	3.15e-05	0.00114644	yes
XLOC_002994	XLOC_002994	-	CCON0000096893.1:23772-29307	SjF	SjM	OK	34.9021	1.42561	-4.61366	2.90821	0.00363509	0.039	yes
XLOC_002995	XLOC_002995	-	CCON0000096893.1:37770-42330	SjF	SjM	OK	249.242	1145.69	2.2006	-3.13537	0.0017164	0.0236643	yes
XLOC_002999	XLOC_002999	Sj_001950	CCON0000096893.1:174770-321676	SjF	SjM	OK	397.972	179.869	-1.14572	3.24093	0.0011914	0.0185007	yes
XLOC_003024	XLOC_003024	Sj_001963	CCON0000096894.1:8865-57651	SjF	SjM	OK	2.59646	9.97571	1.94187	-2.81961	0.00480824	0.0464508	yes
XLOC_003040	XLOC_003040	-	CCON0000096895.1:220586-221945	SjF	SjM	OK	64.8826	3.35763	-4.27232	4.2132	2.52e-05	0.000970034	yes
XLOC_003044	XLOC_003044	-	CCON0000096895.1:184539-198650	SjF	SjM	OK	215.655	5.07943	-5.40792	7.42479	1.13e-13	2.8e-11	yes
XLOC_003060	XLOC_003060	Sj_001983	CCON0000096896.1:308240-360760	SjF	SjM	OK	2.10981	8.61865	2.03035	-2.79909	0.00512463	0.0483678	yes
XLOC_003063	XLOC_003063	Sj_001986	CCON0000096896.1:97395-105067	SjF	SjM	OK	1.14993	17.1839	3.90144	-3.35208	0.000802057	0.0137486	yes
XLOC_003066	XLOC_003066	Sj_001989	CCON0000096896.1:163152-189312	SjF	SjM	OK	42.2694	128.453	1.60356	-3.5184	0.000434155	0.00866604	yes
XLOC_003079	XLOC_003079	Sj_002000	CCON0000096897.1:501424-560543	SjF	SjM	OK	9.31618	27.3513	1.5538	-3.17302	0.00150862	0.0216373	yes
XLOC_003088	XLOC_003088	Sj_002006	CCON0000096897.1:67366-74892	SjF	SjM	OK	157.182	78.2753	-1.00581	3.74525	0.000180213	0.00449414	yes
XLOC_003097	XLOC_003097	Sj_002018	CCON0000096897.1:568924-573126	SjF	SjM	OK	0.26411	3.18236	3.59088	-3.07873	0.00207883	0.026948	yes
XLOC_003100	XLOC_003100	Sj_002022	CCON0000096897.1:798970-815445	SjF	SjM	OK	625.041	259.504	-1.26819	3.16634	0.00154373	0.0219478	yes
XLOC_003114	XLOC_003114	-	CCON0000096897.1:787773-788719	SjF	SjM	OK	88.8834	0.856953	-6.69655	6.75204	1.46e-11	2.84e-09	yes
XLOC_003121	XLOC_003121	Sj_002024	CCON0000096898.1:127272-128885	SjF	SjM	OK	22.5457	0.955961	-4.55976	4.37293	1.23e-05	0.000531024	yes
XLOC_003124	XLOC_003124	Sj_002027	CCON0000096898.1:285907-293274	SjF	SjM	OK	0.606093	22.1668	5.19272	-3.3688	0.000754966	0.0131638	yes
XLOC_003125	XLOC_003125	Sj_002028	CCON0000096898.1:328794-347123	SjF	SjM	OK	161.834	33.6331	-2.26657	8.12136	4.44e-16	1.43e-13	yes
XLOC_003135	XLOC_003135	-	CCON0000096898.1:529487-539416	SjF	SjM	OK	21.8047	80.7369	1.88859	-2.80736	0.00499499	0.0474709	yes
XLOC_003138	XLOC_003138	Sj_002024	CCON0000096898.1:129186-129271	SjF	SjM	OK	381258	14618.6	-4.70489	2.99169	0.00277438	0.0328062	yes
XLOC_003160	XLOC_003160	Sj_002055,Sj_002056	CCON0000096900.1:339131-406435	SjF	SjM	OK	10.3351	34.5774	1.74228	-2.92618	0.00343153	0.0377841	yes
XLOC_003162	XLOC_003162	Sj_002058,Sj_002062	CCON0000096900.1:26861-237739	SjF	SjM	OK	0.525732	10.7817	4.35811	-2.82069	0.00479206	0.0463873	yes
XLOC_003163	XLOC_003163	Sj_002059,Sj_002060	CCON0000096900.1:26861-237739	SjF	SjM	OK	10.255	84.1608	3.03682	-9.5611	0	0	yes
XLOC_003164	XLOC_003164	Sj_002061	CCON0000096900.1:26861-237739	SjF	SjM	OK	4.88082	84.868	4.12002	-6.37452	1.84e-10	2.83e-08	yes
XLOC_003169	XLOC_003169	-	CCON0000096900.1:26861-237739	SjF	SjM	OK	25.7179	0.789742	-5.02525	4.53838	5.67e-06	0.000279847	yes
XLOC_003183	XLOC_003183	Sj_002075	CCON0000096901.1:219444-224174	SjF	SjM	OK	391.011	83.0701	-2.23481	2.84639	0.00442181	0.0440402	yes
XLOC_003187	XLOC_003187	Sj_002078	CCON0000096901.1:305371-320318	SjF	SjM	OK	94.8113	1.69785	-5.80328	5.20858	1.9e-07	1.52e-05	yes
XLOC_003188	XLOC_003188	Sj_002079	CCON0000096901.1:328212-342442	SjF	SjM	OK	10.4356	53.5402	2.35912	-4.67671	2.92e-06	0.000161228	yes
XLOC_003193	XLOC_003193	-	CCON0000096901.1:236025-236424	SjF	SjM	OK	201.765	43.0499	-2.22859	3.01605	0.00256089	0.0310882	yes
XLOC_003196	XLOC_003196	Sj_002080	CCON0000096902.1:30505-58195	SjF	SjM	OK	1.14678	6.06736	2.40348	-3.24024	0.0011943	0.0185127	yes
XLOC_003197	XLOC_003197	Sj_002081	CCON0000096902.1:246563-253524	SjF	SjM	OK	25.8243	83.6536	1.6957	-3.33918	0.000840256	0.0141771	yes
XLOC_003212	XLOC_003212	Sj_002092	CCON0000096903.1:46970-62225	SjF	SjM	OK	27.4747	113.335	2.04441	-2.89978	0.00373426	0.0396472	yes
XLOC_003214	XLOC_003214	Sj_002095	CCON0000096903.1:195791-199095	SjF	SjM	OK	439.418	19.0742	-4.5259	4.86006	1.17e-06	7.4e-05	yes
XLOC_003236	XLOC_003236	Sj_002111	CCON0000096904.1:7264-10400	SjF	SjM	OK	600.57	196.354	-1.61288	3.08514	0.00203454	0.0265882	yes
XLOC_003252	XLOC_003252	-	CCON0000096905.1:1432-96480	SjF	SjM	OK	247.161	1.50537	-7.35919	4.79662	1.61e-06	9.75e-05	yes
XLOC_003270	XLOC_003270	Sj_002134	CCON0000096906.1:193608-205804	SjF	SjM	OK	6.29229	20.5595	1.70815	-2.93443	0.00334163	0.0371117	yes
XLOC_003292	XLOC_003292	-	CCON0000096907.1:4939-7482	SjF	SjM	OK	5.09886	45.368	3.15343	-3.14012	0.00168877	0.0234052	yes
XLOC_003293	XLOC_003293	-	CCON0000096907.1:18659-43069	SjF	SjM	OK	1.75457	33.6429	4.26111	-3.69157	0.000222871	0.00531093	yes
XLOC_003300	XLOC_003300	Sj_002150	CCON0000096907.1:312042-319558	SjF	SjM	OK	17.6909	2.82837	-2.64497	3.28947	0.00100375	0.0163913	yes
XLOC_003314	XLOC_003314	Sj_002159	CCON0000096908.1:135174-146428	SjF	SjM	OK	71.4061	36.4306	-0.970897	3.26885	0.00107985	0.0173147	yes
XLOC_003318	XLOC_003318	Sj_002151	CCON0000096908.1:185-20970	SjF	SjM	OK	20.4396	152.368	2.89812	-4.06954	4.71e-05	0.00159237	yes
XLOC_003332	XLOC_003332	Sj_002168	CCON0000096909.1:126284-158639	SjF	SjM	OK	7.11671	51.3245	2.85037	-4.0251	5.7e-05	0.00183824	yes
XLOC_003334	XLOC_003334	Sj_002170	CCON0000096909.1:194721-198976	SjF	SjM	OK	9.43578	30.9464	1.71356	-3.00398	0.00266475	0.0319274	yes
XLOC_003337	XLOC_003337	Sj_002173	CCON0000096909.1:351713-362397	SjF	SjM	OK	0.606598	12.0078	4.30709	-3.68162	0.000231757	0.005462	yes
XLOC_003344	XLOC_003344	Sj_002176	CCON0000096910.1:224992-232039	SjF	SjM	OK	78.1922	0.253595	-8.26835	2.84589	0.00442872	0.0440662	yes
XLOC_003346	XLOC_003346	-	CCON0000096910.1:66922-68401	SjF	SjM	OK	1.78942	11.5416	2.68929	-2.95801	0.00309629	0.0352655	yes
XLOC_003355	XLOC_003355	Sj_002181	CCON0000096911.1:212308-226785	SjF	SjM	OK	58.2972	17.6992	-1.71975	4.0601	4.91e-05	0.00163736	yes
XLOC_003357	XLOC_003357	-	CCON0000096911.1:271311-272934	SjF	SjM	OK	16.208	3.38595	-2.25908	3.90655	9.36e-05	0.00273387	yes
XLOC_003363	XLOC_003363	-	CCON0000096911.1:160424-160885	SjF	SjM	OK	776.45	0	-1.79769e+308	-1.79769e+308	0.000361026	0.00760757	yes
XLOC_003365	XLOC_003365	-	CCON0000096911.1:323276-342326	SjF	SjM	OK	9.93245	49.3031	2.31146	-3.379	0.000727497	0.0128239	yes
XLOC_003366	XLOC_003366	-	CCON0000096911.1:342633-348998	SjF	SjM	OK	9.70026	64.5825	2.73505	-3.55538	0.000377439	0.00787603	yes
XLOC_003367	XLOC_003367	-	CCON0000096911.1:357904-372248	SjF	SjM	OK	9.12891	32.4642	1.83033	-2.86439	0.00417807	0.0424225	yes
XLOC_003399	XLOC_003399	Sj_002204	CCON0000096914.1:162016-225119	SjF	SjM	OK	46.9242	226.901	2.27366	-3.73	0.000191483	0.0047143	yes
XLOC_003405	XLOC_003405	-	CCON0000096914.1:93027-116694	SjF	SjM	OK	3.70806	20.0629	2.43579	-3.15222	0.00162034	0.0227129	yes
XLOC_003417	XLOC_003417	Sj_002217	CCON0000096915.1:376728-378338	SjF	SjM	OK	1184.32	308.658	-1.93998	4.20747	2.58e-05	0.000989018	yes
XLOC_003443	XLOC_003443	Sj_002240	CCON0000096916.1:333989-381508	SjF	SjM	OK	88.0574	210.303	1.25595	-3.12572	0.00177368	0.0241948	yes
XLOC_003445	XLOC_003445	Sj_002241	CCON0000096916.1:397061-409519	SjF	SjM	OK	212.343	84.131	-1.33568	3.95798	7.56e-05	0.00231212	yes
XLOC_003456	XLOC_003456	Sj_002248	CCON0000096917.1:94097-99844	SjF	SjM	OK	86.4417	18.9381	-2.19044	3.07489	0.00210583	0.0271921	yes
XLOC_003463	XLOC_003463	Sj_002256	CCON0000096917.1:305221-323215	SjF	SjM	OK	3.13419	16.899	2.43077	-3.53007	0.000415455	0.00843506	yes
XLOC_003497	XLOC_003497	-	CCON0000096919.1:116979-118965	SjF	SjM	OK	17.393	1.47316	-3.56152	2.79809	0.00514057	0.0484488	yes
XLOC_003505	XLOC_003505	Sj_002277	CCON0000096920.1:168489-242805	SjF	SjM	OK	31.7531	79.1649	1.31796	-3.07676	0.00209265	0.0270907	yes
XLOC_003515	XLOC_003515	Sj_002276	CCON0000096920.1:118492-139490	SjF	SjM	OK	10.2018	0.781822	-3.70584	3.5933	0.000326514	0.0070919	yes
XLOC_003530	XLOC_003530	Sj_002295	CCON0000096921.1:677307-682486	SjF	SjM	OK	57.4908	0.775207	-6.21261	4.0083	6.12e-05	0.00194913	yes
XLOC_003538	XLOC_003538	Sj_002306	CCON0000096921.1:283200-284478	SjF	SjM	OK	2651.5	2.37905	-10.1222	9.38787	0	0	yes
XLOC_003542	XLOC_003542	Sj_002310	CCON0000096921.1:431381-463084	SjF	SjM	OK	5.32043	27.0401	2.34549	-4.8264	1.39e-06	8.6e-05	yes
XLOC_003545	XLOC_003545	Sj_002313	CCON0000096921.1:601054-677195	SjF	SjM	OK	218.159	28.6681	-2.92786	6.10057	1.06e-09	1.44e-07	yes
XLOC_003554	XLOC_003554	-	CCON0000096921.1:270099-271215	SjF	SjM	OK	5296.69	1.74785	-11.5653	8.66161	0	0	yes
XLOC_003555	XLOC_003555	-	CCON0000096921.1:271316-271534	SjF	SjM	OK	32510.9	25.3613	-10.3241	9.91751	0	0	yes
XLOC_003560	XLOC_003560	Sj_002316	CCON0000096922.1:200982-220786	SjF	SjM	OK	507.273	129.479	-1.97004	3.57888	0.000345069	0.00738525	yes
XLOC_003581	XLOC_003581	-	CCON0000096923.1:111832-118134	SjF	SjM	OK	33.2857	120.937	1.86129	-3.80532	0.000141623	0.00373423	yes
XLOC_003582	XLOC_003582	-	CCON0000096923.1:126540-134359	SjF	SjM	OK	114.677	483.567	2.07614	-4.27059	1.95e-05	0.000785616	yes
XLOC_003584	XLOC_003584	-	CCON0000096923.1:121074-121905	SjF	SjM	OK	1407.78	5651.21	2.00514	-2.82474	0.00473185	0.0460818	yes
XLOC_003586	XLOC_003586	-	CCON0000096923.1:146231-148279	SjF	SjM	OK	1.02813	94.7226	6.52562	-5.79834	6.7e-09	7.84e-07	yes
XLOC_003590	XLOC_003590	-	CCON0000096923.1:119428-120111	SjF	SjM	OK	15.7997	81.9706	2.37521	-3.21075	0.00132389	0.0198553	yes
XLOC_003592	XLOC_003592	-	CCON0000096923.1:126540-134359	SjF	SjM	OK	10.9655	72.6726	2.72845	-3.84642	0.000119857	0.00327689	yes
XLOC_003593	XLOC_003593	-	CCON0000096923.1:126540-134359	SjF	SjM	OK	8.16446	54.1866	2.7305	-3.65016	0.000262081	0.00603026	yes
XLOC_003620	XLOC_003620	-	CCON0000096924.1:411240-414367	SjF	SjM	OK	279.342	5.81263	-5.5867	6.79019	1.12e-11	2.23e-09	yes
XLOC_003623	XLOC_003623	Sj_002359,Sj_002361	CCON0000096925.1:44951-76905	SjF	SjM	OK	19.5828	0.164108	-6.8988	2.90589	0.00366207	0.0391608	yes
XLOC_003624	XLOC_003624	Sj_002360	CCON0000096925.1:44951-76905	SjF	SjM	OK	0.561193	7.64303	3.76758	-2.82805	0.00468318	0.0457464	yes
XLOC_003638	XLOC_003638	Sj_002366	CCON0000096926.1:1920-16706	SjF	SjM	OK	2.91858	16.27	2.47887	-3.15978	0.00157889	0.022245	yes
XLOC_003652	XLOC_003652	Sj_002377	CCON0000096928.1:192616-291348	SjF	SjM	OK	32.1452	6.39476	-2.32964	3.81101	0.000138401	0.00365948	yes
XLOC_003656	XLOC_003656	Sj_002381,Sj_002382	CCON0000096928.1:192616-291348	SjF	SjM	OK	4267.97	2.93634	-10.5053	13.8503	0	0	yes
XLOC_003659	XLOC_003659	-	CCON0000096928.1:192616-291348	SjF	SjM	OK	393.401	0	-1.79769e+308	-1.79769e+308	0.00411188	0.0419272	yes
XLOC_003660	XLOC_003660	-	CCON0000096928.1:192616-291348	SjF	SjM	OK	12.4974	0	-1.79769e+308	-1.79769e+308	0.00517133	0.0486263	yes
XLOC_003677	XLOC_003677	Sj_002398	CCON0000096929.1:329354-357094	SjF	SjM	OK	0.940611	21.9401	4.54383	-5.60279	2.11e-08	2.19e-06	yes
XLOC_003691	XLOC_003691	Sj_002408	CCON0000096930.1:125921-130099	SjF	SjM	OK	781.677	273.856	-1.51316	4.12856	3.65e-05	0.00129287	yes
XLOC_003707	XLOC_003707	Sj_002415	CCON0000096931.1:106749-129243	SjF	SjM	OK	3.57974	29.5334	3.04442	-5.15091	2.59e-07	2.01e-05	yes
XLOC_003709	XLOC_003709	Sj_002417	CCON0000096931.1:162607-163451	SjF	SjM	OK	1589.14	668.361	-1.24954	3.05633	0.00224064	0.0283785	yes
XLOC_003736	XLOC_003736	Sj_002433	CCON0000096932.1:11355-71384	SjF	SjM	OK	5.11374	27.1894	2.41059	-5.44365	5.22e-08	4.78e-06	yes
XLOC_003769	XLOC_003769	Sj_002453	CCON0000096934.1:140720-167320	SjF	SjM	OK	24.7727	113.063	2.1903	-4.54426	5.51e-06	0.000274954	yes
XLOC_003797	XLOC_003797	Sj_002473	CCON0000096937.1:44391-67490	SjF	SjM	OK	24.4354	68.0611	1.47786	-3.02972	0.00244784	0.0300977	yes
XLOC_003802	XLOC_003802	Sj_002479	CCON0000096937.1:381373-400788	SjF	SjM	OK	19.5587	0.229144	-6.41541	3.11963	0.0018108	0.0245566	yes
XLOC_003813	XLOC_003813	Sj_002490	CCON0000096937.1:322912-356345	SjF	SjM	OK	414.291	62.0856	-2.73832	6.39381	1.62e-10	2.54e-08	yes
XLOC_003814	XLOC_003814	Sj_002491	CCON0000096937.1:403264-405551	SjF	SjM	OK	81.7435	663.647	3.02124	-4.62344	3.77e-06	0.000200696	yes
XLOC_003817	XLOC_003817	Sj_002494	CCON0000096937.1:455683-455878	SjF	SjM	OK	3087.59	15974.2	2.37119	-3.49522	0.000473667	0.00918867	yes
XLOC_003827	XLOC_003827	Sj_002490	CCON0000096937.1:322912-356345	SjF	SjM	OK	6.49354	0.521195	-3.63911	3.19236	0.00141114	0.0207714	yes
XLOC_003836	XLOC_003836	Sj_002500	CCON0000096938.1:56698-109703	SjF	SjM	OK	66.4093	34.07	-0.962885	3.27139	0.00107019	0.0172428	yes
XLOC_003843	XLOC_003843	Sj_002506	CCON0000096938.1:137884-154375	SjF	SjM	OK	44.1926	9.62834	-2.19845	4.00777	6.13e-05	0.00194913	yes
XLOC_003855	XLOC_003855	Sj_002514	CCON0000096940.1:7572-74719	SjF	SjM	OK	5.8234	24.583	2.07773	-3.52814	0.000418485	0.00845776	yes
XLOC_003861	XLOC_003861	Sj_002517	CCON0000096941.1:65467-103544	SjF	SjM	OK	2.65786	17.8726	2.74942	-3.90398	9.46e-05	0.00274344	yes
XLOC_003868	XLOC_003868	Sj_002518	CCON0000096941.1:176134-176789	SjF	SjM	OK	7.44534	39.8026	2.41845	-2.84532	0.00443665	0.0440969	yes
XLOC_003872	XLOC_003872	Sj_002524	CCON0000096942.1:191295-195987	SjF	SjM	OK	15.6232	40.6435	1.37934	-2.85416	0.00431503	0.0432893	yes
XLOC_003882	XLOC_003882	Sj_002535	CCON0000096942.1:334967-360797	SjF	SjM	OK	139.519	664.241	2.25125	-3.70735	0.000209435	0.00508493	yes
XLOC_003884	XLOC_003884	Sj_002537	CCON0000096942.1:491015-585409	SjF	SjM	OK	4.28571	33.2605	2.9562	-5.05864	4.22e-07	3.03e-05	yes
XLOC_003887	XLOC_003887	-	CCON0000096942.1:332108-332875	SjF	SjM	OK	10.4982	46.9326	2.16045	-2.78353	0.00537704	0.0497305	yes
XLOC_003912	XLOC_003912	Sj_002549	CCON0000096944.1:63446-181651	SjF	SjM	OK	9.94064	33.9424	1.77168	-3.27912	0.00104132	0.0169188	yes
XLOC_003917	XLOC_003917	Sj_002552	CCON0000096944.1:408600-433061	SjF	SjM	OK	15.1201	47.2713	1.64449	-2.95905	0.00308584	0.0352652	yes
XLOC_003956	XLOC_003956	Sj_002582	CCON0000096946.1:328792-341235	SjF	SjM	OK	150.527	9.16592	-4.03759	7.18279	6.83e-13	1.53e-10	yes
XLOC_003963	XLOC_003963	Sj_002588	CCON0000096946.1:271834-296929	SjF	SjM	OK	1.75669	13.4773	2.93959	-3.95014	7.81e-05	0.00237417	yes
XLOC_003973	XLOC_003973	Sj_002589	CCON0000096947.1:42819-43988	SjF	SjM	OK	105.566	2.77419	-5.24993	5.75003	8.92e-09	1.01e-06	yes
XLOC_003979	XLOC_003979	Sj_002595	CCON0000096947.1:121330-126394	SjF	SjM	OK	102.833	33.7382	-1.60785	2.91921	0.00350918	0.0382032	yes
XLOC_003988	XLOC_003988	Sj_002597	CCON0000096948.1:121651-123058	SjF	SjM	OK	8.76587	46.3794	2.40352	-3.36302	0.000770944	0.013334	yes
XLOC_003989	XLOC_003989	Sj_002598,Sj_002599	CCON0000096948.1:189626-220922	SjF	SjM	OK	126.166	51.702	-1.28704	5.32225	1.02e-07	8.91e-06	yes
XLOC_003997	XLOC_003997	Sj_002607	CCON0000096948.1:272566-290947	SjF	SjM	OK	109.857	21.7469	-2.33675	3.75524	0.000173176	0.00438666	yes
XLOC_004001	XLOC_004001	Sj_002611	CCON0000096948.1:378775-388759	SjF	SjM	OK	6.13894	0.788416	-2.96096	3.32062	0.000898173	0.0148939	yes
XLOC_004002	XLOC_004002	Sj_002612	CCON0000096948.1:406201-431517	SjF	SjM	OK	30.9852	70.0261	1.17632	-2.89338	0.00381119	0.040111	yes
XLOC_004019	XLOC_004019	Sj_002617	CCON0000096949.1:103520-136587	SjF	SjM	OK	71.5379	421.772	2.55968	-3.21994	0.00128217	0.0194123	yes
XLOC_004021	XLOC_004021	Sj_002619	CCON0000096949.1:33252-53011	SjF	SjM	OK	28.9128	59.6614	1.04509	-2.99442	0.00274971	0.0326614	yes
XLOC_004025	XLOC_004025	Sj_002623	CCON0000096949.1:412750-435558	SjF	SjM	OK	17.4807	42.6016	1.28514	-2.88538	0.00390939	0.0408063	yes
XLOC_004027	XLOC_004027	Sj_002617	CCON0000096949.1:136950-137826	SjF	SjM	OK	27.7481	124.945	2.17083	-3.1747	0.00149989	0.0215941	yes
XLOC_004032	XLOC_004032	Sj_002624	CCON0000096950.1:1642-2377	SjF	SjM	OK	1293.94	528.682	-1.2913	2.88095	0.00396478	0.0410423	yes
XLOC_004049	XLOC_004049	-	CCON0000096951.1:94668-98377	SjF	SjM	OK	18.7559	3.57246	-2.39236	2.88089	0.0039656	0.0410423	yes
XLOC_004081	XLOC_004081	Sj_002652,Sj_002653	CCON0000096952.1:157301-204631	SjF	SjM	OK	7.2575	18.5685	1.35531	-3.34564	0.000820921	0.0139728	yes
XLOC_004101	XLOC_004101	Sj_002660	CCON0000096953.1:2412-2775	SjF	SjM	OK	60.1233	1.89653	-4.98649	4.26038	2.04e-05	0.000820654	yes
XLOC_004126	XLOC_004126	Sj_002681	CCON0000096955.1:13915-14899	SjF	SjM	OK	8.28513	82.8473	3.32186	-3.90214	9.53e-05	0.00275096	yes
XLOC_004127	XLOC_004127	Sj_002682	CCON0000096955.1:206496-257614	SjF	SjM	OK	13.15	39.7251	1.59499	-4.64636	3.38e-06	0.000183694	yes
XLOC_004165	XLOC_004165	Sj_002703	CCON0000096957.1:13822-14507	SjF	SjM	OK	3285.62	13037.3	1.98841	-3.01704	0.0025526	0.0310733	yes
XLOC_004185	XLOC_004185	Sj_002722	CCON0000096959.1:82266-128384	SjF	SjM	OK	34.853	87.2007	1.32306	-3.10574	0.00189803	0.025371	yes
XLOC_004189	XLOC_004189	Sj_002726	CCON0000096959.1:149835-226206	SjF	SjM	OK	34.3596	103.565	1.59175	-4.63304	3.6e-06	0.000193738	yes
XLOC_004198	XLOC_004198	Sj_002726	CCON0000096959.1:149835-226206	SjF	SjM	OK	0.905117	7.68149	3.08521	-3.23799	0.00120377	0.0185732	yes
XLOC_004206	XLOC_004206	Sj_002734	CCON0000096960.1:70909-71757	SjF	SjM	OK	444.612	93.5106	-2.24935	6.15302	7.6e-10	1.05e-07	yes
XLOC_004207	XLOC_004207	-	CCON0000096960.1:89085-93666	SjF	SjM	OK	14.3608	1.1023	-3.70355	3.59108	0.000329308	0.00711868	yes
XLOC_004208	XLOC_004208	Sj_002735,Sj_002736	CCON0000096960.1:106513-170251	SjF	SjM	OK	0.729893	4.49066	2.62117	-2.93673	0.0033169	0.0369221	yes
XLOC_004230	XLOC_004230	Sj_002753	CCON0000096963.1:475118-488952	SjF	SjM	OK	33.2623	89.1939	1.42306	-2.85462	0.00430879	0.0432717	yes
XLOC_004250	XLOC_004250	Sj_002766	CCON0000096964.1:161581-191661	SjF	SjM	OK	0.601784	4.00576	2.73476	-3.14207	0.00167759	0.0233146	yes
XLOC_004260	XLOC_004260	Sj_002770	CCON0000096965.1:112841-132973	SjF	SjM	OK	3.78632	16.5695	2.12966	-3.74364	0.000181376	0.0045115	yes
XLOC_004284	XLOC_004284	Sj_002788	CCON0000096967.1:209973-241227	SjF	SjM	OK	0.898044	10.29	3.51831	-3.55635	0.000376049	0.00785553	yes
XLOC_004285	XLOC_004285	-	CCON0000096967.1:267154-274361	SjF	SjM	OK	2.08651	17.5977	3.07622	-2.96009	0.00307545	0.0352043	yes
XLOC_004307	XLOC_004307	Sj_002806	CCON0000096968.1:273015-277407	SjF	SjM	OK	1.4495	8.57692	2.5649	-2.89382	0.00380582	0.0400763	yes
XLOC_004320	XLOC_004320	Sj_002811	CCON0000096969.1:72274-73156	SjF	SjM	OK	0	20.6039	1.79769e+308	1.79769e+308	0.00304116	0.0349929	yes
XLOC_004321	XLOC_004321	Sj_002812	CCON0000096969.1:145982-158310	SjF	SjM	OK	33.976	9.2892	-1.87089	3.87984	0.000104525	0.00295369	yes
XLOC_004324	XLOC_004324	Sj_002815	CCON0000096969.1:259700-328441	SjF	SjM	OK	23.4008	43.8771	0.90691	-3.27164	0.00106926	0.0172421	yes
XLOC_004325	XLOC_004325	Sj_002816	CCON0000096969.1:17627-41861	SjF	SjM	OK	3.37069	18.7868	2.4786	-4.28532	1.82e-05	0.000741505	yes
XLOC_004344	XLOC_004344	Sj_002834	CCON0000096970.1:257214-265879	SjF	SjM	OK	13.6698	64.7948	2.24488	-3.28577	0.00101704	0.0165802	yes
XLOC_004366	XLOC_004366	Sj_002842	CCON0000096972.1:15284-28193	SjF	SjM	OK	4.74721	29.8738	2.65373	-4.67917	2.88e-06	0.000159762	yes
XLOC_004369	XLOC_004369	Sj_002845	CCON0000096972.1:228870-230432	SjF	SjM	OK	4.85394	30.9007	2.67041	-3.16999	0.00152444	0.02178	yes
XLOC_004372	XLOC_004372	-	CCON0000096972.1:34959-35517	SjF	SjM	OK	29.7994	2.65141	-3.49045	3.55923	0.000371948	0.00778028	yes
XLOC_004373	XLOC_004373	-	CCON0000096972.1:35706-35924	SjF	SjM	OK	155.06	6.34032	-4.61213	2.91295	0.00358031	0.0386216	yes
XLOC_004374	XLOC_004374	-	CCON0000096972.1:35976-37134	SjF	SjM	OK	35.4486	2.50767	-3.8213	4.62521	3.74e-06	0.000199534	yes
XLOC_004394	XLOC_004394	Sj_002861	CCON0000096974.1:697709-720132	SjF	SjM	OK	16.6655	45.6928	1.4551	-3.24727	0.00116519	0.0181995	yes
XLOC_004429	XLOC_004429	Sj_002874	CCON0000096975.1:158371-201838	SjF	SjM	OK	22.1136	79.2882	1.84217	-5.25509	1.48e-07	1.24e-05	yes
XLOC_004433	XLOC_004433	Sj_002878	CCON0000096975.1:357541-407574	SjF	SjM	OK	57.9803	169.427	1.54703	-3.8729	0.000107546	0.0030107	yes
XLOC_004435	XLOC_004435	Sj_002880	CCON0000096975.1:702981-709381	SjF	SjM	OK	557.212	202.096	-1.46319	3.26185	0.00110688	0.0175555	yes
XLOC_004447	XLOC_004447	-	CCON0000096975.1:618962-620490	SjF	SjM	OK	1241.92	7.85545	-7.30466	4.76438	1.89e-06	0.000112505	yes
XLOC_004484	XLOC_004484	-	CCON0000096976.1:196702-197498	SjF	SjM	OK	243.221	3.74529	-6.02105	7.71008	1.27e-14	3.49e-12	yes
XLOC_004497	XLOC_004497	Sj_002923	CCON0000096977.1:302633-331817	SjF	SjM	OK	8.2121	26.275	1.67787	-2.8814	0.0039591	0.0410423	yes
XLOC_004504	XLOC_004504	-	CCON0000096977.1:211781-214547	SjF	SjM	OK	325.758	0	-1.79769e+308	-1.79769e+308	0.00156279	0.022088	yes
XLOC_004512	XLOC_004512	-	CCON0000096977.1:211416-211681	SjF	SjM	OK	196.928	0	-1.79769e+308	-1.79769e+308	0.0047644	0.0462355	yes
XLOC_004530	XLOC_004530	Sj_002944	CCON0000096978.1:379802-384290	SjF	SjM	OK	5.38081	0.38256	-3.81407	2.81819	0.00482952	0.0465302	yes
XLOC_004553	XLOC_004553	Sj_002964	CCON0000096980.1:570967-582516	SjF	SjM	OK	100.183	2.4108	-5.37697	6.64166	3.1e-11	5.81e-09	yes
XLOC_004565	XLOC_004565	Sj_002968	CCON0000096981.1:61252-82170	SjF	SjM	OK	0	8.46856	1.79769e+308	1.79769e+308	0.00277374	0.0328062	yes
XLOC_004566	XLOC_004566	Sj_002969,Sj_002970	CCON0000096981.1:91512-120106	SjF	SjM	OK	3.58222	18.1194	2.33861	-2.87195	0.0040795	0.0417248	yes
XLOC_004575	XLOC_004575	Sj_002979	CCON0000096982.1:45860-51218	SjF	SjM	OK	7.86529	21.1126	1.42453	-2.78949	0.00527911	0.0492496	yes
XLOC_004579	XLOC_004579	Sj_002981	CCON0000096982.1:253405-256904	SjF	SjM	OK	15.9813	108.623	2.76488	-5.21564	1.83e-07	1.48e-05	yes
XLOC_004582	XLOC_004582	Sj_002984	CCON0000096982.1:393228-393954	SjF	SjM	OK	221.618	71.8388	-1.62524	3.05436	0.0022554	0.0285466	yes
XLOC_004586	XLOC_004586	Sj_002987	CCON0000096982.1:371470-374627	SjF	SjM	OK	46.8852	14.872	-1.65653	2.87192	0.0040798	0.0417248	yes
XLOC_004594	XLOC_004594	-	CCON0000096982.1:214528-215526	SjF	SjM	OK	0.356909	9.81967	4.78205	-3.09102	0.00199469	0.0262853	yes
XLOC_004596	XLOC_004596	-	CCON0000096982.1:216455-218364	SjF	SjM	OK	1.00626	8.36765	3.05582	-3.20053	0.00137174	0.0203503	yes
XLOC_004630	XLOC_004630	-	CCON0000096983.1:871421-897384	SjF	SjM	OK	11.6168	84.6755	2.86573	-3.49474	0.000474524	0.00919604	yes
XLOC_004650	XLOC_004650	Sj_003022	CCON0000096985.1:15914-38517	SjF	SjM	OK	21.6402	85.6226	1.98428	-3.88017	0.000104384	0.00295369	yes
XLOC_004659	XLOC_004659	Sj_003027	CCON0000096985.1:153229-153636	SjF	SjM	OK	147.732	1.50699	-6.61517	5.79627	6.78e-09	7.84e-07	yes
XLOC_004660	XLOC_004660	Sj_003029,Sj_003030	CCON0000096986.1:331-79778	SjF	SjM	OK	1.14436	7.03664	2.62035	-3.5212	0.000429591	0.00860162	yes
XLOC_004661	XLOC_004661	Sj_003031	CCON0000096986.1:101193-107250	SjF	SjM	OK	22.2012	128.55	2.53362	-3.42845	0.000607037	0.011142	yes
XLOC_004664	XLOC_004664	Sj_003033	CCON0000096986.1:86660-89744	SjF	SjM	OK	1355.78	3565.2	1.39486	-4.58228	4.6e-06	0.000238003	yes
XLOC_004668	XLOC_004668	Sj_003036	CCON0000096987.1:99267-164872	SjF	SjM	OK	12.8192	46.1689	1.84861	-5.68082	1.34e-08	1.42e-06	yes
XLOC_004686	XLOC_004686	-	CCON0000096989.1:296691-302359	SjF	SjM	OK	94.7116	2192.93	4.53317	-2.79285	0.00522464	0.0489891	yes
XLOC_004687	XLOC_004687	-	CCON0000096989.1:305363-311818	SjF	SjM	OK	230.261	909.527	1.98185	-2.94404	0.00323961	0.0363507	yes
XLOC_004692	XLOC_004692	Sj_003060	CCON0000096990.1:42957-197421	SjF	SjM	OK	15.7292	89.5603	2.50941	-3.42107	0.000623743	0.0113795	yes
XLOC_004702	XLOC_004702	-	CCON0000096990.1:42957-197421	SjF	SjM	OK	404.485	3817.86	3.23861	-3.58188	0.000341128	0.00733235	yes
XLOC_004712	XLOC_004712	Sj_003075	CCON0000096991.1:382893-406081	SjF	SjM	OK	31.6206	115.114	1.86413	-4.4231	9.73e-06	0.000450349	yes
XLOC_004742	XLOC_004742	Sj_003096	CCON0000096993.1:196454-197159	SjF	SjM	OK	247.669	736.728	1.57272	-2.91299	0.00357983	0.0386216	yes
XLOC_004743	XLOC_004743	Sj_003097,Sj_003098	CCON0000096993.1:326302-416765	SjF	SjM	OK	24.2029	90.399	1.90113	-5.12073	3.04e-07	2.29e-05	yes
XLOC_004754	XLOC_004754	-	CCON0000096993.1:227978-228765	SjF	SjM	OK	20.1397	1.76806	-3.50981	3.5833	0.000339281	0.00730077	yes
XLOC_004758	XLOC_004758	Sj_003098	CCON0000096993.1:417141-421611	SjF	SjM	OK	1.75103	12.9014	2.88125	-3.93675	8.26e-05	0.00247552	yes
XLOC_004760	XLOC_004760	Sj_003106	CCON0000096994.1:71230-79384	SjF	SjM	OK	5.96111	35.7756	2.58532	-2.94622	0.00321679	0.0361621	yes
XLOC_004765	XLOC_004765	Sj_003111	CCON0000096994.1:175164-175878	SjF	SjM	OK	2144.43	789.113	-1.44229	3.44262	0.000576099	0.0107231	yes
XLOC_004769	XLOC_004769	Sj_003115	CCON0000096995.1:98304-118403	SjF	SjM	OK	2.69359	17.8682	2.72979	-4.04642	5.2e-05	0.00171303	yes
XLOC_004784	XLOC_004784	Sj_003123	CCON0000096996.1:156551-173715	SjF	SjM	OK	10.7414	43.3828	2.01395	-3.5478	0.000388465	0.00804989	yes
XLOC_004808	XLOC_004808	Sj_003136	CCON0000096997.1:247556-252782	SjF	SjM	OK	1.50304	12.5073	3.05682	-3.20158	0.00136677	0.020309	yes
XLOC_004815	XLOC_004815	-	CCON0000096997.1:146340-154530	SjF	SjM	OK	1.61758	21.5283	3.73433	-3.76684	0.000165327	0.00423229	yes
XLOC_004830	XLOC_004830	Sj_003151	CCON0000096999.1:80736-110201	SjF	SjM	OK	102.421	4.75746	-4.42818	5.89036	3.85e-09	4.83e-07	yes
XLOC_004843	XLOC_004843	Sj_003165	CCON0000097000.1:458316-489234	SjF	SjM	OK	5.15543	24.7949	2.26588	-3.03569	0.00239985	0.0297698	yes
XLOC_004866	XLOC_004866	Sj_003176	CCON0000097001.1:278245-324942	SjF	SjM	OK	11.7373	79.9704	2.76837	-6.83938	7.95e-12	1.63e-09	yes
XLOC_004917	XLOC_004917	Sj_003206	CCON0000097008.1:64990-85776	SjF	SjM	OK	61.3679	232.368	1.92086	-5.33888	9.35e-08	8.17e-06	yes
XLOC_004919	XLOC_004919	Sj_003207	CCON0000097009.1:20669-32545	SjF	SjM	OK	109.968	38.5533	-1.51216	3.13005	0.00174776	0.0239269	yes
XLOC_004958	XLOC_004958	Sj_003227	CCON0000097010.1:280218-309379	SjF	SjM	OK	594.059	0.725834	-9.67675	9.6636	0	0	yes
XLOC_004964	XLOC_004964	Sj_003233	CCON0000097010.1:329931-363566	SjF	SjM	OK	21.1774	40.5543	0.937331	-3.23035	0.0012364	0.0189424	yes
XLOC_004991	XLOC_004991	Sj_003245	CCON0000097012.1:66696-68308	SjF	SjM	OK	124.447	320.222	1.36354	-3.00046	0.00269574	0.0321789	yes
XLOC_004999	XLOC_004999	Sj_003252	CCON0000097013.1:69637-70336	SjF	SjM	OK	21.5369	0.318792	-6.07805	3.91756	8.95e-05	0.00263199	yes
XLOC_005013	XLOC_005013	Sj_003259	CCON0000097015.1:190103-224536	SjF	SjM	OK	50.3882	189.579	1.91164	-3.59321	0.000326634	0.0070919	yes
XLOC_005018	XLOC_005018	Sj_003259	CCON0000097015.1:190103-224536	SjF	SjM	OK	15.0284	78.9756	2.39372	-3.23086	0.00123417	0.0189363	yes
XLOC_005019	XLOC_005019	Sj_003263	CCON0000097015.1:273806-274512	SjF	SjM	OK	1129.16	458.076	-1.30159	3.28359	0.00102493	0.0166873	yes
XLOC_005020	XLOC_005020	Sj_003264	CCON0000097015.1:284810-316519	SjF	SjM	OK	2.61287	14.3136	2.45368	-3.81402	0.000136727	0.00362515	yes
XLOC_005023	XLOC_005023	-	CCON0000097015.1:80682-82105	SjF	SjM	OK	0.23384	4.85306	4.3753	-2.81941	0.00481126	0.0464567	yes
XLOC_005028	XLOC_005028	Sj_003268	CCON0000097016.1:341635-365397	SjF	SjM	OK	10.866	111.155	3.35468	-5.53969	3.03e-08	3e-06	yes
XLOC_005029	XLOC_005029	Sj_003269	CCON0000097016.1:368431-398563	SjF	SjM	OK	11.4949	101.493	3.14231	-6.30222	2.93e-10	4.39e-08	yes
XLOC_005037	XLOC_005037	Sj_003275	CCON0000097016.1:254946-294639	SjF	SjM	OK	5.273	32.6937	2.63232	-4.61437	3.94e-06	0.000209082	yes
XLOC_005056	XLOC_005056	Sj_003285	CCON0000097017.1:364313-366182	SjF	SjM	OK	4.80893	29.4223	2.61312	-3.45805	0.000544108	0.0102498	yes
XLOC_005060	XLOC_005060	Sj_003288	CCON0000097017.1:197829-228596	SjF	SjM	OK	11.6222	42.8302	1.88174	-2.81148	0.00493135	0.0470514	yes
XLOC_005061	XLOC_005061	Sj_003289	CCON0000097017.1:260416-264237	SjF	SjM	OK	22.0287	95.3702	2.11415	-3.18967	0.00142434	0.0209069	yes
XLOC_005078	XLOC_005078	Sj_003300	CCON0000097019.1:125260-186532	SjF	SjM	OK	1.51788	9.07449	2.57976	-4.06695	4.76e-05	0.00160451	yes
XLOC_005120	XLOC_005120	Sj_003332,Sj_003333	CCON0000097022.1:232659-264510	SjF	SjM	OK	44.1715	89.8961	1.02514	-3.19841	0.00138188	0.0204274	yes
XLOC_005154	XLOC_005154	-	CCON0000097026.1:80258-81354	SjF	SjM	OK	279.771	38.4109	-2.86466	4.57934	4.66e-06	0.000240731	yes
XLOC_005177	XLOC_005177	Sj_003368	CCON0000097029.1:32324-61823	SjF	SjM	OK	23.2073	82.9454	1.83759	-3.4479	0.000564962	0.0105495	yes
XLOC_005224	XLOC_005224	Sj_003402	CCON0000097032.1:238143-238525	SjF	SjM	OK	2506.8	687.531	-1.86635	2.95043	0.00317337	0.0357992	yes
XLOC_005231	XLOC_005231	Sj_003409	CCON0000097032.1:88942-92915	SjF	SjM	OK	77.8414	34.9074	-1.157	2.85561	0.00429539	0.0432345	yes
XLOC_005255	XLOC_005255	Sj_003419	CCON0000097033.1:28305-70497	SjF	SjM	OK	0.712287	6.37628	3.16219	-3.13539	0.00171626	0.0236643	yes
XLOC_005258	XLOC_005258	Sj_003422	CCON0000097033.1:163657-268798	SjF	SjM	OK	53.6489	151.887	1.50138	-4.39293	1.12e-05	0.000503163	yes
XLOC_005273	XLOC_005273	-	CCON0000097033.1:392603-406304	SjF	SjM	OK	50.572	17.4617	-1.53415	3.21802	0.00129077	0.0194829	yes
XLOC_005274	XLOC_005274	Sj_003432	CCON0000097033.1:416317-419434	SjF	SjM	OK	6.94246	29.0877	2.06689	-2.85533	0.00429916	0.0432345	yes
XLOC_005279	XLOC_005279	-	CCON0000097033.1:163657-268798	SjF	SjM	OK	30.2636	125.924	2.0569	-3.05895	0.00222117	0.0282246	yes
XLOC_005282	XLOC_005282	-	CCON0000097033.1:315344-315843	SjF	SjM	OK	213.92	7.90606	-4.75796	5.99539	2.03e-09	2.65e-07	yes
XLOC_005288	XLOC_005288	Sj_003438	CCON0000097034.1:489158-492281	SjF	SjM	OK	8.8728	90.657	3.35296	-3.84443	0.000120834	0.00329162	yes
XLOC_005289	XLOC_005289	Sj_003439	CCON0000097034.1:36508-53479	SjF	SjM	OK	0.49939	10.6346	4.41246	-4.37273	1.23e-05	0.000531024	yes
XLOC_005292	XLOC_005292	Sj_003441	CCON0000097034.1:128157-175761	SjF	SjM	OK	30.8057	168.491	2.45141	-8.32427	0	0	yes
XLOC_005294	XLOC_005294	-	CCON0000097034.1:190971-214231	SjF	SjM	OK	10.5197	58.6827	2.47984	-3.72716	0.000193651	0.0047616	yes
XLOC_005300	XLOC_005300	-	CCON0000097034.1:115899-116677	SjF	SjM	OK	7.35831	0.275751	-4.73794	2.99241	0.00276782	0.0327958	yes
XLOC_005322	XLOC_005322	-	CCON0000097036.1:247669-255153	SjF	SjM	OK	0	66.9009	1.79769e+308	1.79769e+308	0.00490399	0.0468366	yes
XLOC_005331	XLOC_005331	Sj_003471	CCON0000097038.1:173495-224785	SjF	SjM	OK	6.76181	29.6206	2.13112	-4.32273	1.54e-05	0.000641081	yes
XLOC_005339	XLOC_005339	-	CCON0000097038.1:435403-440952	SjF	SjM	OK	1.66033	92.2321	5.79572	-6.43918	1.2e-10	1.96e-08	yes
XLOC_005343	XLOC_005343	Sj_003475	CCON0000097038.1:400261-431060	SjF	SjM	OK	68.4846	180.301	1.39655	-3.19845	0.0013817	0.0204274	yes
XLOC_005350	XLOC_005350	-	CCON0000097038.1:364596-365162	SjF	SjM	OK	0	19.8916	1.79769e+308	1.79769e+308	0.00512219	0.0483678	yes
XLOC_005354	XLOC_005354	Sj_003478	CCON0000097039.1:95042-96568	SjF	SjM	OK	25.4474	105.448	2.05094	-4.0273	5.64e-05	0.00182724	yes
XLOC_005362	XLOC_005362	Sj_003487	CCON0000097039.1:197040-201592	SjF	SjM	OK	13.6672	88.9061	2.70157	-5.18428	2.17e-07	1.72e-05	yes
XLOC_005365	XLOC_005365	Sj_003491	CCON0000097039.1:375167-404188	SjF	SjM	OK	2.17103	14.0192	2.69096	-2.79537	0.00518406	0.0486924	yes
XLOC_005375	XLOC_005375	Sj_003498	CCON0000097040.1:282941-297923	SjF	SjM	OK	1.37565	7.50059	2.44689	-2.94081	0.00327359	0.0365845	yes
XLOC_005380	XLOC_005380	Sj_003503	CCON0000097040.1:715104-727930	SjF	SjM	OK	112.609	528.634	2.23095	-4.23869	2.25e-05	0.000889259	yes
XLOC_005384	XLOC_005384	Sj_003509	CCON0000097040.1:198565-235546	SjF	SjM	OK	1.59821	7.15488	2.16247	-3.30563	0.000947621	0.0155668	yes
XLOC_005385	XLOC_005385	Sj_003510	CCON0000097040.1:337437-410762	SjF	SjM	OK	2.83158	10.621	1.90724	-3.02836	0.00245887	0.0302108	yes
XLOC_005387	XLOC_005387	Sj_003512	CCON0000097040.1:474170-487761	SjF	SjM	OK	2.52549	10.53	2.05988	-2.88449	0.00392043	0.0408596	yes
XLOC_005390	XLOC_005390	Sj_003514	CCON0000097040.1:666929-679001	SjF	SjM	OK	77.1375	0.198674	-8.60089	5.6847	1.31e-08	1.41e-06	yes
XLOC_005392	XLOC_005392	Sj_003516	CCON0000097040.1:730809-754608	SjF	SjM	OK	2.61054	15.8817	2.60494	-4.32432	1.53e-05	0.000637851	yes
XLOC_005401	XLOC_005401	-	CCON0000097040.1:664741-665091	SjF	SjM	OK	92.1094	0	-1.79769e+308	-1.79769e+308	0.0047644	0.0462355	yes
XLOC_005402	XLOC_005402	-	CCON0000097040.1:683215-683678	SjF	SjM	OK	64.5089	0	-1.79769e+308	-1.79769e+308	0.00411843	0.0419272	yes
XLOC_005407	XLOC_005407	Sj_003520	CCON0000097041.1:328845-348846	SjF	SjM	OK	211.076	1165.03	2.46454	-3.12599	0.0017721	0.0241904	yes
XLOC_005419	XLOC_005419	Sj_003530	CCON0000097042.1:212637-214451	SjF	SjM	OK	13.5735	0.289609	-5.55054	3.55916	0.000372044	0.00778028	yes
XLOC_005420	XLOC_005420	Sj_003531	CCON0000097042.1:219707-248072	SjF	SjM	OK	22.4503	70.9448	1.65996	-3.59662	0.000322377	0.00703906	yes
XLOC_005422	XLOC_005422	Sj_003533	CCON0000097042.1:150075-155142	SjF	SjM	OK	385.539	114.555	-1.75083	4.11471	3.88e-05	0.00136049	yes
XLOC_005424	XLOC_005424	Sj_003530	CCON0000097042.1:214545-215419	SjF	SjM	OK	10.5414	0.236885	-5.47574	3.50714	0.000452958	0.00892166	yes
XLOC_005426	XLOC_005426	Sj_003535	CCON0000097043.1:6237-17578	SjF	SjM	OK	7.17813	34.9119	2.28204	-4.95274	7.32e-07	4.94e-05	yes
XLOC_005431	XLOC_005431	Sj_003540	CCON0000097043.1:138192-171144	SjF	SjM	OK	11.0126	27.6593	1.32861	-3.07303	0.00211897	0.0272851	yes
XLOC_005470	XLOC_005470	Sj_003563	CCON0000097046.1:6670-42616	SjF	SjM	OK	35.3434	14.2612	-1.30935	3.11158	0.00186091	0.0250134	yes
XLOC_005476	XLOC_005476	Sj_003570	CCON0000097047.1:368136-420418	SjF	SjM	OK	43.0669	196.756	2.19175	-4.31596	1.59e-05	0.000658212	yes
XLOC_005521	XLOC_005521	Sj_003599	CCON0000097051.1:125894-141371	SjF	SjM	OK	3.97411	28.0699	2.82032	-3.90968	9.24e-05	0.00270692	yes
XLOC_005524	XLOC_005524	Sj_003601,Sj_003602	CCON0000097051.1:168910-205938	SjF	SjM	OK	214.818	23.7298	-3.17834	6.44117	1.19e-10	1.96e-08	yes
XLOC_005525	XLOC_005525	-	CCON0000097051.1:207357-208969	SjF	SjM	OK	81.5443	0	-1.79769e+308	-1.79769e+308	0.00119044	0.0185006	yes
XLOC_005530	XLOC_005530	-	CCON0000097051.1:209366-209644	SjF	SjM	OK	480.193	0	-1.79769e+308	-1.79769e+308	0.00165339	0.0230591	yes
XLOC_005568	XLOC_005568	Sj_003633	CCON0000097053.1:332367-341096	SjF	SjM	OK	1.29168	17.4014	3.75189	-3.65881	0.000253388	0.00584336	yes
XLOC_005572	XLOC_005572	Sj_003637	CCON0000097054.1:179605-192194	SjF	SjM	OK	4.42293	0.574789	-2.9439	2.78618	0.00533326	0.0495154	yes
XLOC_005574	XLOC_005574	Sj_003640,Sj_003641	CCON0000097054.1:311260-372365	SjF	SjM	OK	3.23755	18.0698	2.48061	-3.01633	0.00255852	0.0310882	yes
XLOC_005594	XLOC_005594	Sj_003653	CCON0000097057.1:56336-111598	SjF	SjM	OK	1.102	9.54697	3.11492	-4.15325	3.28e-05	0.00118484	yes
XLOC_005604	XLOC_005604	-	CCON0000097059.1:10086-10503	SjF	SjM	OK	30.5327	3.96836	-2.94374	2.87789	0.0040035	0.0413238	yes
XLOC_005612	XLOC_005612	Sj_003665	CCON0000097060.1:204698-235753	SjF	SjM	OK	46.5059	165.004	1.82701	-4.61009	4.03e-06	0.00021227	yes
XLOC_005614	XLOC_005614	Sj_003666	CCON0000097060.1:257600-268623	SjF	SjM	OK	62.6405	15.5861	-2.00683	4.40458	1.06e-05	0.000482502	yes
XLOC_005617	XLOC_005617	Sj_003670	CCON0000097060.1:244338-250232	SjF	SjM	OK	376.583	153.923	-1.29076	3.2076	0.00133848	0.0199964	yes
XLOC_005618	XLOC_005618	-	CCON0000097060.1:1788-2482	SjF	SjM	OK	9.15823	0.643946	-3.83006	3.17486	0.0014991	0.0215941	yes
XLOC_005630	XLOC_005630	-	CCON0000097060.1:239479-240312	SjF	SjM	OK	13.9054	57.9733	2.05974	-2.79809	0.00514055	0.0484488	yes
XLOC_005632	XLOC_005632	Sj_003666	CCON0000097060.1:257600-268623	SjF	SjM	OK	14.5353	1.98594	-2.87166	2.92221	0.00347562	0.0380309	yes
XLOC_005633	XLOC_005633	Sj_003666	CCON0000097060.1:268924-269324	SjF	SjM	OK	31.6332	3.89474	-3.02184	2.8615	0.00421635	0.0426656	yes
XLOC_005635	XLOC_005635	-	CCON0000097061.1:61-15793	SjF	SjM	OK	33.0598	494.574	3.90304	-6.06924	1.29e-09	1.71e-07	yes
XLOC_005636	XLOC_005636	-	CCON0000097061.1:19009-24777	SjF	SjM	OK	8.45421	170.712	4.33575	-6.45668	1.07e-10	1.8e-08	yes
XLOC_005637	XLOC_005637	-	CCON0000097061.1:73986-89805	SjF	SjM	OK	71.5269	1673.48	4.54822	-6.86595	6.6e-12	1.37e-09	yes
XLOC_005638	XLOC_005638	-	CCON0000097061.1:96392-100312	SjF	SjM	OK	0	285.901	1.79769e+308	1.79769e+308	0.00301003	0.0348527	yes
XLOC_005640	XLOC_005640	Sj_003672	CCON0000097061.1:178142-180806	SjF	SjM	OK	1280.91	5714.4	2.15744	-3.06693	0.00216269	0.0276451	yes
XLOC_005644	XLOC_005644	Sj_003675	CCON0000097061.1:46997-56931	SjF	SjM	OK	7.1349	364.959	5.6767	-5.78385	7.3e-09	8.39e-07	yes
XLOC_005652	XLOC_005652	-	CCON0000097061.1:39647-39751	SjF	SjM	OK	3817.38	289233	6.2435	-4.0864	4.38e-05	0.00149407	yes
XLOC_005668	XLOC_005668	Sj_003687	CCON0000097063.1:166116-223124	SjF	SjM	OK	22.5183	42.911	0.930252	-2.92769	0.00341495	0.037652	yes
XLOC_005671	XLOC_005671	Sj_003691	CCON0000097063.1:231315-301480	SjF	SjM	OK	14.287	39.1475	1.45422	-3.70012	0.000215493	0.00519283	yes
XLOC_005679	XLOC_005679	Sj_003693	CCON0000097064.1:8891-18731	SjF	SjM	OK	2498.73	668.273	-1.90269	4.00778	6.13e-05	0.00194913	yes
XLOC_005682	XLOC_005682	-	CCON0000097064.1:1393-3021	SjF	SjM	OK	40938.4	5222.4	-2.97067	2.79559	0.00518052	0.0486828	yes
XLOC_005684	XLOC_005684	Sj_003699	CCON0000097064.1:167329-197841	SjF	SjM	OK	15.1722	3.35197	-2.17835	3.63633	0.000276547	0.00624317	yes
XLOC_005710	XLOC_005710	-	CCON0000097067.1:13739-28044	SjF	SjM	OK	11.3717	53.6239	2.23743	-3.06346	0.00218797	0.0279129	yes
XLOC_005727	XLOC_005727	Sj_003726	CCON0000097069.1:58665-137660	SjF	SjM	OK	3.72467	14.1129	1.92183	-3.52612	0.000421694	0.00849731	yes
XLOC_005729	XLOC_005729	Sj_003728	CCON0000097070.1:82959-83777	SjF	SjM	OK	160.615	31.7425	-2.33912	4.19691	2.71e-05	0.0010181	yes
XLOC_005734	XLOC_005734	Sj_003734	CCON0000097071.1:102605-113141	SjF	SjM	OK	39.893	175.057	2.13362	-3.32643	0.000879645	0.0146864	yes
XLOC_005746	XLOC_005746	Sj_003738	CCON0000097072.1:80391-86674	SjF	SjM	OK	43.1753	266.13	2.62385	-4.33896	1.43e-05	0.000605817	yes
XLOC_005751	XLOC_005751	Sj_003744	CCON0000097072.1:158295-185816	SjF	SjM	OK	11.9928	45.665	1.92892	-3.20709	0.00134084	0.0200162	yes
XLOC_005752	XLOC_005752	-	CCON0000097072.1:194394-217178	SjF	SjM	OK	26.7627	79.8893	1.57778	-2.95691	0.00310741	0.0353443	yes
XLOC_005755	XLOC_005755	Sj_003746	CCON0000097072.1:274063-279287	SjF	SjM	OK	25.8278	312.557	3.59712	-7.51053	5.88e-14	1.56e-11	yes
XLOC_005765	XLOC_005765	-	CCON0000097072.1:225273-225786	SjF	SjM	OK	0	25.7051	1.79769e+308	1.79769e+308	0.0047644	0.0462355	yes
XLOC_005824	XLOC_005824	-	CCON0000097077.1:97975-122487	SjF	SjM	OK	38.525	140.571	1.86743	-3.00436	0.00266138	0.0319068	yes
XLOC_005832	XLOC_005832	Sj_003773	CCON0000097077.1:146351-150509	SjF	SjM	OK	261.721	823.238	1.65328	-3.43263	0.000597747	0.0110198	yes
XLOC_005833	XLOC_005833	Sj_003774	CCON0000097077.1:153053-157060	SjF	SjM	OK	150.208	65.7036	-1.19291	3.79502	0.00014763	0.00383235	yes
XLOC_005843	XLOC_005843	Sj_003777,Sj_003778	CCON0000097079.1:55596-88091	SjF	SjM	OK	4.48736	21.8312	2.28245	-3.69535	0.000219582	0.00525201	yes
XLOC_005845	XLOC_005845	Sj_003779	CCON0000097079.1:120526-121897	SjF	SjM	OK	3.6621	19.1734	2.38837	-2.9172	0.00353184	0.0383716	yes
XLOC_005852	XLOC_005852	Sj_003787	CCON0000097080.1:48795-89791	SjF	SjM	OK	48.9276	107.871	1.14059	-4.68888	2.75e-06	0.000154586	yes
XLOC_005858	XLOC_005858	Sj_003794	CCON0000097080.1:334569-371549	SjF	SjM	OK	7.9047	33.616	2.08836	-2.8836	0.00393153	0.040865	yes
XLOC_005875	XLOC_005875	-	CCON0000097082.1:120394-121383	SjF	SjM	OK	29.5964	0	-1.79769e+308	-1.79769e+308	0.0032369	0.0363459	yes
XLOC_005884	XLOC_005884	Sj_003813	CCON0000097084.1:124205-160953	SjF	SjM	OK	3.64373	40.6357	3.47926	-8.28781	2.22e-16	7.52e-14	yes
XLOC_005889	XLOC_005889	Sj_003816	CCON0000097085.1:88657-98855	SjF	SjM	OK	215.724	20.9851	-3.36175	3.68738	0.000226576	0.0053793	yes
XLOC_005897	XLOC_005897	Sj_003823	CCON0000097086.1:9428-57736	SjF	SjM	OK	17.5316	124.149	2.82405	-6.0163	1.78e-09	2.34e-07	yes
XLOC_005899	XLOC_005899	Sj_003826	CCON0000097086.1:274829-297612	SjF	SjM	OK	0.899528	7.54707	3.06868	-3.13567	0.00171461	0.0236643	yes
XLOC_005906	XLOC_005906	Sj_003829	CCON0000097087.1:56623-68045	SjF	SjM	OK	22.9396	8.78753	-1.38431	3.10765	0.00188582	0.0252254	yes
XLOC_005910	XLOC_005910	Sj_003832	CCON0000097087.1:41068-41622	SjF	SjM	OK	2163.67	915.93	-1.24017	3.27508	0.00105631	0.0170618	yes
XLOC_005918	XLOC_005918	Sj_003835	CCON0000097088.1:14333-103922	SjF	SjM	OK	37.0395	124.59	1.75005	-7.13817	9.46e-13	2.1e-10	yes
XLOC_005924	XLOC_005924	Sj_003835	CCON0000097088.1:14333-103922	SjF	SjM	OK	2.34667	18.0355	2.94216	-3.26991	0.0010758	0.0172927	yes
XLOC_005949	XLOC_005949	Sj_003859	CCON0000097090.1:266498-272632	SjF	SjM	OK	2.81546	16.4176	2.5438	-3.12868	0.00175591	0.0240032	yes
XLOC_005956	XLOC_005956	Sj_003865	CCON0000097090.1:284273-321218	SjF	SjM	OK	80.1088	166.154	1.05249	-3.98252	6.82e-05	0.0021229	yes
XLOC_005967	XLOC_005967	-	CCON0000097091.1:131252-131423	SjF	SjM	OK	6066.99	243.897	-4.63664	2.92269	0.00347024	0.0379935	yes
XLOC_005970	XLOC_005970	Sj_003870	CCON0000097093.1:1490-22050	SjF	SjM	OK	0	38.2569	1.79769e+308	1.79769e+308	0.0047575	0.0462355	yes
XLOC_005973	XLOC_005973	Sj_003869,Sj_003870	CCON0000097093.1:1490-22050	SjF	SjM	OK	3.32412	31.6215	3.24986	-3.00614	0.00264584	0.0317798	yes
XLOC_005974	XLOC_005974	-	CCON0000097093.1:1490-22050	SjF	SjM	OK	1.47736	41.9275	4.82681	-4.47723	7.56e-06	0.000361286	yes
XLOC_005983	XLOC_005983	Sj_003873	CCON0000097094.1:154184-168550	SjF	SjM	OK	5.88761	30.1984	2.35872	-4.5624	5.06e-06	0.000256201	yes
XLOC_005985	XLOC_005985	Sj_003876	CCON0000097094.1:234757-246705	SjF	SjM	OK	22.7646	89.2161	1.97052	-3.26577	0.00109168	0.0174002	yes
XLOC_005986	XLOC_005986	Sj_003877	CCON0000097094.1:15944-36078	SjF	SjM	OK	36.0897	9.88668	-1.86803	3.24888	0.00115859	0.0181519	yes
XLOC_006002	XLOC_006002	Sj_003890	CCON0000097095.1:237286-318172	SjF	SjM	OK	3.79636	16.1647	2.09016	-3.74844	0.000177935	0.00444884	yes
XLOC_006017	XLOC_006017	Sj_003900	CCON0000097096.1:145984-295002	SjF	SjM	OK	814.328	354.163	-1.2012	2.89817	0.00375345	0.0397854	yes
XLOC_006023	XLOC_006023	Sj_003903	CCON0000097097.1:95338-133344	SjF	SjM	OK	44.8977	107.083	1.25402	-4.5738	4.79e-06	0.000245701	yes
XLOC_006030	XLOC_006030	-	CCON0000097097.1:67345-68977	SjF	SjM	OK	2.30247	23.7835	3.36871	-3.37107	0.000748772	0.0130795	yes
XLOC_006103	XLOC_006103	Sj_003945	CCON0000097102.1:24779-62011	SjF	SjM	OK	66.3155	189.094	1.51168	-3.13684	0.00170781	0.0236278	yes
XLOC_006130	XLOC_006130	Sj_003958	CCON0000097107.1:120019-122829	SjF	SjM	OK	223.952	778.233	1.79701	-3.49107	0.000481088	0.00929525	yes
XLOC_006140	XLOC_006140	Sj_003967	CCON0000097107.1:22990-27271	SjF	SjM	OK	6.22483	19.2429	1.62822	-2.8069	0.00500201	0.0474908	yes
XLOC_006142	XLOC_006142	Sj_003970	CCON0000097107.1:205877-324332	SjF	SjM	OK	1.75941	6.22415	1.82279	-3.14006	0.00168912	0.0234052	yes
XLOC_006167	XLOC_006167	Sj_003983	CCON0000097109.1:364513-371672	SjF	SjM	OK	209.469	3.37365	-5.95628	8.17004	2.22e-16	7.52e-14	yes
XLOC_006181	XLOC_006181	Sj_003989	CCON0000097110.1:204007-211911	SjF	SjM	OK	48.5296	211.455	2.12341	-4.44351	8.85e-06	0.000413632	yes
XLOC_006201	XLOC_006201	-	CCON0000097112.1:21353-21654	SjF	SjM	OK	122.464	1.49146	-6.35948	4.10839	3.98e-05	0.00138359	yes
XLOC_006223	XLOC_006223	-	CCON0000097114.1:209560-212400	SjF	SjM	OK	11.8102	1.91143	-2.62731	3.12964	0.00175022	0.0239424	yes
XLOC_006231	XLOC_006231	Sj_004015	CCON0000097114.1:324706-341728	SjF	SjM	OK	4.50696	12.8373	1.51011	-2.82834	0.00467906	0.0457464	yes
XLOC_006256	XLOC_006256	-	CCON0000097115.1:156490-158019	SjF	SjM	OK	0.430643	4.87874	3.50194	-2.99926	0.0027064	0.0322861	yes
XLOC_006265	XLOC_006265	Sj_004033	CCON0000097117.1:134554-136153	SjF	SjM	OK	329.439	3.32764	-6.62937	8.85348	0	0	yes
XLOC_006268	XLOC_006268	-	CCON0000097117.1:7883-13958	SjF	SjM	OK	0	3.36191	1.79769e+308	1.79769e+308	0.000856082	0.0143742	yes
XLOC_006276	XLOC_006276	-	CCON0000097117.1:1137-2977	SjF	SjM	OK	0.698901	5.4856	2.97249	-2.85523	0.0043006	0.0432345	yes
XLOC_006287	XLOC_006287	Sj_004042	CCON0000097118.1:2742-15502	SjF	SjM	OK	3.79723	46.7409	3.62167	-4.97309	6.59e-07	4.53e-05	yes
XLOC_006288	XLOC_006288	Sj_004043	CCON0000097118.1:80621-85214	SjF	SjM	OK	100.796	179.188	0.830034	-2.94368	0.00324333	0.0363547	yes
XLOC_006295	XLOC_006295	Sj_004049	CCON0000097118.1:380732-459551	SjF	SjM	OK	24.3728	52.7899	1.11499	-3.01931	0.00253352	0.0309115	yes
XLOC_006315	XLOC_006315	Sj_004065	CCON0000097120.1:264690-276482	SjF	SjM	OK	735.814	187.603	-1.97166	4.20937	2.56e-05	0.000982708	yes
XLOC_006323	XLOC_006323	Sj_004073	CCON0000097120.1:378480-409324	SjF	SjM	OK	50.9111	129.646	1.34853	-4.897	9.73e-07	6.3e-05	yes
XLOC_006337	XLOC_006337	Sj_004078	CCON0000097121.1:55929-120998	SjF	SjM	OK	0.79382	15.5579	4.29269	-4.3952	1.11e-05	0.000499098	yes
XLOC_006352	XLOC_006352	Sj_004091	CCON0000097122.1:215161-218827	SjF	SjM	OK	958.229	5171.83	2.43223	-3.64898	0.000263286	0.00603557	yes
XLOC_006356	XLOC_006356	-	CCON0000097122.1:221722-229693	SjF	SjM	OK	3606.45	14.343	-7.97408	7.193	6.34e-13	1.46e-10	yes
XLOC_006363	XLOC_006363	-	CCON0000097125.1:97487-116388	SjF	SjM	OK	2.54345	21.4149	3.07376	-3.4165	0.000634307	0.0115395	yes
XLOC_006365	XLOC_006365	Sj_004098	CCON0000097125.1:219548-257510	SjF	SjM	OK	50.6214	107.643	1.08843	-3.01606	0.00256079	0.0310882	yes
XLOC_006376	XLOC_006376	Sj_004105	CCON0000097126.1:8534-27115	SjF	SjM	OK	19.8439	86.4404	2.12301	-5.2029	1.96e-07	1.56e-05	yes
XLOC_006379	XLOC_006379	Sj_004108	CCON0000097126.1:184323-222522	SjF	SjM	OK	27.378	93.9315	1.77859	-4.09374	4.24e-05	0.00145355	yes
XLOC_006382	XLOC_006382	Sj_004111	CCON0000097126.1:103564-113917	SjF	SjM	OK	21.581	118.253	2.45404	-3.62286	0.000291368	0.00645693	yes
XLOC_006383	XLOC_006383	Sj_004112,Sj_004113	CCON0000097126.1:140488-161982	SjF	SjM	OK	21.6132	51.0174	1.23908	-3.10087	0.00192951	0.0257206	yes
XLOC_006391	XLOC_006391	Sj_004116,Sj_004117	CCON0000097127.1:176630-248586	SjF	SjM	OK	6.43552	18.0172	1.48525	-2.96292	0.00304731	0.0349929	yes
XLOC_006394	XLOC_006394	Sj_004120	CCON0000097128.1:92785-96815	SjF	SjM	OK	98.9495	574.513	2.53758	-3.76352	0.000167539	0.00426627	yes
XLOC_006400	XLOC_006400	Sj_004127	CCON0000097129.1:85837-88732	SjF	SjM	OK	12575.5	2.40517	-12.3522	10.0262	0	0	yes
XLOC_006406	XLOC_006406	-	CCON0000097129.1:90902-92475	SjF	SjM	OK	64.8338	0	-1.79769e+308	-1.79769e+308	0.000444333	0.00880545	yes
XLOC_006410	XLOC_006410	Sj_004136	CCON0000097131.1:76437-117777	SjF	SjM	OK	33.2518	80.8675	1.28213	-3.9477	7.89e-05	0.00238348	yes
XLOC_006415	XLOC_006415	Sj_004136	CCON0000097131.1:76437-117777	SjF	SjM	OK	1.85417	20.0703	3.43621	-3.11879	0.00181598	0.0245807	yes
XLOC_006429	XLOC_006429	Sj_004147	CCON0000097134.1:91516-156372	SjF	SjM	OK	5.26567	19.8118	1.91167	-2.92779	0.00341386	0.037652	yes
XLOC_006450	XLOC_006450	Sj_004157	CCON0000097136.1:116029-218074	SjF	SjM	OK	27.9353	62.8901	1.17074	-2.92377	0.00345818	0.0379692	yes
XLOC_006464	XLOC_006464	Sj_004171	CCON0000097137.1:182285-184730	SjF	SjM	OK	1895.78	538.624	-1.81544	3.40579	0.000659724	0.0119344	yes
XLOC_006497	XLOC_006497	Sj_004193,Sj_004194	CCON0000097142.1:1678-55996	SjF	SjM	OK	309.897	61.5755	-2.33136	7.08912	1.35e-12	2.96e-10	yes
XLOC_006508	XLOC_006508	Sj_004204	CCON0000097143.1:55826-109275	SjF	SjM	OK	7.42888	32.5826	2.13288	-4.16777	3.08e-05	0.00112658	yes
XLOC_006509	XLOC_006509	-	CCON0000097143.1:120018-132249	SjF	SjM	OK	2.66245	17.8018	2.7412	-3.01803	0.00254427	0.031023	yes
XLOC_006530	XLOC_006530	-	CCON0000097145.1:5816-5985	SjF	SjM	OK	9409.01	1048.16	-3.16618	2.93926	0.00328994	0.0366854	yes
XLOC_006531	XLOC_006531	-	CCON0000097145.1:8707-9785	SjF	SjM	OK	16.5616	1.6406	-3.33555	3.67544	0.000237443	0.00556879	yes
XLOC_006540	XLOC_006540	Sj_004223	CCON0000097146.1:44422-53422	SjF	SjM	OK	83.2059	29.7097	-1.48575	3.11543	0.00183675	0.0247922	yes
XLOC_006552	XLOC_006552	Sj_004230	CCON0000097147.1:128663-136189	SjF	SjM	OK	24.0711	2.33027	-3.36873	4.10818	3.99e-05	0.00138359	yes
XLOC_006570	XLOC_006570	-	CCON0000097149.1:105679-109407	SjF	SjM	OK	12.9847	76.4602	2.55789	-2.8027	0.00506773	0.0479967	yes
XLOC_006571	XLOC_006571	Sj_004236	CCON0000097149.1:22140-95584	SjF	SjM	OK	17.2337	42.6143	1.3061	-2.91534	0.003553	0.0384849	yes
XLOC_006593	XLOC_006593	Sj_004249	CCON0000097151.1:67212-67563	SjF	SjM	OK	346.401	30.6055	-3.50058	4.68956	2.74e-06	0.000154526	yes
XLOC_006598	XLOC_006598	Sj_004252,Sj_004253	CCON0000097152.1:31432-69870	SjF	SjM	OK	6.06243	39.2775	2.69574	-4.11249	3.91e-05	0.00136623	yes
XLOC_006601	XLOC_006601	Sj_004254	CCON0000097152.1:164895-183653	SjF	SjM	OK	31.9994	186.766	2.54511	-3.73635	0.000186709	0.0046085	yes
XLOC_006602	XLOC_006602	Sj_004255	CCON0000097152.1:195980-208016	SjF	SjM	OK	16.5821	113.149	2.77052	-3.95894	7.53e-05	0.00230916	yes
XLOC_006606	XLOC_006606	-	CCON0000097152.1:31432-69870	SjF	SjM	OK	9074.34	70682	2.96148	-2.96302	0.0030464	0.0349929	yes
XLOC_006615	XLOC_006615	Sj_004262,Sj_004263,Sj_004265	CCON0000097153.1:161615-267539	SjF	SjM	OK	10.8462	62.1295	2.51809	-3.40373	0.000664721	0.0120135	yes
XLOC_006626	XLOC_006626	Sj_004273	CCON0000097154.1:142366-159523	SjF	SjM	OK	29.0025	143.778	2.3096	-5.13696	2.79e-07	2.13e-05	yes
XLOC_006656	XLOC_006656	-	CCON0000097158.1:91272-92995	SjF	SjM	OK	0	5.06147	1.79769e+308	1.79769e+308	0.00498634	0.0474588	yes
XLOC_006661	XLOC_006661	-	CCON0000097159.1:152095-152587	SjF	SjM	OK	24.5606	1.07881	-4.50883	3.8192	0.000133884	0.00357432	yes
XLOC_006671	XLOC_006671	-	CCON0000097160.1:183178-184833	SjF	SjM	OK	6.49429	39.9472	2.62085	-3.64478	0.000267622	0.00611317	yes
XLOC_006674	XLOC_006674	Sj_004294	CCON0000097161.1:116386-157895	SjF	SjM	OK	9.88709	53.0116	2.42269	-4.24056	2.23e-05	0.000885527	yes
XLOC_006679	XLOC_006679	-	CCON0000097162.1:92659-93188	SjF	SjM	OK	13.6219	1.44009	-3.24171	3.07906	0.00207656	0.0269425	yes
XLOC_006687	XLOC_006687	-	CCON0000097164.1:72523-73079	SjF	SjM	OK	2.36546	18.6621	2.97992	-2.95822	0.00309425	0.0352655	yes
XLOC_006691	XLOC_006691	Sj_004311	CCON0000097165.1:295862-309555	SjF	SjM	OK	129.766	19.4622	-2.73717	3.46506	0.000530108	0.0100315	yes
XLOC_006698	XLOC_006698	Sj_004316	CCON0000097165.1:295862-309555	SjF	SjM	OK	50.2289	12.1765	-2.04442	2.96733	0.00300402	0.034825	yes
XLOC_006709	XLOC_006709	Sj_004318	CCON0000097166.1:31617-47718	SjF	SjM	OK	40.7524	89.0794	1.12821	-3.32574	0.000881838	0.0146864	yes
XLOC_006712	XLOC_006712	Sj_004320	CCON0000097166.1:195485-236266	SjF	SjM	OK	6.48307	28.0261	2.11202	-5.15208	2.58e-07	2.01e-05	yes
XLOC_006717	XLOC_006717	Sj_004325	CCON0000097166.1:96363-97996	SjF	SjM	OK	128.687	56.1015	-1.19776	4.04766	5.17e-05	0.00170689	yes
XLOC_006718	XLOC_006718	-	CCON0000097166.1:124404-129518	SjF	SjM	OK	5.46185	16.2745	1.57515	-2.78917	0.00528441	0.0492514	yes
XLOC_006721	XLOC_006721	Sj_004328	CCON0000097166.1:312418-325008	SjF	SjM	OK	45.7918	200.1	2.12756	-4.22022	2.44e-05	0.00094473	yes
XLOC_006734	XLOC_006734	Sj_004336	CCON0000097167.1:179494-186957	SjF	SjM	OK	69.033	16.8705	-2.03278	4.89595	9.78e-07	6.32e-05	yes
XLOC_006738	XLOC_006738	Sj_004338	CCON0000097167.1:345994-358241	SjF	SjM	OK	148.559	752.901	2.34142	-4.35562	1.33e-05	0.000564133	yes
XLOC_006748	XLOC_006748	Sj_004343	CCON0000097168.1:249212-255265	SjF	SjM	OK	0.36048	13.5616	5.23347	-3.39668	0.000682083	0.0122258	yes
XLOC_006761	XLOC_006761	Sj_004355	CCON0000097169.1:297109-327096	SjF	SjM	OK	1.79456	11.1722	2.63822	-3.90585	9.39e-05	0.00273775	yes
XLOC_006779	XLOC_006779	Sj_004374	CCON0000097172.1:34532-100778	SjF	SjM	OK	12.1481	43.0404	1.82495	-4.19843	2.69e-05	0.00101713	yes
XLOC_006783	XLOC_006783	Sj_004378	CCON0000097173.1:161526-168296	SjF	SjM	OK	45.8081	14.632	-1.64648	3.44732	0.000566179	0.0105588	yes
XLOC_006801	XLOC_006801	Sj_004392	CCON0000097176.1:68706-72906	SjF	SjM	OK	1421.52	694.796	-1.03278	2.78431	0.0053642	0.0496489	yes
XLOC_006831	XLOC_006831	-	CCON0000097180.1:7830-27094	SjF	SjM	OK	3.06467	19.5366	2.67238	-3.33409	0.000855779	0.0143742	yes
XLOC_006846	XLOC_006846	Sj_004408	CCON0000097180.1:161156-181153	SjF	SjM	OK	56.4197	3.91666	-3.8485	4.22006	2.44e-05	0.00094473	yes
XLOC_006854	XLOC_006854	Sj_004422	CCON0000097181.1:200645-242519	SjF	SjM	OK	39.1597	91.8957	1.23063	-3.51334	0.000442515	0.00878748	yes
XLOC_006855	XLOC_006855	Sj_004423	CCON0000097181.1:263340-273083	SjF	SjM	OK	87.6839	35.0506	-1.32287	3.21969	0.00128329	0.0194123	yes
XLOC_006858	XLOC_006858	Sj_004425	CCON0000097182.1:32683-36757	SjF	SjM	OK	486.796	142.3	-1.77439	5.13539	2.82e-07	2.14e-05	yes
XLOC_006863	XLOC_006863	Sj_004430	CCON0000097182.1:39611-56172	SjF	SjM	OK	377.985	183.942	-1.03907	4.31631	1.59e-05	0.000658212	yes
XLOC_006870	XLOC_006870	Sj_004437	CCON0000097185.1:161340-173519	SjF	SjM	OK	28.5211	151.438	2.40863	-3.55174	0.000382698	0.00796853	yes
XLOC_006871	XLOC_006871	Sj_004438	CCON0000097185.1:76222-88289	SjF	SjM	OK	235.968	41.2559	-2.51592	5.53102	3.18e-08	3.14e-06	yes
XLOC_006878	XLOC_006878	-	CCON0000097185.1:123230-123999	SjF	SjM	OK	32.382	5.60116	-2.5314	3.08239	0.00205348	0.0266949	yes
XLOC_006890	XLOC_006890	-	CCON0000097187.1:107785-109675	SjF	SjM	OK	33.8869	136.895	2.01426	-4.17759	2.95e-05	0.0010915	yes
XLOC_006901	XLOC_006901	Sj_004450	CCON0000097188.1:7477-46182	SjF	SjM	OK	1.99125	8.30258	2.05988	-3.26772	0.00108419	0.0173525	yes
XLOC_006904	XLOC_006904	Sj_004453	CCON0000097188.1:218565-259733	SjF	SjM	OK	33.296	79.5048	1.25569	-2.88508	0.00391319	0.0408063	yes
XLOC_006928	XLOC_006928	Sj_004470	CCON0000097191.1:154052-167510	SjF	SjM	OK	49.2167	131.033	1.41271	-3.0736	0.0021149	0.0272509	yes
XLOC_006929	XLOC_006929	Sj_004471	CCON0000097191.1:199946-231295	SjF	SjM	OK	27.3487	55.5354	1.02194	-3.85694	0.000114814	0.00317499	yes
XLOC_006937	XLOC_006937	-	CCON0000097191.1:116923-117438	SjF	SjM	OK	47.9572	0	-1.79769e+308	-1.79769e+308	0.00456504	0.0449334	yes
XLOC_006941	XLOC_006941	-	CCON0000097192.1:49164-50688	SjF	SjM	OK	9.6725	36.3082	1.90833	-3.1254	0.00177562	0.0241991	yes
XLOC_006944	XLOC_006944	-	CCON0000097192.1:71637-71915	SjF	SjM	OK	9.86697	77.6496	2.9763	-2.95319	0.00314513	0.0355429	yes
XLOC_006948	XLOC_006948	Sj_004476	CCON0000097193.1:61389-82296	SjF	SjM	OK	2.16366	20.9338	3.27429	-4.03677	5.42e-05	0.00177594	yes
XLOC_006955	XLOC_006955	Sj_004481	CCON0000097194.1:162713-179065	SjF	SjM	OK	4.13115	22.2521	2.42932	-2.93118	0.00337674	0.0373536	yes
XLOC_006956	XLOC_006956	Sj_004482	CCON0000097194.1:185015-199283	SjF	SjM	OK	13.8239	48.4199	1.80844	-3.10845	0.00188074	0.0251923	yes
XLOC_006959	XLOC_006959	Sj_004485	CCON0000097194.1:281269-284159	SjF	SjM	OK	7.8063	32.0777	2.03886	-2.98901	0.00279879	0.0330007	yes
XLOC_006960	XLOC_006960	Sj_004486	CCON0000097194.1:334292-362462	SjF	SjM	OK	15.7859	59.7498	1.9203	-3.18649	0.00144009	0.0210104	yes
XLOC_006964	XLOC_006964	Sj_004491	CCON0000097194.1:461098-494752	SjF	SjM	OK	2.70643	10.0298	1.88984	-2.89049	0.00384644	0.0403062	yes
XLOC_006972	XLOC_006972	Sj_004493	CCON0000097195.1:142637-166110	SjF	SjM	OK	1.16718	8.97349	2.94265	-3.16269	0.00156316	0.022088	yes
XLOC_006977	XLOC_006977	-	CCON0000097195.1:72594-77393	SjF	SjM	OK	1.13229	68.0743	5.90979	-3.92369	8.72e-05	0.00258798	yes
XLOC_006978	XLOC_006978	-	CCON0000097195.1:81419-84424	SjF	SjM	OK	0.901334	21.2725	4.56079	-3.96961	7.2e-05	0.00222684	yes
XLOC_006983	XLOC_006983	Sj_004500	CCON0000097195.1:232323-244916	SjF	SjM	OK	20.034	51.3016	1.35655	-3.3944	0.000687803	0.0123154	yes
XLOC_006984	XLOC_006984	Sj_004501	CCON0000097195.1:251049-266799	SjF	SjM	OK	170.233	68.9457	-1.30397	3.10028	0.00193339	0.0257508	yes
XLOC_006998	XLOC_006998	Sj_004516	CCON0000097196.1:226183-232127	SjF	SjM	OK	580.295	1814.61	1.6448	-3.53193	0.000412536	0.00843422	yes
XLOC_007023	XLOC_007023	Sj_004530	CCON0000097198.1:125053-141955	SjF	SjM	OK	5.4995	40.5794	2.88337	-4.93888	7.86e-07	5.19e-05	yes
XLOC_007052	XLOC_007052	Sj_004549	CCON0000097201.1:211809-216253	SjF	SjM	OK	6.37235	40.2495	2.65907	-2.96346	0.00304197	0.0349929	yes
XLOC_007053	XLOC_007053	Sj_004550	CCON0000097201.1:333683-347471	SjF	SjM	OK	5.72938	26.8731	2.22971	-3.31421	0.000919012	0.0152003	yes
XLOC_007055	XLOC_007055	Sj_004553	CCON0000097201.1:496835-548289	SjF	SjM	OK	1.78591	13.7985	2.94978	-2.83146	0.00463363	0.0454405	yes
XLOC_007058	XLOC_007058	-	CCON0000097201.1:224732-226622	SjF	SjM	OK	57.2619	246.613	2.1066	-3.10911	0.00187653	0.0251533	yes
XLOC_007059	XLOC_007059	Sj_004556,Sj_004557	CCON0000097201.1:230855-316372	SjF	SjM	OK	61.4409	327.637	2.41483	-5.37641	7.6e-08	6.76e-06	yes
XLOC_007095	XLOC_007095	Sj_004581	CCON0000097205.1:206906-214476	SjF	SjM	OK	22.0823	72.1835	1.70878	-3.50413	0.000458104	0.00898361	yes
XLOC_007109	XLOC_007109	Sj_004590	CCON0000097207.1:486-68365	SjF	SjM	OK	22.2395	48.662	1.12968	-2.88598	0.00390193	0.0407549	yes
XLOC_007113	XLOC_007113	Sj_004592	CCON0000097207.1:486-68365	SjF	SjM	OK	143.391	53.5423	-1.42121	3.34325	0.000828036	0.0140446	yes
XLOC_007138	XLOC_007138	Sj_004607	CCON0000097211.1:119331-193040	SjF	SjM	OK	3.82717	24.6078	2.68477	-6.43614	1.23e-10	1.99e-08	yes
XLOC_007170	XLOC_007170	Sj_004629	CCON0000097214.1:70056-93085	SjF	SjM	OK	1.95205	12.1648	2.63965	-3.14204	0.00167775	0.0233146	yes
XLOC_007171	XLOC_007171	Sj_004630,Sj_004631	CCON0000097214.1:190914-220314	SjF	SjM	OK	7.02474	24.8215	1.82108	-3.17539	0.00149636	0.0215941	yes
XLOC_007214	XLOC_007214	-	CCON0000097221.1:55526-62657	SjF	SjM	OK	15.4487	68.0375	2.13884	-3.0246	0.00248959	0.0305105	yes
XLOC_007218	XLOC_007218	Sj_004667	CCON0000097222.1:20759-25522	SjF	SjM	OK	1.96392	24.6214	3.6481	-3.87951	0.000104669	0.00295369	yes
XLOC_007222	XLOC_007222	-	CCON0000097222.1:14108-14435	SjF	SjM	OK	2.10999	43.2931	4.35883	-2.80742	0.00499398	0.0474709	yes
XLOC_007229	XLOC_007229	-	CCON0000097223.1:51640-67318	SjF	SjM	OK	20.3231	101.137	2.31513	-3.9032	9.49e-05	0.00274712	yes
XLOC_007243	XLOC_007243	Sj_004675	CCON0000097224.1:35520-51169	SjF	SjM	OK	40.3758	1915.07	5.56777	-5.10446	3.32e-07	2.45e-05	yes
XLOC_007262	XLOC_007262	Sj_004690	CCON0000097228.1:258757-261735	SjF	SjM	OK	95.8124	313.613	1.7107	-4.19621	2.71e-05	0.00101924	yes
XLOC_007275	XLOC_007275	Sj_004695	CCON0000097230.1:37993-52291	SjF	SjM	OK	81.7267	199.496	1.28748	-3.82891	0.000128711	0.00346014	yes
XLOC_007290	XLOC_007290	Sj_004704	CCON0000097232.1:122804-151698	SjF	SjM	OK	2.88438	18.6835	2.69543	-4.77315	1.81e-06	0.000108048	yes
XLOC_007296	XLOC_007296	Sj_004707	CCON0000097233.1:20273-23842	SjF	SjM	OK	11.8651	62.7369	2.40259	-3.53086	0.000414215	0.00843506	yes
XLOC_007306	XLOC_007306	Sj_004716,Sj_004717	CCON0000097237.1:1412-32926	SjF	SjM	OK	3.34917	14.9221	2.15558	-3.1077	0.0018855	0.0252254	yes
XLOC_007313	XLOC_007313	Sj_004725	CCON0000097237.1:155226-195074	SjF	SjM	OK	114.985	342.205	1.57342	-3.22979	0.00123879	0.0189621	yes
XLOC_007314	XLOC_007314	Sj_004726	CCON0000097237.1:239167-245519	SjF	SjM	OK	58.0498	616.559	3.40888	-5.22042	1.79e-07	1.46e-05	yes
XLOC_007315	XLOC_007315	-	CCON0000097237.1:246457-247209	SjF	SjM	OK	12.272	93.7484	2.93342	-3.0522	0.00227171	0.0287154	yes
XLOC_007349	XLOC_007349	Sj_004753	CCON0000097240.1:318018-373843	SjF	SjM	OK	65.2251	260.083	1.99547	-3.63571	0.000277213	0.00625089	yes
XLOC_007350	XLOC_007350	Sj_004754	CCON0000097240.1:3819-5532	SjF	SjM	OK	47.5466	198.599	2.06245	-3.55956	0.000371475	0.00778028	yes
XLOC_007351	XLOC_007351	Sj_004755	CCON0000097240.1:11041-65957	SjF	SjM	OK	33.9846	87.5964	1.36599	-3.38664	0.000707537	0.0125754	yes
XLOC_007371	XLOC_007371	Sj_004770	CCON0000097242.1:169084-169725	SjF	SjM	OK	2768.3	1222.26	-1.17945	2.92332	0.00346323	0.0379719	yes
XLOC_007376	XLOC_007376	Sj_004775	CCON0000097242.1:240343-268661	SjF	SjM	OK	31.6215	99.3139	1.65109	-4.649	3.34e-06	0.000182382	yes
XLOC_007377	XLOC_007377	Sj_004776	CCON0000097242.1:292865-299510	SjF	SjM	OK	35.9134	113.21	1.65641	-3.68756	0.000226415	0.0053793	yes
XLOC_007394	XLOC_007394	Sj_004778,Sj_004779	CCON0000097243.1:705-27786	SjF	SjM	OK	126.278	27.4147	-2.20359	6.8372	8.08e-12	1.64e-09	yes
XLOC_007397	XLOC_007397	Sj_004782,Sj_004783	CCON0000097243.1:116426-212812	SjF	SjM	OK	2.28155	7.4741	1.71189	-3.2323	0.00122799	0.0188716	yes
XLOC_007401	XLOC_007401	-	CCON0000097243.1:79062-79665	SjF	SjM	OK	20.9596	0.786829	-4.73542	4.03012	5.57e-05	0.00181461	yes
XLOC_007402	XLOC_007402	Sj_004784	CCON0000097244.1:8607-39842	SjF	SjM	OK	3.78239	19.9938	2.40219	-3.52788	0.000418901	0.00845776	yes
XLOC_007406	XLOC_007406	Sj_004788	CCON0000097244.1:278085-279653	SjF	SjM	OK	327.589	1256.23	1.93914	-4.01373	5.98e-05	0.0019193	yes
XLOC_007426	XLOC_007426	Sj_004796	CCON0000097246.1:27599-44801	SjF	SjM	OK	26.0655	87.552	1.748	-4.10205	4.1e-05	0.00141148	yes
XLOC_007448	XLOC_007448	Sj_004809	CCON0000097248.1:138849-150478	SjF	SjM	OK	10.3757	3.02557	-1.77794	2.96773	0.00300011	0.0348005	yes
XLOC_007471	XLOC_007471	Sj_004823	CCON0000097250.1:1763-49801	SjF	SjM	OK	60.3486	26.6104	-1.18133	2.9275	0.00341701	0.037652	yes
XLOC_007481	XLOC_007481	Sj_004834	CCON0000097252.1:196742-324974	SjF	SjM	OK	22.0982	131.532	2.57341	-5.81824	5.95e-09	7.04e-07	yes
XLOC_007483	XLOC_007483	Sj_004834	CCON0000097252.1:196742-324974	SjF	SjM	OK	1265.25	8.89309	-7.15252	8.38367	0	0	yes
XLOC_007488	XLOC_007488	Sj_004839	CCON0000097253.1:193805-238210	SjF	SjM	OK	25.9143	47.0917	0.861721	-3.32345	0.000889101	0.0147816	yes
XLOC_007516	XLOC_007516	Sj_004855	CCON0000097256.1:45144-46332	SjF	SjM	OK	1218.41	0.486415	-11.2905	10.9555	0	0	yes
XLOC_007521	XLOC_007521	Sj_004860	CCON0000097256.1:57329-59021	SjF	SjM	OK	113.413	31.6802	-1.83993	3.26911	0.00107886	0.0173147	yes
XLOC_007525	XLOC_007525	Sj_004861	CCON0000097256.1:83097-86170	SjF	SjM	OK	3.29956	0.392147	-3.07281	3.18781	0.00143354	0.0209623	yes
XLOC_007526	XLOC_007526	-	CCON0000097256.1:87895-88943	SjF	SjM	OK	9.41076	0.943418	-3.31834	3.17197	0.00151406	0.0216799	yes
XLOC_007537	XLOC_007537	Sj_004868	CCON0000097258.1:121936-140401	SjF	SjM	OK	39.7601	7.94311	-2.32354	3.64332	0.000269145	0.00613346	yes
XLOC_007542	XLOC_007542	Sj_004873	CCON0000097258.1:59757-65327	SjF	SjM	OK	16.5148	0.226255	-6.18966	3.99267	6.53e-05	0.00204056	yes
XLOC_007547	XLOC_007547	Sj_004876	CCON0000097259.1:11082-24678	SjF	SjM	OK	1.72576	23.1854	3.74791	-3.6391	0.000273594	0.00619825	yes
XLOC_007550	XLOC_007550	Sj_004880	CCON0000097259.1:25690-31065	SjF	SjM	OK	2.80422	36.5369	3.70368	-3.18006	0.00147246	0.0214177	yes
XLOC_007558	XLOC_007558	Sj_004886	CCON0000097260.1:31691-31951	SjF	SjM	OK	187704	59676	-1.65323	3.038	0.0023815	0.0296074	yes
XLOC_007574	XLOC_007574	Sj_004895	CCON0000097261.1:115186-274567	SjF	SjM	OK	6.99088	24.6977	1.82083	-5.24388	1.57e-07	1.31e-05	yes
XLOC_007603	XLOC_007603	Sj_004912	CCON0000097265.1:15079-145590	SjF	SjM	OK	363.489	90.1741	-2.01113	5.91871	3.24e-09	4.12e-07	yes
XLOC_007608	XLOC_007608	Sj_004914	CCON0000097265.1:234267-235578	SjF	SjM	OK	11.5746	52.3817	2.1781	-3.0832	0.00204786	0.026679	yes
XLOC_007610	XLOC_007610	Sj_004915	CCON0000097265.1:315103-387377	SjF	SjM	OK	34.6371	2.85456	-3.60098	4.73684	2.17e-06	0.000126973	yes
XLOC_007613	XLOC_007613	Sj_004919	CCON0000097265.1:160881-176343	SjF	SjM	OK	108.707	13.5928	-2.99953	4.65861	3.18e-06	0.000175062	yes
XLOC_007629	XLOC_007629	Sj_004936	CCON0000097266.1:174703-204527	SjF	SjM	OK	103.143	319.871	1.63284	-3.71357	0.00020436	0.00498049	yes
XLOC_007631	XLOC_007631	Sj_004939	CCON0000097266.1:268621-315561	SjF	SjM	OK	4.78782	15.4456	1.68976	-3.17151	0.00151647	0.0216982	yes
XLOC_007633	XLOC_007633	Sj_004940	CCON0000097266.1:379251-395496	SjF	SjM	OK	4.39792	22.8618	2.37804	-4.63088	3.64e-06	0.000195225	yes
XLOC_007648	XLOC_007648	-	CCON0000097267.1:151489-152256	SjF	SjM	OK	30.9946	0.281034	-6.78513	4.39941	1.09e-05	0.00049223	yes
XLOC_007653	XLOC_007653	Sj_004953	CCON0000097268.1:58358-60082	SjF	SjM	OK	0.939709	7.58725	3.01329	-2.95823	0.00309406	0.0352655	yes
XLOC_007701	XLOC_007701	Sj_004983	CCON0000097272.1:157437-181463	SjF	SjM	OK	21.9904	86.2685	1.97196	-3.14807	0.00164355	0.0229384	yes
XLOC_007710	XLOC_007710	Sj_004991	CCON0000097273.1:116606-372483	SjF	SjM	OK	17.6328	57.7938	1.71265	-3.45224	0.000555947	0.0104183	yes
XLOC_007719	XLOC_007719	Sj_005000	CCON0000097273.1:116606-372483	SjF	SjM	OK	85.6015	20.1431	-2.08735	5.47978	4.26e-08	4.01e-06	yes
XLOC_007743	XLOC_007743	Sj_005015	CCON0000097275.1:47714-66081	SjF	SjM	OK	3.06978	20.2552	2.72209	-3.61647	0.000298651	0.00658257	yes
XLOC_007753	XLOC_007753	Sj_005035	CCON0000097277.1:74050-94544	SjF	SjM	OK	363.49	1627.27	2.16246	-2.93364	0.00335016	0.037185	yes
XLOC_007759	XLOC_007759	Sj_005029	CCON0000097277.1:199005-218927	SjF	SjM	OK	13.0688	63.6653	2.28438	-4.44115	8.95e-06	0.000417184	yes
XLOC_007792	XLOC_007792	Sj_005049	CCON0000097281.1:70065-70815	SjF	SjM	OK	75.72	1.44805	-5.70849	5.73755	9.61e-09	1.08e-06	yes
XLOC_007793	XLOC_007793	Sj_005050	CCON0000097281.1:114557-116618	SjF	SjM	OK	15.4001	67.2346	2.12626	-4.43757	9.1e-06	0.00042315	yes
XLOC_007794	XLOC_007794	Sj_005051	CCON0000097281.1:3036-6073	SjF	SjM	OK	2.19159	80.2374	5.19423	-5.44454	5.19e-08	4.77e-06	yes
XLOC_007802	XLOC_007802	Sj_005054	CCON0000097283.1:14196-24018	SjF	SjM	OK	18.7342	75.1511	2.00412	-2.81008	0.00495295	0.0472108	yes
XLOC_007808	XLOC_007808	Sj_005058	CCON0000097286.1:139039-145777	SjF	SjM	OK	146.7	394.562	1.42738	-3.64793	0.000264363	0.00605307	yes
XLOC_007814	XLOC_007814	-	CCON0000097287.1:3513-3773	SjF	SjM	OK	120.047	14.4048	-3.05898	3.0904	0.0019989	0.0262853	yes
XLOC_007815	XLOC_007815	-	CCON0000097287.1:8840-9117	SjF	SjM	OK	299.433	34.4947	-3.11778	3.8174	0.000134867	0.00358569	yes
XLOC_007819	XLOC_007819	Sj_005062	CCON0000097288.1:60863-91719	SjF	SjM	OK	0.2754	16.7455	5.9261	-4.02757	5.64e-05	0.00182724	yes
XLOC_007827	XLOC_007827	-	CCON0000097290.1:24022-25100	SjF	SjM	OK	0.649476	6.74467	3.3764	-2.88722	0.00388657	0.0406385	yes
XLOC_007829	XLOC_007829	Sj_005064	CCON0000097291.1:83633-95558	SjF	SjM	OK	108.092	14.5858	-2.88962	4.38282	1.17e-05	0.000514784	yes
XLOC_007836	XLOC_007836	Sj_005072	CCON0000097291.1:228964-239814	SjF	SjM	OK	1.38395	13.5845	3.29509	-3.47062	0.000519257	0.00986487	yes
XLOC_007863	XLOC_007863	-	CCON0000097296.1:151954-153623	SjF	SjM	OK	178.725	7.57197	-4.56093	4.89767	9.7e-07	6.3e-05	yes
XLOC_007864	XLOC_007864	Sj_005090	CCON0000097296.1:184878-199059	SjF	SjM	OK	156.583	14.9756	-3.38625	4.54735	5.43e-06	0.000272358	yes
XLOC_007878	XLOC_007878	Sj_005101	CCON0000097300.1:23563-51111	SjF	SjM	OK	164.927	396.417	1.26519	-3.69223	0.000222294	0.00530374	yes
XLOC_007897	XLOC_007897	Sj_005110,Sj_005111	CCON0000097306.1:34765-80877	SjF	SjM	OK	1.54689	14.8994	3.26781	-3.6285	0.000285068	0.00636014	yes
XLOC_007902	XLOC_007902	Sj_005113	CCON0000097307.1:47692-54861	SjF	SjM	OK	266.987	56.5664	-2.23875	3.68535	0.000228391	0.00540245	yes
XLOC_007911	XLOC_007911	Sj_005121	CCON0000097308.1:106694-119659	SjF	SjM	OK	1.00188	25.0033	4.64134	-4.77779	1.77e-06	0.000106243	yes
XLOC_007916	XLOC_007916	Sj_005125	CCON0000097308.1:137448-184013	SjF	SjM	OK	1.50854	16.7848	3.47593	-4.65049	3.31e-06	0.000181587	yes
XLOC_007920	XLOC_007920	-	CCON0000097308.1:269856-271548	SjF	SjM	OK	0	84.5897	1.79769e+308	1.79769e+308	0.00470544	0.0458941	yes
XLOC_007928	XLOC_007928	Sj_005130	CCON0000097309.1:318329-325137	SjF	SjM	OK	27.8593	147.934	2.40872	-3.08312	0.0020484	0.026679	yes
XLOC_007942	XLOC_007942	-	CCON0000097310.1:277123-280497	SjF	SjM	OK	135.958	36.6608	-1.89085	4.23642	2.27e-05	0.000894634	yes
XLOC_007949	XLOC_007949	Sj_005146	CCON0000097310.1:238827-258352	SjF	SjM	OK	181.325	93.0836	-0.961976	3.25448	0.00113602	0.0179329	yes
XLOC_007994	XLOC_007994	-	CCON0000097314.1:151380-152181	SjF	SjM	OK	281.828	47.4925	-2.56904	4.07333	4.63e-05	0.0015722	yes
XLOC_008013	XLOC_008013	-	CCON0000097316.1:92178-93023	SjF	SjM	OK	19.3749	0	-1.79769e+308	-1.79769e+308	0.00527217	0.0492288	yes
XLOC_008025	XLOC_008025	Sj_005185	CCON0000097318.1:91122-102899	SjF	SjM	OK	21.5389	58.2095	1.43431	-3.20182	0.0013656	0.0203073	yes
XLOC_008058	XLOC_008058	Sj_005203	CCON0000097324.1:1281-44298	SjF	SjM	OK	5.5922	28.8603	2.3676	-4.37436	1.22e-05	0.000529456	yes
XLOC_008072	XLOC_008072	Sj_005215	CCON0000097328.1:5440-62090	SjF	SjM	OK	9.41523	57.6169	2.61342	-3.25121	0.00114917	0.0180746	yes
XLOC_008074	XLOC_008074	Sj_005220,Sj_005221	CCON0000097329.1:12221-139263	SjF	SjM	OK	16.4453	69.1774	2.07263	-3.50713	0.00045297	0.00892166	yes
XLOC_008075	XLOC_008075	-	CCON0000097329.1:12221-139263	SjF	SjM	OK	49.8315	0	-1.79769e+308	-1.79769e+308	0.00423471	0.0427949	yes
XLOC_008107	XLOC_008107	-	CCON0000097331.1:243252-243469	SjF	SjM	OK	85.7217	593.584	2.79172	-3.06789	0.00215579	0.0276118	yes
XLOC_008129	XLOC_008129	Sj_005253	CCON0000097335.1:44004-44192	SjF	SjM	OK	0.400004	2620.06	12.6773	-8.17462	2.22e-16	7.52e-14	yes
XLOC_008138	XLOC_008138	Sj_005258	CCON0000097336.1:134124-149159	SjF	SjM	OK	130.575	3.14056	-5.37771	10.6928	0	0	yes
XLOC_008144	XLOC_008144	-	CCON0000097336.1:130534-131269	SjF	SjM	OK	96.8604	1.78574	-5.76132	6.22104	4.94e-10	7.11e-08	yes
XLOC_008152	XLOC_008152	-	CCON0000097339.1:33589-36503	SjF	SjM	OK	20.8531	0.470235	-5.47074	3.50393	0.000458442	0.00898361	yes
XLOC_008155	XLOC_008155	Sj_005270	CCON0000097339.1:59667-66346	SjF	SjM	OK	10.8718	81.1355	2.89974	-4.16408	3.13e-05	0.00114283	yes
XLOC_008162	XLOC_008162	Sj_005274	CCON0000097341.1:6223-25503	SjF	SjM	OK	212.808	14.3935	-3.88606	4.05694	4.97e-05	0.00165183	yes
XLOC_008174	XLOC_008174	Sj_005277	CCON0000097342.1:881-4060	SjF	SjM	OK	30.2027	157.45	2.38214	-2.87365	0.00405759	0.0416151	yes
XLOC_008187	XLOC_008187	Sj_005286	CCON0000097345.1:75123-75963	SjF	SjM	OK	5.76847	0.498662	-3.53205	2.89936	0.00373921	0.0396562	yes
XLOC_008222	XLOC_008222	Sj_005300	CCON0000097349.1:26829-46868	SjF	SjM	OK	0.599394	5.93798	3.3084	-3.30749	0.000941368	0.0154904	yes
XLOC_008236	XLOC_008236	Sj_005316	CCON0000097351.1:32319-100702	SjF	SjM	OK	33.4402	116.981	1.80661	-3.48545	0.000491316	0.00944561	yes
XLOC_008253	XLOC_008253	-	CCON0000097354.1:26198-27169	SjF	SjM	OK	2.21553	17.4178	2.97484	-3.10941	0.00187464	0.0251454	yes
XLOC_008267	XLOC_008267	Sj_005331	CCON0000097358.1:219512-277037	SjF	SjM	OK	20.3194	52.5993	1.37218	-3.53908	0.000401519	0.00825762	yes
XLOC_008269	XLOC_008269	Sj_005333	CCON0000097358.1:364461-370671	SjF	SjM	OK	21.8869	0.869515	-4.65371	4.0238	5.73e-05	0.00184534	yes
XLOC_008270	XLOC_008270	Sj_005334	CCON0000097358.1:49945-136174	SjF	SjM	OK	5.38319	13.8263	1.36088	-3.52489	0.000423651	0.00851804	yes
XLOC_008281	XLOC_008281	Sj_005341	CCON0000097359.1:23367-40213	SjF	SjM	OK	48.0848	5.97426	-3.00875	3.62827	0.00028533	0.00636014	yes
XLOC_008303	XLOC_008303	Sj_005362	CCON0000097361.1:30940-167241	SjF	SjM	OK	2.85166	12.8127	2.16771	-2.8887	0.00386844	0.0404927	yes
XLOC_008311	XLOC_008311	-	CCON0000097363.1:69588-70522	SjF	SjM	OK	285.952	94.6735	-1.59474	4.06477	4.81e-05	0.00161682	yes
XLOC_008313	XLOC_008313	Sj_005369	CCON0000097363.1:17139-34761	SjF	SjM	OK	255.173	133.146	-0.938467	3.01421	0.00257646	0.0312379	yes
XLOC_008328	XLOC_008328	-	CCON0000097364.1:225066-227360	SjF	SjM	OK	16.4019	0.46616	-5.13689	3.23902	0.00119941	0.0185356	yes
XLOC_008348	XLOC_008348	Sj_005386	CCON0000097365.1:140664-174993	SjF	SjM	OK	24.1275	53.7451	1.15546	-2.96617	0.00301535	0.0348934	yes
XLOC_008352	XLOC_008352	Sj_005391	CCON0000097365.1:115766-125017	SjF	SjM	OK	76.4583	130.266	0.768717	-3.17843	0.00148074	0.0214735	yes
XLOC_008353	XLOC_008353	Sj_005392	CCON0000097365.1:205935-208939	SjF	SjM	OK	105.544	25.5617	-2.04579	3.13171	0.00173789	0.0238753	yes
XLOC_008359	XLOC_008359	Sj_005395	CCON0000097366.1:17791-81833	SjF	SjM	OK	6.40607	29.2405	2.19046	-5.22153	1.77e-07	1.46e-05	yes
XLOC_008369	XLOC_008369	Sj_005406	CCON0000097367.1:192403-231780	SjF	SjM	OK	0.679089	4.06839	2.58278	-2.82229	0.00476822	0.0462493	yes
XLOC_008374	XLOC_008374	-	CCON0000097367.1:185709-186367	SjF	SjM	OK	1.23293	13.5288	3.45588	-2.95796	0.00309683	0.0352655	yes
XLOC_008385	XLOC_008385	Sj_005416	CCON0000097369.1:102486-160616	SjF	SjM	OK	17.9195	58.0161	1.69493	-4.25413	2.1e-05	0.000842152	yes
XLOC_008388	XLOC_008388	Sj_005420	CCON0000097369.1:250237-260807	SjF	SjM	OK	25.1484	83.6271	1.7335	-3.26632	0.00108955	0.0174002	yes
XLOC_008392	XLOC_008392	-	CCON0000097369.1:311337-314014	SjF	SjM	OK	10.5499	92.5992	3.13376	-3.08234	0.00205377	0.0266949	yes
XLOC_008404	XLOC_008404	Sj_005433	CCON0000097370.1:120487-137507	SjF	SjM	OK	12.0524	45.044	1.90201	-2.99257	0.00276642	0.0327959	yes
XLOC_008420	XLOC_008420	Sj_005448	CCON0000097371.1:223963-239675	SjF	SjM	OK	78.6296	18.5842	-2.08099	3.40035	0.000672991	0.0121063	yes
XLOC_008440	XLOC_008440	Sj_005460	CCON0000097374.1:343-33467	SjF	SjM	OK	6.72825	62.0448	3.20501	-5.47312	4.42e-08	4.14e-06	yes
XLOC_008441	XLOC_008441	Sj_005453	CCON0000097374.1:37550-38956	SjF	SjM	OK	113379	412977	1.86491	-2.89194	0.00382867	0.0401666	yes
XLOC_008443	XLOC_008443	Sj_005462	CCON0000097374.1:123586-136407	SjF	SjM	OK	12.8022	102.283	2.9981	-4.29234	1.77e-05	0.000719944	yes
XLOC_008444	XLOC_008444	Sj_005462	CCON0000097374.1:123586-136407	SjF	SjM	OK	2.1124	27.0113	3.67661	-3.56461	0.000364398	0.00766421	yes
XLOC_008452	XLOC_008452	-	CCON0000097374.1:109164-111302	SjF	SjM	OK	0.295979	3.98159	3.74977	-3.22234	0.00127149	0.0193247	yes
XLOC_008463	XLOC_008463	Sj_005466	CCON0000097375.1:55032-68665	SjF	SjM	OK	842.986	3.12745	-8.07438	13.135	0	0	yes
XLOC_008464	XLOC_008464	Sj_005467	CCON0000097375.1:76018-87868	SjF	SjM	OK	45.5855	7.7133	-2.56316	3.7068	0.000209896	0.0050897	yes
XLOC_008479	XLOC_008479	-	CCON0000097378.1:2489-9538	SjF	SjM	OK	0.519994	5.25124	3.33609	-2.8503	0.00436775	0.0436142	yes
XLOC_008484	XLOC_008484	Sj_005478	CCON0000097380.1:49006-52192	SjF	SjM	OK	160.754	0.417933	-8.58737	7.78098	7.11e-15	2.11e-12	yes
XLOC_008487	XLOC_008487	-	CCON0000097380.1:48760-48901	SjF	SjM	OK	163653	1088.75	-7.23182	6.41918	1.37e-10	2.19e-08	yes
XLOC_008491	XLOC_008491	Sj_005482	CCON0000097381.1:57445-68768	SjF	SjM	OK	51.404	27.8748	-0.882918	2.93022	0.00338719	0.0374453	yes
XLOC_008506	XLOC_008506	-	CCON0000097386.1:31288-53582	SjF	SjM	OK	20.0141	76.6438	1.93715	-2.8393	0.00452126	0.0446634	yes
XLOC_008529	XLOC_008529	Sj_005498	CCON0000097395.1:46818-139626	SjF	SjM	OK	4.96526	18.3723	1.88759	-4.25071	2.13e-05	0.000853336	yes
XLOC_008532	XLOC_008532	Sj_005498	CCON0000097395.1:44421-44937	SjF	SjM	OK	1.77074	20.473	3.5313	-3.02516	0.00248498	0.0304733	yes
XLOC_008535	XLOC_008535	Sj_005502	CCON0000097396.1:66438-84263	SjF	SjM	OK	17.6629	0.614366	-4.84548	5.20366	1.95e-07	1.56e-05	yes
XLOC_008536	XLOC_008536	Sj_005503	CCON0000097396.1:90049-94764	SjF	SjM	OK	15.8451	0.790801	-4.32458	4.12879	3.65e-05	0.00129287	yes
XLOC_008537	XLOC_008537	Sj_005506	CCON0000097396.1:98267-103371	SjF	SjM	OK	17.8019	1.00622	-4.14502	3.79732	0.000146267	0.0038152	yes
XLOC_008544	XLOC_008544	Sj_005509	CCON0000097397.1:210799-256209	SjF	SjM	OK	18.2847	58.2145	1.67074	-3.35788	0.00078544	0.0135362	yes
XLOC_008557	XLOC_008557	Sj_005519	CCON0000097398.1:224479-233978	SjF	SjM	OK	167.354	2.70483	-5.95122	8.43195	0	0	yes
XLOC_008560	XLOC_008560	Sj_005522	CCON0000097398.1:118801-128728	SjF	SjM	OK	7.30344	32.9009	2.17148	-3.11987	0.00180933	0.0245566	yes
XLOC_008561	XLOC_008561	Sj_005523	CCON0000097398.1:161077-164059	SjF	SjM	OK	1.67806	11.1423	2.73119	-2.83976	0.00451475	0.0446433	yes
XLOC_008578	XLOC_008578	Sj_005533	CCON0000097400.1:87763-138660	SjF	SjM	OK	23.4181	63.1397	1.43092	-3.83098	0.000127632	0.00344071	yes
XLOC_008588	XLOC_008588	Sj_005539	CCON0000097401.1:60439-72242	SjF	SjM	OK	20.649	5.06263	-2.02812	3.06475	0.00217851	0.027829	yes
XLOC_008589	XLOC_008589	Sj_005540	CCON0000097401.1:117177-128763	SjF	SjM	OK	36.4628	185.186	2.34448	-4.71172	2.46e-06	0.000141956	yes
XLOC_008618	XLOC_008618	Sj_005562	CCON0000097407.1:206227-217926	SjF	SjM	OK	1.57057	14.7182	3.22825	-3.22128	0.0012762	0.0193657	yes
XLOC_008628	XLOC_008628	Sj_005568	CCON0000097408.1:23927-92695	SjF	SjM	OK	29.3435	187.523	2.67596	-8.61022	0	0	yes
XLOC_008635	XLOC_008635	Sj_005572	CCON0000097409.1:188184-192411	SjF	SjM	OK	17.6541	59.02	1.7412	-3.04342	0.00233903	0.0292833	yes
XLOC_008640	XLOC_008640	Sj_005578	CCON0000097410.1:46872-57691	SjF	SjM	OK	3807.62	1074.87	-1.82474	5.86348	4.53e-09	5.61e-07	yes
XLOC_008641	XLOC_008641	Sj_005579	CCON0000097410.1:107591-155886	SjF	SjM	OK	23.9685	4.18636	-2.51738	3.03869	0.00237606	0.0295888	yes
XLOC_008643	XLOC_008643	Sj_005581	CCON0000097410.1:81745-91639	SjF	SjM	OK	15.9765	4.44425	-1.84594	2.80193	0.0050798	0.0480639	yes
XLOC_008660	XLOC_008660	Sj_005594,Sj_005595	CCON0000097413.1:2573-55608	SjF	SjM	OK	2.88182	13.5666	2.23501	-4.00083	6.31e-05	0.00199407	yes
XLOC_008663	XLOC_008663	-	CCON0000097414.1:34243-46644	SjF	SjM	OK	1866.45	212.995	-3.13141	2.90592	0.00366173	0.0391608	yes
XLOC_008670	XLOC_008670	Sj_005602	CCON0000097415.1:88516-97950	SjF	SjM	OK	27.3117	237.215	3.1186	-5.52783	3.24e-08	3.18e-06	yes
XLOC_008671	XLOC_008671	Sj_005603	CCON0000097415.1:125869-127080	SjF	SjM	OK	26.1742	377.55	3.85045	-6.62074	3.57e-11	6.57e-09	yes
XLOC_008674	XLOC_008674	Sj_005606	CCON0000097415.1:70911-77904	SjF	SjM	OK	133.183	806.817	2.59883	-4.0544	5.03e-05	0.00166411	yes
XLOC_008675	XLOC_008675	Sj_005607	CCON0000097415.1:104019-108192	SjF	SjM	OK	167.592	794.791	2.24562	-5.2645	1.41e-07	1.19e-05	yes
XLOC_008679	XLOC_008679	-	CCON0000097415.1:130963-131625	SjF	SjM	OK	17.7258	102.149	2.52675	-3.45659	0.000547063	0.0102765	yes
XLOC_008680	XLOC_008680	Sj_005610	CCON0000097416.1:20881-21884	SjF	SjM	OK	28.7294	217.872	2.92288	-5.34133	9.23e-08	8.1e-06	yes
XLOC_008695	XLOC_008695	Sj_005619	CCON0000097417.1:122475-148252	SjF	SjM	OK	4.76502	32.9857	2.79129	-4.20296	2.63e-05	0.00100357	yes
XLOC_008696	XLOC_008696	Sj_005620	CCON0000097418.1:27287-31395	SjF	SjM	OK	18.8443	72.287	1.93961	-2.78661	0.00532627	0.0494982	yes
XLOC_008708	XLOC_008708	Sj_005628	CCON0000097419.1:75847-88089	SjF	SjM	OK	19.184	70.579	1.87933	-4.06864	4.73e-05	0.0015957	yes
XLOC_008714	XLOC_008714	Sj_005632	CCON0000097420.1:72803-76794	SjF	SjM	OK	26.5489	87.678	1.72356	-2.91266	0.00358364	0.0386216	yes
XLOC_008716	XLOC_008716	Sj_005632	CCON0000097420.1:72803-76794	SjF	SjM	OK	16.6016	67.2141	2.01744	-2.96872	0.00299038	0.0347295	yes
XLOC_008732	XLOC_008732	Sj_005642	CCON0000097423.1:169912-196151	SjF	SjM	OK	4.56287	21.4549	2.2333	-3.34115	0.000834324	0.014114	yes
XLOC_008736	XLOC_008736	Sj_005644	CCON0000097424.1:12904-14945	SjF	SjM	OK	1476.9	606.077	-1.285	3.27348	0.00106231	0.0171445	yes
XLOC_008745	XLOC_008745	Sj_005652,Sj_005653	CCON0000097428.1:23302-44522	SjF	SjM	OK	1293.28	21.0751	-5.93935	6.37662	1.81e-10	2.82e-08	yes
XLOC_008749	XLOC_008749	-	CCON0000097428.1:19685-21427	SjF	SjM	OK	8.1735	0.208308	-5.29416	4.54153	5.58e-06	0.000277115	yes
XLOC_008751	XLOC_008751	Sj_005652	CCON0000097428.1:23302-44522	SjF	SjM	OK	7.42986	0.453559	-4.03397	2.90795	0.00363805	0.039	yes
XLOC_008760	XLOC_008760	Sj_005661	CCON0000097431.1:26039-42999	SjF	SjM	OK	24.8709	54.7542	1.13851	-2.89773	0.00375869	0.0397972	yes
XLOC_008771	XLOC_008771	Sj_005664	CCON0000097434.1:102015-152043	SjF	SjM	OK	8.02728	0.979951	-3.03413	2.87603	0.00402705	0.0414119	yes
XLOC_008775	XLOC_008775	Sj_005671	CCON0000097435.1:3623-13682	SjF	SjM	OK	6.9267	36.4347	2.39507	-2.89282	0.00381797	0.0401335	yes
XLOC_008786	XLOC_008786	-	CCON0000097436.1:138411-141275	SjF	SjM	OK	80.6246	0	-1.79769e+308	-1.79769e+308	2.8e-06	0.000156007	yes
XLOC_008792	XLOC_008792	Sj_005685	CCON0000097436.1:149786-159296	SjF	SjM	OK	92.3589	36.5832	-1.33607	3.60582	0.000311173	0.0068253	yes
XLOC_008793	XLOC_008793	Sj_005686	CCON0000097436.1:177028-207049	SjF	SjM	OK	28.6085	105.361	1.88082	-5.02991	4.91e-07	3.44e-05	yes
XLOC_008799	XLOC_008799	Sj_005689	CCON0000097437.1:127019-134905	SjF	SjM	OK	10.9299	57.9096	2.40552	-3.14497	0.00166103	0.0231489	yes
XLOC_008802	XLOC_008802	Sj_005692	CCON0000097437.1:30525-47961	SjF	SjM	OK	25.4697	82.8483	1.70169	-4.01008	6.07e-05	0.0019397	yes
XLOC_008811	XLOC_008811	Sj_005694	CCON0000097438.1:46088-51176	SjF	SjM	OK	342.842	174.586	-0.973606	2.90321	0.00369361	0.0393824	yes
XLOC_008817	XLOC_008817	Sj_005698	CCON0000097438.1:253321-262452	SjF	SjM	OK	77.8743	197.607	1.34341	-3.14373	0.00166811	0.0232141	yes
XLOC_008821	XLOC_008821	Sj_005702	CCON0000097438.1:247294-251945	SjF	SjM	OK	156.233	449.119	1.5234	-3.11502	0.00183934	0.024793	yes
XLOC_008851	XLOC_008851	Sj_005721	CCON0000097442.1:216715-219594	SjF	SjM	OK	106.504	21.8391	-2.28593	3.9835	6.79e-05	0.00211757	yes
XLOC_008862	XLOC_008862	Sj_005728	CCON0000097443.1:47243-47752	SjF	SjM	OK	3029.12	1382.13	-1.13201	2.9021	0.00370665	0.0394623	yes
XLOC_008870	XLOC_008870	-	CCON0000097443.1:138191-139637	SjF	SjM	OK	3.44334	0.386269	-3.15613	2.98318	0.00285272	0.0335343	yes
XLOC_008878	XLOC_008878	-	CCON0000097445.1:6497-8703	SjF	SjM	OK	1.00694	6.73241	2.74115	-2.9439	0.00324109	0.0363507	yes
XLOC_008887	XLOC_008887	Sj_005736	CCON0000097447.1:10853-14733	SjF	SjM	OK	5.17277	19.7901	1.93577	-2.96383	0.00303836	0.0349929	yes
XLOC_008899	XLOC_008899	Sj_005743	CCON0000097448.1:86431-113138	SjF	SjM	OK	51.136	107.789	1.07579	-3.65012	0.000262118	0.00603026	yes
XLOC_008911	XLOC_008911	Sj_005752	CCON0000097451.1:171689-187109	SjF	SjM	OK	0.756034	6.01017	2.99088	-3.48079	0.000499932	0.00958262	yes
XLOC_008926	XLOC_008926	Sj_005761	CCON0000097455.1:46077-68631	SjF	SjM	OK	8.05991	43.031	2.41654	-3.32404	0.000887232	0.0147632	yes
XLOC_008932	XLOC_008932	Sj_005766	CCON0000097458.1:1828-24398	SjF	SjM	OK	30.7893	74.9552	1.2836	-2.8081	0.00498355	0.0474588	yes
XLOC_008969	XLOC_008969	Sj_005784	CCON0000097461.1:63189-69470	SjF	SjM	OK	21.8699	92.9161	2.08698	-4.83198	1.35e-06	8.42e-05	yes
XLOC_008982	XLOC_008982	Sj_005793	CCON0000097462.1:213749-214814	SjF	SjM	OK	1.64783	18.6856	3.50329	-3.47356	0.000513608	0.00978643	yes
XLOC_008985	XLOC_008985	-	CCON0000097462.1:157514-159136	SjF	SjM	OK	22.7659	1.61236	-3.81962	3.16621	0.00154441	0.0219478	yes
XLOC_008990	XLOC_008990	-	CCON0000097462.1:173666-174093	SjF	SjM	OK	41.4266	0.689142	-5.90961	3.8032	0.00014284	0.00374484	yes
XLOC_008995	XLOC_008995	Sj_005801	CCON0000097464.1:54598-55517	SjF	SjM	OK	191.056	51.1473	-1.90127	2.96276	0.00304897	0.0349929	yes
XLOC_009000	XLOC_009000	-	CCON0000097464.1:52943-53091	SjF	SjM	OK	11415.4	1363.33	-3.06577	2.88509	0.00391306	0.0408063	yes
XLOC_009023	XLOC_009023	Sj_005823	CCON0000097469.1:89085-123968	SjF	SjM	OK	32.4702	78.7746	1.27861	-2.8398	0.00451419	0.0446433	yes
XLOC_009032	XLOC_009032	-	CCON0000097469.1:167627-168212	SjF	SjM	OK	58.4423	309.84	2.40644	-3.54666	0.000390151	0.00805451	yes
XLOC_009095	XLOC_009095	-	CCON0000097479.1:46959-56662	SjF	SjM	OK	1.7845	13.3865	2.90718	-2.88363	0.00393122	0.040865	yes
XLOC_009112	XLOC_009112	Sj_005874	CCON0000097484.1:51485-106734	SjF	SjM	OK	5.58488	19.7751	1.82408	-3.9616	7.44e-05	0.00229103	yes
XLOC_009116	XLOC_009116	-	CCON0000097486.1:120-502	SjF	SjM	OK	29773.2	135.069	-7.78418	5.76659	8.09e-09	9.24e-07	yes
XLOC_009128	XLOC_009128	Sj_005887	CCON0000097487.1:339673-360234	SjF	SjM	OK	3.27256	11.4721	1.80964	-3.40261	0.000667454	0.0120491	yes
XLOC_009133	XLOC_009133	Sj_005889	CCON0000097488.1:172340-173062	SjF	SjM	OK	465.02	182.542	-1.34906	3.15685	0.00159484	0.0224053	yes
XLOC_009136	XLOC_009136	-	CCON0000097488.1:251623-267500	SjF	SjM	OK	6970.21	888.724	-2.97139	2.78644	0.00532903	0.0495	yes
XLOC_009150	XLOC_009150	Sj_005900	CCON0000097490.1:113576-120144	SjF	SjM	OK	42.9576	0.347451	-6.94996	7.3053	2.77e-13	6.43e-11	yes
XLOC_009160	XLOC_009160	Sj_005905	CCON0000097491.1:36688-44737	SjF	SjM	OK	0	46.8055	1.79769e+308	1.79769e+308	0.00155637	0.0220243	yes
XLOC_009177	XLOC_009177	Sj_005916	CCON0000097493.1:73773-97084	SjF	SjM	OK	19.4579	86.6514	2.15487	-3.7021	0.000213821	0.00516543	yes
XLOC_009179	XLOC_009179	Sj_005918	CCON0000097493.1:28-28524	SjF	SjM	OK	4.35211	12.1992	1.48701	-3.07217	0.00212506	0.0273452	yes
XLOC_009196	XLOC_009196	Sj_005929	CCON0000097497.1:28941-44020	SjF	SjM	OK	597.852	202.367	-1.56282	4.16967	3.05e-05	0.0011224	yes
XLOC_009198	XLOC_009198	Sj_005931	CCON0000097498.1:209305-267364	SjF	SjM	OK	11.3521	27.1703	1.25907	-3.27854	0.00104344	0.0169391	yes
XLOC_009200	XLOC_009200	-	CCON0000097498.1:340984-344223	SjF	SjM	OK	21.58	6.76474	-1.67359	3.00203	0.00268182	0.0320447	yes
XLOC_009203	XLOC_009203	Sj_005935	CCON0000097498.1:81255-120893	SjF	SjM	OK	45.2315	143.275	1.66339	-3.66557	0.000246793	0.00571174	yes
XLOC_009223	XLOC_009223	Sj_005942	CCON0000097499.1:32302-62222	SjF	SjM	OK	86.3853	390.928	2.17804	-3.19709	0.00138822	0.0204952	yes
XLOC_009227	XLOC_009227	-	CCON0000097500.1:6945-56167	SjF	SjM	OK	1.77362	14.9185	3.07234	-3.84503	0.000120535	0.00329077	yes
XLOC_009253	XLOC_009253	Sj_005957	CCON0000097502.1:221436-238432	SjF	SjM	OK	33.9717	116.496	1.77787	-3.45795	0.000544301	0.0102498	yes
XLOC_009271	XLOC_009271	Sj_005964	CCON0000097503.1:248137-259654	SjF	SjM	OK	4.85269	23.4652	2.27366	-4.21598	2.49e-05	0.000960084	yes
XLOC_009273	XLOC_009273	Sj_005967	CCON0000097503.1:325238-363732	SjF	SjM	OK	49.2822	387.38	2.97461	-5.55211	2.82e-08	2.81e-06	yes
XLOC_009274	XLOC_009274	Sj_005968	CCON0000097503.1:2807-13043	SjF	SjM	OK	7.67334	46.9239	2.6124	-3.30692	0.000943275	0.0155086	yes
XLOC_009283	XLOC_009283	Sj_005976	CCON0000097504.1:27989-49041	SjF	SjM	OK	7.59043	1.31824	-2.52557	3.45699	0.000546238	0.0102763	yes
XLOC_009305	XLOC_009305	Sj_005986	CCON0000097507.1:285615-317446	SjF	SjM	OK	28.134	5.53884	-2.34466	4.17549	2.97e-05	0.00109947	yes
XLOC_009309	XLOC_009309	Sj_005990	CCON0000097507.1:38791-44878	SjF	SjM	OK	17.7311	2.48483	-2.83506	3.64101	0.00027157	0.00617413	yes
XLOC_009311	XLOC_009311	Sj_005992	CCON0000097507.1:334271-345367	SjF	SjM	OK	151.322	56.3288	-1.42567	3.26038	0.00111263	0.0176177	yes
XLOC_009321	XLOC_009321	Sj_006000	CCON0000097508.1:23343-32160	SjF	SjM	OK	126.238	557.16	2.14195	-3.01365	0.00258124	0.0312566	yes
XLOC_009322	XLOC_009322	-	CCON0000097508.1:125107-200309	SjF	SjM	OK	438.646	13.0556	-5.07031	7.40409	1.32e-13	3.15e-11	yes
XLOC_009325	XLOC_009325	Sj_006003	CCON0000097509.1:47008-53599	SjF	SjM	OK	44.9227	249.702	2.47469	-5.12064	3.04e-07	2.29e-05	yes
XLOC_009372	XLOC_009372	Sj_006029	CCON0000097519.1:28192-70199	SjF	SjM	OK	29.3474	66.2056	1.17372	-3.00192	0.00268284	0.0320447	yes
XLOC_009375	XLOC_009375	Sj_006031	CCON0000097520.1:27551-36323	SjF	SjM	OK	23.0396	73.1941	1.66761	-2.86658	0.00414933	0.042175	yes
XLOC_009380	XLOC_009380	Sj_006035	CCON0000097524.1:4061-13826	SjF	SjM	OK	5.9347	30.504	2.36175	-2.87848	0.00399596	0.0412902	yes
XLOC_009387	XLOC_009387	Sj_006042	CCON0000097530.1:5679-22557	SjF	SjM	OK	351.736	965.29	1.45647	-3.01243	0.00259164	0.0313237	yes
XLOC_009391	XLOC_009391	-	CCON0000097531.1:120022-121434	SjF	SjM	OK	541.955	124.823	-2.11829	3.63044	0.00028294	0.00635037	yes
XLOC_009393	XLOC_009393	Sj_006045	CCON0000097531.1:3250-20105	SjF	SjM	OK	28.0684	160.534	2.51586	-4.9664	6.82e-07	4.66e-05	yes
XLOC_009395	XLOC_009395	Sj_006047	CCON0000097531.1:119458-119836	SjF	SjM	OK	27.6588	2.61441	-3.40318	3.26618	0.00109011	0.0174002	yes
XLOC_009405	XLOC_009405	-	CCON0000097531.1:3250-20105	SjF	SjM	OK	0.822849	7.38777	3.16644	-3.09444	0.00197185	0.0261585	yes
XLOC_009406	XLOC_009406	-	CCON0000097531.1:3250-20105	SjF	SjM	OK	0.769688	14.906	4.27548	-3.19054	0.00142008	0.0208603	yes
XLOC_009413	XLOC_009413	Sj_006052	CCON0000097532.1:199920-203987	SjF	SjM	OK	25.017	2.18484	-3.51731	4.39102	1.13e-05	0.000504097	yes
XLOC_009417	XLOC_009417	-	CCON0000097532.1:162056-163707	SjF	SjM	OK	19.9309	3.20897	-2.63482	3.36829	0.000756372	0.0131646	yes
XLOC_009418	XLOC_009418	Sj_006054	CCON0000097533.1:73498-97564	SjF	SjM	OK	12.9193	57.1097	2.14421	-2.91992	0.00350117	0.0381682	yes
XLOC_009420	XLOC_009420	Sj_006055	CCON0000097533.1:40163-57768	SjF	SjM	OK	124.239	232.057	0.901366	-3.01056	0.00260764	0.0314262	yes
XLOC_009421	XLOC_009421	Sj_006056	CCON0000097533.1:180703-226050	SjF	SjM	OK	37.4833	138.176	1.88219	-3.26583	0.00109144	0.0174002	yes
XLOC_009425	XLOC_009425	Sj_006056	CCON0000097533.1:180703-226050	SjF	SjM	OK	18.6359	107.288	2.52534	-3.37955	0.000726043	0.01281	yes
XLOC_009426	XLOC_009426	Sj_006057	CCON0000097534.1:47-11324	SjF	SjM	OK	25.1647	99.6841	1.98596	-3.02055	0.00252313	0.0308237	yes
XLOC_009455	XLOC_009455	Sj_006073	CCON0000097536.1:10665-51781	SjF	SjM	OK	13.351	2.15957	-2.62813	2.93628	0.00332177	0.036955	yes
XLOC_009460	XLOC_009460	Sj_006076	CCON0000097537.1:117782-189488	SjF	SjM	OK	156.563	471.957	1.59191	-3.25238	0.00114442	0.0180323	yes
XLOC_009461	XLOC_009461	Sj_006077,Sj_006078	CCON0000097537.1:23093-111404	SjF	SjM	OK	39.2418	105.72	1.42978	-5.04093	4.63e-07	3.28e-05	yes
XLOC_009463	XLOC_009463	Sj_006079	CCON0000097538.1:126534-138527	SjF	SjM	OK	1.38669	11.9493	3.10721	-3.0925	0.00198479	0.0262221	yes
XLOC_009464	XLOC_009464	Sj_006080	CCON0000097538.1:145802-168712	SjF	SjM	OK	4.83462	18.4031	1.92848	-2.96327	0.00304393	0.0349929	yes
XLOC_009477	XLOC_009477	Sj_006085	CCON0000097539.1:20102-33590	SjF	SjM	OK	43.214	117.545	1.44364	-2.8569	0.00427804	0.0431469	yes
XLOC_009510	XLOC_009510	-	CCON0000097544.1:57618-59665	SjF	SjM	OK	11.5124	692.033	5.90959	-3.10012	0.00193445	0.0257508	yes
XLOC_009518	XLOC_009518	Sj_006106	CCON0000097547.1:21301-31967	SjF	SjM	OK	1.91752	53.5854	4.80453	-3.63112	0.000282192	0.00634094	yes
XLOC_009535	XLOC_009535	Sj_006112,Sj_006113	CCON0000097551.1:1411-28738	SjF	SjM	OK	2.30957	18.7406	3.02047	-3.35326	0.000798662	0.0137029	yes
XLOC_009540	XLOC_009540	Sj_006119	CCON0000097552.1:56760-88471	SjF	SjM	OK	41.5475	93.4939	1.17011	-4.20214	2.64e-05	0.00100461	yes
XLOC_009547	XLOC_009547	-	CCON0000097555.1:362-35909	SjF	SjM	OK	26.6218	0.114548	-7.86051	3.91624	8.99e-05	0.00264239	yes
XLOC_009549	XLOC_009549	Sj_006123	CCON0000097555.1:121208-145610	SjF	SjM	OK	0	2.60836	1.79769e+308	1.79769e+308	0.000979899	0.0160424	yes
XLOC_009574	XLOC_009574	Sj_006141	CCON0000097561.1:29474-34912	SjF	SjM	OK	94.8492	357.224	1.91312	-4.37815	1.2e-05	0.000521515	yes
XLOC_009580	XLOC_009580	Sj_006145	CCON0000097562.1:325-15663	SjF	SjM	OK	2.773	29.3615	3.40441	-5.51064	3.58e-08	3.47e-06	yes
XLOC_009622	XLOC_009622	-	CCON0000097571.1:69133-75174	SjF	SjM	OK	5.27928	31.0221	2.55488	-2.96798	0.00299766	0.034793	yes
XLOC_009623	XLOC_009623	-	CCON0000097571.1:79793-99126	SjF	SjM	OK	4.13933	19.2935	2.22065	-3.03129	0.00243515	0.0300148	yes
XLOC_009628	XLOC_009628	Sj_006171	CCON0000097571.1:127247-186118	SjF	SjM	OK	1.15009	7.24848	2.65593	-2.86462	0.00417507	0.0424143	yes
XLOC_009632	XLOC_009632	Sj_006173	CCON0000097572.1:72337-81546	SjF	SjM	OK	16.748	62.075	1.89002	-3.11399	0.00184573	0.0248614	yes
XLOC_009633	XLOC_009633	Sj_006174	CCON0000097572.1:139368-141036	SjF	SjM	OK	223.215	63.0746	-1.8233	3.99359	6.51e-05	0.00203597	yes
XLOC_009653	XLOC_009653	Sj_006187	CCON0000097575.1:75972-86761	SjF	SjM	OK	28.0973	0	-1.79769e+308	-1.79769e+308	0.00129168	0.0194829	yes
XLOC_009681	XLOC_009681	Sj_006193	CCON0000097578.1:10705-25679	SjF	SjM	OK	3.3635	21.7578	2.6935	-3.61639	0.000298743	0.00658257	yes
XLOC_009683	XLOC_009683	Sj_006195	CCON0000097579.1:2684-20433	SjF	SjM	OK	8.3308	23.5784	1.50094	-3.4846	0.000492873	0.0094661	yes
XLOC_009687	XLOC_009687	-	CCON0000097579.1:145460-154381	SjF	SjM	OK	6.95974	149.554	4.42549	-5.44873	5.07e-08	4.69e-06	yes
XLOC_009721	XLOC_009721	Sj_006219	CCON0000097584.1:31279-33403	SjF	SjM	OK	14.2878	36.8732	1.36779	-2.96309	0.00304571	0.0349929	yes
XLOC_009751	XLOC_009751	-	CCON0000097587.1:200839-202381	SjF	SjM	OK	0.213251	9.64744	5.49953	-3.57749	0.000346904	0.00740701	yes
XLOC_009758	XLOC_009758	Sj_006246	CCON0000097588.1:255294-351148	SjF	SjM	OK	39.4494	183.757	2.21973	-7.44401	9.77e-14	2.45e-11	yes
XLOC_009759	XLOC_009759	-	CCON0000097588.1:975-1838	SjF	SjM	OK	27.4274	3.13006	-3.13136	3.64357	0.000268878	0.00613346	yes
XLOC_009764	XLOC_009764	Sj_006247	CCON0000097589.1:45494-49307	SjF	SjM	OK	75.8998	17.1706	-2.14416	3.17718	0.00148716	0.0215505	yes
XLOC_009766	XLOC_009766	Sj_006249	CCON0000097589.1:119442-163665	SjF	SjM	OK	7.13078	26.3126	1.88362	-3.17646	0.00149082	0.0215699	yes
XLOC_009767	XLOC_009767	Sj_006250	CCON0000097589.1:12797-23001	SjF	SjM	OK	148.714	0.350105	-8.73053	9.50664	0	0	yes
XLOC_009777	XLOC_009777	Sj_006259	CCON0000097591.1:23951-24795	SjF	SjM	OK	160.281	49.6611	-1.69042	2.89736	0.00376315	0.0398226	yes
XLOC_009787	XLOC_009787	-	CCON0000097594.1:44435-56785	SjF	SjM	OK	9.86869	43.4533	2.13854	-3.30989	0.000933338	0.0153983	yes
XLOC_009797	XLOC_009797	-	CCON0000097597.1:74351-76811	SjF	SjM	OK	5.24392	20.3102	1.95349	-3.26854	0.00108104	0.0173164	yes
XLOC_009860	XLOC_009860	Sj_006309,Sj_006310	CCON0000097608.1:62690-77925	SjF	SjM	OK	12.7811	47.5103	1.89422	-4.36379	1.28e-05	0.000549507	yes
XLOC_009883	XLOC_009883	-	CCON0000097611.1:64205-68239	SjF	SjM	OK	234.806	49.4596	-2.24715	2.89385	0.00380556	0.0400763	yes
XLOC_009884	XLOC_009884	Sj_006324	CCON0000097611.1:76263-78967	SjF	SjM	OK	112.17	25.5558	-2.13397	4.56726	4.94e-06	0.000251657	yes
XLOC_009903	XLOC_009903	Sj_006332	CCON0000097613.1:4568-34086	SjF	SjM	OK	47.4262	235.001	2.30891	-7.45438	9.04e-14	2.33e-11	yes
XLOC_009919	XLOC_009919	Sj_006344	CCON0000097615.1:6594-12048	SjF	SjM	OK	22.2439	78.7317	1.82353	-3.92028	8.84e-05	0.00261818	yes
XLOC_009929	XLOC_009929	Sj_006352,Sj_006353	CCON0000097615.1:362486-443566	SjF	SjM	OK	9311.32	42.1722	-7.78655	9.70708	0	0	yes
XLOC_009948	XLOC_009948	Sj_006370	CCON0000097616.1:168731-194701	SjF	SjM	OK	45.9284	150.32	1.71058	-3.00855	0.00262494	0.0315877	yes
XLOC_009958	XLOC_009958	Sj_006374	CCON0000097618.1:138911-175273	SjF	SjM	OK	12.1548	1.44021	-3.07717	2.84873	0.00438935	0.0437846	yes
XLOC_009966	XLOC_009966	-	CCON0000097618.1:250730-251582	SjF	SjM	OK	6.97087	0.244792	-4.83171	3.05828	0.00222611	0.0282501	yes
XLOC_009974	XLOC_009974	-	CCON0000097619.1:124008-125644	SjF	SjM	OK	221.17	81.019	-1.44883	3.13656	0.00170944	0.0236278	yes
XLOC_009986	XLOC_009986	Sj_006393	CCON0000097620.1:217471-235157	SjF	SjM	OK	112.405	32.6355	-1.78419	2.82733	0.00469382	0.0458271	yes
XLOC_009993	XLOC_009993	Sj_006396	CCON0000097621.1:102253-117550	SjF	SjM	OK	0.236915	5.29946	4.4834	-2.963	0.00304656	0.0349929	yes
XLOC_010000	XLOC_010000	Sj_006399	CCON0000097621.1:42824-51410	SjF	SjM	OK	5.56573	37.1481	2.73865	-4.51216	6.42e-06	0.000313568	yes
XLOC_010015	XLOC_010015	-	CCON0000097624.1:64-11753	SjF	SjM	OK	16.1853	0.9887	-4.03301	3.96131	7.45e-05	0.00229103	yes
XLOC_010016	XLOC_010016	-	CCON0000097624.1:13783-21691	SjF	SjM	OK	9.14454	0.342156	-4.74018	4.03418	5.48e-05	0.00178655	yes
XLOC_010018	XLOC_010018	-	CCON0000097624.1:33911-36442	SjF	SjM	OK	8.59373	0.690817	-3.63691	2.9935	0.00275802	0.03274	yes
XLOC_010021	XLOC_010021	-	CCON0000097624.1:92537-96695	SjF	SjM	OK	5.87301	25.4914	2.11784	-2.78978	0.00527433	0.0492288	yes
XLOC_010029	XLOC_010029	Sj_006413	CCON0000097626.1:143951-149796	SjF	SjM	OK	89.9137	9.99586	-3.16914	5.7074	1.15e-08	1.26e-06	yes
XLOC_010031	XLOC_010031	Sj_006415,Sj_006416	CCON0000097626.1:484-64753	SjF	SjM	OK	7.50744	40.0325	2.41478	-4.18436	2.86e-05	0.00106766	yes
XLOC_010066	XLOC_010066	Sj_006438	CCON0000097634.1:35265-133319	SjF	SjM	OK	1.92805	28.2872	3.87494	-3.74479	0.000180545	0.00449661	yes
XLOC_010067	XLOC_010067	Sj_006439	CCON0000097635.1:2646-16613	SjF	SjM	OK	166.188	44.6098	-1.89738	3.87272	0.000107625	0.0030107	yes
XLOC_010069	XLOC_010069	Sj_006441	CCON0000097635.1:18870-47478	SjF	SjM	OK	153.545	36.0022	-2.09251	4.33029	1.49e-05	0.000624856	yes
XLOC_010071	XLOC_010071	Sj_006443	CCON0000097637.1:15188-26532	SjF	SjM	OK	0	62.0728	1.79769e+308	1.79769e+308	0.00209424	0.0270932	yes
XLOC_010079	XLOC_010079	Sj_006447	CCON0000097638.1:2726-14239	SjF	SjM	OK	441.805	216.948	-1.02606	4.39183	1.12e-05	0.000503376	yes
XLOC_010085	XLOC_010085	Sj_006448	CCON0000097639.1:7911-37734	SjF	SjM	OK	14.9149	38.6661	1.37431	-2.88127	0.00396081	0.0410423	yes
XLOC_010101	XLOC_010101	-	CCON0000097646.1:4144-7335	SjF	SjM	OK	2.70102	21.2651	2.97691	-2.91993	0.00350114	0.0381682	yes
XLOC_010108	XLOC_010108	Sj_006464,Sj_006465	CCON0000097650.1:1459-43575	SjF	SjM	OK	31.8761	68.8319	1.1106	-2.85056	0.00436419	0.0436013	yes
XLOC_010111	XLOC_010111	Sj_006464	CCON0000097650.1:1459-43575	SjF	SjM	OK	2.55879	12.8185	2.32469	-2.81513	0.0048757	0.0467746	yes
XLOC_010124	XLOC_010124	-	CCON0000097657.1:32-2340	SjF	SjM	OK	6.97505	87.4326	3.6479	-4.41872	9.93e-06	0.000457381	yes
XLOC_010127	XLOC_010127	Sj_006478	CCON0000097657.1:32474-44088	SjF	SjM	OK	7.35887	44.8378	2.60716	-4.33854	1.43e-05	0.000605817	yes
XLOC_010139	XLOC_010139	-	CCON0000097659.1:26221-29388	SjF	SjM	OK	56.4485	400.776	2.82779	-3.82997	0.00012816	0.00345014	yes
XLOC_010140	XLOC_010140	Sj_006483	CCON0000097659.1:34303-43262	SjF	SjM	OK	79.4464	275.203	1.79244	-2.83004	0.0046542	0.0455991	yes
XLOC_010142	XLOC_010142	Sj_006484	CCON0000097660.1:3171-43871	SjF	SjM	OK	14.2813	87.7156	2.61871	-6.52823	6.66e-11	1.16e-08	yes
XLOC_010143	XLOC_010143	Sj_006484	CCON0000097660.1:3171-43871	SjF	SjM	OK	0.587376	7.57092	3.68811	-3.42835	0.000607265	0.011142	yes
XLOC_010147	XLOC_010147	-	CCON0000097664.1:21566-21889	SjF	SjM	OK	139.11	4.95809	-4.8103	4.63786	3.52e-06	0.00019034	yes
XLOC_010168	XLOC_010168	Sj_006499	CCON0000097672.1:596-15541	SjF	SjM	OK	29.8079	60.4792	1.02074	-2.84587	0.00442899	0.0440662	yes
XLOC_010170	XLOC_010170	Sj_006502	CCON0000097676.1:5774-40466	SjF	SjM	OK	51.7124	0.917316	-5.81695	7.72714	1.11e-14	3.15e-12	yes
XLOC_010171	XLOC_010171	Sj_006502	CCON0000097676.1:5132-5674	SjF	SjM	OK	82.8087	0.924308	-6.48527	5.66927	1.43e-08	1.51e-06	yes
XLOC_010177	XLOC_010177	Sj_006508	CCON0000097679.1:42919-85343	SjF	SjM	OK	21.908	7.74124	-1.50082	2.92127	0.00348611	0.0381025	yes
XLOC_010183	XLOC_010183	-	CCON0000097679.1:211032-211166	SjF	SjM	OK	46695.3	224632	2.26621	-3.18083	0.00146856	0.0213772	yes
XLOC_010187	XLOC_010187	Sj_006516	CCON0000097680.1:13271-19888	SjF	SjM	OK	17.317	139.496	3.00996	-4.30588	1.66e-05	0.000678732	yes
XLOC_010197	XLOC_010197	Sj_006522	CCON0000097682.1:42317-51640	SjF	SjM	OK	0.113224	10.7856	6.57378	-4.32581	1.52e-05	0.00063493	yes
XLOC_010199	XLOC_010199	Sj_006524	CCON0000097682.1:146822-161235	SjF	SjM	OK	58.3292	29.5064	-0.983189	3.24017	0.00119459	0.0185127	yes
XLOC_010218	XLOC_010218	Sj_006540	CCON0000097685.1:88997-93694	SjF	SjM	OK	201.444	1311.7	2.70299	-3.18573	0.00144387	0.0210496	yes
XLOC_010229	XLOC_010229	Sj_006550	CCON0000097687.1:109527-125600	SjF	SjM	OK	73.0198	226.958	1.63606	-2.9476	0.00320251	0.0360647	yes
XLOC_010245	XLOC_010245	Sj_006555	CCON0000097689.1:75458-107078	SjF	SjM	OK	10.152	41.1909	2.02056	-4.38246	1.17e-05	0.000514784	yes
XLOC_010246	XLOC_010246	Sj_006556	CCON0000097689.1:26437-53334	SjF	SjM	OK	10.9172	47.3651	2.11722	-3.39186	0.00069421	0.0123993	yes
XLOC_010255	XLOC_010255	Sj_006563	CCON0000097692.1:21794-134004	SjF	SjM	OK	6.85267	23.175	1.75783	-4.93686	7.94e-07	5.23e-05	yes
XLOC_010262	XLOC_010262	Sj_006567,Sj_006568	CCON0000097693.1:112496-155588	SjF	SjM	OK	57.5825	360.101	2.6447	-7.54016	4.69e-14	1.26e-11	yes
XLOC_010283	XLOC_010283	Sj_006582	CCON0000097698.1:40133-47215	SjF	SjM	OK	83.8428	31.6294	-1.40642	3.71205	0.00020559	0.00500415	yes
XLOC_010291	XLOC_010291	Sj_006587,Sj_006588	CCON0000097700.1:4157-88275	SjF	SjM	OK	97.6931	7.49196	-3.70484	8.92618	0	0	yes
XLOC_010292	XLOC_010292	Sj_006587	CCON0000097700.1:4157-88275	SjF	SjM	OK	44.3725	1.38905	-4.9975	4.89261	9.95e-07	6.4e-05	yes
XLOC_010302	XLOC_010302	Sj_006596	CCON0000097704.1:118266-120466	SjF	SjM	OK	12.2762	1.40867	-3.12346	3.98181	6.84e-05	0.00212574	yes
XLOC_010307	XLOC_010307	Sj_006599	CCON0000097706.1:3419-27023	SjF	SjM	OK	42.9047	9.75237	-2.13731	3.36348	0.000769671	0.013334	yes
XLOC_010311	XLOC_010311	Sj_006601	CCON0000097708.1:1213-22406	SjF	SjM	OK	19.2168	83.5503	2.12027	-4.45747	8.29e-06	0.000392348	yes
XLOC_010319	XLOC_010319	Sj_006605	CCON0000097709.1:143173-145999	SjF	SjM	OK	73.3479	18.6811	-1.97318	3.1723	0.00151236	0.0216715	yes
XLOC_010323	XLOC_010323	-	CCON0000097710.1:9353-9457	SjF	SjM	OK	64895.5	2295.5	-4.82124	3.05861	0.0022237	0.028238	yes
XLOC_010329	XLOC_010329	Sj_006610	CCON0000097712.1:42898-47998	SjF	SjM	OK	9.42341	0.588729	-4.00057	3.34247	0.000830357	0.0140716	yes
XLOC_010348	XLOC_010348	Sj_006620	CCON0000097718.1:89496-119982	SjF	SjM	OK	22.3925	64.9124	1.53548	-3.17552	0.00149567	0.0215941	yes
XLOC_010354	XLOC_010354	Sj_006624	CCON0000097720.1:2350-14616	SjF	SjM	OK	17.5481	61.8922	1.81845	-2.91201	0.00359108	0.0386587	yes
XLOC_010370	XLOC_010370	Sj_006634	CCON0000097723.1:16631-50571	SjF	SjM	OK	53.8369	117.344	1.12408	-3.09705	0.00195458	0.0259651	yes
XLOC_010379	XLOC_010379	-	CCON0000097726.1:3080-4515	SjF	SjM	OK	87.3556	0.798209	-6.77399	4.39219	1.12e-05	0.000503376	yes
XLOC_010382	XLOC_010382	-	CCON0000097726.1:12399-13267	SjF	SjM	OK	5.95547	0.23899	-4.63919	2.9243	0.00345234	0.0379267	yes
XLOC_010397	XLOC_010397	-	CCON0000097733.1:28666-30481	SjF	SjM	OK	1.66232	13.5219	3.02403	-2.92504	0.00344414	0.0378783	yes
XLOC_010417	XLOC_010417	Sj_006656	CCON0000097739.1:5396-14975	SjF	SjM	OK	8.89389	64.8905	2.86712	-4.18094	2.9e-05	0.00108075	yes
XLOC_010422	XLOC_010422	Sj_006659	CCON0000097740.1:231671-245606	SjF	SjM	OK	1.81974	18.3387	3.33309	-3.34136	0.000833694	0.014114	yes
XLOC_010433	XLOC_010433	-	CCON0000097740.1:141604-142424	SjF	SjM	OK	271.491	46.5682	-2.54349	4.03799	5.39e-05	0.00176975	yes
XLOC_010438	XLOC_010438	Sj_006659	CCON0000097740.1:247035-247506	SjF	SjM	OK	3.08211	27.2661	3.14512	-3.13185	0.00173709	0.0238753	yes
XLOC_010447	XLOC_010447	Sj_006672	CCON0000097741.1:72105-84887	SjF	SjM	OK	70.3541	18.4478	-1.93119	3.8036	0.000142607	0.00374484	yes
XLOC_010452	XLOC_010452	Sj_006675	CCON0000097741.1:183207-210827	SjF	SjM	OK	52.9229	208.391	1.97733	-3.63211	0.000281108	0.00632395	yes
XLOC_010453	XLOC_010453	-	CCON0000097741.1:236598-243740	SjF	SjM	OK	44.5066	5.88393	-2.91917	3.68183	0.000231563	0.005462	yes
XLOC_010490	XLOC_010490	Sj_006691	CCON0000097743.1:99676-104891	SjF	SjM	OK	231.02	92.204	-1.32512	3.03043	0.00244206	0.0300808	yes
XLOC_010520	XLOC_010520	-	CCON0000097746.1:283753-284374	SjF	SjM	OK	1247.12	391.941	-1.6699	3.06448	0.00218045	0.0278354	yes
XLOC_010534	XLOC_010534	Sj_006728	CCON0000097747.1:53898-70139	SjF	SjM	OK	20.8244	8.07517	-1.36671	3.04252	0.00234608	0.0292911	yes
XLOC_010556	XLOC_010556	-	CCON0000097749.1:63123-63961	SjF	SjM	OK	165.075	684.048	2.05097	-3.01331	0.00258417	0.0312726	yes
XLOC_010560	XLOC_010560	-	CCON0000097749.1:61144-61651	SjF	SjM	OK	50.9902	242.442	2.24935	-3.25058	0.00115168	0.0180746	yes
XLOC_010562	XLOC_010562	-	CCON0000097749.1:63123-63961	SjF	SjM	OK	8.40824	76.0441	3.17696	-2.87967	0.00398094	0.041157	yes
XLOC_010570	XLOC_010570	-	CCON0000097750.1:8474-8820	SjF	SjM	OK	46.3118	4.21389	-3.45816	3.24335	0.00118132	0.0184034	yes
XLOC_010573	XLOC_010573	Sj_006748	CCON0000097751.1:15202-16660	SjF	SjM	OK	8.67706	0.696342	-3.63934	3.52381	0.000425382	0.00854394	yes
XLOC_010604	XLOC_010604	Sj_006767	CCON0000097762.1:900-58455	SjF	SjM	OK	1.96698	12.0015	2.60915	-3.52834	0.000418171	0.00845776	yes
XLOC_010617	XLOC_010617	Sj_006778	CCON0000097765.1:70079-78392	SjF	SjM	OK	9.19351	67.4235	2.87457	-4.6897	2.74e-06	0.000154526	yes
XLOC_010624	XLOC_010624	Sj_006784	CCON0000097770.1:16726-17317	SjF	SjM	OK	682.767	0.202636	-11.7183	4.01679	5.9e-05	0.00189788	yes
XLOC_010642	XLOC_010642	Sj_006796	CCON0000097776.1:3797-60293	SjF	SjM	OK	40.6755	157.718	1.95511	-3.42672	0.000610929	0.01118	yes
XLOC_010645	XLOC_010645	Sj_006799	CCON0000097776.1:210465-246834	SjF	SjM	OK	7.10294	41.3125	2.54009	-3.49531	0.000473509	0.00918867	yes
XLOC_010647	XLOC_010647	Sj_006801	CCON0000097776.1:126292-156763	SjF	SjM	OK	60.1104	146.253	1.28278	-2.92866	0.00340425	0.0376123	yes
XLOC_010655	XLOC_010655	Sj_006805	CCON0000097777.1:62538-63941	SjF	SjM	OK	136.465	61.087	-1.1596	3.16202	0.00156679	0.022123	yes
XLOC_010681	XLOC_010681	Sj_006824	CCON0000097783.1:23723-26205	SjF	SjM	OK	2.52969	36.3832	3.84624	-4.4524	8.49e-06	0.000400741	yes
XLOC_010685	XLOC_010685	Sj_006828	CCON0000097783.1:9520-10559	SjF	SjM	OK	50.9495	190.119	1.89976	-2.90986	0.00361596	0.0388399	yes
XLOC_010692	XLOC_010692	Sj_006834	CCON0000097786.1:3-18157	SjF	SjM	OK	9.07717	32.1952	1.82653	-3.17626	0.00149186	0.0215699	yes
XLOC_010699	XLOC_010699	Sj_006840	CCON0000097787.1:50283-60653	SjF	SjM	OK	1062.64	0.647876	-10.6796	11.5547	0	0	yes
XLOC_010700	XLOC_010700	-	CCON0000097787.1:42830-47656	SjF	SjM	OK	78.6915	0.638919	-6.94443	6.26376	3.76e-10	5.54e-08	yes
XLOC_010702	XLOC_010702	-	CCON0000097788.1:20213-22799	SjF	SjM	OK	1.64842	13.288	3.01097	-2.99088	0.00278179	0.0328203	yes
XLOC_010720	XLOC_010720	-	CCON0000097793.1:194633-197957	SjF	SjM	OK	2.89651	25.3369	3.12885	-3.37859	0.000728588	0.0128314	yes
XLOC_010729	XLOC_010729	-	CCON0000097794.1:32818-49949	SjF	SjM	OK	1.23814	14.8524	3.58445	-3.7826	0.000155199	0.00399953	yes
XLOC_010744	XLOC_010744	-	CCON0000097798.1:61-471	SjF	SjM	OK	22.3166	111.463	2.32038	-2.89538	0.00378698	0.0399871	yes
XLOC_010774	XLOC_010774	Sj_006877	CCON0000097801.1:91250-125699	SjF	SjM	OK	2.11996	11.2945	2.41351	-3.53134	0.000413464	0.00843506	yes
XLOC_010776	XLOC_010776	Sj_006879	CCON0000097801.1:54572-60143	SjF	SjM	OK	53.6902	10.7275	-2.32334	3.73976	0.000184193	0.00455807	yes
XLOC_010782	XLOC_010782	Sj_006883	CCON0000097802.1:150240-178729	SjF	SjM	OK	28.8709	172.881	2.58209	-3.69876	0.000216655	0.00520133	yes
XLOC_010783	XLOC_010783	-	CCON0000097802.1:59122-59765	SjF	SjM	OK	8.91657	1.07536	-3.05167	2.87181	0.00408125	0.0417248	yes
XLOC_010794	XLOC_010794	Sj_006892,Sj_006893	CCON0000097804.1:90305-207441	SjF	SjM	OK	25.6504	126.792	2.30541	-7.44941	9.37e-14	2.38e-11	yes
XLOC_010816	XLOC_010816	Sj_006900	CCON0000097807.1:11737-43526	SjF	SjM	OK	0.385692	4.97411	3.68892	-3.16738	0.0015382	0.0218956	yes
XLOC_010817	XLOC_010817	Sj_006901	CCON0000097807.1:57550-123112	SjF	SjM	OK	2.73656	13.6585	2.31937	-4.31126	1.62e-05	0.000670016	yes
XLOC_010824	XLOC_010824	Sj_006907	CCON0000097809.1:3870-40064	SjF	SjM	OK	31.9855	94.293	1.55973	-3.09313	0.00198058	0.0262034	yes
XLOC_010836	XLOC_010836	-	CCON0000097810.1:35643-36563	SjF	SjM	OK	0	13.9796	1.79769e+308	1.79769e+308	0.00401947	0.0413817	yes
XLOC_010843	XLOC_010843	Sj_006921	CCON0000097812.1:169181-199113	SjF	SjM	OK	48.9543	19.0517	-1.36152	3.28729	0.00101155	0.0165046	yes
XLOC_010848	XLOC_010848	-	CCON0000097812.1:169181-199113	SjF	SjM	OK	5.40295	28.3333	2.39068	-3.21479	0.00130539	0.0196083	yes
XLOC_010859	XLOC_010859	Sj_006933	CCON0000097815.1:65473-66781	SjF	SjM	OK	24.7587	93.6147	1.9188	-2.87279	0.00406864	0.0416621	yes
XLOC_010873	XLOC_010873	Sj_006940	CCON0000097816.1:35497-43134	SjF	SjM	OK	167.849	26.6006	-2.65763	3.20766	0.0013382	0.0199964	yes
XLOC_010890	XLOC_010890	Sj_006947	CCON0000097818.1:5899-70677	SjF	SjM	OK	19.3214	83.8094	2.11691	-3.21522	0.00130347	0.0195946	yes
XLOC_010905	XLOC_010905	Sj_006961	CCON0000097823.1:68502-93140	SjF	SjM	OK	10.9224	24.7161	1.17815	-2.81362	0.00489871	0.0468366	yes
XLOC_010915	XLOC_010915	Sj_006965	CCON0000097826.1:1135-30754	SjF	SjM	OK	33.8425	256.031	2.91941	-6.89813	5.27e-12	1.11e-09	yes
XLOC_010919	XLOC_010919	-	CCON0000097827.1:20120-22182	SjF	SjM	OK	8.04575	93.2589	3.53494	-3.02752	0.00246568	0.0302751	yes
XLOC_010925	XLOC_010925	Sj_006973	CCON0000097830.1:27184-61294	SjF	SjM	OK	0.937884	8.14301	3.11808	-3.71589	0.000202486	0.00494107	yes
XLOC_010937	XLOC_010937	Sj_006981	CCON0000097835.1:42160-56584	SjF	SjM	OK	6.81262	26.0709	1.93616	-3.94786	7.89e-05	0.00238348	yes
XLOC_010938	XLOC_010938	Sj_006982	CCON0000097835.1:15-39114	SjF	SjM	OK	51.4142	200.312	1.96201	-4.87013	1.12e-06	7.06e-05	yes
XLOC_010943	XLOC_010943	Sj_006985	CCON0000097838.1:26627-60093	SjF	SjM	OK	6.07394	31.104	2.3564	-3.4319	0.000599373	0.0110392	yes
XLOC_010953	XLOC_010953	-	CCON0000097841.1:32375-32945	SjF	SjM	OK	111.632	464.635	2.05735	-3.131	0.00174213	0.0238996	yes
XLOC_010962	XLOC_010962	Sj_006997	CCON0000097847.1:15012-24225	SjF	SjM	OK	72.5999	171.226	1.23786	-3.53168	0.000412928	0.00843422	yes
XLOC_010967	XLOC_010967	Sj_007001	CCON0000097848.1:38830-75776	SjF	SjM	OK	28.2822	77.7713	1.45934	-3.63473	0.000278269	0.00626738	yes
XLOC_010971	XLOC_010971	Sj_007004	CCON0000097849.1:47443-51504	SjF	SjM	OK	34.6292	6.29501	-2.45971	3.8642	0.000111455	0.00310433	yes
XLOC_010997	XLOC_010997	Sj_007024	CCON0000097864.1:23054-57189	SjF	SjM	OK	22.3004	89.3416	2.00226	-2.83455	0.00458901	0.0451003	yes
XLOC_011027	XLOC_011027	Sj_007040	CCON0000097882.1:35799-44380	SjF	SjM	OK	2.08338	10.1464	2.28397	-3.22883	0.00124297	0.0189995	yes
XLOC_011033	XLOC_011033	Sj_007047	CCON0000097885.1:18239-34423	SjF	SjM	OK	103.238	30.1344	-1.77649	2.78593	0.00533739	0.0495299	yes
XLOC_011038	XLOC_011038	-	CCON0000097893.1:6048-38332	SjF	SjM	OK	27.4818	83.4482	1.60241	-3.8363	0.000124899	0.00337648	yes
XLOC_011054	XLOC_011054	Sj_007062	CCON0000097901.1:2397-11275	SjF	SjM	OK	94.2096	461.72	2.29307	-3.43776	0.000586558	0.0108575	yes
XLOC_011064	XLOC_011064	Sj_007069	CCON0000097906.1:19433-20252	SjF	SjM	OK	22.0106	0	-1.79769e+308	-1.79769e+308	0.00498634	0.0474588	yes
XLOC_011065	XLOC_011065	Sj_007070	CCON0000097906.1:23087-23801	SjF	SjM	OK	42.3903	1.23846	-5.09711	4.93943	7.84e-07	5.19e-05	yes
XLOC_011066	XLOC_011066	Sj_007071	CCON0000097906.1:686-13574	SjF	SjM	OK	36.4144	135.192	1.89243	-2.79116	0.00525187	0.049138	yes
XLOC_011078	XLOC_011078	Sj_007080	CCON0000097913.1:2557-10508	SjF	SjM	OK	100.532	28.7161	-1.80772	5.44948	5.05e-08	4.69e-06	yes
XLOC_011092	XLOC_011092	Sj_007091	CCON0000097926.1:1724-11888	SjF	SjM	OK	4.25239	27.84	2.71081	-4.54568	5.48e-06	0.000273813	yes
XLOC_011117	XLOC_011117	Sj_007111	CCON0000097929.1:99514-100202	SjF	SjM	OK	3.29832	24.6353	2.90092	-2.78206	0.00540143	0.0499118	yes
XLOC_011118	XLOC_011118	Sj_007112	CCON0000097929.1:1693-7539	SjF	SjM	OK	1.81116	17.2495	3.25157	-3.35964	0.000780451	0.0134623	yes
XLOC_011119	XLOC_011119	Sj_007113	CCON0000097929.1:17038-26155	SjF	SjM	OK	5.5278	53.6715	3.27938	-3.17939	0.00147587	0.021435	yes
XLOC_011132	XLOC_011132	Sj_007120	CCON0000097932.1:14125-17479	SjF	SjM	OK	0.618684	4.54873	2.87819	-3.12629	0.00177027	0.0241825	yes
XLOC_011136	XLOC_011136	Sj_007124	CCON0000097932.1:133497-176644	SjF	SjM	OK	26.1524	7.65203	-1.77303	4.70066	2.59e-06	0.000148969	yes
XLOC_011139	XLOC_011139	Sj_007126	CCON0000097933.1:11303-71947	SjF	SjM	OK	9.30637	26.9761	1.53539	-4.10618	4.02e-05	0.00139143	yes
XLOC_011140	XLOC_011140	Sj_007127	CCON0000097934.1:4718-44777	SjF	SjM	OK	51.1348	143.631	1.48999	-3.78789	0.000151929	0.00393102	yes
XLOC_011160	XLOC_011160	-	CCON0000097938.1:20611-22014	SjF	SjM	OK	8.55878	0.674991	-3.66447	3.55924	0.000371934	0.00778028	yes
XLOC_011172	XLOC_011172	Sj_007143	CCON0000097942.1:6972-49913	SjF	SjM	OK	12.2314	53.1905	2.12057	-3.84836	0.000118914	0.00326033	yes
XLOC_011173	XLOC_011173	Sj_007144	CCON0000097942.1:56829-76346	SjF	SjM	OK	4.59814	25.2589	2.45767	-2.97619	0.00291851	0.0340793	yes
XLOC_011180	XLOC_011180	Sj_007152	CCON0000097947.1:106592-110564	SjF	SjM	OK	9.48876	42.3568	2.1583	-2.81109	0.00493746	0.0470864	yes
XLOC_011193	XLOC_011193	Sj_007164	CCON0000097951.1:97458-98394	SjF	SjM	OK	1408.41	446.245	-1.65816	4.07602	4.58e-05	0.00155686	yes
XLOC_011207	XLOC_011207	Sj_007174	CCON0000097954.1:3132-21115	SjF	SjM	OK	5.35606	48.9888	3.19321	-4.38634	1.15e-05	0.000511506	yes
XLOC_011216	XLOC_011216	Sj_007182	CCON0000097960.1:415-9413	SjF	SjM	OK	30.775	128.455	2.06143	-5.00758	5.51e-07	3.81e-05	yes
XLOC_011220	XLOC_011220	-	CCON0000097961.1:52237-61777	SjF	SjM	OK	26.144	69.2816	1.40599	-3.03675	0.00239147	0.0297041	yes
XLOC_011221	XLOC_011221	Sj_007184	CCON0000097961.1:1458-9258	SjF	SjM	OK	258.239	646.593	1.32415	-2.86802	0.0041305	0.0420058	yes
XLOC_011229	XLOC_011229	Sj_007190	CCON0000097965.1:82-1497	SjF	SjM	OK	4.42331	25.2617	2.51375	-3.15688	0.00159467	0.0224053	yes
XLOC_011230	XLOC_011230	Sj_007191	CCON0000097965.1:8397-68112	SjF	SjM	OK	9.98238	27.5779	1.46606	-3.59365	0.000326073	0.0070919	yes
XLOC_011232	XLOC_011232	Sj_007193	CCON0000097966.1:40075-41017	SjF	SjM	OK	46589.2	42.6457	-10.0934	21.7581	0	0	yes
XLOC_011244	XLOC_011244	Sj_007204	CCON0000097969.1:4260-39673	SjF	SjM	OK	49.4987	117.309	1.24485	-3.04767	0.00230624	0.029019	yes
XLOC_011252	XLOC_011252	Sj_007207	CCON0000097972.1:1104-54270	SjF	SjM	OK	14.1669	54.9548	1.95572	-3.42809	0.000607838	0.011142	yes
XLOC_011258	XLOC_011258	Sj_007212	CCON0000097974.1:24138-32560	SjF	SjM	OK	6.79206	55.1608	3.02172	-4.30883	1.64e-05	0.000674004	yes
XLOC_011261	XLOC_011261	Sj_007213	CCON0000097975.1:964-4693	SjF	SjM	OK	183.045	95845.4	9.03237	-12.5416	0	0	yes
XLOC_011270	XLOC_011270	Sj_007222	CCON0000097984.1:915-29415	SjF	SjM	OK	52.6	3.20476	-4.03677	8.1678	2.22e-16	7.52e-14	yes
XLOC_011273	XLOC_011273	Sj_007224	CCON0000097986.1:5623-11193	SjF	SjM	OK	0.22525	5.05347	4.48767	-2.89438	0.00379907	0.0400709	yes
XLOC_011274	XLOC_011274	Sj_007225	CCON0000097988.1:11-17162	SjF	SjM	OK	25.9	136.636	2.39931	-3.58823	0.000332927	0.00717205	yes
XLOC_011275	XLOC_011275	Sj_007226	CCON0000097988.1:17660-19553	SjF	SjM	OK	48.3282	772.777	3.99912	-4.58913	4.45e-06	0.000230947	yes
XLOC_011301	XLOC_011301	-	CCON0000098002.1:17051-21182	SjF	SjM	OK	0	31.2786	1.79769e+308	1.79769e+308	0.00517199	0.0486263	yes
XLOC_011343	XLOC_011343	Sj_007269	CCON0000098020.1:1564-30711	SjF	SjM	OK	0.410115	4.48468	3.4509	-2.9537	0.00313989	0.0355045	yes
XLOC_011362	XLOC_011362	Sj_007280	CCON0000098024.1:28889-29472	SjF	SjM	OK	2838.8	1169.94	-1.27885	3.13056	0.00174472	0.0239181	yes
XLOC_011363	XLOC_011363	Sj_007281	CCON0000098024.1:43406-71181	SjF	SjM	OK	2.90903	11.9605	2.03967	-3.04345	0.00233878	0.0292833	yes
XLOC_011384	XLOC_011384	Sj_007290	CCON0000098028.1:3805-4408	SjF	SjM	OK	0	47.378	1.79769e+308	1.79769e+308	0.00285916	0.033569	yes
XLOC_011398	XLOC_011398	Sj_007297	CCON0000098030.1:13139-72998	SjF	SjM	OK	0.86732	7.99959	3.20529	-5.39085	7.01e-08	6.27e-06	yes
XLOC_011415	XLOC_011415	Sj_007311,Sj_007312	CCON0000098036.1:56454-109213	SjF	SjM	OK	4.60513	13.2568	1.52542	-3.04276	0.00234415	0.0292911	yes
XLOC_011433	XLOC_011433	Sj_007323	CCON0000098043.1:32530-63649	SjF	SjM	OK	4.76471	27.4651	2.52714	-3.51088	0.000446619	0.00884169	yes
XLOC_011473	XLOC_011473	-	CCON0000098059.1:12622-13798	SjF	SjM	OK	2.04712	13.2935	2.69905	-2.88366	0.00393087	0.040865	yes
XLOC_011498	XLOC_011498	Sj_007354	CCON0000098068.1:9006-14398	SjF	SjM	OK	5.05304	26.3467	2.3824	-2.87639	0.00402255	0.0413877	yes
XLOC_011512	XLOC_011512	-	CCON0000098071.1:155874-179642	SjF	SjM	OK	7.29418	0.507285	-3.84588	3.19696	0.00138885	0.0204952	yes
XLOC_011561	XLOC_011561	Sj_007394	CCON0000098078.1:4531-5523	SjF	SjM	OK	1027.19	474.926	-1.11293	3.23113	0.001233	0.0189334	yes
XLOC_011574	XLOC_011574	Sj_007401	CCON0000098079.1:35968-54176	SjF	SjM	OK	12.4286	1.31139	-3.2445	2.81195	0.00492417	0.0470061	yes
XLOC_011594	XLOC_011594	Sj_007419	CCON0000098086.1:55597-56964	SjF	SjM	OK	1561.53	683.523	-1.1919	3.04705	0.002311	0.0290599	yes
XLOC_011596	XLOC_011596	Sj_007421	CCON0000098086.1:61952-77974	SjF	SjM	OK	36.5427	15.3074	-1.25535	2.94047	0.0032771	0.0365845	yes
XLOC_011600	XLOC_011600	-	CCON0000098086.1:3937-4316	SjF	SjM	OK	100.878	422.128	2.06507	-3.01727	0.00255059	0.0310733	yes
XLOC_011603	XLOC_011603	-	CCON0000098086.1:43294-43667	SjF	SjM	OK	3.15732	32.2434	3.35223	-2.86409	0.00418206	0.0424407	yes
XLOC_011608	XLOC_011608	Sj_007425	CCON0000098089.1:54486-72454	SjF	SjM	OK	67.2378	231.745	1.7852	-4.82222	1.42e-06	8.76e-05	yes
XLOC_011616	XLOC_011616	Sj_007431	CCON0000098090.1:7180-14800	SjF	SjM	OK	8.42943	39.2222	2.21816	-3.23943	0.0011977	0.018524	yes
XLOC_011619	XLOC_011619	-	CCON0000098090.1:189463-192059	SjF	SjM	OK	14.243	1.07164	-3.73235	3.08237	0.00205359	0.0266949	yes
XLOC_011621	XLOC_011621	Sj_007436	CCON0000098090.1:225523-227383	SjF	SjM	OK	0	8.51681	1.79769e+308	1.79769e+308	0.00304116	0.0349929	yes
XLOC_011626	XLOC_011626	Sj_007442	CCON0000098090.1:244706-251155	SjF	SjM	OK	45.4835	12.1852	-1.90021	3.99449	6.48e-05	0.00203155	yes
XLOC_011634	XLOC_011634	Sj_007445	CCON0000098092.1:49292-50508	SjF	SjM	OK	171.06	0.354827	-8.91317	6.60891	3.87e-11	6.98e-09	yes
XLOC_011635	XLOC_011635	Sj_007446	CCON0000098092.1:2107-6176	SjF	SjM	OK	16.3052	57.7913	1.82552	-2.84152	0.00448983	0.0444881	yes
XLOC_011645	XLOC_011645	-	CCON0000098093.1:21095-21827	SjF	SjM	OK	59.9644	6.58769	-3.18626	4.01336	5.99e-05	0.0019193	yes
XLOC_011646	XLOC_011646	-	CCON0000098094.1:19671-20416	SjF	SjM	OK	14.8583	0.321332	-5.53107	3.54665	0.000390165	0.00805451	yes
XLOC_011648	XLOC_011648	-	CCON0000098094.1:21203-22768	SjF	SjM	OK	8.80793	1.12537	-2.9684	3.27649	0.00105108	0.0169916	yes
XLOC_011649	XLOC_011649	-	CCON0000098094.1:22828-23589	SjF	SjM	OK	13.8166	1.13995	-3.59936	3.39665	0.000682165	0.0122258	yes
XLOC_011650	XLOC_011650	Sj_007450	CCON0000098095.1:11294-12251	SjF	SjM	OK	122.2	1.68923	-6.17673	7.18277	6.83e-13	1.53e-10	yes
XLOC_011651	XLOC_011651	Sj_007451	CCON0000098095.1:67634-82808	SjF	SjM	OK	3.67582	21.3359	2.53714	-3.25056	0.00115178	0.0180746	yes
XLOC_011668	XLOC_011668	-	CCON0000098098.1:47-681	SjF	SjM	OK	9.74732	0.365767	-4.73601	2.99119	0.00277889	0.0328061	yes
XLOC_011669	XLOC_011669	Sj_007464	CCON0000098098.1:898-1653	SjF	SjM	OK	9.55093	0.574067	-4.05635	3.3883	0.000703276	0.0125149	yes
XLOC_011670	XLOC_011670	Sj_007465	CCON0000098099.1:59200-73774	SjF	SjM	OK	2.77986	57.621	4.37351	-4.95345	7.29e-07	4.94e-05	yes
XLOC_011671	XLOC_011671	Sj_007466	CCON0000098099.1:87346-98192	SjF	SjM	OK	7.75497	105.75	3.76939	-5.74339	9.28e-09	1.05e-06	yes
XLOC_011682	XLOC_011682	-	CCON0000098101.1:43656-44363	SjF	SjM	OK	1.67395	81.9101	5.61271	-5.94913	2.7e-09	3.45e-07	yes
XLOC_011687	XLOC_011687	Sj_007474	CCON0000098102.1:37793-44103	SjF	SjM	OK	28.7792	87.1764	1.59891	-3.15179	0.00162271	0.0227297	yes
XLOC_011691	XLOC_011691	Sj_007477	CCON0000098103.1:73427-78866	SjF	SjM	OK	101.251	7.36353	-3.78139	5.86769	4.42e-09	5.5e-07	yes
XLOC_011697	XLOC_011697	Sj_007482	CCON0000098105.1:91447-190632	SjF	SjM	OK	27.0681	88.7622	1.71335	-4.14003	3.47e-05	0.00125287	yes
XLOC_011701	XLOC_011701	-	CCON0000098106.1:19403-22312	SjF	SjM	OK	20.6078	103.32	2.32585	-3.2092	0.00133106	0.0199164	yes
XLOC_011702	XLOC_011702	-	CCON0000098106.1:25941-34837	SjF	SjM	OK	41.0863	143.644	1.80577	-3.52224	0.000427917	0.00858592	yes
XLOC_011703	XLOC_011703	-	CCON0000098106.1:35234-36213	SjF	SjM	OK	16.1125	143.147	3.15124	-4.23399	2.3e-05	0.000900683	yes
XLOC_011704	XLOC_011704	-	CCON0000098106.1:37896-45615	SjF	SjM	OK	17.7728	98.9247	2.47666	-3.51897	0.00043323	0.00865653	yes
XLOC_011705	XLOC_011705	-	CCON0000098106.1:47842-52365	SjF	SjM	OK	6.96263	79.1177	3.5063	-3.40116	0.000670996	0.0120817	yes
XLOC_011706	XLOC_011706	-	CCON0000098106.1:54738-59766	SjF	SjM	OK	8.91837	46.8392	2.39286	-3.42501	0.000614768	0.0112264	yes
XLOC_011707	XLOC_011707	-	CCON0000098106.1:62528-75862	SjF	SjM	OK	7.21398	35.7108	2.30749	-4.75337	2e-06	0.00011845	yes
XLOC_011756	XLOC_011756	-	CCON0000098120.1:16419-25116	SjF	SjM	OK	50.9587	226.45	2.15179	-3.02213	0.00251002	0.0307025	yes
XLOC_011762	XLOC_011762	Sj_007514,Sj_007515	CCON0000098122.1:605-32904	SjF	SjM	OK	57.6031	202.949	1.8169	-4.23956	2.24e-05	0.000887638	yes
XLOC_011763	XLOC_011763	Sj_007516	CCON0000098123.1:21412-40064	SjF	SjM	OK	58.6306	5.34974	-3.45411	6.53776	6.24e-11	1.1e-08	yes
XLOC_011771	XLOC_011771	Sj_007521	CCON0000098124.1:31447-36238	SjF	SjM	OK	28.8424	587.673	4.34875	-5.85394	4.8e-09	5.9e-07	yes
XLOC_011772	XLOC_011772	Sj_007522,Sj_007523	CCON0000098125.1:57355-86607	SjF	SjM	OK	3.08735	11.4116	1.88606	-2.87698	0.00401495	0.0413817	yes
XLOC_011773	XLOC_011773	-	CCON0000098126.1:8370-9676	SjF	SjM	OK	18.1849	122.084	2.74706	-3.67163	0.000241011	0.00561835	yes
XLOC_011774	XLOC_011774	-	CCON0000098126.1:232-1068	SjF	SjM	OK	0.446478	9.53351	4.41635	-2.84652	0.00442002	0.0440402	yes
XLOC_011777	XLOC_011777	-	CCON0000098126.1:4830-6059	SjF	SjM	OK	1.94265	14.1707	2.86682	-3.07506	0.00210457	0.0271921	yes
XLOC_011778	XLOC_011778	-	CCON0000098126.1:7045-8200	SjF	SjM	OK	0.896441	7.71418	3.10523	-3.09053	0.00199798	0.0262853	yes
XLOC_011782	XLOC_011782	Sj_007525	CCON0000098128.1:18680-57246	SjF	SjM	OK	1.9839	9.0035	2.18215	-2.78923	0.00528329	0.0492514	yes
XLOC_011790	XLOC_011790	Sj_007529	CCON0000098132.1:15954-17787	SjF	SjM	OK	109.804	0	-1.79769e+308	-1.79769e+308	0.000592393	0.010942	yes
XLOC_011795	XLOC_011795	Sj_007532	CCON0000098133.1:1669-29459	SjF	SjM	OK	64.5728	11.6759	-2.46739	3.53867	0.000402143	0.00825762	yes
XLOC_011814	XLOC_011814	Sj_007549	CCON0000098141.1:10310-19736	SjF	SjM	OK	11.6433	46.6896	2.0036	-4.42929	9.45e-06	0.000438676	yes
XLOC_011820	XLOC_011820	-	CCON0000098143.1:2574-3103	SjF	SjM	OK	5.9596	54.2432	3.18616	-3.44511	0.000570819	0.0106351	yes
XLOC_011821	XLOC_011821	Sj_007552,Sj_007553	CCON0000098144.1:22332-62365	SjF	SjM	OK	3.05544	15.1598	2.31079	-4.00423	6.22e-05	0.00197202	yes
XLOC_011827	XLOC_011827	-	CCON0000098151.1:5445-8781	SjF	SjM	OK	22.3471	1.05071	-4.41065	3.72498	0.000195334	0.00479686	yes
XLOC_011829	XLOC_011829	-	CCON0000098151.1:15328-16842	SjF	SjM	OK	6.67884	0.244258	-4.77312	4.0643	4.82e-05	0.00161684	yes
XLOC_011830	XLOC_011830	-	CCON0000098152.1:7333-7981	SjF	SjM	OK	11.3389	0.354516	-4.99928	3.17889	0.0014784	0.0214557	yes
XLOC_011835	XLOC_011835	-	CCON0000098154.1:19105-20347	SjF	SjM	OK	594.596	242.318	-1.29501	3.5769	0.000347695	0.00741569	yes
XLOC_011845	XLOC_011845	Sj_007563	CCON0000098156.1:99-30140	SjF	SjM	OK	50.1752	227.654	2.1818	-3.29731	0.000976153	0.0159947	yes
XLOC_011855	XLOC_011855	-	CCON0000098159.1:47383-50583	SjF	SjM	OK	16.6553	3.49325	-2.25334	3.76554	0.000166193	0.00424653	yes
XLOC_011864	XLOC_011864	Sj_007574	CCON0000098164.1:26115-29969	SjF	SjM	OK	11.2088	62.84	2.48705	-3.84656	0.000119786	0.00327689	yes
XLOC_011866	XLOC_011866	Sj_007576	CCON0000098165.1:28127-38584	SjF	SjM	OK	269.123	22.9196	-3.55361	9.72984	0	0	yes
XLOC_011879	XLOC_011879	Sj_007583	CCON0000098168.1:18083-32842	SjF	SjM	OK	5.48762	38.6701	2.81697	-4.27504	1.91e-05	0.000771691	yes
XLOC_011880	XLOC_011880	Sj_007584	CCON0000098169.1:21549-44865	SjF	SjM	OK	8.20174	50.7098	2.62826	-5.17227	2.31e-07	1.82e-05	yes
XLOC_011881	XLOC_011881	-	CCON0000098169.1:18986-19161	SjF	SjM	OK	2426.5	16131	2.73289	-2.91744	0.00352919	0.0383716	yes
XLOC_011886	XLOC_011886	Sj_007589	CCON0000098172.1:17406-34776	SjF	SjM	OK	16.7263	45.114	1.43146	-2.94181	0.00326295	0.036511	yes
XLOC_011901	XLOC_011901	Sj_007601	CCON0000098185.1:25150-30474	SjF	SjM	OK	54.6198	4.0048	-3.76962	3.56453	0.000364508	0.00766421	yes
XLOC_011905	XLOC_011905	Sj_007601	CCON0000098185.1:10187-10738	SjF	SjM	OK	16.7879	105.877	2.6569	-3.50261	0.000460717	0.00901902	yes
XLOC_011906	XLOC_011906	Sj_007602	CCON0000098186.1:27793-41535	SjF	SjM	OK	477.377	147.559	-1.69384	3.2538	0.00113873	0.0179573	yes
XLOC_011929	XLOC_011929	Sj_007620	CCON0000098198.1:1486-24008	SjF	SjM	OK	18.1643	3.88012	-2.22693	2.96256	0.0030509	0.0349929	yes
XLOC_011932	XLOC_011932	Sj_007623	CCON0000098200.1:45048-46580	SjF	SjM	OK	3.65228	19.6395	2.42688	-3.04563	0.00232194	0.0291594	yes
XLOC_011948	XLOC_011948	-	CCON0000098207.1:7307-8137	SjF	SjM	OK	10.3653	0.506489	-4.35509	3.67208	0.00024058	0.00561835	yes
XLOC_011951	XLOC_011951	Sj_007635	CCON0000098209.1:5886-23364	SjF	SjM	OK	34.3279	73.53	1.09895	-2.9774	0.00290705	0.0340072	yes
XLOC_011976	XLOC_011976	-	CCON0000098223.1:8439-14713	SjF	SjM	OK	0.674141	25.0492	5.21557	-3.38449	0.000713111	0.0126389	yes
XLOC_011986	XLOC_011986	Sj_007650	CCON0000098227.1:30587-32313	SjF	SjM	OK	0.563091	4.1044	2.86573	-2.84014	0.00450944	0.0446433	yes
XLOC_011995	XLOC_011995	-	CCON0000098229.1:21-1620	SjF	SjM	OK	0.613862	6.31105	3.36189	-3.36425	0.000767516	0.0133105	yes
XLOC_012001	XLOC_012001	Sj_007657	CCON0000098232.1:4280-16428	SjF	SjM	OK	4.09791	13.6903	1.7402	-2.90311	0.00369475	0.0393824	yes
XLOC_012013	XLOC_012013	Sj_007666	CCON0000098238.1:4921-26594	SjF	SjM	OK	244.035	898.746	1.88082	-5.84897	4.95e-09	6.04e-07	yes
XLOC_012021	XLOC_012021	Sj_007668	CCON0000098243.1:8486-31316	SjF	SjM	OK	9.32544	50.5357	2.43806	-5.72473	1.04e-08	1.15e-06	yes
XLOC_012030	XLOC_012030	-	CCON0000098251.1:20238-21193	SjF	SjM	OK	0.376983	8.46833	4.48951	-2.89556	0.00378479	0.0399857	yes
XLOC_012038	XLOC_012038	Sj_007680	CCON0000098258.1:22947-63780	SjF	SjM	OK	5.28665	42.17	2.99579	-8.57116	0	0	yes
XLOC_012040	XLOC_012040	-	CCON0000098260.1:812-2808	SjF	SjM	OK	31592.9	222737	2.81767	-3.97984	6.9e-05	0.00214004	yes
XLOC_012058	XLOC_012058	-	CCON0000098267.1:5941-6463	SjF	SjM	OK	66.9396	8.33405	-3.00577	3.62468	0.000289325	0.00641902	yes
XLOC_012063	XLOC_012063	Sj_007692	CCON0000098271.1:173-24291	SjF	SjM	OK	32.8446	96.5858	1.55616	-2.87011	0.00410333	0.0418839	yes
XLOC_012082	XLOC_012082	-	CCON0000098290.1:928-2078	SjF	SjM	OK	78.9975	278.318	1.81686	-2.82134	0.00478242	0.0463474	yes
XLOC_012083	XLOC_012083	Sj_007700,Sj_007701	CCON0000098291.1:3390-34793	SjF	SjM	OK	4.01656	23.531	2.55053	-3.16176	0.00156819	0.0221266	yes
XLOC_012098	XLOC_012098	-	CCON0000098301.1:18093-21121	SjF	SjM	OK	0.203144	4.04062	4.314	-3.74112	0.000183198	0.00453928	yes
XLOC_012103	XLOC_012103	Sj_007711	CCON0000098308.1:4909-38137	SjF	SjM	OK	0.577276	4.6726	3.01689	-3.21655	0.00129741	0.0195188	yes
XLOC_012134	XLOC_012134	Sj_007734	CCON0000098336.1:24768-51048	SjF	SjM	OK	27.8662	139.444	2.3231	-3.76915	0.000163802	0.0042044	yes
XLOC_012139	XLOC_012139	Sj_007739	CCON0000098337.1:103417-112872	SjF	SjM	OK	1393.16	640.401	-1.12131	2.92745	0.00341759	0.037652	yes
XLOC_012149	XLOC_012149	Sj_007748	CCON0000098338.1:180964-239542	SjF	SjM	OK	6.0777	21.2349	1.80484	-4.6971	2.64e-06	0.000150697	yes
XLOC_012157	XLOC_012157	Sj_007753	CCON0000098339.1:162296-190656	SjF	SjM	OK	42.7022	8.17859	-2.38439	3.42868	0.000606534	0.011142	yes
XLOC_012184	XLOC_012184	Sj_007764	CCON0000098342.1:4791-5210	SjF	SjM	OK	2.52213	50.6598	4.32813	-3.75338	0.000174468	0.00439633	yes
XLOC_012185	XLOC_012185	Sj_007765	CCON0000098342.1:18878-24212	SjF	SjM	OK	3.06803	20.0305	2.70682	-2.9783	0.0028985	0.0339483	yes
XLOC_012194	XLOC_012194	Sj_007774	CCON0000098344.1:86105-91453	SjF	SjM	OK	23.9729	208.121	3.11795	-4.27528	1.91e-05	0.000771691	yes
XLOC_012201	XLOC_012201	-	CCON0000098344.1:92217-94651	SjF	SjM	OK	0	5.66363	1.79769e+308	1.79769e+308	0.00335321	0.0371975	yes
XLOC_012202	XLOC_012202	-	CCON0000098344.1:94870-98001	SjF	SjM	OK	0.0980144	4.99727	5.672	-3.69542	0.000219522	0.00525201	yes
XLOC_012205	XLOC_012205	Sj_007775	CCON0000098345.1:10079-11324	SjF	SjM	OK	30.0642	5.06069	-2.57064	3.32759	0.000876015	0.0146651	yes
XLOC_012207	XLOC_012207	Sj_007778	CCON0000098345.1:17448-31163	SjF	SjM	OK	15.8131	44.1076	1.47991	-3.35515	0.000793226	0.0136339	yes
XLOC_012215	XLOC_012215	Sj_007786	CCON0000098347.1:30520-64383	SjF	SjM	OK	24.919	204.485	3.03668	-4.3848	1.16e-05	0.000513183	yes
XLOC_012217	XLOC_012217	Sj_007789	CCON0000098349.1:2195-51873	SjF	SjM	OK	2.33257	11.3153	2.27828	-3.33365	0.000857151	0.0143742	yes
XLOC_012220	XLOC_012220	-	CCON0000098350.1:3390-14822	SjF	SjM	OK	2.04635	17.1437	3.06655	-3.32701	0.000877825	0.0146744	yes
XLOC_012226	XLOC_012226	Sj_007793	CCON0000098351.1:11738-16308	SjF	SjM	OK	335.812	876.062	1.38338	-3.34704	0.000816785	0.0139272	yes
XLOC_012258	XLOC_012258	Sj_007812	CCON0000098360.1:17025-40555	SjF	SjM	OK	25.0598	75.2748	1.58679	-3.76789	0.000164635	0.00422016	yes
XLOC_012259	XLOC_012259	Sj_007813	CCON0000098360.1:80524-93870	SjF	SjM	OK	195.888	119.696	-0.710655	3.08837	0.0020126	0.0264087	yes
XLOC_012262	XLOC_012262	Sj_007815	CCON0000098362.1:9114-62128	SjF	SjM	OK	23.6296	148.705	2.65378	-6.20583	5.44e-10	7.78e-08	yes
XLOC_012271	XLOC_012271	Sj_007823	CCON0000098366.1:12004-15828	SjF	SjM	OK	81.9253	425.435	2.37656	-5.06885	4e-07	2.92e-05	yes
XLOC_012279	XLOC_012279	Sj_007827	CCON0000098367.1:2210-6423	SjF	SjM	OK	19.6973	54.16	1.45923	-3.26375	0.00109948	0.0174927	yes
XLOC_012289	XLOC_012289	Sj_007832	CCON0000098369.1:719-48586	SjF	SjM	OK	90.2964	206.421	1.19285	-4.1135	3.9e-05	0.00136379	yes
XLOC_012308	XLOC_012308	-	CCON0000098380.1:101524-102764	SjF	SjM	OK	2.74613	15.4087	2.48827	-2.83929	0.00452142	0.0446634	yes
XLOC_012315	XLOC_012315	Sj_007851	CCON0000098384.1:43607-44357	SjF	SjM	OK	19.977	2.31384	-3.10998	3.22878	0.00124321	0.0189995	yes
XLOC_012328	XLOC_012328	-	CCON0000098389.1:22224-26252	SjF	SjM	OK	23.6817	1967.88	6.37673	-6.52693	6.71e-11	1.16e-08	yes
XLOC_012329	XLOC_012329	-	CCON0000098389.1:8752-8842	SjF	SjM	OK	148190	1250000	3.07183	-3.75171	0.000175629	0.00441981	yes
XLOC_012350	XLOC_012350	Sj_007868	CCON0000098401.1:3828-19973	SjF	SjM	OK	3.06113	19.9296	2.70277	-3.10375	0.00191083	0.0255244	yes
XLOC_012357	XLOC_012357	Sj_007874	CCON0000098408.1:20550-21079	SjF	SjM	OK	25.5411	119.527	2.22644	-3.03292	0.00242202	0.0299532	yes
XLOC_012359	XLOC_012359	Sj_007876	CCON0000098409.1:3757-8662	SjF	SjM	OK	251.577	543.903	1.11235	-3.11248	0.00185524	0.024972	yes
XLOC_012385	XLOC_012385	Sj_007894	CCON0000098419.1:2039-24613	SjF	SjM	OK	39.7643	148.458	1.90051	-5.72572	1.03e-08	1.15e-06	yes
XLOC_012399	XLOC_012399	Sj_007903	CCON0000098427.1:26622-35545	SjF	SjM	OK	1.86298	13.5366	2.86118	-2.81991	0.00480376	0.0464307	yes
XLOC_012411	XLOC_012411	Sj_007912	CCON0000098437.1:9152-9545	SjF	SjM	OK	12.8058	79.8121	2.63981	-2.98289	0.00285537	0.033545	yes
XLOC_012413	XLOC_012413	Sj_007914	CCON0000098437.1:32887-33709	SjF	SjM	OK	20.0805	87.4545	2.12273	-2.99308	0.00276176	0.0327643	yes
XLOC_012448	XLOC_012448	-	CCON0000098469.1:132621-136374	SjF	SjM	OK	361.648	4.97862	-6.1827	7.9823	1.33e-15	4.15e-13	yes
XLOC_012449	XLOC_012449	Sj_007948	CCON0000098469.1:158207-171894	SjF	SjM	OK	56.905	30.1573	-0.916049	2.86845	0.00412487	0.0419706	yes
XLOC_012451	XLOC_012451	Sj_007949	CCON0000098469.1:200228-234904	SjF	SjM	OK	103.057	1.39761	-6.20434	8.45373	0	0	yes
XLOC_012455	XLOC_012455	-	CCON0000098470.1:75266-83433	SjF	SjM	OK	2488.33	6.25691	-8.63551	11.4674	0	0	yes
XLOC_012468	XLOC_012468	Sj_007957	CCON0000098472.1:24318-58482	SjF	SjM	OK	0.676949	5.43699	3.00569	-3.14438	0.00166442	0.0231794	yes
XLOC_012471	XLOC_012471	Sj_007960	CCON0000098472.1:61398-84532	SjF	SjM	OK	15.7139	1.96437	-2.99991	4.19339	2.75e-05	0.00102803	yes
XLOC_012472	XLOC_012472	Sj_007961	CCON0000098472.1:117619-142207	SjF	SjM	OK	20.7341	169.973	3.03523	-9.08821	0	0	yes
XLOC_012478	XLOC_012478	Sj_007963	CCON0000098474.1:27436-45714	SjF	SjM	OK	925.049	185.202	-2.32043	5.01973	5.17e-07	3.61e-05	yes
XLOC_012514	XLOC_012514	Sj_007981	CCON0000098479.1:17223-49147	SjF	SjM	OK	16.6467	3.8304	-2.11967	3.03792	0.00238215	0.0296074	yes
XLOC_012519	XLOC_012519	Sj_007982	CCON0000098480.1:1387-38479	SjF	SjM	OK	13.6861	34.0421	1.31461	-3.60199	0.000315791	0.00691088	yes
XLOC_012530	XLOC_012530	Sj_007990	CCON0000098483.1:359-15075	SjF	SjM	OK	1.08553	14.246	3.71408	-3.70029	0.000215352	0.00519283	yes
XLOC_012565	XLOC_012565	-	CCON0000098494.1:31944-34600	SjF	SjM	OK	3.83604	61.5185	4.00333	-3.51001	0.000448093	0.00886177	yes
XLOC_012572	XLOC_012572	Sj_008018	CCON0000098496.1:27442-51288	SjF	SjM	OK	50.1374	22.635	-1.14733	2.95607	0.0031159	0.0353783	yes
XLOC_012604	XLOC_012604	Sj_008037	CCON0000098509.1:45521-56947	SjF	SjM	OK	967.792	215.049	-2.17003	5.48849	4.05e-08	3.85e-06	yes
XLOC_012606	XLOC_012606	-	CCON0000098509.1:57515-58194	SjF	SjM	OK	244.245	36.5099	-2.74197	4.13023	3.62e-05	0.00129062	yes
XLOC_012623	XLOC_012623	Sj_008047	CCON0000098517.1:2459-12575	SjF	SjM	OK	565.268	187.837	-1.58945	3.29927	0.000969377	0.0158971	yes
XLOC_012631	XLOC_012631	Sj_008053	CCON0000098523.1:5862-9582	SjF	SjM	OK	0.40829	5.90107	3.85331	-3.85222	0.000117053	0.00322305	yes
XLOC_012632	XLOC_012632	Sj_008054	CCON0000098524.1:6109-42678	SjF	SjM	OK	2.83251	12.8999	2.1872	-4.13675	3.52e-05	0.00126148	yes
XLOC_012643	XLOC_012643	Sj_008059	CCON0000098530.1:81934-99035	SjF	SjM	OK	26595.2	57.8917	-8.84359	6.49525	8.29e-11	1.42e-08	yes
XLOC_012648	XLOC_012648	-	CCON0000098530.1:106934-107358	SjF	SjM	OK	19536.7	6.28277	-11.6025	8.89152	0	0	yes
XLOC_012653	XLOC_012653	Sj_008067	CCON0000098531.1:101083-109144	SjF	SjM	OK	10.8307	70.9175	2.71101	-4.83222	1.35e-06	8.42e-05	yes
XLOC_012654	XLOC_012654	Sj_008068	CCON0000098531.1:117761-132145	SjF	SjM	OK	4.50704	54.3354	3.59164	-4.68357	2.82e-06	0.000156819	yes
XLOC_012656	XLOC_012656	-	CCON0000098531.1:113484-114063	SjF	SjM	OK	3.70905	34.2652	3.20762	-3.16049	0.00157505	0.0222072	yes
XLOC_012668	XLOC_012668	Sj_008078	CCON0000098534.1:21798-27384	SjF	SjM	OK	3726.24	454.944	-3.03396	4.64308	3.43e-06	0.000186113	yes
XLOC_012671	XLOC_012671	-	CCON0000098534.1:42291-43724	SjF	SjM	OK	7.52266	58.0073	2.94692	-2.88834	0.00387276	0.040516	yes
XLOC_012672	XLOC_012672	-	CCON0000098534.1:48308-51173	SjF	SjM	OK	8.05729	222.613	4.7881	-3.09256	0.00198437	0.0262221	yes
XLOC_012673	XLOC_012673	-	CCON0000098534.1:58429-91845	SjF	SjM	OK	2.79508	24.0655	3.10601	-4.16949	3.05e-05	0.0011224	yes
XLOC_012675	XLOC_012675	-	CCON0000098534.1:18765-19216	SjF	SjM	OK	1503.35	146.268	-3.3615	5.27022	1.36e-07	1.16e-05	yes
XLOC_012683	XLOC_012683	Sj_008083	CCON0000098537.1:35790-66852	SjF	SjM	OK	0.649476	6.38009	3.29623	-2.8141	0.00489138	0.0468364	yes
XLOC_012685	XLOC_012685	Sj_008085	CCON0000098538.1:4838-46269	SjF	SjM	OK	41.8306	154.942	1.8891	-3.01633	0.00255855	0.0310882	yes
XLOC_012686	XLOC_012686	-	CCON0000098538.1:4153-4644	SjF	SjM	OK	21.0982	134.221	2.66942	-3.53878	0.000401986	0.00825762	yes
XLOC_012689	XLOC_012689	Sj_008086	CCON0000098540.1:14-36777	SjF	SjM	OK	5.13557	0.845705	-2.6023	3.24727	0.00116517	0.0181995	yes
XLOC_012692	XLOC_012692	Sj_008089	CCON0000098542.1:49578-57478	SjF	SjM	OK	44.3101	1.47615	-4.90773	5.31574	1.06e-07	9.19e-06	yes
XLOC_012707	XLOC_012707	Sj_008096	CCON0000098547.1:131668-133768	SjF	SjM	OK	3.14752	21.4563	2.76911	-3.80368	0.000142565	0.00374484	yes
XLOC_012718	XLOC_012718	Sj_008102	CCON0000098551.1:49029-81538	SjF	SjM	OK	14.59	36.7748	1.33374	-4.01095	6.05e-05	0.00193582	yes
XLOC_012725	XLOC_012725	Sj_008104,Sj_008105	CCON0000098552.1:31904-73379	SjF	SjM	OK	12.9874	45.5298	1.80969	-3.49655	0.000471318	0.00917074	yes
XLOC_012728	XLOC_012728	Sj_008108	CCON0000098552.1:191891-205068	SjF	SjM	OK	4.74174	17.6046	1.89247	-3.94838	7.87e-05	0.00238348	yes
XLOC_012739	XLOC_012739	-	CCON0000098556.1:9662-10299	SjF	SjM	OK	0.645456	14.8951	4.52838	-2.92105	0.0034885	0.038107	yes
XLOC_012748	XLOC_012748	-	CCON0000098559.1:6301-6952	SjF	SjM	OK	38.1759	0	-1.79769e+308	-1.79769e+308	0.00411843	0.0419272	yes
XLOC_012752	XLOC_012752	-	CCON0000098559.1:26554-29374	SjF	SjM	OK	34.5262	0	-1.79769e+308	-1.79769e+308	0.000436794	0.00870071	yes
XLOC_012766	XLOC_012766	Sj_008126	CCON0000098564.1:30719-34203	SjF	SjM	OK	155.512	65.6257	-1.24469	3.12526	0.00177651	0.0241991	yes
XLOC_012819	XLOC_012819	Sj_008152	CCON0000098571.1:1871-26499	SjF	SjM	OK	0.465513	5.54319	3.57382	-3.4727	0.00051525	0.00980443	yes
XLOC_012829	XLOC_012829	Sj_008160	CCON0000098574.1:2767-8887	SjF	SjM	OK	99.6912	27.2874	-1.86923	4.0936	4.25e-05	0.00145355	yes
XLOC_012858	XLOC_012858	-	CCON0000098580.1:7116-7646	SjF	SjM	OK	2.54659	19.6228	2.94589	-2.92301	0.00346662	0.0379754	yes
XLOC_012875	XLOC_012875	Sj_008191	CCON0000098585.1:51-23428	SjF	SjM	OK	25.1122	66.7831	1.4111	-3.64135	0.000271212	0.00617326	yes
XLOC_012898	XLOC_012898	Sj_008205	CCON0000098594.1:33597-47442	SjF	SjM	OK	6.9198	39.7846	2.52341	-5.45455	4.91e-08	4.58e-06	yes
XLOC_012900	XLOC_012900	-	CCON0000098595.1:2415-5205	SjF	SjM	OK	6.69854	0.696385	-3.26589	2.87519	0.00403788	0.0414977	yes
XLOC_012901	XLOC_012901	-	CCON0000098595.1:16891-24286	SjF	SjM	OK	12.9542	1.66476	-2.96004	4.23434	2.29e-05	0.000900683	yes
XLOC_012902	XLOC_012902	Sj_008206	CCON0000098596.1:3082-40918	SjF	SjM	OK	50.7432	94.4847	0.896866	-2.85824	0.00426002	0.0430057	yes
XLOC_012910	XLOC_012910	Sj_008212,Sj_008213	CCON0000098600.1:34608-60849	SjF	SjM	OK	336.501	669.001	0.9914	-2.85548	0.00429714	0.0432345	yes
XLOC_012921	XLOC_012921	-	CCON0000098605.1:12693-13337	SjF	SjM	OK	189.458	41.2777	-2.19844	2.83993	0.00451234	0.0446433	yes
XLOC_012929	XLOC_012929	Sj_008224	CCON0000098609.1:9484-41904	SjF	SjM	OK	1582.87	679.111	-1.22082	4.00155	6.29e-05	0.00199125	yes
XLOC_012930	XLOC_012930	Sj_008225	CCON0000098610.1:2600-11754	SjF	SjM	OK	14.8674	78.5008	2.40055	-3.59333	0.000326481	0.0070919	yes
XLOC_012942	XLOC_012942	Sj_008233	CCON0000098614.1:28504-30493	SjF	SjM	OK	75.9123	14.414	-2.39686	3.57326	0.00035257	0.00747836	yes
XLOC_012948	XLOC_012948	Sj_008238,Sj_008240	CCON0000098617.1:19842-82094	SjF	SjM	OK	8.59784	32.3859	1.91332	-4.41262	1.02e-05	0.00046824	yes
XLOC_012954	XLOC_012954	Sj_008242	CCON0000098621.1:12647-18662	SjF	SjM	OK	63.8179	225.701	1.82238	-2.82816	0.00468166	0.0457464	yes
XLOC_012973	XLOC_012973	Sj_008255	CCON0000098629.1:107641-120424	SjF	SjM	OK	23.342	195.903	3.06914	-4.16317	3.14e-05	0.00114522	yes
XLOC_012974	XLOC_012974	-	CCON0000098629.1:93532-93969	SjF	SjM	OK	14.4652	0.660917	-4.45197	2.79895	0.00512696	0.0483678	yes
XLOC_012976	XLOC_012976	Sj_008258	CCON0000098634.1:9823-11557	SjF	SjM	OK	515.95	0.209389	-11.2668	9.80177	0	0	yes
XLOC_012986	XLOC_012986	Sj_008264	CCON0000098641.1:4-778	SjF	SjM	OK	24.0517	70.2323	1.546	-2.82861	0.00467502	0.045736	yes
XLOC_013000	XLOC_013000	Sj_008275	CCON0000098652.1:872-30880	SjF	SjM	OK	0.834965	3.94619	2.24067	-2.97695	0.00291135	0.0340363	yes
XLOC_013014	XLOC_013014	Sj_008285	CCON0000098657.1:4299-8284	SjF	SjM	OK	16.2457	80.4877	2.30871	-3.31616	0.000912629	0.0151077	yes
XLOC_013020	XLOC_013020	Sj_008291	CCON0000098663.1:11780-18051	SjF	SjM	OK	137.545	0.843219	-7.34978	8.82014	0	0	yes
XLOC_013052	XLOC_013052	Sj_008319	CCON0000098685.1:2388-12600	SjF	SjM	OK	786.846	0.67498	-10.187	11.2521	0	0	yes
XLOC_013056	XLOC_013056	Sj_008322	CCON0000098688.1:652-15357	SjF	SjM	OK	3.1828	19.5796	2.62098	-3.26987	0.00107598	0.0172927	yes
XLOC_013060	XLOC_013060	-	CCON0000098691.1:34122-36665	SjF	SjM	OK	3.84631	24.1038	2.64771	-2.82523	0.00472467	0.0460583	yes
XLOC_013066	XLOC_013066	Sj_008326	CCON0000098694.1:348-14160	SjF	SjM	OK	29.6122	177.694	2.58513	-3.78049	0.00015652	0.00402819	yes
XLOC_013073	XLOC_013073	-	CCON0000098698.1:6604-8296	SjF	SjM	OK	0.191947	4.30512	4.48727	-2.89412	0.00380221	0.0400763	yes
XLOC_013074	XLOC_013074	-	CCON0000098698.1:9416-10502	SjF	SjM	OK	0.643674	6.32295	3.29619	-2.81407	0.00489184	0.0468364	yes
XLOC_013075	XLOC_013075	-	CCON0000098698.1:11147-11267	SjF	SjM	OK	7320.23	81966.4	3.48507	-3.37726	0.000732113	0.012854	yes
XLOC_013082	XLOC_013082	Sj_008329	CCON0000098700.1:11171-11382	SjF	SjM	OK	329.012	34.7118	-3.24464	3.03641	0.00239417	0.0297185	yes
XLOC_013089	XLOC_013089	Sj_008335	CCON0000098703.1:42845-50195	SjF	SjM	OK	8.63529	79.2881	3.19879	-5.14028	2.74e-07	2.1e-05	yes
XLOC_013094	XLOC_013094	Sj_008337	CCON0000098704.1:35867-36463	SjF	SjM	OK	1.42143	14.0086	3.3009	-2.81809	0.00483102	0.0465302	yes
XLOC_013096	XLOC_013096	Sj_008338	CCON0000098705.1:25307-33938	SjF	SjM	OK	17.6526	261.465	3.88866	-3.49041	0.000482282	0.00930901	yes
XLOC_013100	XLOC_013100	Sj_008341	CCON0000098707.1:447-3332	SjF	SjM	OK	79.4142	298.212	1.90887	-3.36481	0.000765955	0.0133058	yes
XLOC_013108	XLOC_013108	Sj_008347	CCON0000098713.1:2861-4318	SjF	SjM	OK	47.3347	309.477	2.70886	-3.89447	9.84e-05	0.00282255	yes
XLOC_013111	XLOC_013111	Sj_008348	CCON0000098713.1:9804-12214	SjF	SjM	OK	0.389561	6.11296	3.97195	-4.0264	5.66e-05	0.00183116	yes
XLOC_013135	XLOC_013135	Sj_008362	CCON0000098726.1:32061-34508	SjF	SjM	OK	44.2905	8.23207	-2.42767	3.69478	0.000220074	0.00525725	yes
XLOC_013142	XLOC_013142	-	CCON0000098732.1:9284-9630	SjF	SjM	OK	35.2227	2.10694	-4.06328	3.40216	0.000668564	0.0120491	yes
XLOC_013145	XLOC_013145	-	CCON0000098737.1:8562-11763	SjF	SjM	OK	0	257920	1.79769e+308	1.79769e+308	0.0028858	0.0338201	yes
XLOC_013146	XLOC_013146	-	CCON0000098737.1:16361-18105	SjF	SjM	OK	0	6.06621	1.79769e+308	1.79769e+308	0.000216614	0.00520133	yes
XLOC_013153	XLOC_013153	-	CCON0000098738.1:21830-24962	SjF	SjM	OK	0.293943	3.0742	3.3866	-3.39152	0.000695061	0.0123993	yes
XLOC_013155	XLOC_013155	Sj_008371	CCON0000098744.1:4237-15815	SjF	SjM	OK	30.6778	96.258	1.64971	-2.79249	0.00523041	0.0490084	yes
XLOC_013160	XLOC_013160	-	CCON0000098747.1:13504-13931	SjF	SjM	OK	19.4949	1.37828	-3.82215	3.1683	0.00153332	0.0218583	yes
XLOC_013168	XLOC_013168	Sj_008378	CCON0000098753.1:2060-11356	SjF	SjM	OK	12.9381	62.628	2.27518	-2.92054	0.00349423	0.038148	yes
XLOC_013169	XLOC_013169	Sj_008379	CCON0000098754.1:16116-19757	SjF	SjM	OK	4.77808	32.244	2.75453	-4.77617	1.79e-06	0.000106766	yes
XLOC_013180	XLOC_013180	Sj_008389	CCON0000098763.1:572-11713	SjF	SjM	OK	14.1306	79.2729	2.48801	-2.8	0.00511018	0.0482803	yes
XLOC_013183	XLOC_013183	-	CCON0000098764.1:14150-15695	SjF	SjM	OK	18.1148	175.674	3.27766	-2.79412	0.00520411	0.0488332	yes
XLOC_013210	XLOC_013210	-	CCON0000098777.1:20692-21008	SjF	SjM	OK	167.51	637.936	1.92916	-2.83668	0.00455852	0.0449151	yes
XLOC_013223	XLOC_013223	Sj_008409	CCON0000098787.1:21275-28989	SjF	SjM	OK	1.54302	30.5698	4.30828	-4.50116	6.76e-06	0.000327757	yes
XLOC_013224	XLOC_013224	Sj_008410	CCON0000098787.1:29246-36601	SjF	SjM	OK	0	23.7671	1.79769e+308	1.79769e+308	0.00235752	0.0294149	yes
XLOC_013236	XLOC_013236	Sj_008416	CCON0000098793.1:17752-24142	SjF	SjM	OK	25.2959	0.485941	-5.70198	6.18672	6.14e-10	8.66e-08	yes
XLOC_013246	XLOC_013246	Sj_008423	CCON0000098803.1:6602-8151	SjF	SjM	OK	1.48506	15.467	3.3806	-3.67695	0.000236041	0.00554942	yes
XLOC_013251	XLOC_013251	Sj_008426	CCON0000098810.1:1089-5500	SjF	SjM	OK	23.8136	1.21744	-4.28987	4.09257	4.27e-05	0.00145743	yes
XLOC_013259	XLOC_013259	Sj_008433	CCON0000098815.1:1381-3722	SjF	SjM	OK	85.1119	701.7	3.04342	-5.15698	2.51e-07	1.96e-05	yes
XLOC_013260	XLOC_013260	-	CCON0000098815.1:20-1238	SjF	SjM	OK	1.96345	15.4246	2.97377	-3.19835	0.00138215	0.0204274	yes
XLOC_013271	XLOC_013271	Sj_008441	CCON0000098829.1:21199-26531	SjF	SjM	OK	54.7688	210.312	1.94111	-2.82005	0.0048016	0.0464307	yes
XLOC_013276	XLOC_013276	Sj_008443	CCON0000098830.1:4078-14254	SjF	SjM	OK	14.5988	46.8088	1.68093	-4.37855	1.19e-05	0.000521515	yes
XLOC_013285	XLOC_013285	Sj_008444	CCON0000098833.1:104-10414	SjF	SjM	OK	5.98541	42.4314	2.82561	-3.25719	0.0011252	0.0177876	yes
XLOC_013292	XLOC_013292	Sj_008448	CCON0000098838.1:9195-16549	SjF	SjM	OK	7.31357	35.9143	2.29591	-3.8603	0.00011325	0.00314073	yes
XLOC_013299	XLOC_013299	-	CCON0000098845.1:7281-10348	SjF	SjM	OK	2.29869	35.8822	3.96439	-3.88301	0.000103171	0.00292476	yes
XLOC_013304	XLOC_013304	Sj_008454	CCON0000098850.1:1420-27476	SjF	SjM	OK	16.6476	0.777135	-4.42101	5.70614	1.16e-08	1.26e-06	yes
XLOC_013308	XLOC_013308	Sj_008457	CCON0000098854.1:456-22604	SjF	SjM	OK	13.0171	38.0393	1.54709	-3.82827	0.000129048	0.00346439	yes
XLOC_013318	XLOC_013318	Sj_008465	CCON0000098863.1:34801-36118	SjF	SjM	OK	16.3739	0.287064	-5.83389	5.0474	4.48e-07	3.19e-05	yes
XLOC_013328	XLOC_013328	Sj_008470,Sj_008471	CCON0000098873.1:21281-45312	SjF	SjM	OK	8.02214	37.8862	2.23961	-3.93758	8.23e-05	0.00247077	yes
XLOC_013336	XLOC_013336	Sj_008477	CCON0000098888.1:9005-10466	SjF	SjM	OK	0.680538	7.50677	3.46344	-3.47397	0.000512809	0.00978087	yes
XLOC_013352	XLOC_013352	Sj_008483	CCON0000098904.1:6568-11440	SjF	SjM	OK	0.450501	5.45195	3.59717	-3.20957	0.00132933	0.0199058	yes
XLOC_013367	XLOC_013367	Sj_008491	CCON0000098916.1:327-10452	SjF	SjM	OK	4.46698	76.7934	4.10361	-4.1551	3.25e-05	0.00117952	yes
XLOC_013370	XLOC_013370	Sj_008492	CCON0000098917.1:63-9755	SjF	SjM	OK	40.9735	299.077	2.86775	-3.43769	0.000586695	0.0108575	yes
XLOC_013371	XLOC_013371	-	CCON0000098917.1:21290-21792	SjF	SjM	OK	15.7276	90.8203	2.52972	-3.18897	0.00142781	0.020926	yes
XLOC_013372	XLOC_013372	-	CCON0000098917.1:21843-23284	SjF	SjM	OK	9.44943	38.2645	2.01771	-2.81868	0.00482222	0.046516	yes
XLOC_013373	XLOC_013373	Sj_008493	CCON0000098918.1:2109-11320	SjF	SjM	OK	23881	224657	3.23379	-4.20982	2.56e-05	0.00098268	yes
XLOC_013387	XLOC_013387	-	CCON0000098927.1:7313-17361	SjF	SjM	OK	7.48546	44.5425	2.57302	-2.90299	0.00369623	0.0393824	yes
XLOC_013422	XLOC_013422	-	CCON0000098973.1:53-1080	SjF	SjM	OK	1.03361	9.0914	3.13681	-3.12358	0.00178667	0.0243032	yes
XLOC_013423	XLOC_013423	Sj_008521	CCON0000098974.1:3673-8093	SjF	SjM	OK	147.524	45.7968	-1.68763	3.62798	0.000285647	0.00636014	yes
XLOC_013434	XLOC_013434	Sj_008528	CCON0000098987.1:114-6888	SjF	SjM	OK	6.89192	56.3584	3.03165	-5.70993	1.13e-08	1.25e-06	yes
XLOC_013438	XLOC_013438	Sj_008532	CCON0000098995.1:84-13824	SjF	SjM	OK	23.3522	65.5589	1.48923	-2.90368	0.00368801	0.0393728	yes
XLOC_013441	XLOC_013441	Sj_008534	CCON0000098999.1:21004-37299	SjF	SjM	OK	1.79848	13.7944	2.93923	-3.06982	0.00214185	0.0275246	yes
XLOC_013442	XLOC_013442	Sj_008535	CCON0000099000.1:5047-6919	SjF	SjM	OK	4.2765	36.8599	3.10755	-3.87182	0.000108025	0.00301751	yes
XLOC_013444	XLOC_013444	Sj_008537	CCON0000099002.1:7393-11742	SjF	SjM	OK	16.662	2.72583	-2.6118	3.35398	0.000796587	0.0136795	yes
XLOC_013464	XLOC_013464	-	CCON0000099007.1:93084-94765	SjF	SjM	OK	76.053	10.8171	-2.81369	3.10316	0.00191469	0.0255583	yes
XLOC_013471	XLOC_013471	Sj_008556	CCON0000099008.1:63915-76502	SjF	SjM	OK	65.1502	27.5	-1.24434	2.90618	0.00365875	0.0391608	yes
XLOC_013481	XLOC_013481	Sj_008560	CCON0000099010.1:106299-147340	SjF	SjM	OK	0.623417	4.58813	2.87964	-3.11501	0.00183937	0.024793	yes
XLOC_013482	XLOC_013482	Sj_008561	CCON0000099010.1:934-11862	SjF	SjM	OK	27.4516	116.173	2.08131	-4.36163	1.29e-05	0.0005525	yes
XLOC_013490	XLOC_013490	Sj_008570,Sj_008571	CCON0000099012.1:121929-158541	SjF	SjM	OK	11.9839	49.0941	2.03446	-3.33378	0.000856753	0.0143742	yes
XLOC_013512	XLOC_013512	Sj_008582	CCON0000099017.1:10527-22506	SjF	SjM	OK	153.416	1604.35	3.38647	-4.87489	1.09e-06	6.94e-05	yes
XLOC_013545	XLOC_013545	Sj_008605	CCON0000099027.1:18390-20279	SjF	SjM	OK	18.213	0	-1.79769e+308	-1.79769e+308	0.00456504	0.0449334	yes
XLOC_013554	XLOC_013554	Sj_008611,Sj_008612	CCON0000099029.1:10443-52124	SjF	SjM	OK	11.9531	4.32064	-1.46806	3.10197	0.00192239	0.0256433	yes
XLOC_013569	XLOC_013569	-	CCON0000099035.1:40336-43288	SjF	SjM	OK	0	10.4047	1.79769e+308	1.79769e+308	0.000114144	0.00316099	yes
XLOC_013570	XLOC_013570	-	CCON0000099035.1:46184-47789	SjF	SjM	OK	0.348705	13.3015	5.25344	-3.50829	0.000450992	0.00890087	yes
XLOC_013571	XLOC_013571	-	CCON0000099035.1:63438-66355	SjF	SjM	OK	0	24.6506	1.79769e+308	1.79769e+308	2.92e-05	0.00108505	yes
XLOC_013572	XLOC_013572	-	CCON0000099035.1:43984-46078	SjF	SjM	OK	0.15141	6.87443	5.5047	-3.58117	0.000342063	0.00734427	yes
XLOC_013578	XLOC_013578	-	CCON0000099035.1:53632-55155	SjF	SjM	OK	0	8.24858	1.79769e+308	1.79769e+308	0.00377799	0.0399358	yes
XLOC_013580	XLOC_013580	-	CCON0000099035.1:62585-63161	SjF	SjM	OK	0.747583	19.7936	4.72666	-3.05354	0.00226156	0.0286059	yes
XLOC_013582	XLOC_013582	Sj_008621	CCON0000099036.1:2313-23135	SjF	SjM	OK	0.672157	4.51904	2.74915	-2.94061	0.0032757	0.0365845	yes
XLOC_013586	XLOC_013586	-	CCON0000099036.1:54360-55370	SjF	SjM	OK	13.0123	0.197458	-6.04218	3.89353	9.88e-05	0.00282934	yes
XLOC_013591	XLOC_013591	-	CCON0000099037.1:71280-72232	SjF	SjM	OK	9.08323	0.212545	-5.41737	3.46618	0.000527903	0.00999959	yes
XLOC_013596	XLOC_013596	Sj_008626	CCON0000099042.1:31881-48751	SjF	SjM	OK	14.7811	41.2144	1.4794	-3.52593	0.000422003	0.00849731	yes
XLOC_013616	XLOC_013616	-	CCON0000099050.1:13670-61725	SjF	SjM	OK	6.6067	22.2603	1.75247	-2.94706	0.00320816	0.0360862	yes
XLOC_013640	XLOC_013640	-	CCON0000099063.1:26495-32181	SjF	SjM	OK	27.9557	188.173	2.75085	-3.84428	0.000120908	0.00329162	yes
XLOC_013641	XLOC_013641	-	CCON0000099063.1:33038-37406	SjF	SjM	OK	21.3637	143.345	2.74626	-3.81219	0.000137739	0.00364698	yes
XLOC_013648	XLOC_013648	Sj_008658	CCON0000099066.1:5813-36419	SjF	SjM	OK	47.2765	139.056	1.55648	-3.96321	7.39e-05	0.0022801	yes
XLOC_013651	XLOC_013651	Sj_008661	CCON0000099066.1:55338-60170	SjF	SjM	OK	4.70047	34.7076	2.88437	-3.18857	0.00142979	0.0209392	yes
XLOC_013668	XLOC_013668	-	CCON0000099078.1:28997-31245	SjF	SjM	OK	5.09899	0.0785098	-6.02119	3.87886	0.000104947	0.00295719	yes
XLOC_013669	XLOC_013669	Sj_008670	CCON0000099079.1:3592-16280	SjF	SjM	OK	19.3515	81.2483	2.06989	-3.43438	0.000593911	0.0109595	yes
XLOC_013670	XLOC_013670	Sj_008671	CCON0000099079.1:22694-28148	SjF	SjM	OK	45.8055	179.345	1.96915	-3.34964	0.000809168	0.0138462	yes
XLOC_013674	XLOC_013674	Sj_008673	CCON0000099081.1:5144-43402	SjF	SjM	OK	3.81911	14.8303	1.95724	-2.88648	0.00389577	0.0407125	yes
XLOC_013675	XLOC_013675	-	CCON0000099082.1:7527-7604	SjF	SjM	OK	116515	3770000	5.01679	-3.20235	0.00136311	0.0202858	yes
XLOC_013676	XLOC_013676	-	CCON0000099083.1:95-754	SjF	SjM	OK	59.0542	234.689	1.99064	-2.97775	0.00290376	0.0339893	yes
XLOC_013700	XLOC_013700	Sj_008682	CCON0000099091.1:17404-36556	SjF	SjM	OK	67.8942	191.274	1.49428	-4.06395	4.82e-05	0.00161684	yes
XLOC_013701	XLOC_013701	-	CCON0000099091.1:4047-5425	SjF	SjM	OK	3.39781	0.272288	-3.6414	2.99719	0.0027248	0.0324374	yes
XLOC_013705	XLOC_013705	Sj_008685	CCON0000099093.1:21580-24126	SjF	SjM	OK	371.429	1369.31	1.88229	-3.37766	0.000731058	0.0128514	yes
XLOC_013717	XLOC_013717	Sj_008693	CCON0000099099.1:20381-36355	SjF	SjM	OK	21.4318	40.0156	0.900808	-2.98881	0.00280066	0.0330026	yes
XLOC_013732	XLOC_013732	Sj_008703	CCON0000099113.1:21796-27617	SjF	SjM	OK	7.77087	40.6953	2.38871	-3.16864	0.00153156	0.0218494	yes
XLOC_013733	XLOC_013733	Sj_008704	CCON0000099116.1:5492-11082	SjF	SjM	OK	78.4567	243.539	1.63418	-3.34632	0.00081892	0.0139513	yes
XLOC_013735	XLOC_013735	Sj_008706	CCON0000099117.1:3864-26590	SjF	SjM	OK	30.013	224.778	2.90484	-3.74272	0.000182039	0.00452217	yes
XLOC_013746	XLOC_013746	Sj_008710	CCON0000099122.1:111-1053	SjF	SjM	OK	68.2637	238.428	1.80436	-2.79697	0.00515847	0.0485702	yes
XLOC_013747	XLOC_013747	Sj_008711	CCON0000099123.1:1426-20250	SjF	SjM	OK	3.6583	18.4632	2.33541	-3.089	0.00200834	0.0263708	yes
XLOC_013766	XLOC_013766	Sj_008723	CCON0000099137.1:5733-24941	SjF	SjM	OK	2.66129	18.443	2.79288	-3.90475	9.43e-05	0.00274344	yes
XLOC_013767	XLOC_013767	Sj_008723	CCON0000099137.1:5733-24941	SjF	SjM	OK	0.793821	16.8335	4.40638	-3.41524	0.000637267	0.0115824	yes
XLOC_013774	XLOC_013774	Sj_008729	CCON0000099142.1:3715-20778	SjF	SjM	OK	6.36218	31.4094	2.3036	-3.06892	0.00214835	0.0275715	yes
XLOC_013801	XLOC_013801	Sj_008745	CCON0000099170.1:946-21225	SjF	SjM	OK	39.5287	81.483	1.0436	-3.0103	0.00260989	0.0314262	yes
XLOC_013810	XLOC_013810	Sj_008752	CCON0000099174.1:12295-18508	SjF	SjM	OK	33.315	2.31155	-3.84924	5.502	3.76e-08	3.62e-06	yes
XLOC_013819	XLOC_013819	-	CCON0000099181.1:741-5358	SjF	SjM	OK	10.0309	48.6995	2.27945	-3.49897	0.000467058	0.00910622	yes
XLOC_013820	XLOC_013820	Sj_008757	CCON0000099181.1:8855-14292	SjF	SjM	OK	0.658176	12.3564	4.23065	-4.04963	5.13e-05	0.00169548	yes
XLOC_013856	XLOC_013856	Sj_008772	CCON0000099206.1:7470-28881	SjF	SjM	OK	2.50648	27.0801	3.4335	-3.93931	8.17e-05	0.00246456	yes
XLOC_013864	XLOC_013864	-	CCON0000099216.1:514-1716	SjF	SjM	OK	0	27266.6	1.79769e+308	1.79769e+308	0.00419141	0.042483	yes
XLOC_013865	XLOC_013865	Sj_008777	CCON0000099216.1:3520-8642	SjF	SjM	OK	83.4067	359.872	2.10925	-2.96462	0.00303059	0.0349929	yes
XLOC_013866	XLOC_013866	-	CCON0000099220.1:11834-12653	SjF	SjM	OK	4.12699	28.604	2.79306	-3.17115	0.00151837	0.0217094	yes
XLOC_013872	XLOC_013872	Sj_008781	CCON0000099226.1:195-20797	SjF	SjM	OK	0.709335	6.85501	3.27262	-3.66171	0.000250535	0.00579141	yes
XLOC_013902	XLOC_013902	Sj_008805	CCON0000099241.1:128852-165593	SjF	SjM	OK	3.66338	68.8684	4.23259	-9.36366	0	0	yes
XLOC_013906	XLOC_013906	Sj_008808	CCON0000099243.1:11991-13242	SjF	SjM	OK	283.179	53.0647	-2.41589	3.9545	7.67e-05	0.00233496	yes
XLOC_013934	XLOC_013934	Sj_008828	CCON0000099254.1:6361-10533	SjF	SjM	OK	42.5898	3.78374	-3.49262	5.12019	3.05e-07	2.29e-05	yes
XLOC_013935	XLOC_013935	Sj_008829,Sj_008830	CCON0000099254.1:28293-69589	SjF	SjM	OK	194.866	28.0593	-2.79593	4.5171	6.27e-06	0.000307912	yes
XLOC_013936	XLOC_013936	-	CCON0000099254.1:20999-23163	SjF	SjM	OK	6.17025	0.163711	-5.2361	4.48773	7.2e-06	0.000346497	yes
XLOC_013937	XLOC_013937	Sj_008830	CCON0000099254.1:28293-69589	SjF	SjM	OK	24.7049	1.54474	-3.99936	2.98533	0.00283277	0.03332	yes
XLOC_013938	XLOC_013938	Sj_008830	CCON0000099254.1:28293-69589	SjF	SjM	OK	9.72708	0.307481	-4.98344	4.79535	1.62e-06	9.76e-05	yes
XLOC_013951	XLOC_013951	Sj_008833	CCON0000099261.1:28614-51440	SjF	SjM	OK	2.08017	20.0378	3.26795	-4.33589	1.45e-05	0.000611812	yes
XLOC_013952	XLOC_013952	Sj_008834	CCON0000099261.1:1348-26730	SjF	SjM	OK	49.3853	338.097	2.77528	-4.56291	5.04e-06	0.000256201	yes
XLOC_013953	XLOC_013953	Sj_008835	CCON0000099262.1:23-21970	SjF	SjM	OK	10.4994	43.8406	2.06196	-2.82973	0.00465866	0.0455991	yes
XLOC_013973	XLOC_013973	Sj_008850	CCON0000099274.1:28999-44347	SjF	SjM	OK	48.6627	118.827	1.28797	-3.61301	0.000302663	0.00665377	yes
XLOC_014012	XLOC_014012	Sj_008869	CCON0000099287.1:237-10301	SjF	SjM	OK	5.04843	24.6657	2.2886	-2.85332	0.00432645	0.0433589	yes
XLOC_014015	XLOC_014015	-	CCON0000099288.1:23761-28869	SjF	SjM	OK	20.6746	431.142	4.38223	-3.7965	0.000146753	0.00381755	yes
XLOC_014021	XLOC_014021	Sj_008872	CCON0000099292.1:1137-15696	SjF	SjM	OK	1.59722	13.3811	3.06657	-4.08335	4.44e-05	0.00151118	yes
XLOC_014027	XLOC_014027	Sj_008879	CCON0000099296.1:38913-63845	SjF	SjM	OK	0.144575	4.53787	4.97213	-3.21979	0.00128286	0.0194123	yes
XLOC_014041	XLOC_014041	Sj_008888	CCON0000099298.1:12665-22961	SjF	SjM	OK	37.1431	73.2528	0.979792	-2.89192	0.00382896	0.0401666	yes
XLOC_014048	XLOC_014048	-	CCON0000099300.1:35693-38369	SjF	SjM	OK	15.3367	0.905023	-4.08289	3.72303	0.00019685	0.00482795	yes
XLOC_014049	XLOC_014049	-	CCON0000099300.1:38521-38995	SjF	SjM	OK	13.9009	1.72182	-3.01317	2.83726	0.00455028	0.0448797	yes
XLOC_014054	XLOC_014054	Sj_008894	CCON0000099302.1:14767-20505	SjF	SjM	OK	229.198	546.665	1.25406	-3.88297	0.000103189	0.00292476	yes
XLOC_014068	XLOC_014068	Sj_008903	CCON0000099305.1:23553-37199	SjF	SjM	OK	14.1677	53.4209	1.9148	-3.23384	0.00122137	0.0188147	yes
XLOC_014115	XLOC_014115	-	CCON0000099323.1:13002-13855	SjF	SjM	OK	23.0562	133.21	2.53047	-3.64938	0.000262875	0.00603332	yes
XLOC_014117	XLOC_014117	-	CCON0000099323.1:14519-15572	SjF	SjM	OK	2.6732	24.5739	3.20048	-3.57166	0.000354721	0.00751572	yes
XLOC_014123	XLOC_014123	Sj_008935	CCON0000099326.1:21349-47111	SjF	SjM	OK	21.5519	48.7386	1.17725	-2.83457	0.0045887	0.0451003	yes
XLOC_014129	XLOC_014129	Sj_008938	CCON0000099327.1:3424-13449	SjF	SjM	OK	102.978	207.726	1.01234	-3.1311	0.0017415	0.0238996	yes
XLOC_014136	XLOC_014136	Sj_008944	CCON0000099330.1:7713-33415	SjF	SjM	OK	2058.33	0.500985	-12.0044	11.1819	0	0	yes
XLOC_014141	XLOC_014141	-	CCON0000099330.1:33603-34156	SjF	SjM	OK	39.7506	0	-1.79769e+308	-1.79769e+308	0.00481413	0.0464611	yes
XLOC_014167	XLOC_014167	Sj_008960	CCON0000099341.1:830-2147	SjF	SjM	OK	164.641	13.6938	-3.58773	5.22307	1.76e-07	1.45e-05	yes
XLOC_014182	XLOC_014182	-	CCON0000099347.1:2635-2917	SjF	SjM	OK	113351	17075.6	-2.73078	2.81688	0.00484923	0.0465962	yes
XLOC_014190	XLOC_014190	-	CCON0000099354.1:7876-11846	SjF	SjM	OK	123.306	900.708	2.86882	-2.79165	0.00524402	0.0490883	yes
XLOC_014191	XLOC_014191	Sj_008974	CCON0000099354.1:19492-29141	SjF	SjM	OK	6.83748	51.0478	2.90031	-3.57368	0.000352	0.00747448	yes
XLOC_014194	XLOC_014194	Sj_008975	CCON0000099355.1:23677-28708	SjF	SjM	OK	21.289	3.89062	-2.45203	2.80167	0.00508387	0.0480788	yes
XLOC_014197	XLOC_014197	Sj_008979	CCON0000099358.1:46-26804	SjF	SjM	OK	3.15202	27.6666	3.13379	-3.48622	0.000489898	0.00942773	yes
XLOC_014199	XLOC_014199	Sj_008979	CCON0000099358.1:46-26804	SjF	SjM	OK	0.117805	2.9229	4.63292	-2.99128	0.00277812	0.0328062	yes
XLOC_014201	XLOC_014201	-	CCON0000099358.1:33328-34244	SjF	SjM	OK	2.78073	19.412	2.80341	-3.00236	0.00267895	0.0320447	yes
XLOC_014214	XLOC_014214	-	CCON0000099364.1:57819-59831	SjF	SjM	OK	0.158227	4.16867	4.71952	-3.04894	0.00229653	0.0289534	yes
XLOC_014225	XLOC_014225	Sj_008997	CCON0000099373.1:19575-42240	SjF	SjM	OK	0.752387	8.06177	3.42155	-3.84934	0.000118437	0.00325188	yes
XLOC_014226	XLOC_014226	-	CCON0000099373.1:45753-47360	SjF	SjM	OK	1.01733	10.611	3.38271	-3.3454	0.000821629	0.0139728	yes
XLOC_014228	XLOC_014228	Sj_008998	CCON0000099374.1:3374-42114	SjF	SjM	OK	1.72402	12.1175	2.81325	-3.01696	0.00255322	0.0310733	yes
XLOC_014260	XLOC_014260	Sj_009021,Sj_009022	CCON0000099395.1:739-41545	SjF	SjM	OK	2.08746	27.6722	3.72862	-5.84741	4.99e-09	6.06e-07	yes
XLOC_014263	XLOC_014263	Sj_009026	CCON0000099398.1:15916-20854	SjF	SjM	OK	98.2744	565.46	2.52454	-4.48335	7.35e-06	0.000352811	yes
XLOC_014282	XLOC_014282	Sj_009037	CCON0000099408.1:11694-35129	SjF	SjM	OK	9.38625	28.5916	1.60697	-3.05762	0.00223105	0.0282755	yes
XLOC_014283	XLOC_014283	-	CCON0000099409.1:13002-29488	SjF	SjM	OK	23.6851	120.473	2.34665	-3.05038	0.00228554	0.0288337	yes
XLOC_014295	XLOC_014295	-	CCON0000099415.1:15253-40383	SjF	SjM	OK	8.34828	38.1683	2.19282	-3.7604	0.000169643	0.00430849	yes
XLOC_014313	XLOC_014313	Sj_009052	CCON0000099422.1:1037-10706	SjF	SjM	OK	9.52411	201.745	4.4048	-4.80088	1.58e-06	9.59e-05	yes
XLOC_014314	XLOC_014314	-	CCON0000099422.1:12984-13218	SjF	SjM	OK	0	324.501	1.79769e+308	1.79769e+308	0.0032046	0.0360671	yes
XLOC_014334	XLOC_014334	Sj_009063	CCON0000099445.1:3323-4927	SjF	SjM	OK	0	6.49915	1.79769e+308	1.79769e+308	0.0047644	0.0462355	yes
XLOC_014349	XLOC_014349	Sj_009075	CCON0000099457.1:13742-36474	SjF	SjM	OK	89.7642	404.404	2.17159	-5.49266	3.96e-08	3.78e-06	yes
XLOC_014357	XLOC_014357	Sj_009080	CCON0000099463.1:9646-33806	SjF	SjM	OK	1.45376	9.51403	2.71027	-2.81635	0.00485735	0.046645	yes
XLOC_014358	XLOC_014358	Sj_009081	CCON0000099464.1:18724-19579	SjF	SjM	OK	27.7576	120.867	2.12246	-3.09582	0.00196267	0.0260547	yes
XLOC_014362	XLOC_014362	Sj_009088	CCON0000099468.1:6423-41463	SjF	SjM	OK	5.12455	20.1667	1.97648	-3.5926	0.000327395	0.00710043	yes
XLOC_014383	XLOC_014383	Sj_009099	CCON0000099490.1:2266-18988	SjF	SjM	OK	13.2811	84.7846	2.67443	-4.93979	7.82e-07	5.19e-05	yes
XLOC_014410	XLOC_014410	Sj_009120	CCON0000099518.1:492-11925	SjF	SjM	OK	16.1455	61.5666	1.93102	-3.08814	0.00201416	0.0264113	yes
XLOC_014413	XLOC_014413	-	CCON0000099519.1:10953-11840	SjF	SjM	OK	7.03438	56.7174	3.0113	-3.87631	0.000106052	0.00297965	yes
XLOC_014431	XLOC_014431	Sj_009139	CCON0000099539.1:500-7143	SjF	SjM	OK	2.96816	16.2	2.44835	-2.99852	0.00271296	0.0323444	yes
XLOC_014432	XLOC_014432	Sj_009140	CCON0000099541.1:2603-7157	SjF	SjM	OK	7.00351	41.4095	2.56381	-2.93134	0.00337504	0.0373536	yes
XLOC_014448	XLOC_014448	-	CCON0000099563.1:4809-5829	SjF	SjM	OK	7.30066	0.531027	-3.78117	3.0867	0.00202391	0.0265211	yes
XLOC_014462	XLOC_014462	Sj_009154	CCON0000099582.1:12159-18057	SjF	SjM	OK	0.620155	12.1841	4.29622	-3.82439	0.000131098	0.0035048	yes
XLOC_014477	XLOC_014477	Sj_009161	CCON0000099596.1:5329-6985	SjF	SjM	OK	69.4044	2.31884	-4.90355	4.80902	1.52e-06	9.24e-05	yes
XLOC_014483	XLOC_014483	Sj_009167	CCON0000099604.1:4192-5692	SjF	SjM	OK	38.7358	200.956	2.37514	-3.56997	0.000357028	0.00754181	yes
XLOC_014493	XLOC_014493	Sj_009172	CCON0000099616.1:18339-28830	SjF	SjM	OK	15.4571	76.9819	2.31625	-3.99663	6.42e-05	0.00202309	yes
XLOC_014501	XLOC_014501	Sj_009173	CCON0000099619.1:12406-19683	SjF	SjM	OK	6.12663	30.5437	2.31771	-2.91696	0.0035346	0.0383716	yes
XLOC_014510	XLOC_014510	Sj_009181	CCON0000099632.1:5740-25661	SjF	SjM	OK	12.6029	54.8057	2.12057	-3.53976	0.000400498	0.00825018	yes
XLOC_014517	XLOC_014517	-	CCON0000099636.1:17362-34863	SjF	SjM	OK	18.694	193.136	3.36897	-2.87435	0.00404865	0.0415676	yes
XLOC_014521	XLOC_014521	Sj_009189	CCON0000099638.1:4101-14267	SjF	SjM	OK	1.82987	13.7689	2.91161	-2.85251	0.00433751	0.0434472	yes
XLOC_014583	XLOC_014583	Sj_009227	CCON0000099709.1:2762-11971	SjF	SjM	OK	2.70616	16.249	2.58604	-2.93738	0.00330999	0.0368663	yes
XLOC_014615	XLOC_014615	-	CCON0000099747.1:8775-21088	SjF	SjM	OK	20.0929	2259.64	6.81326	-7.47732	7.59e-14	1.98e-11	yes
XLOC_014625	XLOC_014625	Sj_009253	CCON0000099754.1:146-3019	SjF	SjM	OK	2.75123	29.7787	3.43613	-5.40262	6.57e-08	5.92e-06	yes
XLOC_014626	XLOC_014626	Sj_009255	CCON0000099758.1:5616-7991	SjF	SjM	OK	1346.16	0	-1.79769e+308	-1.79769e+308	0.00119574	0.0185127	yes
XLOC_014628	XLOC_014628	-	CCON0000099758.1:1702-2141	SjF	SjM	OK	141.474	0	-1.79769e+308	-1.79769e+308	0.00215169	0.027596	yes
XLOC_014648	XLOC_014648	-	CCON0000099774.1:11547-11955	SjF	SjM	OK	3.97441	32.9997	3.05364	-3.03546	0.00240172	0.029774	yes
XLOC_014656	XLOC_014656	Sj_009277	CCON0000099780.1:12828-13350	SjF	SjM	OK	15.5118	97.8366	2.65701	-3.21005	0.00132714	0.0198886	yes
XLOC_014658	XLOC_014658	Sj_009279	CCON0000099782.1:26549-29193	SjF	SjM	OK	57.5181	2.40081	-4.58243	2.89787	0.00375709	0.0397972	yes
XLOC_014662	XLOC_014662	Sj_009283	CCON0000099785.1:713-17347	SjF	SjM	OK	0.342393	5.66258	4.04774	-3.49561	0.000472974	0.00918867	yes
XLOC_014666	XLOC_014666	Sj_009286	CCON0000099790.1:13907-15554	SjF	SjM	OK	0.632729	4.49461	2.82854	-2.80129	0.0050898	0.0481113	yes
XLOC_014696	XLOC_014696	Sj_009299	CCON0000099815.1:74-1705	SjF	SjM	OK	18.6986	419.637	4.48814	-4.45022	8.58e-06	0.000403851	yes
XLOC_014701	XLOC_014701	Sj_009305	CCON0000099825.1:2376-3129	SjF	SjM	OK	39.7627	284.801	2.84047	-4.51573	6.31e-06	0.000309116	yes
XLOC_014717	XLOC_014717	-	CCON0000099860.1:538-5316	SjF	SjM	OK	10.9144	44.6598	2.03275	-2.9047	0.00367602	0.0392665	yes
XLOC_014742	XLOC_014742	Sj_009326	CCON0000099913.1:196-1545	SjF	SjM	OK	1174.38	6264.27	2.41525	-5.11528	3.13e-07	2.34e-05	yes
XLOC_014750	XLOC_014750	Sj_009331	CCON0000099938.1:1-871	SjF	SjM	OK	70.2483	5.15414	-3.76866	3.97056	7.17e-05	0.00222155	yes
XLOC_014754	XLOC_014754	Sj_009333	CCON0000099940.1:1324-2412	SjF	SjM	OK	0.64224	8.11134	3.65876	-3.14052	0.00168645	0.0234018	yes
XLOC_014762	XLOC_014762	Sj_009337	CCON0000099951.1:1238-15276	SjF	SjM	OK	1.1369	9.06406	2.99506	-3.09314	0.00198054	0.0262034	yes
XLOC_014763	XLOC_014763	Sj_009338	CCON0000099951.1:21281-25369	SjF	SjM	OK	0	12.7113	1.79769e+308	1.79769e+308	0.00074646	0.0130532	yes
XLOC_014783	XLOC_014783	Sj_009351	CCON0000099975.1:1699-2513	SjF	SjM	OK	28.1961	5.19536	-2.4402	2.96357	0.00304097	0.0349929	yes
XLOC_014785	XLOC_014785	Sj_009353	CCON0000099982.1:9-6717	SjF	SjM	OK	0.332992	9.72061	4.86749	-3.14849	0.00164115	0.022938	yes
XLOC_014790	XLOC_014790	Sj_009356	CCON0000099988.1:7944-8253	SjF	SjM	OK	153.089	748.572	2.28977	-3.33861	0.00084198	0.0141938	yes
XLOC_014793	XLOC_014793	-	CCON0000099993.1:18795-23820	SjF	SjM	OK	7.39537	34.8906	2.23815	-2.96969	0.00298096	0.0347035	yes
XLOC_014807	XLOC_014807	Sj_009364	CCON0000100005.1:2405-7238	SjF	SjM	OK	0	20.4336	1.79769e+308	1.79769e+308	0.00505965	0.0479438	yes
XLOC_014813	XLOC_014813	-	CCON0000100010.1:5646-5851	SjF	SjM	OK	56.5633	449.18	2.98936	-2.95553	0.00312129	0.0354172	yes
XLOC_014818	XLOC_014818	Sj_009369	CCON0000100014.1:3594-7944	SjF	SjM	OK	28.5199	156.848	2.45933	-3.01068	0.00260659	0.0314262	yes
XLOC_014826	XLOC_014826	Sj_009376	CCON0000100028.1:0-34778	SjF	SjM	OK	57.6665	392.842	2.76814	-3.02968	0.00244811	0.0300977	yes
XLOC_014829	XLOC_014829	Sj_009379	CCON0000100032.1:5572-15446	SjF	SjM	OK	24.237	98.6282	2.02479	-3.85346	0.000116459	0.00321128	yes
XLOC_014839	XLOC_014839	-	CCON0000100050.1:9252-11088	SjF	SjM	OK	111.177	22.9485	-2.27638	2.89293	0.00381665	0.0401335	yes
XLOC_014842	XLOC_014842	Sj_009388	CCON0000100053.1:402-11626	SjF	SjM	OK	4.39884	29.7859	2.75944	-2.969	0.00298771	0.0347224	yes
XLOC_014856	XLOC_014856	Sj_009397	CCON0000100073.1:48-5493	SjF	SjM	OK	6.0818	29.2117	2.26398	-5.04644	4.5e-07	3.19e-05	yes
XLOC_014858	XLOC_014858	-	CCON0000100075.1:1249-1928	SjF	SjM	OK	1.17993	11.6168	3.29944	-2.81684	0.00484985	0.0465962	yes
XLOC_014864	XLOC_014864	-	CCON0000100087.1:3364-3994	SjF	SjM	OK	356.502	0	-1.79769e+308	-1.79769e+308	0.000272013	0.00617694	yes
XLOC_014883	XLOC_014883	-	CCON0000100169.1:1278-1673	SjF	SjM	OK	19.7255	0.798209	-4.62715	2.91671	0.00353748	0.0383773	yes
XLOC_014884	XLOC_014884	-	CCON0000100169.1:1907-3877	SjF	SjM	OK	7.93609	0.0907913	-6.44973	4.16898	3.06e-05	0.00112277	yes
XLOC_014885	XLOC_014885	-	CCON0000100169.1:4065-4450	SjF	SjM	OK	25.206	2.62417	-3.26383	2.91332	0.00357602	0.0386216	yes
XLOC_014893	XLOC_014893	-	CCON0000100222.1:9-2278	SjF	SjM	OK	1.38663	9.17045	2.72541	-3.13197	0.00173637	0.0238753	yes
XLOC_014896	XLOC_014896	Sj_009416	CCON0000100226.1:22837-24055	SjF	SjM	OK	2.24394	29.7474	3.72865	-4.24415	2.19e-05	0.000875068	yes
XLOC_014899	XLOC_014899	Sj_009419	CCON0000100229.1:66-7149	SjF	SjM	OK	16.4185	0.487277	-5.07444	3.23032	0.00123653	0.0189424	yes
XLOC_014926	XLOC_014926	-	CCON0000100294.1:609-1410	SjF	SjM	OK	1.41622	16.7152	3.56105	-3.57884	0.000345119	0.00738524	yes
XLOC_014933	XLOC_014933	Sj_009441	CCON0000100307.1:190-23498	SjF	SjM	OK	18.7752	108.035	2.5246	-3.03287	0.00242239	0.0299532	yes
XLOC_014939	XLOC_014939	-	CCON0000100314.1:440-8014	SjF	SjM	OK	1.82218	18.8468	3.37058	-3.9077	9.32e-05	0.00272501	yes
XLOC_014945	XLOC_014945	-	CCON0000100324.1:0-348	SjF	SjM	OK	18.2898	114.389	2.64484	-3.03015	0.0024443	0.0300892	yes
XLOC_014948	XLOC_014948	Sj_009449	CCON0000100332.1:1653-4802	SjF	SjM	OK	108.625	390.257	1.84507	-2.84167	0.0044878	0.0444881	yes
XLOC_014956	XLOC_014956	-	CCON0000100348.1:347-1497	SjF	SjM	OK	65.4452	337.886	2.36818	-2.85177	0.00434763	0.0434801	yes
XLOC_014971	XLOC_014971	Sj_009464	CCON0000100368.1:569-17886	SjF	SjM	OK	3.46359	16.1373	2.22006	-3.59198	0.00032817	0.00710925	yes
XLOC_014977	XLOC_014977	Sj_009466	CCON0000100371.1:2768-12485	SjF	SjM	OK	8.51558	100.259	3.55748	-4.59233	4.38e-06	0.000228047	yes
XLOC_014979	XLOC_014979	-	CCON0000100372.1:9461-15074	SjF	SjM	OK	25.772	171.901	2.7377	-3.93867	8.19e-05	0.00246723	yes
XLOC_014981	XLOC_014981	Sj_009468	CCON0000100373.1:9772-21575	SjF	SjM	OK	2.75261	22.2924	3.01768	-2.96254	0.00305114	0.0349929	yes
XLOC_014983	XLOC_014983	Sj_009471,Sj_009472	CCON0000100378.1:3713-47652	SjF	SjM	OK	3.54245	26.5987	2.90854	-3.75532	0.000173119	0.00438666	yes
XLOC_014989	XLOC_014989	Sj_009474	CCON0000100379.1:107665-108934	SjF	SjM	OK	18.706	0.449802	-5.37807	5.42187	5.9e-08	5.37e-06	yes
XLOC_014997	XLOC_014997	Sj_009484	CCON0000100385.1:3713-12839	SjF	SjM	OK	0.404495	8.40681	4.37736	-2.82074	0.00479138	0.0463873	yes
XLOC_015003	XLOC_015003	Sj_009489	CCON0000100387.1:19163-23009	SjF	SjM	OK	17.0804	0.359049	-5.57202	6.07143	1.27e-09	1.7e-07	yes
XLOC_015004	XLOC_015004	Sj_009489	CCON0000100387.1:25016-26297	SjF	SjM	OK	12.6873	0.333631	-5.24898	3.75124	0.000175959	0.00442149	yes
XLOC_015009	XLOC_015009	Sj_009493	CCON0000100390.1:16945-45972	SjF	SjM	OK	931.81	253.29	-1.87924	3.80499	0.000141809	0.00373423	yes
XLOC_015030	XLOC_015030	-	CCON0000100395.1:8370-8577	SjF	SjM	OK	50.3609	393.189	2.96485	-2.9313	0.00337545	0.0373536	yes
XLOC_015034	XLOC_015034	Sj_009506	CCON0000100396.1:33817-44360	SjF	SjM	OK	13.8266	55.8385	2.01382	-2.96686	0.00300857	0.0348527	yes
XLOC_015049	XLOC_015049	Sj_009511	CCON0000100402.1:5574-14547	SjF	SjM	OK	83.6625	28.476	-1.55483	3.61317	0.000302475	0.00665377	yes
XLOC_015051	XLOC_015051	Sj_009513,Sj_009514	CCON0000100404.1:1197-16432	SjF	SjM	OK	71.6518	393.429	2.45703	-5.29243	1.21e-07	1.04e-05	yes
XLOC_015054	XLOC_015054	Sj_009517	CCON0000100406.1:5727-34478	SjF	SjM	OK	43.2585	182.121	2.07384	-3.14079	0.00168496	0.0233978	yes
XLOC_015062	XLOC_015062	Sj_009523	CCON0000100412.1:6337-12961	SjF	SjM	OK	4.92471	40.0742	3.02456	-3.20028	0.00137295	0.0203503	yes
XLOC_015063	XLOC_015063	Sj_009523	CCON0000100412.1:6337-12961	SjF	SjM	OK	1.37296	9.07322	2.72432	-2.83196	0.00462636	0.0453981	yes
XLOC_015064	XLOC_015064	Sj_009523	CCON0000100412.1:6337-12961	SjF	SjM	OK	0.274875	8.87837	5.01345	-3.24735	0.00116484	0.0181995	yes
XLOC_015085	XLOC_015085	Sj_009539	CCON0000100434.1:22752-26647	SjF	SjM	OK	8.92936	0.578222	-3.94886	3.86379	0.000111641	0.00310505	yes
XLOC_015098	XLOC_015098	-	CCON0000100450.1:5433-5830	SjF	SjM	OK	27.9065	0.790391	-5.14189	3.27754	0.00104717	0.0169563	yes
XLOC_015099	XLOC_015099	-	CCON0000100450.1:7532-8996	SjF	SjM	OK	3.8473	0.253866	-3.92171	3.26356	0.0011002	0.0174927	yes
XLOC_015109	XLOC_015109	Sj_009553	CCON0000100458.1:4006-14035	SjF	SjM	OK	46.5935	236.08	2.34108	-3.46926	0.000521891	0.00990515	yes
XLOC_015110	XLOC_015110	Sj_009554	CCON0000100458.1:24817-29666	SjF	SjM	OK	312.416	758.732	1.28012	-3.33807	0.000843613	0.0142089	yes
XLOC_015121	XLOC_015121	Sj_009562	CCON0000100465.1:20623-49586	SjF	SjM	OK	58.6555	267.822	2.19093	-5.11221	3.18e-07	2.37e-05	yes
XLOC_015123	XLOC_015123	Sj_009563	CCON0000100466.1:487-2486	SjF	SjM	OK	32.3982	136.253	2.0723	-2.9109	0.00360393	0.0387402	yes
XLOC_015127	XLOC_015127	-	CCON0000100467.1:6145-6510	SjF	SjM	OK	125990	572724	2.18453	-3.23549	0.00121435	0.0187215	yes
XLOC_015139	XLOC_015139	Sj_009571	CCON0000100477.1:5776-7019	SjF	SjM	OK	23.8976	102.304	2.09793	-3.09312	0.00198066	0.0262034	yes
XLOC_015145	XLOC_015145	-	CCON0000100484.1:448-1285	SjF	SjM	OK	25.4099	0	-1.79769e+308	-1.79769e+308	0.00434981	0.0434801	yes
XLOC_015146	XLOC_015146	-	CCON0000100484.1:1498-4467	SjF	SjM	OK	11.4112	0	-1.79769e+308	-1.79769e+308	0.00243034	0.030013	yes
XLOC_015152	XLOC_015152	Sj_009579	CCON0000100487.1:10639-21104	SjF	SjM	OK	335.118	106.953	-1.6477	4.44609	8.74e-06	0.000410679	yes
XLOC_015167	XLOC_015167	Sj_009590	CCON0000100499.1:2233-24302	SjF	SjM	OK	1.81422	18.6851	3.36447	-3.93246	8.41e-05	0.00251232	yes
XLOC_015172	XLOC_015172	Sj_009594	CCON0000100501.1:9921-15086	SjF	SjM	OK	199.739	420.608	1.07436	-2.90915	0.00362412	0.0389059	yes
XLOC_015186	XLOC_015186	-	CCON0000100510.1:3202-5291	SjF	SjM	OK	0	4.16957	1.79769e+308	1.79769e+308	0.00490399	0.0468366	yes
XLOC_015211	XLOC_015211	Sj_009616	CCON0000100528.1:1410-3334	SjF	SjM	OK	24.4578	147.816	2.59544	-5.06865	4.01e-07	2.92e-05	yes
XLOC_015237	XLOC_015237	Sj_009633	CCON0000100544.1:1674-11460	SjF	SjM	OK	1.99725	20.2459	3.34154	-3.3803	0.00072408	0.012787	yes
XLOC_015249	XLOC_015249	-	CCON0000100551.1:2855-3182	SjF	SjM	OK	377.688	79.3707	-2.25052	3.13004	0.00174785	0.0239269	yes
XLOC_015281	XLOC_015281	Sj_009664	CCON0000100590.1:4-3778	SjF	SjM	OK	1.67571	8.82544	2.3969	-3.34728	0.000816099	0.0139272	yes
XLOC_015287	XLOC_015287	Sj_009668	CCON0000100594.1:9012-10046	SjF	SjM	OK	3246.62	1144.49	-1.50423	2.81822	0.00482901	0.0465302	yes
XLOC_015305	XLOC_015305	-	CCON0000100611.1:8136-13231	SjF	SjM	OK	1270000	6680000	2.39475	-3.49921	0.000466646	0.00910622	yes
XLOC_015309	XLOC_015309	Sj_009686	CCON0000100616.1:1192-3983	SjF	SjM	OK	39.2309	0	-1.79769e+308	-1.79769e+308	1.38e-05	0.000586518	yes
XLOC_015310	XLOC_015310	-	CCON0000100618.1:4930-5473	SjF	SjM	OK	23.7093	101.844	2.10284	-2.83347	0.00460458	0.0452303	yes
XLOC_015315	XLOC_015315	-	CCON0000100627.1:9951-10319	SjF	SjM	OK	353.189	66.3269	-2.41278	3.42526	0.000614209	0.0112264	yes
XLOC_015320	XLOC_015320	Sj_009692	CCON0000100634.1:1103-18414	SjF	SjM	OK	20.9956	72.7324	1.79251	-4.73957	2.14e-06	0.000125655	yes
XLOC_015329	XLOC_015329	Sj_009696	CCON0000100639.1:523-6000	SjF	SjM	OK	216.854	862.837	1.99237	-2.97577	0.0029225	0.0341053	yes
XLOC_015338	XLOC_015338	Sj_009702	CCON0000100647.1:1371-3385	SjF	SjM	OK	0	6.11324	1.79769e+308	1.79769e+308	0.00372861	0.039609	yes
XLOC_015339	XLOC_015339	Sj_009703	CCON0000100649.1:4162-22222	SjF	SjM	OK	4.2765	31.2024	2.86715	-3.53589	0.000406402	0.00832735	yes
XLOC_015341	XLOC_015341	-	CCON0000100650.1:13019-14055	SjF	SjM	OK	0.681737	7.84613	3.52469	-3.0195	0.00253189	0.0309111	yes
XLOC_015350	XLOC_015350	Sj_009711	CCON0000100659.1:6599-11368	SjF	SjM	OK	2.24211	15.3241	2.77288	-3.26357	0.0011002	0.0174927	yes
XLOC_015354	XLOC_015354	Sj_009714	CCON0000100662.1:8927-15611	SjF	SjM	OK	11.0539	82.0521	2.89198	-5.82979	5.55e-09	6.65e-07	yes
XLOC_015375	XLOC_015375	Sj_009729	CCON0000100692.1:9697-10996	SjF	SjM	OK	88.399	4.37603	-4.33634	5.98567	2.15e-09	2.78e-07	yes
XLOC_015380	XLOC_015380	Sj_009732	CCON0000100701.1:257-4382	SjF	SjM	OK	5.19276	29.2107	2.49193	-2.8052	0.00502859	0.0476962	yes
XLOC_015385	XLOC_015385	Sj_009736	CCON0000100711.1:5669-7253	SjF	SjM	OK	0.687027	10.0904	3.87648	-4.19354	2.75e-05	0.00102803	yes
XLOC_015412	XLOC_015412	Sj_009752	CCON0000100739.1:3951-7464	SjF	SjM	OK	22.8492	107.476	2.2338	-5.14557	2.67e-07	2.06e-05	yes
XLOC_015424	XLOC_015424	-	CCON0000100747.1:27863-33752	SjF	SjM	OK	2277.8	17720.1	2.95967	-2.93812	0.0033021	0.0367997	yes
XLOC_015448	XLOC_015448	Sj_009768	CCON0000100755.1:13950-17858	SjF	SjM	OK	1200.79	315.513	-1.92821	4.81885	1.44e-06	8.88e-05	yes
XLOC_015454	XLOC_015454	Sj_009773	CCON0000100758.1:92057-107994	SjF	SjM	OK	7.31046	30.9789	2.08325	-2.83839	0.00453418	0.0447666	yes
XLOC_015456	XLOC_015456	Sj_009774	CCON0000100758.1:115033-129716	SjF	SjM	OK	8.0949	35.085	2.11577	-2.85332	0.00432646	0.0433589	yes
XLOC_015458	XLOC_015458	-	CCON0000100760.1:1998-8015	SjF	SjM	OK	18.9712	59.7219	1.65445	-3.45937	0.000541445	0.010226	yes
XLOC_015473	XLOC_015473	Sj_009790	CCON0000100770.1:855-15132	SjF	SjM	OK	171.022	3.29147	-5.69931	5.98499	2.16e-09	2.78e-07	yes
XLOC_015474	XLOC_015474	Sj_009790	CCON0000100770.1:855-15132	SjF	SjM	OK	122.167	44.6288	-1.45281	2.79277	0.00522581	0.0489891	yes
XLOC_015477	XLOC_015477	-	CCON0000100770.1:17299-17937	SjF	SjM	OK	19.9644	1.08744	-4.19842	4.1335	3.57e-05	0.00127708	yes
XLOC_015480	XLOC_015480	Sj_009792	CCON0000100773.1:2539-6983	SjF	SjM	OK	15.0706	126.95	3.07445	-3.64489	0.000267507	0.00611317	yes
XLOC_015481	XLOC_015481	-	CCON0000100773.1:17813-18591	SjF	SjM	OK	17.1694	2.75751	-2.6384	2.89454	0.0037971	0.0400709	yes
XLOC_015489	XLOC_015489	Sj_009801	CCON0000100779.1:312-24038	SjF	SjM	OK	22.897	63.824	1.47894	-2.9009	0.00372087	0.0395704	yes
XLOC_015532	XLOC_015532	Sj_009832	CCON0000100824.1:204-825	SjF	SjM	OK	3976.49	2.26124	-10.7802	10.2237	0	0	yes
XLOC_015533	XLOC_015533	Sj_009833	CCON0000100824.1:4330-4946	SjF	SjM	OK	15462	25.952	-9.21866	14.9077	0	0	yes
XLOC_015547	XLOC_015547	-	CCON0000100835.1:20828-21077	SjF	SjM	OK	363.609	2.87012	-6.98513	4.53931	5.64e-06	0.000279321	yes
XLOC_015549	XLOC_015549	Sj_009840	CCON0000100836.1:47312-59058	SjF	SjM	OK	19.2982	3.7026	-2.38185	3.88438	0.000102591	0.00291637	yes
XLOC_015551	XLOC_015551	-	CCON0000100836.1:32736-35025	SjF	SjM	OK	0.824046	7.4665	3.17963	-3.33956	0.000839099	0.01417	yes
XLOC_015553	XLOC_015553	Sj_009842	CCON0000100838.1:7003-17833	SjF	SjM	OK	25.0542	6.39867	-1.96921	3.0738	0.00211353	0.0272509	yes
XLOC_015599	XLOC_015599	Sj_009876	CCON0000100863.1:121808-133149	SjF	SjM	OK	1.03475	21.1588	4.35391	-2.84557	0.00443322	0.0440855	yes
XLOC_015604	XLOC_015604	-	CCON0000100865.1:193275-194478	SjF	SjM	OK	8667.13	243.897	-5.15121	3.28348	0.00102534	0.0166873	yes
XLOC_015616	XLOC_015616	-	CCON0000100866.1:5792-30674	SjF	SjM	OK	32.7506	5.4359	-2.59093	2.79778	0.00514546	0.0484713	yes
XLOC_015620	XLOC_015620	-	CCON0000100868.1:9457-9535	SjF	SjM	OK	5120000	0	-1.79769e+308	-1.79769e+308	0.00418911	0.042483	yes
XLOC_015622	XLOC_015622	Sj_009886	CCON0000100869.1:4308-20052	SjF	SjM	OK	490.046	1476.68	1.59137	-2.86171	0.00421358	0.0426656	yes
XLOC_015660	XLOC_015660	Sj_009918	CCON0000100900.1:2043-24243	SjF	SjM	OK	0.7732	9.9663	3.68814	-3.92738	8.59e-05	0.0025541	yes
XLOC_015662	XLOC_015662	Sj_009923	CCON0000100906.1:2126-3065	SjF	SjM	OK	3170.43	1.51374	-11.0323	9.98402	0	0	yes
XLOC_015663	XLOC_015663	Sj_009924	CCON0000100906.1:7785-10243	SjF	SjM	OK	780.863	1.35729	-9.16819	9.96456	0	0	yes
XLOC_015664	XLOC_015664	Sj_009925	CCON0000100906.1:17867-18470	SjF	SjM	OK	7741.78	1.57366	-12.2643	9.68066	0	0	yes
XLOC_015665	XLOC_015665	Sj_009926	CCON0000100906.1:24042-24619	SjF	SjM	OK	22203.9	8.40087	-11.368	6.6843	2.32e-11	4.39e-09	yes
XLOC_015667	XLOC_015667	-	CCON0000100906.1:14212-14780	SjF	SjM	OK	33.5907	0	-1.79769e+308	-1.79769e+308	0.00527217	0.0492288	yes
XLOC_015668	XLOC_015668	Sj_009927,Sj_009928	CCON0000100908.1:3194-34389	SjF	SjM	OK	5.98029	22.7496	1.92755	-3.00221	0.00268032	0.0320447	yes
XLOC_015669	XLOC_015669	Sj_009929	CCON0000100909.1:5051-25748	SjF	SjM	OK	11.5212	58.7797	2.35103	-3.90389	9.47e-05	0.00274344	yes
XLOC_015696	XLOC_015696	Sj_009950	CCON0000100939.1:20733-21275	SjF	SjM	OK	33.6154	3.08958	-3.44364	3.57597	0.000348931	0.0074299	yes
XLOC_015720	XLOC_015720	Sj_009963	CCON0000100964.1:40054-55751	SjF	SjM	OK	31.4911	71.6208	1.18543	-2.87819	0.00399959	0.0413055	yes
XLOC_015728	XLOC_015728	Sj_009967	CCON0000100968.1:7794-15941	SjF	SjM	OK	20.7371	97.0272	2.22618	-3.33455	0.000854365	0.0143742	yes
XLOC_015729	XLOC_015729	Sj_009968	CCON0000100969.1:3784-12457	SjF	SjM	OK	40.2201	6.86521	-2.55054	3.52174	0.000428725	0.00859321	yes
XLOC_015730	XLOC_015730	Sj_009969	CCON0000100969.1:15949-22790	SjF	SjM	OK	38.4136	6.02391	-2.67284	3.76114	0.000169144	0.00430147	yes
XLOC_015738	XLOC_015738	-	CCON0000100977.1:17862-18128	SjF	SjM	OK	22.862	229.233	3.32579	-3.50159	0.000462496	0.00904469	yes
XLOC_015743	XLOC_015743	Sj_009977	CCON0000100980.1:15149-15701	SjF	SjM	OK	1.59442	16.6235	3.38212	-2.89212	0.00382654	0.0401666	yes
XLOC_015744	XLOC_015744	Sj_009978	CCON0000100981.1:12928-13447	SjF	SjM	OK	11.4047	57.3907	2.33119	-2.78204	0.00540181	0.0499118	yes
XLOC_015753	XLOC_015753	Sj_009987	CCON0000100989.1:969-14904	SjF	SjM	OK	1.1702	39.2824	5.06905	-4.47644	7.59e-06	0.000361728	yes
XLOC_015770	XLOC_015770	-	CCON0000101004.1:1629-4062	SjF	SjM	OK	6.4261	28.5704	2.15251	-3.07449	0.00210862	0.0272062	yes
XLOC_015778	XLOC_015778	Sj_009999	CCON0000101020.1:4064-11295	SjF	SjM	OK	0.355588	8.66962	4.60769	-3.04258	0.00234562	0.0292911	yes
XLOC_015783	XLOC_015783	Sj_010002	CCON0000101028.1:1516-2571	SjF	SjM	OK	1.00013	7.29891	2.86749	-2.84188	0.00448485	0.0444843	yes
XLOC_015788	XLOC_015788	Sj_010007	CCON0000101034.1:3728-22254	SjF	SjM	OK	2.56623	14.717	2.51975	-3.16418	0.0015552	0.0220238	yes
XLOC_015789	XLOC_015789	Sj_010006	CCON0000101034.1:3728-22254	SjF	SjM	OK	47.7354	1.41105	-5.08022	4.62867	3.68e-06	0.000196779	yes
XLOC_015818	XLOC_015818	-	CCON0000101060.1:1748-12127	SjF	SjM	OK	1.20711	14.6025	3.59659	-3.08362	0.00204498	0.0266704	yes
XLOC_015822	XLOC_015822	Sj_010024	CCON0000101064.1:8015-27805	SjF	SjM	OK	13.2907	38.17	1.52203	-3.52894	0.000417235	0.00845776	yes
XLOC_015833	XLOC_015833	Sj_010027	CCON0000101067.1:3673-14323	SjF	SjM	OK	65.6873	283.776	2.11106	-6.27276	3.55e-10	5.27e-08	yes
XLOC_015834	XLOC_015834	Sj_010027	CCON0000101067.1:3673-14323	SjF	SjM	OK	3.80966	34.9358	3.19697	-3.16967	0.00152613	0.021788	yes
XLOC_015838	XLOC_015838	Sj_010030	CCON0000101073.1:26221-26986	SjF	SjM	OK	6.01984	47.6607	2.985	-3.59076	0.000329712	0.00711868	yes
XLOC_015846	XLOC_015846	Sj_010035	CCON0000101078.1:9507-16868	SjF	SjM	OK	13.4358	1.93321	-2.79701	3.21775	0.001292	0.0194829	yes
XLOC_015860	XLOC_015860	-	CCON0000101090.1:7850-10157	SjF	SjM	OK	8.67935	121.193	3.80358	-3.83974	0.000123164	0.00333891	yes
XLOC_015861	XLOC_015861	Sj_010044	CCON0000101090.1:17184-21918	SjF	SjM	OK	32.9859	224.449	2.76646	-3.13479	0.00171977	0.0236938	yes
XLOC_015862	XLOC_015862	Sj_010044	CCON0000101090.1:15050-15496	SjF	SjM	OK	3.38358	28.0465	3.0512	-3.03303	0.00242111	0.0299532	yes
XLOC_015878	XLOC_015878	Sj_010057	CCON0000101124.1:2372-8029	SjF	SjM	OK	22.2488	76.7237	1.78594	-2.81773	0.00483637	0.0465362	yes
XLOC_015895	XLOC_015895	-	CCON0000101166.1:3618-4814	SjF	SjM	OK	18.9176	227.435	3.58766	-5.07324	3.91e-07	2.87e-05	yes
XLOC_015896	XLOC_015896	-	CCON0000101166.1:4925-6411	SjF	SjM	OK	2.44715	27.9493	3.51363	-4.2377	2.26e-05	0.000891386	yes
XLOC_015898	XLOC_015898	-	CCON0000101170.1:9039-9854	SjF	SjM	OK	31.8429	2.33415	-3.77	4.20283	2.64e-05	0.00100357	yes
XLOC_015912	XLOC_015912	Sj_010073	CCON0000101194.1:3774-6642	SjF	SjM	OK	14.564	77.8192	2.41772	-3.25875	0.00111904	0.0177047	yes
XLOC_015937	XLOC_015937	-	CCON0000101222.1:31-3654	SjF	SjM	OK	13.1069	0.65381	-4.32531	4.12949	3.64e-05	0.00129236	yes
XLOC_015938	XLOC_015938	Sj_010087	CCON0000101222.1:10692-11586	SjF	SjM	OK	30.7252	169.834	2.46663	-3.62253	0.000291731	0.00645756	yes
XLOC_015959	XLOC_015959	Sj_010104	CCON0000101246.1:713-8258	SjF	SjM	OK	103.173	642.272	2.63811	-6.32998	2.45e-10	3.7e-08	yes
XLOC_015961	XLOC_015961	-	CCON0000101247.1:20821-21623	SjF	SjM	OK	3.77041	53.7721	3.83406	-4.38056	1.18e-05	0.000518108	yes
XLOC_015977	XLOC_015977	Sj_010118	CCON0000101267.1:46007-54372	SjF	SjM	OK	4.71433	96.6245	4.35726	-4.30957	1.64e-05	0.000673206	yes
XLOC_015980	XLOC_015980	Sj_010120	CCON0000101271.1:1892-3038	SjF	SjM	OK	78.9056	5.0323	-3.97084	3.88978	0.000100335	0.00286065	yes
XLOC_015991	XLOC_015991	Sj_010122	CCON0000101287.1:1896-9632	SjF	SjM	OK	3.17979	16.0014	2.3312	-3.29435	0.000986491	0.0161367	yes
XLOC_016017	XLOC_016017	Sj_010142	CCON0000101374.1:379-2496	SjF	SjM	OK	17.1733	113.148	2.71997	-3.94833	7.87e-05	0.00238348	yes
XLOC_016032	XLOC_016032	Sj_010152	CCON0000101424.1:496-5592	SjF	SjM	OK	41.4315	473.788	3.51544	-3.47916	0.000502986	0.00963159	yes
XLOC_016033	XLOC_016033	Sj_010153	CCON0000101425.1:298-1675	SjF	SjM	OK	0.242905	30.1133	6.95386	-4.59711	4.28e-06	0.000224519	yes
XLOC_016042	XLOC_016042	Sj_010160	CCON0000101477.1:1057-6911	SjF	SjM	OK	39.7513	6.77758	-2.55216	3.11047	0.00186787	0.0250896	yes
XLOC_016045	XLOC_016045	Sj_010161	CCON0000101484.1:68-10084	SjF	SjM	OK	0.67773	7.4194	3.45252	-2.95508	0.00312584	0.035428	yes
XLOC_016060	XLOC_016060	Sj_010171	CCON0000101498.1:15932-19541	SjF	SjM	OK	22.2913	2.28371	-3.28703	4.17102	3.03e-05	0.00111915	yes
XLOC_016063	XLOC_016063	Sj_010173	CCON0000101500.1:336-8955	SjF	SjM	OK	10.3834	39.061	1.91145	-2.85441	0.00431172	0.0432786	yes
XLOC_016065	XLOC_016065	-	CCON0000101503.1:673-11949	SjF	SjM	OK	7.38386	40.4587	2.454	-3.04338	0.00233939	0.0292833	yes
XLOC_016095	XLOC_016095	Sj_010191	CCON0000101552.1:149-3349	SjF	SjM	OK	16.4492	88.6799	2.43059	-3.2688	0.00108004	0.0173147	yes
XLOC_016098	XLOC_016098	Sj_010195	CCON0000101556.1:2411-10480	SjF	SjM	OK	2.39077	12.8281	2.42376	-2.99708	0.00272581	0.0324374	yes
XLOC_016100	XLOC_016100	Sj_010198	CCON0000101560.1:45-16178	SjF	SjM	OK	2.82367	17.578	2.63813	-4.55141	5.33e-06	0.000268551	yes
XLOC_016109	XLOC_016109	Sj_010205	CCON0000101571.1:13653-15534	SjF	SjM	OK	31.3671	142.662	2.18528	-4.84663	1.26e-06	7.9e-05	yes
XLOC_016144	XLOC_016144	-	CCON0000101610.1:24274-25730	SjF	SjM	OK	107.267	2.17153	-5.62635	7.39495	1.41e-13	3.33e-11	yes
XLOC_016145	XLOC_016145	-	CCON0000101610.1:25843-26121	SjF	SjM	OK	759.757	18.9389	-5.32611	6.35135	2.13e-10	3.24e-08	yes
XLOC_016151	XLOC_016151	Sj_010235	CCON0000101615.1:1293-2723	SjF	SjM	OK	1.88159	19.0601	3.34053	-3.34053	0.000836177	0.014133	yes
XLOC_016152	XLOC_016152	Sj_010236	CCON0000101616.1:8398-11191	SjF	SjM	OK	6.97686	32.0197	2.19831	-3.20429	0.00135396	0.0201807	yes
XLOC_016158	XLOC_016158	Sj_010240	CCON0000101623.1:4826-6000	SjF	SjM	OK	15.6468	82.1873	2.39304	-3.93486	8.32e-05	0.0024912	yes
XLOC_016170	XLOC_016170	-	CCON0000101644.1:8860-10096	SjF	SjM	OK	0.826991	8.97129	3.43937	-3.44782	0.00056513	0.0105495	yes
XLOC_016181	XLOC_016181	Sj_010255	CCON0000101682.1:227-9817	SjF	SjM	OK	81.6375	0	-1.79769e+308	-1.79769e+308	0.00228395	0.0288324	yes
XLOC_016192	XLOC_016192	Sj_010265	CCON0000101713.1:4868-6577	SjF	SjM	OK	1546	46.928	-5.04195	3.81741	0.00013486	0.00358569	yes
XLOC_016218	XLOC_016218	Sj_010286	CCON0000101789.1:184-5983	SjF	SjM	OK	47.9502	3.45593	-3.79439	3.89173	9.95e-05	0.00284622	yes
XLOC_016221	XLOC_016221	Sj_010289	CCON0000101801.1:56-8095	SjF	SjM	OK	78.4359	357.926	2.19007	-4.4116	1.03e-05	0.000469332	yes
XLOC_016252	XLOC_016252	-	CCON0000101915.1:33-1608	SjF	SjM	OK	0	22.5812	1.79769e+308	1.79769e+308	0.000154903	0.00399723	yes
XLOC_016271	XLOC_016271	-	CCON0000101968.1:4705-5081	SjF	SjM	OK	12.4252	111.004	3.15927	-3.51924	0.000432789	0.00865653	yes
XLOC_016278	XLOC_016278	-	CCON0000101987.1:1384-2379	SjF	SjM	OK	80.9771	496.752	2.61694	-3.0911	0.00199418	0.0262853	yes
XLOC_016281	XLOC_016281	Sj_010320	CCON0000102015.1:624-1430	SjF	SjM	OK	197.009	40.9642	-2.26583	2.78715	0.00531733	0.0494763	yes
XLOC_016282	XLOC_016282	-	CCON0000102015.1:21-441	SjF	SjM	OK	28.8782	0.710378	-5.34525	3.41685	0.000633497	0.0115356	yes
XLOC_016283	XLOC_016283	Sj_010322	CCON0000102028.1:292-5249	SjF	SjM	OK	68.461	230.402	1.7508	-3.19488	0.00139888	0.0206116	yes
XLOC_016287	XLOC_016287	Sj_010324	CCON0000102080.1:353-4154	SjF	SjM	OK	13.9253	109.035	2.96901	-3.67292	0.000239794	0.0056103	yes
XLOC_016288	XLOC_016288	-	CCON0000102082.1:14-1305	SjF	SjM	OK	9.42793	84.7788	3.16869	-4.46668	7.94e-06	0.000377688	yes
XLOC_016295	XLOC_016295	-	CCON0000102121.1:4523-4851	SjF	SjM	OK	219.94	1.19369	-7.52553	4.91246	8.99e-07	5.87e-05	yes
XLOC_016299	XLOC_016299	-	CCON0000102133.1:44-1488	SjF	SjM	OK	0.919689	10.317	3.48773	-3.38312	0.000716677	0.0126679	yes
XLOC_016307	XLOC_016307	Sj_010331	CCON0000102173.1:2509-3010	SjF	SjM	OK	25.0595	127.771	2.35012	-3.17323	0.00150753	0.0216373	yes
XLOC_016327	XLOC_016327	Sj_010342	CCON0000102264.1:2765-7546	SjF	SjM	OK	0.971944	33.463	5.10555	-3.30978	0.000933695	0.0153983	yes
XLOC_016329	XLOC_016329	Sj_010344	CCON0000102269.1:1227-3774	SjF	SjM	OK	27.9667	183.448	2.71359	-3.36055	0.000777868	0.0134297	yes
XLOC_016338	XLOC_016338	Sj_010351	CCON0000102285.1:427-22632	SjF	SjM	OK	1.06448	9.38433	3.1401	-3.4367	0.000588838	0.0108867	yes
XLOC_016346	XLOC_016346	Sj_010356	CCON0000102289.1:4811-5693	SjF	SjM	OK	4.58456	25.989	2.50304	-2.90291	0.00369707	0.0393824	yes
XLOC_016367	XLOC_016367	Sj_010368	CCON0000102336.1:32-994	SjF	SjM	OK	14.5689	61.8855	2.08671	-2.90787	0.00363895	0.0390001	yes
XLOC_016374	XLOC_016374	Sj_010373	CCON0000102351.1:246-771	SjF	SjM	OK	22.0248	157.106	2.83454	-3.66938	0.00024314	0.00566114	yes
XLOC_016381	XLOC_016381	-	CCON0000102374.1:9-2365	SjF	SjM	OK	1.99638	10.6665	2.41763	-2.95697	0.00310676	0.0353443	yes
XLOC_016401	XLOC_016401	Sj_010387	CCON0000102417.1:8680-22649	SjF	SjM	OK	2.76633	17.3006	2.64477	-4.10417	4.06e-05	0.00140109	yes
XLOC_016405	XLOC_016405	Sj_010390	CCON0000102419.1:2934-7778	SjF	SjM	OK	5.26882	36.6824	2.79954	-3.48357	0.000494779	0.00949327	yes
XLOC_016421	XLOC_016421	-	CCON0000102440.1:925-8858	SjF	SjM	OK	59.4942	9.65804	-2.62295	3.68704	0.000226878	0.00537985	yes
XLOC_016427	XLOC_016427	Sj_010405	CCON0000102451.1:141-5111	SjF	SjM	OK	19.0018	152.977	3.0091	-4.1381	3.5e-05	0.00125875	yes
XLOC_016447	XLOC_016447	Sj_010416	CCON0000102493.1:710-2563	SjF	SjM	OK	12.0551	123.094	3.35205	-4.30589	1.66e-05	0.000678732	yes
XLOC_016454	XLOC_016454	Sj_010421	CCON0000102505.1:5295-8146	SjF	SjM	OK	2.61648	37.3548	3.83559	-5.21961	1.79e-07	1.46e-05	yes
XLOC_016468	XLOC_016468	Sj_010429	CCON0000102517.1:2357-3326	SjF	SjM	OK	19.1651	75.2862	1.9739	-3.34458	0.000824075	0.0139897	yes
XLOC_016469	XLOC_016469	Sj_010430	CCON0000102519.1:1109-17426	SjF	SjM	OK	26.8004	132.813	2.30907	-5.21933	1.8e-07	1.46e-05	yes
XLOC_016470	XLOC_016470	Sj_010431	CCON0000102521.1:3886-10507	SjF	SjM	OK	332.769	2248.63	2.75646	-3.89033	0.000100107	0.00285839	yes
XLOC_016474	XLOC_016474	Sj_010435	CCON0000102535.1:181-8341	SjF	SjM	OK	2.27249	15.5216	2.77194	-3.75088	0.000176215	0.00442149	yes
XLOC_016502	XLOC_016502	-	CCON0000102571.1:1547-3330	SjF	SjM	OK	50.8871	8.02967	-2.66389	3.01198	0.0025955	0.0313311	yes
XLOC_016503	XLOC_016503	-	CCON0000102571.1:8558-12439	SjF	SjM	OK	44.1261	8.0655	-2.4518	3.08095	0.00206341	0.0268021	yes
XLOC_016506	XLOC_016506	Sj_010460	CCON0000102575.1:6646-22959	SjF	SjM	OK	59.5995	415.981	2.80315	-4.03604	5.44e-05	0.00177843	yes
XLOC_016510	XLOC_016510	Sj_010461	CCON0000102580.1:143-9326	SjF	SjM	OK	6.78129	50.9353	2.90903	-3.86809	0.000109691	0.00305962	yes
XLOC_016519	XLOC_016519	Sj_010468	CCON0000102599.1:1452-4950	SjF	SjM	OK	214.358	1269.89	2.56662	-3.71841	0.000200483	0.00490459	yes
XLOC_016527	XLOC_016527	Sj_010470	CCON0000102614.1:4850-5575	SjF	SjM	OK	14.0244	1.21286	-3.53145	3.32029	0.000899255	0.0148991	yes
XLOC_016562	XLOC_016562	-	CCON0000102737.1:1527-2014	SjF	SjM	OK	30.1384	1.64572	-4.19481	4.1303	3.62e-05	0.00129062	yes
XLOC_016564	XLOC_016564	Sj_010490	CCON0000102750.1:47-681	SjF	SjM	OK	106.112	423.109	1.99544	-4.16021	3.18e-05	0.00115576	yes
XLOC_016569	XLOC_016569	Sj_010493	CCON0000102762.1:637-6167	SjF	SjM	OK	26.7631	108.818	2.0236	-2.95907	0.00308571	0.0352652	yes
XLOC_016571	XLOC_016571	-	CCON0000102764.1:1118-2614	SjF	SjM	OK	23.0869	78.5553	1.76663	-3.07899	0.00207701	0.0269425	yes
XLOC_016584	XLOC_016584	-	CCON0000102818.1:1526-2759	SjF	SjM	OK	0.276457	6.98056	4.65822	-3.00816	0.00262839	0.0315897	yes
XLOC_016621	XLOC_016621	-	CCON0000103064.1:0-197	SjF	SjM	OK	478.14	2560.96	2.42118	-2.89072	0.00384363	0.0402986	yes
XLOC_016623	XLOC_016623	-	CCON0000103074.1:1763-1874	SjF	SjM	OK	79724	1574.71	-5.66186	3.63873	0.000273986	0.00619985	yes
XLOC_016627	XLOC_016627	Sj_010520	CCON0000103086.1:911-1568	SjF	SjM	OK	48.5736	134.068	1.46472	-2.86114	0.00422117	0.0426804	yes
XLOC_016628	XLOC_016628	-	CCON0000103089.1:1760-3349	SjF	SjM	OK	0.412168	4.50716	3.45092	-2.95371	0.00313978	0.0355045	yes
XLOC_016632	XLOC_016632	Sj_010523	CCON0000103106.1:2764-3603	SjF	SjM	OK	36.4418	236.732	2.69959	-3.95453	7.67e-05	0.00233496	yes
XLOC_016633	XLOC_016633	Sj_010523	CCON0000103106.1:3901-6358	SjF	SjM	OK	54.8064	255.69	2.22198	-3.11949	0.00181166	0.0245566	yes
XLOC_016636	XLOC_016636	Sj_010526	CCON0000103139.1:516-1032	SjF	SjM	OK	23.0196	130.827	2.50673	-3.38897	0.000701559	0.0125037	yes
XLOC_016646	XLOC_016646	Sj_010530	CCON0000103207.1:738-1646	SjF	SjM	OK	78.3959	379.431	2.27499	-3.08472	0.00203744	0.0265901	yes
XLOC_016686	XLOC_016686	Sj_010553	CCON0000103494.1:66-2800	SjF	SjM	OK	422.515	128.363	-1.71877	5.05369	4.33e-07	3.1e-05	yes
XLOC_016695	XLOC_016695	-	CCON0000103525.1:963-1776	SjF	SjM	OK	21.7598	2.34168	-3.21605	3.53301	0.000410864	0.00840985	yes
XLOC_016724	XLOC_016724	Sj_010576	CCON0000103668.1:29-946	SjF	SjM	OK	18.6465	0.308432	-5.91781	3.80847	0.000139827	0.00369212	yes
XLOC_016740	XLOC_016740	-	CCON0000103781.1:1419-2221	SjF	SjM	OK	311.861	60.072	-2.37614	3.28239	0.00102931	0.0167378	yes
XLOC_016741	XLOC_016741	-	CCON0000103781.1:207-1270	SjF	SjM	OK	4.29417	0.370862	-3.53343	2.90049	0.00372581	0.0396011	yes
XLOC_016747	XLOC_016747	Sj_010588	CCON0000103815.1:9726-15230	SjF	SjM	OK	125.628	456.089	1.86016	-3.36309	0.000770742	0.013334	yes
XLOC_016753	XLOC_016753	Sj_010591	CCON0000103823.1:63-8798	SjF	SjM	OK	0.247282	13.294	5.74848	-3.65976	0.000252456	0.00582883	yes
XLOC_016765	XLOC_016765	Sj_010600	CCON0000103865.1:5-2320	SjF	SjM	OK	62.3829	0	-1.79769e+308	-1.79769e+308	4.16e-05	0.00143	yes
XLOC_016771	XLOC_016771	Sj_010603	CCON0000103885.1:1656-2872	SjF	SjM	OK	51.0462	432.779	3.08375	-4.36216	1.29e-05	0.000552401	yes
XLOC_016772	XLOC_016772	Sj_010605	CCON0000103890.1:182-2584	SjF	SjM	OK	0.829371	7.60105	3.19611	-3.18678	0.00143867	0.0210054	yes
XLOC_016796	XLOC_016796	-	CCON0000103974.1:1286-1518	SjF	SjM	OK	1409.39	98.5751	-3.8377	5.06473	4.09e-07	2.97e-05	yes
XLOC_016842	XLOC_016842	-	CCON0000104150.1:483-856	SjF	SjM	OK	7.89331	98.5214	3.64173	-3.62077	0.000293728	0.00649432	yes
XLOC_016881	XLOC_016881	-	CCON0000104262.1:4-319	SjF	SjM	OK	4.62612	75.2768	4.02433	-3.47253	0.000515568	0.00980443	yes
XLOC_016904	XLOC_016904	-	CCON0000104327.1:1046-1633	SjF	SjM	OK	47.2449	0	-1.79769e+308	-1.79769e+308	0.00392974	0.040865	yes
XLOC_016919	XLOC_016919	Sj_010690	CCON0000104359.1:8630-10922	SjF	SjM	OK	0.472848	11.1618	4.56106	-2.94274	0.00325326	0.0364449	yes
XLOC_016956	XLOC_016956	Sj_010714	CCON0000104428.1:1536-4342	SjF	SjM	OK	214.281	661.008	1.62516	-3.06221	0.00219712	0.0279926	yes
XLOC_016959	XLOC_016959	-	CCON0000104432.1:2694-3581	SjF	SjM	OK	5.79301	0.464897	-3.63933	2.99549	0.00274005	0.0325668	yes
XLOC_016963	XLOC_016963	Sj_010718	CCON0000104437.1:1243-15873	SjF	SjM	OK	7.99459	30.1045	1.91288	-2.93475	0.00333821	0.037095	yes
XLOC_016965	XLOC_016965	Sj_010720	CCON0000104441.1:245-3831	SjF	SjM	OK	2.9257	30.8249	3.39725	-3.40218	0.000668508	0.0120491	yes
XLOC_016972	XLOC_016972	-	CCON0000104456.1:1487-3645	SjF	SjM	OK	406.115	1714.63	2.07793	-3.04796	0.00230398	0.0290094	yes
XLOC_016976	XLOC_016976	Sj_010726	CCON0000104458.1:9705-11022	SjF	SjM	OK	1.04469	11.9136	3.51146	-3.46157	0.00053704	0.0101527	yes
XLOC_016977	XLOC_016977	Sj_010727	CCON0000104461.1:2-18449	SjF	SjM	OK	2.87491	10.6182	1.88495	-3.68083	0.000232472	0.00547215	yes
XLOC_016978	XLOC_016978	Sj_010728	CCON0000104464.1:2420-4450	SjF	SjM	OK	100.093	570.34	2.51048	-2.81741	0.00484133	0.0465607	yes
XLOC_016982	XLOC_016982	Sj_010730	CCON0000104467.1:3675-24843	SjF	SjM	OK	1.13691	13.7738	3.59873	-3.57582	0.000349131	0.0074299	yes
XLOC_016986	XLOC_016986	-	CCON0000104475.1:38877-40398	SjF	SjM	OK	1898.5	9621.55	2.34141	-2.93116	0.00337696	0.0373536	yes
XLOC_016996	XLOC_016996	Sj_010744	CCON0000104482.1:1574-12723	SjF	SjM	OK	23.113	95.7078	2.04993	-3.26259	0.001104	0.0175242	yes
XLOC_017018	XLOC_017018	Sj_010759	CCON0000104505.1:1-5367	SjF	SjM	OK	100.12	455.74	2.18648	-3.17464	0.00150024	0.0215941	yes
XLOC_017019	XLOC_017019	Sj_010760	CCON0000104505.1:17088-23483	SjF	SjM	OK	114.281	664.851	2.54044	-4.39923	1.09e-05	0.00049223	yes
XLOC_017036	XLOC_017036	Sj_010765	CCON0000104515.1:104-17065	SjF	SjM	OK	71.9762	21.0336	-1.77482	2.79222	0.00523479	0.0490257	yes
XLOC_017045	XLOC_017045	-	CCON0000104524.1:2606-5930	SjF	SjM	OK	1.93153	9.37849	2.27961	-2.95536	0.003123	0.0354172	yes
XLOC_017054	XLOC_017054	Sj_010775	CCON0000104533.1:9854-13101	SjF	SjM	OK	1.23819	10.5286	3.088	-3.73636	0.000186704	0.0046085	yes
XLOC_017056	XLOC_017056	Sj_010774	CCON0000104533.1:5741-6035	SjF	SjM	OK	2.78152	66.9727	4.58963	-2.96117	0.00306472	0.0351069	yes
XLOC_017066	XLOC_017066	-	CCON0000104543.1:4600-4888	SjF	SjM	OK	35.4281	250.867	2.82395	-3.36913	0.000754055	0.0131598	yes
XLOC_017076	XLOC_017076	Sj_010790	CCON0000104563.1:296-22294	SjF	SjM	OK	27.0332	88.5631	1.71197	-3.21675	0.00129654	0.0195188	yes
XLOC_017080	XLOC_017080	Sj_010792	CCON0000104569.1:4702-6678	SjF	SjM	OK	0	6.4245	1.79769e+308	1.79769e+308	0.00364228	0.039014	yes
XLOC_017124	XLOC_017124	Sj_010819	CCON0000104615.1:11476-12322	SjF	SjM	OK	5.71567	0.494081	-3.5321	2.8994	0.00373873	0.0396562	yes
XLOC_017136	XLOC_017136	-	CCON0000104629.1:48-964	SjF	SjM	OK	18.4448	573.387	4.95822	-6.62714	3.42e-11	6.35e-09	yes
XLOC_017138	XLOC_017138	-	CCON0000104629.1:4517-5583	SjF	SjM	OK	14.0586	503.926	5.16369	-6.81976	9.12e-12	1.83e-09	yes
XLOC_017153	XLOC_017153	Sj_010840	CCON0000104651.1:3700-8339	SjF	SjM	OK	57.1097	136.066	1.2525	-3.09036	0.00199911	0.0262853	yes
XLOC_017175	XLOC_017175	Sj_010855	CCON0000104693.1:292-7619	SjF	SjM	OK	8.45156	57.0445	2.7548	-3.42051	0.000625028	0.0113922	yes
XLOC_017179	XLOC_017179	Sj_010858	CCON0000104703.1:3253-13061	SjF	SjM	OK	7.09191	46.2987	2.70672	-3.89614	9.77e-05	0.00281156	yes
XLOC_017180	XLOC_017180	Sj_010859	CCON0000104704.1:148-8255	SjF	SjM	OK	33.6011	150.697	2.16507	-3.2461	0.00116998	0.0182563	yes
XLOC_017182	XLOC_017182	Sj_010859	CCON0000104704.1:8459-8810	SjF	SjM	OK	46.6655	233.622	2.32375	-3.1184	0.00181836	0.0245957	yes
XLOC_017185	XLOC_017185	Sj_010863	CCON0000104706.1:498-7584	SjF	SjM	OK	3.28126	28.0472	3.09554	-3.54981	0.000385516	0.00801406	yes
XLOC_017188	XLOC_017188	-	CCON0000104708.1:7561-12511	SjF	SjM	OK	32.7772	120.223	1.87494	-2.78703	0.00531939	0.0494763	yes
XLOC_017193	XLOC_017193	Sj_010868	CCON0000104712.1:272-1810	SjF	SjM	OK	2.31321	12.7302	2.46029	-3.0778	0.00208536	0.0270145	yes
XLOC_017200	XLOC_017200	Sj_010874	CCON0000104718.1:3362-10118	SjF	SjM	OK	40.5879	167.939	2.04882	-3.75064	0.000176383	0.00442149	yes
XLOC_017210	XLOC_017210	Sj_010880	CCON0000104734.1:3253-14214	SjF	SjM	OK	3.7749	28.4263	2.91272	-3.23293	0.00122527	0.0188448	yes
XLOC_017225	XLOC_017225	-	CCON0000104752.1:2122-3711	SjF	SjM	OK	0.824335	6.93409	3.0724	-2.95642	0.0031123	0.0353627	yes
XLOC_017234	XLOC_017234	Sj_010893	CCON0000104759.1:2569-6255	SjF	SjM	OK	0.997163	8.06667	3.01607	-2.88159	0.00395673	0.0410423	yes
XLOC_017235	XLOC_017235	Sj_010893	CCON0000104759.1:7198-7637	SjF	SjM	OK	7.55229	62.0498	3.03844	-4.35702	1.32e-05	0.000561776	yes
XLOC_017241	XLOC_017241	-	CCON0000104765.1:650-1059	SjF	SjM	OK	320.534	16.0159	-4.3229	3.91993	8.86e-05	0.00261818	yes
XLOC_017242	XLOC_017242	-	CCON0000104765.1:650-1059	SjF	SjM	OK	341.256	24.1166	-3.82276	3.91802	8.93e-05	0.00263094	yes
XLOC_017250	XLOC_017250	Sj_010902	CCON0000104794.1:5268-11831	SjF	SjM	OK	3.44813	35.3299	3.357	-4.23325	2.3e-05	0.000901812	yes
XLOC_017276	XLOC_017276	Sj_010916	CCON0000104852.1:12757-23051	SjF	SjM	OK	4.6144	15.1178	1.71203	-3.12027	0.00180684	0.024543	yes
XLOC_017277	XLOC_017277	Sj_010917	CCON0000104854.1:365-10731	SjF	SjM	OK	13.1732	62.1154	2.23734	-5.23266	1.67e-07	1.38e-05	yes
XLOC_017284	XLOC_017284	Sj_010921	CCON0000104863.1:13536-18816	SjF	SjM	OK	177.535	946.253	2.41412	-5.49309	3.95e-08	3.78e-06	yes
XLOC_017288	XLOC_017288	-	CCON0000104864.1:2796-5831	SjF	SjM	OK	1.92512	10.5592	2.45548	-3.1527	0.00161767	0.0226921	yes
XLOC_017290	XLOC_017290	-	CCON0000104864.1:8230-9606	SjF	SjM	OK	8.26575	47.5946	2.52558	-3.51251	0.000443888	0.00880545	yes
XLOC_017320	XLOC_017320	Sj_010942	CCON0000104895.1:0-22347	SjF	SjM	OK	4.10264	22.0438	2.42575	-3.36522	0.000764832	0.0132998	yes
XLOC_017328	XLOC_017328	Sj_010944	CCON0000104898.1:16-8043	SjF	SjM	OK	3.83768	18.9302	2.30238	-3.06729	0.00216006	0.0276299	yes
XLOC_017352	XLOC_017352	Sj_010961	CCON0000104965.1:2231-3365	SjF	SjM	OK	32.0737	4.28604	-2.90368	3.68244	0.000231015	0.00545783	yes
XLOC_017354	XLOC_017354	Sj_010962	CCON0000104968.1:1503-1908	SjF	SjM	OK	644.794	149.077	-2.11278	3.37791	0.000730401	0.0128514	yes
XLOC_017358	XLOC_017358	-	CCON0000104991.1:455-990	SjF	SjM	OK	0	33.9576	1.79769e+308	1.79769e+308	0.00360326	0.0387402	yes
XLOC_017360	XLOC_017360	Sj_010967	CCON0000104999.1:4440-13925	SjF	SjM	OK	45.6809	171.526	1.90876	-2.9495	0.00318286	0.0358853	yes
XLOC_017395	XLOC_017395	Sj_010991	CCON0000105115.1:2-4548	SjF	SjM	OK	5.66293	45.1253	2.99431	-3.91509	9.04e-05	0.002651	yes
XLOC_017396	XLOC_017396	-	CCON0000105117.1:41-2386	SjF	SjM	OK	0.879123	8.5515	3.28204	-3.27802	0.00104538	0.0169562	yes
XLOC_017400	XLOC_017400	-	CCON0000105124.1:134-878	SjF	SjM	OK	7.2896	0.878287	-3.05308	2.87314	0.00406418	0.0416384	yes
XLOC_017401	XLOC_017401	Sj_010992	CCON0000105125.1:64-574	SjF	SjM	OK	11.8195	73.8801	2.64401	-3.54184	0.00039735	0.00819407	yes
XLOC_017409	XLOC_017409	Sj_010998	CCON0000105148.1:3773-7353	SjF	SjM	OK	68.3134	0	-1.79769e+308	-1.79769e+308	0.0023786	0.0296014	yes
XLOC_017415	XLOC_017415	Sj_011002	CCON0000105155.1:0-6726	SjF	SjM	OK	11.1876	36.8227	1.71869	-2.91281	0.00358193	0.0386216	yes
XLOC_017431	XLOC_017431	Sj_011013	CCON0000105182.1:561-12922	SjF	SjM	OK	2.79134	16.0311	2.52184	-3.06757	0.00215806	0.0276225	yes
XLOC_017432	XLOC_017432	-	CCON0000105182.1:14465-16047	SjF	SjM	OK	0.621362	6.50443	3.38792	-3.39284	0.000691723	0.0123741	yes
XLOC_017437	XLOC_017437	Sj_011016	CCON0000105191.1:1492-11781	SjF	SjM	OK	32.9229	80.0791	1.28233	-3.03318	0.00241994	0.0299532	yes
XLOC_017443	XLOC_017443	Sj_011021	CCON0000105194.1:188-20270	SjF	SjM	OK	1.33092	24.8741	4.22415	-2.78691	0.00532136	0.0494763	yes
XLOC_017444	XLOC_017444	Sj_011022	CCON0000105194.1:20591-44795	SjF	SjM	OK	1.01065	11.1584	3.46477	-3.47531	0.000510267	0.009742	yes
XLOC_017452	XLOC_017452	Sj_011026	CCON0000105198.1:7900-9739	SjF	SjM	OK	9.0567	27.4247	1.59842	-3.11806	0.00182047	0.024607	yes
XLOC_017465	XLOC_017465	Sj_011040,Sj_011041	CCON0000105209.1:6075-89447	SjF	SjM	OK	1.57306	10.9581	2.80035	-3.21329	0.00131224	0.0196959	yes
XLOC_017480	XLOC_017480	Sj_011050	CCON0000105224.1:3640-4192	SjF	SjM	OK	1.59442	20.6671	3.69623	-3.17366	0.0015053	0.0216346	yes
XLOC_017484	XLOC_017484	Sj_011051	CCON0000105226.1:6029-7268	SjF	SjM	OK	241.843	10.723	-4.49529	8.04966	8.88e-16	2.81e-13	yes
XLOC_017487	XLOC_017487	Sj_011053	CCON0000105231.1:2545-6688	SjF	SjM	OK	4.21666	29.6606	2.81437	-3.48754	0.000487484	0.00939063	yes
XLOC_017496	XLOC_017496	Sj_011055	CCON0000105253.1:8947-9349	SjF	SjM	OK	1665.71	0	-1.79769e+308	-1.79769e+308	0.000583351	0.0108203	yes
XLOC_017497	XLOC_017497	Sj_011056	CCON0000105253.1:783-1458	SjF	SjM	OK	1113.53	2.00797	-9.11519	9.79227	0	0	yes
XLOC_017498	XLOC_017498	-	CCON0000105253.1:1695-2016	SjF	SjM	OK	114.757	0	-1.79769e+308	-1.79769e+308	0.00470544	0.0458941	yes
XLOC_017499	XLOC_017499	Sj_011057	CCON0000105254.1:1201-6807	SjF	SjM	OK	82.3601	378.747	2.20122	-2.95417	0.00313513	0.0354922	yes
XLOC_017504	XLOC_017504	-	CCON0000105261.1:7720-8458	SjF	SjM	OK	27.9013	0	-1.79769e+308	-1.79769e+308	0.00463539	0.0454405	yes
XLOC_017505	XLOC_017505	-	CCON0000105261.1:13771-13918	SjF	SjM	OK	46771.7	0	-1.79769e+308	-1.79769e+308	0.00440204	0.0438885	yes
XLOC_017510	XLOC_017510	-	CCON0000105267.1:1197-2108	SjF	SjM	OK	0.400004	9.43656	4.56017	-2.94217	0.00325924	0.0364907	yes
XLOC_017523	XLOC_017523	Sj_011072	CCON0000105290.1:4072-12573	SjF	SjM	OK	1.1647	9.32972	3.00188	-3.45845	0.000543301	0.0102498	yes
XLOC_017526	XLOC_017526	Sj_011076	CCON0000105292.1:19173-30269	SjF	SjM	OK	9.63472	41.8195	2.11786	-4.05514	5.01e-05	0.00166172	yes
XLOC_017527	XLOC_017527	Sj_011077	CCON0000105293.1:5317-21751	SjF	SjM	OK	18.4955	2.13454	-3.11517	3.38506	0.000711636	0.012629	yes
XLOC_017540	XLOC_017540	Sj_011088	CCON0000105306.1:1506-13912	SjF	SjM	OK	9.9168	38.63	1.96177	-3.38497	0.000711863	0.012629	yes
XLOC_017573	XLOC_017573	Sj_011103	CCON0000105326.1:4397-28788	SjF	SjM	OK	1.80212	13.6436	2.92045	-2.82375	0.00474653	0.0462014	yes
XLOC_017585	XLOC_017585	-	CCON0000105345.1:8098-8559	SjF	SjM	OK	38429.4	279922	2.86474	-3.99558	6.45e-05	0.00202877	yes
XLOC_017588	XLOC_017588	-	CCON0000105347.1:3232-12745	SjF	SjM	OK	393.692	55.1488	-2.83566	3.23863	0.00120107	0.0185464	yes
XLOC_017589	XLOC_017589	Sj_011107	CCON0000105349.1:1247-3210	SjF	SjM	OK	5.63718	67.0608	3.57242	-4.39628	1.1e-05	0.000497788	yes
XLOC_017598	XLOC_017598	Sj_011113	CCON0000105364.1:9176-10358	SjF	SjM	OK	671.754	0.652488	-10.0078	9.83619	0	0	yes
XLOC_017618	XLOC_017618	Sj_011128	CCON0000105422.1:4654-15584	SjF	SjM	OK	11.0572	0.42794	-4.69144	4.12159	3.76e-05	0.0013253	yes
XLOC_017619	XLOC_017619	-	CCON0000105422.1:13-649	SjF	SjM	OK	30.4045	0.364116	-6.38374	4.12407	3.72e-05	0.00131354	yes
XLOC_017623	XLOC_017623	-	CCON0000105450.1:4614-6894	SjF	SjM	OK	2.89831	28.1394	3.27931	-4.38404	1.16e-05	0.000513387	yes
XLOC_017624	XLOC_017624	Sj_011132	CCON0000105452.1:1153-6468	SjF	SjM	OK	163.824	760.572	2.21494	-3.32173	0.000894613	0.0148476	yes
XLOC_017629	XLOC_017629	Sj_011136	CCON0000105459.1:686-6897	SjF	SjM	OK	0.943389	7.06022	2.90379	-2.88026	0.00397343	0.0411014	yes
XLOC_017631	XLOC_017631	Sj_011138	CCON0000105462.1:23939-28737	SjF	SjM	OK	0	5.12097	1.79769e+308	1.79769e+308	0.00128076	0.0194123	yes
XLOC_017643	XLOC_017643	Sj_011148	CCON0000105478.1:8247-9336	SjF	SjM	OK	27.2187	129.697	2.25248	-2.91643	0.00354066	0.0383773	yes
XLOC_017646	XLOC_017646	Sj_011151	CCON0000105480.1:16619-25076	SjF	SjM	OK	1372.67	213.262	-2.68629	5.58658	2.32e-08	2.35e-06	yes
XLOC_017648	XLOC_017648	Sj_011153	CCON0000105482.1:4444-12403	SjF	SjM	OK	19.4025	87.7952	2.1779	-3.63644	0.000276434	0.00624317	yes
XLOC_017659	XLOC_017659	-	CCON0000105518.1:830-977	SjF	SjM	OK	17539.4	932.003	-4.23412	3.56131	0.000369011	0.00775044	yes
XLOC_017662	XLOC_017662	-	CCON0000105518.1:4190-4305	SjF	SjM	OK	1750000	13078.9	-7.06206	8.57241	0	0	yes
XLOC_017676	XLOC_017676	Sj_011170	CCON0000105566.1:6-10314	SjF	SjM	OK	29.1138	88.1413	1.59811	-3.62795	0.000285682	0.00636014	yes
XLOC_017689	XLOC_017689	Sj_011182	CCON0000105644.1:100-6216	SjF	SjM	OK	220.399	12.6159	-4.1268	4.22304	2.41e-05	0.000936065	yes
XLOC_017700	XLOC_017700	Sj_011191	CCON0000105732.1:2975-3557	SjF	SjM	OK	9.56964	0.414646	-4.52851	2.85002	0.00437169	0.043631	yes
XLOC_017701	XLOC_017701	-	CCON0000105732.1:4897-5424	SjF	SjM	OK	11.99	1.44871	-3.049	2.8693	0.00411381	0.0419272	yes
XLOC_017709	XLOC_017709	Sj_011196	CCON0000105740.1:2870-14961	SjF	SjM	OK	22.9435	3.36698	-2.76856	4.52874	5.93e-06	0.000292166	yes
XLOC_017718	XLOC_017718	Sj_011201	CCON0000105760.1:45995-65767	SjF	SjM	OK	0	14.0766	1.79769e+308	1.79769e+308	0.00344361	0.0378783	yes
XLOC_017737	XLOC_017737	Sj_011212	CCON0000105788.1:6961-7475	SjF	SjM	OK	2.67252	23.1128	3.11242	-3.09768	0.00195041	0.0259276	yes
XLOC_017754	XLOC_017754	Sj_011222	CCON0000105882.1:1488-6053	SjF	SjM	OK	68.5955	22.6632	-1.59776	3.6686	0.000243886	0.00566484	yes
XLOC_017766	XLOC_017766	Sj_011230	CCON0000105954.1:1522-2413	SjF	SjM	OK	6.28228	83.0111	3.72394	-4.60086	4.21e-06	0.000221288	yes
XLOC_017768	XLOC_017768	-	CCON0000105964.1:9-199	SjF	SjM	OK	37338.8	0	-1.79769e+308	-1.79769e+308	0.000272984	0.00619169	yes
XLOC_017796	XLOC_017796	-	CCON0000106137.1:796-1063	SjF	SjM	OK	11.282	132.643	3.55546	-3.5699	0.000357124	0.00754181	yes
XLOC_017808	XLOC_017808	-	CCON0000106186.1:2-583	SjF	SjM	OK	0	20.37	1.79769e+308	1.79769e+308	0.00490399	0.0468366	yes
XLOC_017818	XLOC_017818	Sj_011258	CCON0000106294.1:151-2357	SjF	SjM	OK	809.687	246.967	-1.71305	3.49004	0.000482944	0.00931248	yes
XLOC_017819	XLOC_017819	Sj_011259	CCON0000106300.1:458-674	SjF	SjM	OK	167.02	13.7431	-3.60324	2.97677	0.00291306	0.0340363	yes
XLOC_017846	XLOC_017846	-	CCON0000106533.1:58-1331	SjF	SjM	OK	47.0786	438.812	3.22046	-4.46395	8.05e-06	0.000381594	yes
XLOC_017855	XLOC_017855	Sj_011278	CCON0000106611.1:1668-9947	SjF	SjM	OK	81.0208	0.295985	-8.09663	5.48681	4.09e-08	3.87e-06	yes
XLOC_017860	XLOC_017860	Sj_011283	CCON0000106658.1:21-1501	SjF	SjM	OK	143.024	37.1556	-1.9446	2.78741	0.00531317	0.0494717	yes
XLOC_017874	XLOC_017874	Sj_011293	CCON0000106718.1:1511-5803	SjF	SjM	OK	11.7028	87.5208	2.90277	-3.47858	0.000504081	0.00964298	yes
XLOC_017875	XLOC_017875	Sj_011294	CCON0000106721.1:54-1154	SjF	SjM	OK	1847.58	4.71224	-8.61501	6.71908	1.83e-11	3.53e-09	yes
XLOC_017876	XLOC_017876	Sj_011295	CCON0000106725.1:1674-4002	SjF	SjM	OK	35.7999	142.173	1.98962	-2.99123	0.00277856	0.0328062	yes
XLOC_017880	XLOC_017880	Sj_011298	CCON0000106738.1:50-2165	SjF	SjM	OK	8.56367	36.7031	2.0996	-2.94562	0.00322306	0.0362116	yes
XLOC_017884	XLOC_017884	Sj_011302	CCON0000106748.1:275-8636	SjF	SjM	OK	14.8349	68.4508	2.20608	-3.23983	0.00119601	0.0185127	yes
XLOC_017887	XLOC_017887	Sj_011304	CCON0000106757.1:818-11356	SjF	SjM	OK	1.11924	8.17085	2.86797	-2.84236	0.00447816	0.0444488	yes
XLOC_017912	XLOC_017912	Sj_011316	CCON0000106808.1:2807-3239	SjF	SjM	OK	60.854	251.001	2.04427	-2.91639	0.00354108	0.0383773	yes
XLOC_017920	XLOC_017920	Sj_011319	CCON0000106817.1:31-13619	SjF	SjM	OK	30.0847	172.42	2.51883	-4.33149	1.48e-05	0.000622796	yes
XLOC_017927	XLOC_017927	-	CCON0000106828.1:8255-9573	SjF	SjM	OK	61.859	228.587	1.88568	-2.92185	0.00347958	0.0380526	yes
XLOC_017944	XLOC_017944	Sj_011329	CCON0000106852.1:2783-11192	SjF	SjM	OK	55.8503	21.5918	-1.37108	3.38822	0.000703487	0.0125149	yes
XLOC_017945	XLOC_017945	-	CCON0000106855.1:3475-4549	SjF	SjM	OK	19.5081	2.35171	-3.05229	3.5151	0.000439597	0.00874752	yes
XLOC_017951	XLOC_017951	-	CCON0000106866.1:0-3862	SjF	SjM	OK	2464.3	6112.2	1.31051	-3.16567	0.00154725	0.0219595	yes
XLOC_017968	XLOC_017968	-	CCON0000106959.1:813-4474	SjF	SjM	OK	4.74907	35.3303	2.89519	-3.74807	0.000178197	0.00444964	yes
XLOC_017984	XLOC_017984	Sj_011352	CCON0000107099.1:9-5425	SjF	SjM	OK	122.036	1.56544	-6.28459	9.37413	0	0	yes
XLOC_017996	XLOC_017996	Sj_011360	CCON0000107216.1:75-3981	SjF	SjM	OK	10.3563	46.9023	2.17915	-3.05931	0.00221846	0.0282087	yes
XLOC_017998	XLOC_017998	-	CCON0000107242.1:6-1311	SjF	SjM	OK	4.65475	21.617	2.21539	-2.78825	0.00529939	0.0493672	yes
XLOC_018001	XLOC_018001	-	CCON0000107249.1:539-1276	SjF	SjM	OK	43.7704	3.55834	-3.62068	4.20158	2.65e-05	0.00100515	yes
XLOC_018010	XLOC_018010	-	CCON0000107299.1:41-1873	SjF	SjM	OK	17.9654	1.56545	-3.52057	2.88993	0.00385323	0.0403555	yes
XLOC_018027	XLOC_018027	Sj_011380	CCON0000107501.1:10-2002	SjF	SjM	OK	101.643	1.70966	-5.89366	6.45767	1.06e-10	1.8e-08	yes
XLOC_018037	XLOC_018037	Sj_011389	CCON0000107622.1:117-889	SjF	SjM	OK	8.50142	0.318792	-4.73702	2.99183	0.00277311	0.0328062	yes
XLOC_018039	XLOC_018039	-	CCON0000107635.1:16-1706	SjF	SjM	OK	17.2988	99.3655	2.52207	-3.72101	0.000198431	0.00486056	yes
XLOC_018040	XLOC_018040	-	CCON0000107635.1:1768-2687	SjF	SjM	OK	1.18683	19.999	4.07474	-4.13946	3.48e-05	0.00125365	yes
XLOC_018044	XLOC_018044	-	CCON0000107678.1:17-1418	SjF	SjM	OK	16429.9	5043.81	-1.70374	2.81794	0.00483334	0.0465302	yes
XLOC_018045	XLOC_018045	-	CCON0000107693.1:16-6553	SjF	SjM	OK	15.7583	2.88236	-2.45079	3.67589	0.000237019	0.00556562	yes
XLOC_018049	XLOC_018049	-	CCON0000107732.1:60-862	SjF	SjM	OK	7.43955	231.074	4.95699	-3.20639	0.00134411	0.0200495	yes
XLOC_018065	XLOC_018065	-	CCON0000107893.1:0-1482	SjF	SjM	OK	0.89263	8.13593	3.18817	-3.07485	0.00210612	0.0271921	yes
XLOC_018067	XLOC_018067	Sj_011404	CCON0000107905.1:505-2683	SjF	SjM	OK	15.3495	0.892868	-4.1036	4.02818	5.62e-05	0.00182658	yes
XLOC_018094	XLOC_018094	Sj_011420	CCON0000108126.1:76-1396	SjF	SjM	OK	108.189	0.5726	-7.56181	7.72455	1.13e-14	3.17e-12	yes
XLOC_018112	XLOC_018112	-	CCON0000108308.1:2-2054	SjF	SjM	OK	0	25.5677	1.79769e+308	1.79769e+308	0.00377799	0.0399358	yes
XLOC_018135	XLOC_018135	-	CCON0000108649.1:151-771	SjF	SjM	OK	15.5323	1.56181	-3.31398	3.00345	0.0026694	0.0319632	yes
XLOC_018139	XLOC_018139	-	CCON0000108713.1:2194-2581	SjF	SjM	OK	407.625	37.399	-3.44617	4.82652	1.39e-06	8.6e-05	yes
XLOC_018143	XLOC_018143	Sj_011443	CCON0000108755.1:2457-4222	SjF	SjM	OK	1.0201	35.7113	5.1296	-3.32598	0.000881073	0.0146864	yes
XLOC_018163	XLOC_018163	-	CCON0000108957.1:877-1042	SjF	SjM	OK	1072.34	15404.5	3.84452	-3.30964	0.000934173	0.0153983	yes
XLOC_018173	XLOC_018173	Sj_011459	CCON0000109060.1:1782-3718	SjF	SjM	OK	0.352226	5.92418	4.07204	-3.51748	0.000435657	0.00868704	yes
XLOC_018183	XLOC_018183	Sj_011464	CCON0000109137.1:14-291	SjF	SjM	OK	0	122.648	1.79769e+308	1.79769e+308	0.00396345	0.0410423	yes
XLOC_018186	XLOC_018186	-	CCON0000109160.1:0-315	SjF	SjM	OK	210.488	10.5652	-4.31635	4.74545	2.08e-06	0.000122801	yes
XLOC_018188	XLOC_018188	-	CCON0000109164.1:5-352	SjF	SjM	OK	143.571	3.13992	-5.51489	5.5783	2.43e-08	2.44e-06	yes
XLOC_018189	XLOC_018189	-	CCON0000109164.1:492-1041	SjF	SjM	OK	76.3687	0.906139	-6.3971	5.58415	2.35e-08	2.37e-06	yes
XLOC_018195	XLOC_018195	Sj_011470	CCON0000109215.1:651-1414	SjF	SjM	OK	1.55151	33.2206	4.42034	-3.8391	0.000123486	0.00334296	yes
XLOC_018209	XLOC_018209	Sj_011479	CCON0000109382.1:229-1707	SjF	SjM	OK	42.771	186.146	2.12173	-3.09048	0.00199831	0.0262853	yes
XLOC_018244	XLOC_018244	Sj_011503	CCON0000109744.1:865-1328	SjF	SjM	OK	42.8513	210.155	2.29405	-2.82129	0.00478314	0.0463474	yes
XLOC_018246	XLOC_018246	Sj_011505	CCON0000109758.1:2-2737	SjF	SjM	OK	20.8308	179.111	3.10407	-4.59473	4.33e-06	0.000226051	yes
XLOC_018257	XLOC_018257	Sj_011513	CCON0000109934.1:759-1626	SjF	SjM	OK	26.4132	0.957379	-4.78602	4.61011	4.02e-06	0.00021227	yes
XLOC_018286	XLOC_018286	-	CCON0000110170.1:185-1034	SjF	SjM	OK	19.2572	87.5443	2.18461	-3.08517	0.00203433	0.0265882	yes
XLOC_018293	XLOC_018293	-	CCON0000110228.1:303-1923	SjF	SjM	OK	10.1481	1.20721	-3.07146	3.42665	0.000611072	0.01118	yes
XLOC_018297	XLOC_018297	-	CCON0000110242.1:813-1142	SjF	SjM	OK	4.15912	61.6164	3.88897	-3.3479	0.000814274	0.013909	yes
XLOC_018328	XLOC_018328	Sj_011558	CCON0000110315.1:1798-10630	SjF	SjM	OK	11.1647	57.5359	2.36551	-5.68112	1.34e-08	1.42e-06	yes
XLOC_018334	XLOC_018334	-	CCON0000110329.1:1037-2881	SjF	SjM	OK	20.3772	116.935	2.52068	-2.92337	0.00346261	0.0379719	yes
XLOC_018366	XLOC_018366	Sj_011577	CCON0000110495.1:76-1117	SjF	SjM	OK	0.921507	13.7235	3.89651	-3.35676	0.000788606	0.0135787	yes
XLOC_018390	XLOC_018390	Sj_011587	CCON0000110593.1:9563-9974	SjF	SjM	OK	2022.91	10.3555	-7.60989	9.44711	0	0	yes
XLOC_018402	XLOC_018402	Sj_011593	CCON0000110652.1:832-5893	SjF	SjM	OK	2.24784	19.1067	3.08747	-3.33013	0.000868047	0.0145443	yes
XLOC_018411	XLOC_018411	-	CCON0000110733.1:6704-7265	SjF	SjM	OK	21.7797	0.4383	-5.63492	3.61741	0.000297561	0.00657154	yes
XLOC_018426	XLOC_018426	-	CCON0000110776.1:12-278	SjF	SjM	OK	49.5344	271.112	2.45239	-2.93503	0.00333516	0.0370826	yes
XLOC_018427	XLOC_018427	-	CCON0000110787.1:2-1223	SjF	SjM	OK	3.63579	24.0109	2.72335	-3.30112	0.000963003	0.015806	yes
XLOC_018446	XLOC_018446	Sj_011625	CCON0000110876.1:2053-2746	SjF	SjM	OK	69.3969	466.504	2.74895	-4.03471	5.47e-05	0.00178549	yes
XLOC_018451	XLOC_018451	Sj_011628	CCON0000110888.1:3576-10784	SjF	SjM	OK	5.58439	16.8994	1.5975	-2.80737	0.00499478	0.0474709	yes
XLOC_018516	XLOC_018516	-	CCON0000111136.1:474-1347	SjF	SjM	OK	11.8942	1.07126	-3.47288	3.37187	0.000746593	0.0130532	yes
XLOC_018524	XLOC_018524	Sj_011676	CCON0000111183.1:109-2194	SjF	SjM	OK	39.4676	150.471	1.93074	-3.00566	0.00265003	0.0318103	yes
XLOC_018533	XLOC_018533	-	CCON0000111241.1:8-1180	SjF	SjM	OK	2.93638	19.6098	2.73946	-3.14944	0.00163583	0.0228969	yes
XLOC_018536	XLOC_018536	-	CCON0000111276.1:3659-4374	SjF	SjM	OK	1.64842	14.2151	3.10826	-3.09355	0.00197777	0.0262034	yes
XLOC_018543	XLOC_018543	-	CCON0000111313.1:1590-1761	SjF	SjM	OK	6500.34	487.794	-3.73617	3.08553	0.00203193	0.0265882	yes
XLOC_018544	XLOC_018544	-	CCON0000111320.1:1192-1338	SjF	SjM	OK	482550	1433.87	-8.39462	9.01149	0	0	yes
XLOC_018568	XLOC_018568	Sj_011707	CCON0000111583.1:297-1372	SjF	SjM	OK	13.6821	176.699	3.69093	-4.91971	8.67e-07	5.69e-05	yes
XLOC_018594	XLOC_018594	-	CCON0000111811.1:1294-1662	SjF	SjM	OK	43.8235	0.921207	-5.57203	3.57469	0.000350645	0.0074539	yes
XLOC_018632	XLOC_018632	Sj_011738	CCON0000112104.1:23-955	SjF	SjM	OK	28.2731	72.8295	1.36509	-3.0126	0.00259023	0.0313237	yes
XLOC_018641	XLOC_018641	Sj_011742	CCON0000112173.1:118-383	SjF	SjM	OK	1600.34	23340.6	3.86639	-5.23779	1.63e-07	1.35e-05	yes
XLOC_018642	XLOC_018642	-	CCON0000112173.1:864-2319	SjF	SjM	OK	3.45653	91.6081	4.72808	-4.72823	2.26e-06	0.000131672	yes
XLOC_018646	XLOC_018646	-	CCON0000112198.1:0-206	SjF	SjM	OK	426.387	2214.33	2.37663	-3.12104	0.00180214	0.0244965	yes
XLOC_018650	XLOC_018650	-	CCON0000112223.1:5-1059	SjF	SjM	OK	11.348	0.374738	-4.92041	4.19801	2.69e-05	0.00101713	yes
XLOC_018676	XLOC_018676	-	CCON0000112363.1:3903-5853	SjF	SjM	OK	17.4252	70.3808	2.01401	-2.96185	0.00305793	0.03505	yes
XLOC_018696	XLOC_018696	-	CCON0000112598.1:593-1013	SjF	SjM	OK	0	44.7538	1.79769e+308	1.79769e+308	0.00401947	0.0413817	yes
XLOC_018715	XLOC_018715	Sj_011776	CCON0000112960.1:76-1254	SjF	SjM	OK	6.19401	66.2025	3.41794	-3.41023	0.00064908	0.0117529	yes
XLOC_018730	XLOC_018730	Sj_011781	CCON0000113102.1:21-1033	SjF	SjM	OK	8.51773	55.5411	2.70501	-3.06272	0.00219337	0.0279633	yes
XLOC_018736	XLOC_018736	-	CCON0000113183.1:248-3083	SjF	SjM	OK	24.1505	0.163287	-7.2085	4.6909	2.72e-06	0.000154526	yes
XLOC_018741	XLOC_018741	-	CCON0000113267.1:1140-1426	SjF	SjM	OK	42.1966	3.4628	-3.60712	2.96897	0.00298798	0.0347224	yes
XLOC_018795	XLOC_018795	-	CCON0000113840.1:462-1044	SjF	SjM	OK	0.736126	27.7813	5.23802	-3.39963	0.000674761	0.0121269	yes
XLOC_018807	XLOC_018807	Sj_011821	CCON0000113905.1:222-549	SjF	SjM	OK	14.7699	105.828	2.84098	-3.04368	0.00233704	0.0292833	yes
XLOC_018811	XLOC_018811	-	CCON0000113950.1:167-654	SjF	SjM	OK	216200	24518.2	-3.14044	2.99825	0.00271539	0.0323534	yes
XLOC_018815	XLOC_018815	-	CCON0000113971.1:1634-1713	SjF	SjM	OK	7110000	132340	-5.74795	5.03425	4.8e-07	3.38e-05	yes
XLOC_018824	XLOC_018824	Sj_011831	CCON0000114025.1:6-1494	SjF	SjM	OK	31.8133	119.775	1.91263	-2.83231	0.00462136	0.045372	yes
XLOC_018826	XLOC_018826	-	CCON0000114028.1:569-1236	SjF	SjM	OK	0.604821	26.5441	5.45574	-3.54765	0.00038869	0.00804989	yes
XLOC_018846	XLOC_018846	Sj_011843	CCON0000114207.1:33-1878	SjF	SjM	OK	19.8585	0	-1.79769e+308	-1.79769e+308	0.00232934	0.0292333	yes
XLOC_018859	XLOC_018859	-	CCON0000114313.1:323-1233	SjF	SjM	OK	25.6358	3.03085	-3.08037	3.60261	0.000315036	0.00690218	yes
XLOC_018864	XLOC_018864	-	CCON0000114404.1:1338-1831	SjF	SjM	OK	10.4794	70.9642	2.75954	-3.22719	0.00125012	0.0190901	yes
XLOC_018870	XLOC_018870	-	CCON0000114490.1:12-610	SjF	SjM	OK	13.6905	0.331892	-5.36632	2.91871	0.00351481	0.0382428	yes
XLOC_018872	XLOC_018872	-	CCON0000114519.1:1846-1994	SjF	SjM	OK	22830.8	454.444	-5.65074	3.62757	0.000286105	0.00636221	yes
XLOC_018876	XLOC_018876	-	CCON0000114559.1:1637-1746	SjF	SjM	OK	698877	12185.6	-5.84179	6.54713	5.87e-11	1.04e-08	yes
XLOC_018877	XLOC_018877	-	CCON0000114562.1:691-919	SjF	SjM	OK	2550.03	0	-1.79769e+308	-1.79769e+308	0.000405182	0.00831117	yes
XLOC_018880	XLOC_018880	-	CCON0000114583.1:995-1694	SjF	SjM	OK	80.4801	0.637585	-6.97987	6.15908	7.32e-10	1.02e-07	yes
XLOC_018892	XLOC_018892	-	CCON0000114689.1:556-702	SjF	SjM	OK	28234.3	477.955	-5.88443	3.78591	0.000153147	0.00395722	yes
XLOC_018905	XLOC_018905	-	CCON0000114908.1:1361-1500	SjF	SjM	OK	612776	6895.5	-6.47356	8.11249	4.44e-16	1.43e-13	yes
XLOC_018911	XLOC_018911	-	CCON0000114963.1:66-393	SjF	SjM	OK	139.267	3.60776	-5.27061	5.30484	1.13e-07	9.72e-06	yes
XLOC_018917	XLOC_018917	-	CCON0000115060.1:820-1161	SjF	SjM	OK	65.0886	2.45027	-4.73139	3.3646	0.000766556	0.0133058	yes
XLOC_018918	XLOC_018918	-	CCON0000115060.1:1218-2050	SjF	SjM	OK	61.0996	3.02942	-4.33405	5.14486	2.68e-07	2.06e-05	yes
XLOC_018919	XLOC_018919	-	CCON0000115064.1:746-1665	SjF	SjM	OK	16.7478	2.15072	-2.96108	3.24722	0.0011654	0.0181995	yes
XLOC_018923	XLOC_018923	-	CCON0000115141.1:1743-1887	SjF	SjM	OK	375507	1006.15	-8.54385	7.73891	9.99e-15	2.88e-12	yes
XLOC_018925	XLOC_018925	-	CCON0000115148.1:1033-1139	SjF	SjM	OK	385794	2044.5	-7.55994	4.93997	7.81e-07	5.19e-05	yes
XLOC_018934	XLOC_018934	-	CCON0000115326.1:854-1667	SjF	SjM	OK	37.6123	4.02784	-3.22312	3.06141	0.00220297	0.0280486	yes
XLOC_018938	XLOC_018938	-	CCON0000115337.1:1-903	SjF	SjM	OK	18.367	1.9751	-3.21712	3.50667	0.000453755	0.008928	yes
XLOC_018956	XLOC_018956	-	CCON0000115579.1:578-1233	SjF	SjM	OK	11.7971	0.698291	-4.07846	3.41486	0.000638143	0.011585	yes
XLOC_018958	XLOC_018958	-	CCON0000115634.1:0-797	SjF	SjM	OK	447.785	116.624	-1.94093	3.22542	0.00125789	0.0191935	yes
XLOC_018959	XLOC_018959	-	CCON0000115640.1:378-498	SjF	SjM	OK	215947	1064.5	-7.66436	5.01134	5.41e-07	3.75e-05	yes
XLOC_018967	XLOC_018967	Sj_011889	CCON0000115720.1:59-576	SjF	SjM	OK	208.455	944.411	2.17968	-3.3083	0.000938627	0.0154585	yes
XLOC_018968	XLOC_018968	-	CCON0000115720.1:661-1114	SjF	SjM	OK	152.777	648.906	2.08659	-3.16495	0.00155111	0.0219981	yes
XLOC_018969	XLOC_018969	-	CCON0000115734.1:434-672	SjF	SjM	OK	163.191	7.13184	-4.51614	3.83191	0.000127152	0.00343258	yes
XLOC_018974	XLOC_018974	-	CCON0000115846.1:522-730	SjF	SjM	OK	747.506	32.0859	-4.54207	4.20426	2.62e-05	0.00100119	yes
XLOC_018981	XLOC_018981	-	CCON0000116003.1:1793-1942	SjF	SjM	OK	12751.4	886.523	-3.84635	3.18931	0.00142614	0.0209174	yes
XLOC_018982	XLOC_018982	-	CCON0000116016.1:99-768	SjF	SjM	OK	21.9319	3.07255	-2.83552	3.05806	0.00222778	0.0282527	yes
XLOC_018984	XLOC_018984	-	CCON0000116040.1:425-574	SjF	SjM	OK	46175.6	0	-1.79769e+308	-1.79769e+308	0.00429151	0.0432345	yes
XLOC_018990	XLOC_018990	-	CCON0000116070.1:847-961	SjF	SjM	OK	99872.3	0	-1.79769e+308	-1.79769e+308	0.00536178	0.0496489	yes
XLOC_018993	XLOC_018993	Sj_011905	CCON0000116092.1:1854-2106	SjF	SjM	OK	182.342	12.3046	-3.88938	3.8162	0.000135523	0.00359816	yes
XLOC_018996	XLOC_018996	-	CCON0000116114.1:1513-1660	SjF	SjM	OK	811824	0	-1.79769e+308	-1.79769e+308	0.000414522	0.00843506	yes
XLOC_019002	XLOC_019002	Sj_011908	CCON0000116150.1:16-1134	SjF	SjM	OK	2.66227	13.6181	2.3548	-2.79486	0.00519217	0.0487448	yes
XLOC_019004	XLOC_019004	-	CCON0000116157.1:0-1085	SjF	SjM	OK	407.054	1980.1	2.28228	-2.86901	0.00411753	0.0419272	yes
XLOC_019013	XLOC_019013	-	CCON0000116277.1:854-954	SjF	SjM	OK	9720000	103916	-6.54774	8.68796	0	0	yes
XLOC_019037	XLOC_019037	-	CCON0000116419.1:984-1674	SjF	SjM	OK	1.73092	13.3071	2.94259	-2.91974	0.00350328	0.0381682	yes
XLOC_019047	XLOC_019047	-	CCON0000116508.1:2330-2520	SjF	SjM	OK	5047.04	0	-1.79769e+308	-1.79769e+308	0.00360467	0.0387402	yes
XLOC_019049	XLOC_019049	Sj_011938	CCON0000116536.1:4-5906	SjF	SjM	OK	0.792311	9.79048	3.62724	-3.11158	0.00186088	0.0250134	yes
XLOC_019066	XLOC_019066	-	CCON0000116806.1:262-406	SjF	SjM	OK	362032	1006.15	-8.49113	7.68799	1.49e-14	4.04e-12	yes
XLOC_019078	XLOC_019078	-	CCON0000116905.1:842-1022	SjF	SjM	OK	17346.3	0	-1.79769e+308	-1.79769e+308	0.00341004	0.037652	yes
XLOC_019089	XLOC_019089	-	CCON0000117026.1:657-861	SjF	SjM	OK	742.63	53.619	-3.79183	3.60101	0.00031698	0.00692905	yes
XLOC_019099	XLOC_019099	-	CCON0000117145.1:79-1058	SjF	SjM	OK	8.40671	0.41049	-4.35612	3.67295	0.000239764	0.0056103	yes
XLOC_019108	XLOC_019108	-	CCON0000117275.1:634-783	SjF	SjM	OK	361444	886.523	-8.6714	7.86062	3.77e-15	1.16e-12	yes
XLOC_019121	XLOC_019121	-	CCON0000117403.1:2424-2849	SjF	SjM	OK	31.5328	3.92955	-3.00442	2.99658	0.00273024	0.0324702	yes
XLOC_019126	XLOC_019126	-	CCON0000117422.1:278-503	SjF	SjM	OK	2717.9	4.98725	-9.09004	6.03641	1.58e-09	2.08e-07	yes
XLOC_019127	XLOC_019127	-	CCON0000117434.1:2550-2808	SjF	SjM	OK	259.891	4.94877	-5.71469	4.93891	7.86e-07	5.19e-05	yes
XLOC_019130	XLOC_019130	-	CCON0000117455.1:593-1759	SjF	SjM	OK	0.590888	7.95859	3.75156	-3.22387	0.00126472	0.0192369	yes
XLOC_019132	XLOC_019132	-	CCON0000117470.1:40-982	SjF	SjM	OK	0	520.769	1.79769e+308	1.79769e+308	0.00119044	0.0185006	yes
XLOC_019137	XLOC_019137	-	CCON0000117488.1:343-631	SjF	SjM	OK	8.85703	76.277	3.10635	-3.09038	0.001999	0.0262853	yes
XLOC_019138	XLOC_019138	Sj_011994	CCON0000117488.1:1764-3032	SjF	SjM	OK	1.33739	30.4649	4.50966	-4.59671	4.29e-06	0.000224519	yes
XLOC_019139	XLOC_019139	Sj_011996	CCON0000117496.1:1987-6772	SjF	SjM	OK	11.1864	93.5427	3.06388	-4.36788	1.25e-05	0.000540531	yes
XLOC_019154	XLOC_019154	-	CCON0000117553.1:335-1256	SjF	SjM	OK	44.5817	164.423	1.88289	-2.8438	0.00445794	0.0442857	yes
XLOC_019158	XLOC_019158	-	CCON0000117578.1:1185-2359	SjF	SjM	OK	3.80953	19.8987	2.38499	-2.85212	0.00434289	0.0434559	yes
XLOC_019187	XLOC_019187	-	CCON0000117687.1:1131-2607	SjF	SjM	OK	22.5846	4.14452	-2.44606	3.14901	0.00163826	0.0229143	yes
XLOC_019194	XLOC_019194	-	CCON0000117729.1:702-1084	SjF	SjM	OK	4552.21	76.4968	-5.89502	7.79833	6.22e-15	1.88e-12	yes
XLOC_019213	XLOC_019213	-	CCON0000117848.1:351-1834	SjF	SjM	OK	30.3259	0.500255	-5.92175	5.84159	5.17e-09	6.24e-07	yes
[truncated: 91 more rows]
