# Supplementary material for: Genome-wide transcriptome analysis shows extensive alternative RNA splicing in the zoonotic parasite Schistosoma japonicum
Source: BMC Genomics. 2014 Aug 26;15(1):715. doi: 10.1186/1471-2164-15-715 (PMC4203478; doi:10.1186/1471-2164-15-715)
Supplement: Supplementary file 4 — Additional file 4: Total transcripts identified in female and male parsites. (XLS 9 MB) [file 12864_2014_6414_MOESM4_ESM.xls]

## Sheet: Sj
Additional file 4.Total transcripts identified in female and male parsites.
Locus	Position	Mark	Reference Gene	SjF			SjM			Status	Expression						Blastx KEGG						Interpro	GO
				#	Transcripts	Mark	#	Transcripts	Mark		SjF	SjM	log2(fold_change)	P_value	Q_value	Significant	Best hits	Identity	Score	E-value	Annotation	Pathway		Cellular Component	Molecular Function	Biological Process
XLOC_000001	CCON0000096785.1[+]31335-52054	Known	Sj_000001|CNUS0000095395.1	2	SjF.7.1,CNUS0000095395.1	IR:5-Extend,Equal	2	SjM.16.1,SjM.16.3	5-Extend:IR,3-Extend	OK	152.403	444.613	1.54466	8.7285e-05	0.00258798	yes	smm:Smp_124240	87	535	1e-150	sodium/potassium-dependent atpase beta subunit ; K01540 sodium/potassium-transporting ATPase subunit beta	|Environmental Information Processing; Signaling Molecules and Interaction; Cellular antigens [BR:ko04090];|Organismal Systems; Circulatory System; Cardiac muscle contraction [PATH:ko04260-Map:ko04260];|Organismal Systems; Digestive System; Bile secretion [PATH:ko04976-Map:ko04976];|Organismal Systems; Digestive System; Carbohydrate digestion and absorption [PATH:ko04973-Map:ko04973];|Organismal …	|IPR000402:ATPase, P-type cation exchange, beta subunit|	|GO:0016020:membrane|	|GO:0005391:sodium:potassium-exchanging ATPase activity|	|GO:0006813:potassium ion transport|GO:0006814:sodium ion transport|
XLOC_000002	CCON0000096785.1[+]64303-73993	Known	Sj_000002|CNUS0000095397.1	1	CNUS0000095397.1	Equal	1	CNUS0000095397.1	Equal	OK	24.4718	15.0372	-0.702585	0.351205	0.596319	no	smm:Smp_124230	84	595	1e-168	DNA repair protein RAD51 ; K04482 DNA repair protein RAD51	|Genetic Information Processing; Folding, Sorting and Degradation; Ubiquitin system [BR:ko04121];|Genetic Information Processing; Replication and Repair; DNA repair and recombination proteins [BR:ko03400];|Genetic Information Processing; Replication and Repair; Homologous recombination [PATH:ko03440-Map:ko03440];|Human Diseases; Cancers; Pancreatic cancer [PATH:ko05212-Map:ko05212];|Human Disease…	|IPR000445:Helix-hairpin-helix motif|IPR001553:RecA bacterial DNA recombination|IPR003593:AAA+ ATPase, core|IPR010995:DNA repair Rad51/transcription factor NusA, alpha-helical|IPR011941:DNA repair protein RAD51|IPR013632:Rad51, C-terminal|	|GO:0005622:intracellular|	|GO:0000166:nucleotide binding|GO:0003677:DNA binding|GO:0003684:damaged DNA binding|GO:0005515:protein binding|GO:0005524:ATP binding|GO:0008094:DNA-dependent ATPase activity|GO:0017111:nucleoside-triphosphatase activity|	|GO:0006259:DNA metabolic process|GO:0006281:DNA repair|
XLOC_000003	CCON0000096785.1[+]82627-125833	Known	Sj_000003|CNUS0000095398.1	3	SjF.10.1,CNUS0000095398.1,SjF.10.3	5-Extend:AAS:AAS:ADS,Equal,AAS:AAS	2	SjM.7.1,CNUS0000095398.1	5-Extend:AAS,Equal	OK	39.122	59.4563	0.603848	0.118034	0.312627	no	smm:Smp_124220	54	1129	0	hypothetical protein		|IPR008576:Protein of unknown function DUF858, methyltransferase-like|IPR011046:WD40 repeat-like|
XLOC_000004	CCON0000096785.1[+]259057-318573	Known	Sj_000004|CNUS0000095399.1	1	CNUS0000095399.1	Equal	1	SjM.6.1	5-Extend:ES:AAS	NOTEST	0.510292	1.19101	1.22279	0.216921	1	no	smm:Smp_124210	75	597	1e-168	ephrin receptor		|IPR000719:Protein kinase, core|IPR001090:Ephrin receptor, ligand binding|IPR001245:Tyrosine protein kinase|IPR003961:Fibronectin, type III|IPR008957:Fibronectin, type III-like fold|IPR008979:Galactose-binding like|IPR011009:Protein kinase-like|IPR013032:EGF-like region|	|GO:0016020:membrane|	|GO:0004672:protein kinase activity|GO:0004713:protein-tyrosine kinase activity|GO:0005003:ephrin receptor activity|GO:0005524:ATP binding|	|GO:0006468:protein amino acid phosphorylation|
XLOC_000005	CCON0000096785.1[+]390516-462726	Known	Sj_000005|CNUS0000095400.1	2	CNUS0000095400.1,SjF.9.2	Equal,AAS	0	-		OK	2.91393	4.24524	0.542884	0.461299	0.693241	no	smm:Smp_124200	60	1915	0	scavenger receptor-related		|IPR000408:Regulator of chromosome condensation, RCC1|IPR001190:Speract/scavenger receptor|IPR001304:C-type lectin|IPR006626:Parallel beta-helix repeat|IPR011050:Pectin lyase fold/virulence factor|	|GO:0016020:membrane|	|GO:0005044:scavenger receptor activity|GO:0005529:sugar binding|
XLOC_000006	CCON0000096785.1[+]532738-563182	Known	Sj_000006|CNUS0000095401.1	1	SjF.11.2	ADS	1	SjM.165.2	ADS	OK	15.6817	19.0985	0.284374	0.695494	0.852955	no	smm:Smp_154630	78	603	1e-171	hypothetical protein
XLOC_000007	CCON0000096785.1[+]586914-603298	Known	Sj_000007|CNUS0000095403.1	0	-		1	CNUS0000095403.1	Equal	NOTEST	0	0.166488	1.79769e+308	0.158655	1	no	smm:Smp_124180	48	259	3e-67	normocyte-binding protein 1
XLOC_000008	CCON0000096785.1[+]613012-613913	Known	Sj_000008|CNUS0000095404.1	1	CNUS0000095404.1	Equal	2	SjM.160.2,CNUS0000095404.1	ADS:5-Extend:3-Extend,Equal	OK	2316.42	2456.27	0.0845721	0.860875	0.940741	no	smm:Smp_003770	96	154	3e-36	histone h1/h5 ; K11275 histone H1/5	|Genetic Information Processing; Replication and Repair; Chromosome [BR:ko03036];|	|IPR003216:Linker histone, N-terminal|IPR005818:Histone H1/H5|IPR005819:Histone H5|IPR011991:Winged helix repressor DNA-binding|	|GO:0000786:nucleosome|GO:0005634:nucleus|	|GO:0003677:DNA binding|	|GO:0006334:nucleosome assembly|GO:0007001:chromosome organization and biogenesis (sensu Eukaryota)|
XLOC_000009	CCON0000096785.1[+]639045-670635	Known	Sj_000010|CNUS0000095406.1	0	-		1	CNUS0000095406.1	Equal	NOTEST	0	0.25468	1.79769e+308	0.0512352	1	no	smm:Smp_124180	65	406	1e-111	normocyte-binding protein 1
XLOC_000010	CCON0000096785.1[+]676191-744724	Known	Sj_000011|CNUS0000095407.1	1	CNUS0000095407.1	Equal	2	CNUS0000095407.1,SjM.9.1	Equal,ES:3-Extend	OK	0.381938	3.24667	3.08755	0.00110305	0.0175235	yes	smm:Smp_124170	59	734	0	dynein heavy chain
XLOC_000011	CCON0000096785.1[+]763578-763797	Known	Sj_000012|CNUS0000095409.1	1	CNUS0000095409.1	Equal	1	CNUS0000095409.1	Equal	OK	14117.4	12143.9	-0.21724	0.776971	0.897063	no
XLOC_000012	CCON0000096785.1[+]798450-804431	Known	Sj_000013|CNUS0000095410.1	2	CNUS0000095410.1,SjF.17.2	Equal,IR:3-Extend	1	CNUS0000095410.1	Equal	OK	249.869	148.02	-0.755383	0.158994	0.371763	no	smm:Smp_003700	87	204	2e-51	hypothetical protein		|IPR001648:Ribosomal protein S18|	|GO:0005622:intracellular|GO:0005840:ribosome|	|GO:0003735:structural constituent of ribosome|	|GO:0006412:translation|
XLOC_000013	CCON0000096785.1[+]823660-836636	Known	Sj_000014|CNUS0000095411.1	1	CNUS0000095411.1	Equal	1	SjM.17.1	ADS:5-Extend:3-Extend	OK	7.13338	36.4445	2.35304	0.00104802	0.0169563	yes	smm:Smp_124130	74	677	0	serine/threonine protein kinase		|IPR000719:Protein kinase, core|IPR001245:Tyrosine protein kinase|IPR002290:Serine/threonine protein kinase|IPR008271:Serine/threonine protein kinase, active site|IPR011009:Protein kinase-like|		|GO:0004672:protein kinase activity|GO:0004674:protein serine/threonine kinase activity|GO:0004713:protein-tyrosine kinase activity|GO:0005524:ATP binding|	|GO:0006468:protein amino acid phosphorylation|
XLOC_000014	CCON0000096785.1[+]862826-864749	Known	Sj_000015|CNUS0000095413.1	3	SjF.39.1,SjF.39.2,CNUS0000095413.1	IR:5-Extend,IR:5-Extend:IR,Equal	2	SjM.34.1,CNUS0000095413.1	IR:5-Extend:IR,Equal	OK	422.255	294.855	-0.518105	0.0860149	0.256094	no	smm:Smp_003660	99	843	0	DEAD box ATP-dependent RNA helicase ; K12812 ATP-dependent RNA helicase UAP56/SUB2 [EC:3.6.4.13]	|Genetic Information Processing; Transcription; Spliceosome [BR:ko03041];|Genetic Information Processing; Transcription; Spliceosome [PATH:ko03040-Map:ko03040];|Genetic Information Processing; Translation; RNA transport [PATH:ko03013-Map:ko03013];|Genetic Information Processing; Translation; mRNA surveillance pathway [PATH:ko03015-Map:ko03015];|	|IPR001650:DNA/RNA helicase, C-terminal|IPR011545:DNA/RNA helicase, DEAD/DEAH box type, N-terminal|IPR014001:DEAD-like helicase, N-terminal|IPR014014:RNA helicase, DEAD-box type, Q motif|IPR014021:Helicase, superfamily 1 and 2, ATP-binding|		|GO:0003676:nucleic acid binding|GO:0004386:helicase activity|GO:0005524:ATP binding|GO:0008026:ATP-dependent helicase activity|
XLOC_000015	CCON0000096785.1[+]918426-920412	Novel	-	1	SjF.33.1		1	SjM.24.1		OK	10.8841	3.90767	-1.47784	0.0753918	0.234757	no
XLOC_000016	CCON0000096785.1[+]921087-929112	Known	Sj_000016|CNUS0000107767.1	1	SjF.29.2	ADS	1	SjM.22.2	ADS	OK	33.644	7.50943	-2.16357	0.00684154	0.0572412	no	smm:Smp_124120	74	325	2e-87	DNA polymerase epsilon subunit B ; K02325 DNA polymerase epsilon subunit 2 [EC:2.7.7.7]	|Genetic Information Processing; Replication and Repair; Base excision repair [PATH:ko03410-Map:ko03410];|Genetic Information Processing; Replication and Repair; DNA repair and recombination proteins [BR:ko03400];|Genetic Information Processing; Replication and Repair; DNA replication [PATH:ko03030-Map:ko03030];|Genetic Information Processing; Replication and Repair; DNA replication proteins [BR:…	|IPR003006:Immunoglobulin/major histocompatibility complex motif|IPR007185:DNA polymerase epsilon subunit B|	|GO:0005634:nucleus|	|GO:0003677:DNA binding|GO:0003887:DNA-directed DNA polymerase activity|	|GO:0006260:DNA replication|
XLOC_000017	CCON0000096785.1[+]977816-999055	Known	Sj_000017|CNUS0000095417.1	1	CNUS0000095417.1	Equal	1	SjM.32.1	5-Extend:3-Extend	OK	23.1746	33.2572	0.521127	0.406473	0.646698	no	smm:Smp_003620	82	848	0	septin		|IPR000038:Cell division/GTP binding protein|		|GO:0005525:GTP binding|	|GO:0007049:cell cycle|
XLOC_000018	CCON0000096785.1[+]1063454-1074969	Known	Sj_000018|CNUS0000095421.1	2	SjF.42.1,SjF.43.1	IR:5-Extend,IR:5-Extend	3	SjM.33.2,SjM.33.1,SjM.33.4	ADS:IR:5-Extend,IR:5-Extend,AAS	OK	22.146	29.3676	0.407183	0.455557	0.688957	no	smm:Smp_124100	86	270	1e-70	hypothetical protein ; K13168 splicing factor, arginine/serine-rich 16	|Genetic Information Processing; Transcription; Spliceosome [BR:ko03041];|
XLOC_000019	CCON0000096785.1[+]1085897-1104813	Known	Sj_000019|CNUS0000095423.1	1	SjF.45.1	5-Extend:ES:3-Extend	2	SjM.37.1,CNUS0000095423.1	5-Extend:ES:3-Extend,Equal	OK	25.6598	31.3635	0.289573	0.53937	0.754702	no	smm:Smp_124100	37	97.1	1e-18	hypothetical protein ; K13168 splicing factor, arginine/serine-rich 16	|Genetic Information Processing; Transcription; Spliceosome [BR:ko03041];|
XLOC_000020	CCON0000096785.1[+]1184541-1199569	Known	Sj_000020|CNUS0000095426.1	0	-		1	CNUS0000095426.1	Equal	NOTEST	0.697409	0.391562	-0.832764	0.563786	1	no	smm:Smp_124080	79	159	3e-37	hypothetical protein
XLOC_000021	CCON0000096785.1[+]1309184-1313025	Known	Sj_000021|CNUS0000095427.1	1	SjF.41.1	ADS:5-Extend:3-Extend	1	SjM.35.1	ADS:5-Extend:3-Extend	OK	274.401	20.2928	-3.75725	3.34925e-06	0.000182619	yes	smm:Smp_124070	74	82.4	9e-15	SmVAL16; venom allergen-like (VAL) 16 protein		|IPR001283:Allergen V5/Tpx-1 related|	|GO:0005576:extracellular region|
XLOC_000022	CCON0000096785.1[+]1317565-1352845	Known	Sj_000022|CNUS0000095428.1	2	SjF.49.2,SjF.49.1	5-Extend:ES:EN,5-Extend:ES:ES:ADS:EN	3	SjM.39.2,SjM.39.1,SjM.39.4	5-Extend:ES:EN,5-Extend:ES:ES:3-Extend,EN:3-Extend	OK	135.983	27.5556	-2.30301	1.61682e-06	9.75248e-05	yes	smm:Smp_124060	78	132	4e-29	SmVAL13; venom allergen-like (VAL) 13 protein		|IPR001283:Allergen V5/Tpx-1 related|IPR014044:SCP-like extracellular|	|GO:0005576:extracellular region|
XLOC_000023	CCON0000096785.1[+]1378514-1388389	Known	Sj_000023|CNUS0000095429.1	1	CNUS0000095429.1	Equal	2	SjM.41.1,CNUS0000095429.1	5-Extend:EN,Equal	OK	53.0511	446.32	3.07262	3.25407e-07	2.41577e-05	yes	smm:Smp_124050.3	74	240	2e-62	venom allergen-like (VAL) 6 protein		|IPR001283:Allergen V5/Tpx-1 related|IPR014044:SCP-like extracellular|	|GO:0005576:extracellular region|
XLOC_000024	CCON0000096785.1[+]1401334-1402599	Novel	-	0	-		1	SjM.40.1		OK	4609.4	101798	4.46498	4.79895e-06	0.000245701	yes
XLOC_000025	CCON0000096785.1[+]1431269-1436419	Novel	-	0	-		2	SjM.43.1,SjM.43.2		OK	2.9392	16.2223	2.46449	0.00236481	0.0294768	yes
XLOC_000026	CCON0000096785.1[+]1659922-1661349	Novel	-	1	SjF.50.1		1	SjM.51.1		OK	10.3587	106.421	3.36087	2.39297e-05	0.000933113	yes
XLOC_000027	CCON0000096785.1[+]1671157-1695252	Novel	-	1	SjF.52.1		1	SjM.53.1		OK	1.33287	5.55457	2.05913	0.00976937	0.0701519	no
XLOC_000028	CCON0000096785.1[-]1006-5815	Novel	-	1	SjF.1.1		1	SjM.1.1		OK	12.953	16.8405	0.378646	0.62563	0.811335	no
XLOC_000029	CCON0000096785.1[-]12571-26492	Known	Sj_000025|CNUS0000095394.1	1	SjF.2.2	EN	2	SjM.2.2,SjM.2.3	EN:EN,EN	OK	13.8623	15.9822	0.205303	0.788172	0.902781	no	smm:Smp_124250	76	291	3e-77	high-affinity cgmp-specific 35-cyclic phosphodiesterase
XLOC_000030	CCON0000096785.1[-]52706-56640	Known	Sj_000026|CNUS0000095396.1	2	SjF.6.1,CNUS0000095396.1	3-Extend:AAS:5-Extend,Equal	1	CNUS0000095396.1	Equal	OK	107.653	78.9622	-0.447152	0.448636	0.683741	no
XLOC_000031	CCON0000096785.1[-]503928-521828	Known	Sj_000027|CNUS0000107766.1	2	SjF.12.1,SjF.12.2	3-Extend:EN,3-Extend:IR:5-Extend	3	SjM.162.2,SjM.162.1,CNUS0000107766.1	3-Extend:EN,3-Extend:IR:5-Extend,Equal	OK	31.1912	36.9962	0.246236	0.479128	0.70939	no	smm:Smp_154650	58	706	0	nuclear lim interactor-interacting factor (nli-interacting factor) (nli-if)		|IPR004274:NLI interacting factor|
XLOC_000032	CCON0000096785.1[-]570757-578803	Known	Sj_000028|CNUS0000095402.1	1	SjF.14.1	3-Extend:ES:5-Extend	2	SjM.169.1,CNUS0000095402.1	3-Extend:IR:ES:5-Extend,Equal	OK	92.8183	92.1672	-0.0101563	0.977727	0.990337	no	smm:Smp_154640	63	1180	0	SWI/SNF-related ; K11651 SWI/SNF-related matrix-associated actin-dependent regulator of chromatin subfamily E, member 1	|Genetic Information Processing; Replication and Repair; Chromosome [BR:ko03036];|	|IPR000910:High mobility group box, HMG1/HMG2|IPR009071:High mobility group box, HMG|		|GO:0003677:DNA binding|	|GO:0006355:regulation of transcription, DNA-dependent|
XLOC_000033	CCON0000096785.1[-]746524-756595	Known	Sj_000029|CNUS0000095408.1	1	SjF.23.1	3-Extend:5-Extend	1	SjM.10.1	3-Extend:5-Extend	OK	96.1189	65.4807	-0.553751	0.361306	0.606103	no	smm:Smp_124160.2	79	505	1e-141	hypothetical protein ; K10770 alkylated DNA repair protein alkB homolog 8	|Unclassified; Genetic Information Processing; Replication, recombination and repair proteins|	|IPR013216:Methyltransferase type 11|		|GO:0008168:methyltransferase activity|	|GO:0008152:metabolic process|
XLOC_000034	CCON0000096785.1[-]763021-782888	Novel	-	2	SjF.27.1,SjF.27.2		1	SjM.14.1		OK	80.8991	61.4324	-0.397125	0.325827	0.571581	no
XLOC_000035	CCON0000096785.1[-]841516-848570	Known	Sj_000030|CNUS0000095412.1	2	SjF.19.2,SjF.19.3	5-Extend,AAS:5-Extend	3	SjM.18.3,SjM.18.4,SjM.18.2	5-Extend,AAS:5-Extend,AAS:5-Extend	OK	37.6485	40.5662	0.107687	0.809288	0.913489	no	smm:Smp_003670	64	281	2e-74	hypothetical protein
XLOC_000036	CCON0000096785.1[-]893604-901044	Known	Sj_000031|CNUS0000095414.1	2	SjF.22.1,CNUS0000095414.1	3-Extend:IR:5-Extend,Equal	2	SjM.21.1,CNUS0000095414.1	3-Extend:IR:5-Extend,Equal	OK	36.6847	60.2213	0.715094	0.142852	0.349339	no	smm:Smp_064240	97	854	0	clathrin coat assembly protein ap-1 ; K12393 AP-1 complex subunit mu	|Cellular Processes; Transport and Catabolism; Lysosome [PATH:ko04142-Map:ko04142];|	|IPR000804:Clathrin adaptor, sigma subunit/coatomer, zeta subunit|IPR001392:Clathrin adaptor, mu subunit|IPR008968:Clathrin adaptor, mu subunit, C-terminal|IPR011012:Longin-like|	|GO:0030117:membrane coat|GO:0030131:clathrin adaptor complex|	|GO:0005515:protein binding|GO:0008565:protein transporter activity|	|GO:0006461:protein complex assembly|GO:0006810:transport|GO:0006886:intracellular protein transport|GO:0016192:vesicle-mediated transport|
XLOC_000037	CCON0000096785.1[-]908029-920418	Known	Sj_000032|CNUS0000095415.1	1	SjF.32.1	3-Extend:ADS:5-Extend	1	SjM.23.1	3-Extend:ADS:5-Extend	OK	14.6063	13.183	-0.147913	0.844188	0.932756	no	smm:Smp_064250	78	538	1e-151	hypothetical protein		|IPR011011:Zinc finger, FYVE/PHD-type|		|GO:0008270:zinc ion binding|
XLOC_000038	CCON0000096785.1[-]929725-956741	Novel	-	1	SjF.31.1		1	SjM.27.1		OK	25.9255	28.1926	0.120945	0.849137	0.934769	no
XLOC_000039	CCON0000096785.1[-]956845-957858	Novel	-	1	SjF.30.1		1	SjM.26.1		OK	157.44	134.656	-0.225523	0.792455	0.905239	no
XLOC_000040	CCON0000096785.1[-]960846-969404	Known	Sj_000033|CNUS0000095416.1	2	SjF.37.1,CNUS0000095416.1	3-Extend:IR:5-Extend,Equal	2	CNUS0000095416.1,SjM.29.2	Equal,IR:5-Extend	OK	75.7745	62.8094	-0.270733	0.35198	0.597202	no	smm:Smp_003630	83	867	0	splicing factor 3a ; K12827 splicing factor 3A subunit 3	|Genetic Information Processing; Transcription; Spliceosome [BR:ko03041];|Genetic Information Processing; Transcription; Spliceosome [PATH:ko03040-Map:ko03040];|	|IPR000690:Zinc finger, C2H2-type matrin|	|GO:0005634:nucleus|	|GO:0003676:nucleic acid binding|GO:0008270:zinc ion binding|
XLOC_000041	CCON0000096785.1[-]1005595-1013573	Known	Sj_000034|CNUS0000095418.1	1	SjF.47.1	3-Extend:ES:5-Extend	1	SjM.31.1	3-Extend:ES:5-Extend	OK	331.474	92.019	-1.84889	0.00243268	0.0300148	yes	smm:Smp_003610.2	73	248	1e-64	hypothetical protein		|IPR006616:Protein of unknown function DM9|
XLOC_000042	CCON0000096785.1[-]1025902-1045702	Known	Sj_000035|CNUS0000095419.1	0	-		1	CNUS0000095419.1	Equal	OK	2.02221	2.69241	0.412963	0.705418	0.858417	no	smm:Smp_003610.2	69	241	4e-62	hypothetical protein		|IPR006616:Protein of unknown function DM9|
XLOC_000043	CCON0000096785.1[-]1076206-1089445	Known	Sj_000037|CNUS0000095422.1	1	SjF.44.1	EN	2	SjM.36.1,SjM.36.2	3-Extend:EN:ADS,3-Extend:EN	OK	25.2653	23.9981	-0.0742353	0.899584	0.957473	no	smm:Smp_124100	48	211	1e-52	hypothetical protein ; K13168 splicing factor, arginine/serine-rich 16	|Genetic Information Processing; Transcription; Spliceosome [BR:ko03041];|
XLOC_000044	CCON0000096785.1[-]1112565-1115984	Known	Sj_000038|CNUS0000095424.1	0	-		1	CNUS0000095424.1	Equal	NOTEST	0	0.149992	1.79769e+308	0.0416323	1	no	smm:Smp_124090	39	475	1e-132	B-cell lymphoma/leukemia		|IPR007087:Zinc finger, C2H2-type|IPR015880:Zinc finger, C2H2-like|	|GO:0005622:intracellular|	|GO:0003676:nucleic acid binding|GO:0008270:zinc ion binding|
XLOC_000045	CCON0000096785.1[-]1541861-1558118	Known	Sj_000040|CNUS0000095431.1	1	CNUS0000095431.1	Equal	1	CNUS0000095431.1	Equal	OK	13.5003	11.2242	-0.26638	0.727272	0.868817	no	smm:Smp_124030	74	713	0	hypothetical protein
XLOC_000046	CCON0000096785.1[-]1574717-1586566	Known	Sj_000041|CNUS0000095432.1	0	-		1	CNUS0000095432.1	Equal	NOTEST	0	0.0520454	1.79769e+308	0.158655	1	no	smm:Smp_124010	52	85.9	2e-14	homeobox protein otx		|IPR001356:Homeobox|IPR009057:Homeodomain-like|IPR012287:Homeodomain-related|	|GO:0005634:nucleus|	|GO:0003677:DNA binding|GO:0003700:transcription factor activity|GO:0043565:sequence-specific DNA binding|	|GO:0006355:regulation of transcription, DNA-dependent|GO:0045449:regulation of transcription|
XLOC_000047	CCON0000096785.1[-]1669016-1679638	Known	Sj_000042|CNUS0000095433.1	1	SjF.51.1	3-Extend:EN	2	SjM.52.1,SjM.52.3	3-Extend:EN:EN:EN:EN,EN:EN:EN:EN:EN	OK	817.829	1301.03	0.669784	0.390111	0.631891	no
XLOC_000048	CCON0000096785.1[-]1680275-1683014	Novel	-	0	-		2	SjM.54.1,SjM.55.1		OK	637.778	28232.2	5.46815	0.000112296	0.00311875	yes
XLOC_000049	CCON0000096785.1[.]56755-58562	Novel	-	2	SjF.4.1,SjF.3.1		2	SjM.4.1,SjM.3.1		OK	10.1019	7.63842	-0.403287	0.521281	0.740925	no
XLOC_000050	CCON0000096785.1[.]79560-80016	Novel	-	1	SjF.5.1		1	SjM.5.1		OK	9.88016	19.2284	0.96063	0.297943	0.541822	no
XLOC_000051	CCON0000096785.1[.]503943-504723	Novel	-	1	SjF.8.1		0	-		LOWDATA	11.2662	14.8563	0.399082	1	1	no
XLOC_000052	CCON0000096785.1[.]509873-510331	Novel	-	0	-		1	SjM.163.1		OK	9.75735	11.5564	0.244128	0.798922	0.908147	no
XLOC_000053	CCON0000096785.1[.]511658-512392	Novel	-	0	-		1	SjM.164.1		OK	3.20794	4.47865	0.481418	0.63786	0.819227	no
XLOC_000054	CCON0000096785.1[.]793420-793840	Novel	-	1	SjF.16.1		1	SjM.11.1		OK	13.9941	27.3605	0.96727	0.281679	0.523944	no
XLOC_000055	CCON0000096785.1[.]817349-817503	Novel	-	0	-		1	SjM.15.1		OK	1382.05	4592.09	1.73234	0.157674	0.371353	no
XLOC_000056	CCON0000096785.1[.]844556-845256	Novel	-	1	SjF.20.1		1	SjM.19.1		OK	9.61718	7.41649	-0.374878	0.670831	0.838811	no
XLOC_000057	CCON0000096785.1[.]846671-847691	Novel	-	1	SjF.21.1		1	SjM.20.1		OK	10.3662	7.28614	-0.508659	0.537734	0.753546	no
XLOC_000058	CCON0000096785.1[.]908047-908415	Novel	-	1	SjF.25.1		0	-		LOWDATA	22.4982	0	-1.79769e+308	1	1	no
XLOC_000059	CCON0000096785.1[.]911645-913248	Novel	-	1	SjF.34.1		0	-		OK	4.93863	1.37858	-1.84093	0.0416183	0.160358	no
XLOC_000060	CCON0000096785.1[.]916768-918323	Novel	-	2	SjF.35.1,SjF.36.1		1	SjM.25.1		OK	13.6759	3.37673	-2.01794	0.00729223	0.0594403	no
XLOC_000061	CCON0000096785.1[.]936395-936875	Novel	-	0	-		1	SjM.28.1		OK	5.95208	9.51995	0.677559	0.506287	0.729607	no
XLOC_000062	CCON0000096785.1[.]999649-1001082	Novel	-	0	-		1	SjM.30.1		OK	0.927085	2.73003	1.55814	0.146821	0.355379	no
XLOC_000063	CCON0000096785.1[.]1102544-1103979	Novel	-	0	-		1	SjM.38.1		OK	2.09768	4.309	1.03856	0.264448	0.506437	no
XLOC_000064	CCON0000096785.1[.]1313675-1314362	Novel	-	1	SjF.40.1		0	-		OK	8.68938	0	-1.79769e+308	0.0134961	0.0818161	no
XLOC_000065	CCON0000096785.1[.]1430367-1430972	Novel	-	0	-		1	SjM.42.1		OK	0	5.85836	1.79769e+308	0.0134961	0.0818161	no
XLOC_000066	CCON0000096785.1[.]1441159-1442420	Novel	-	0	-		1	SjM.44.1		OK	1.34487	12.2242	3.18419	0.00171008	0.0236278	yes
XLOC_000067	CCON0000096785.1[.]1443394-1444323	Novel	-	0	-		1	SjM.45.1		OK	2.33836	15.76	2.75269	0.00419284	0.042483	yes
XLOC_000068	CCON0000096785.1[.]1444427-1444763	Novel	-	0	-		1	SjM.46.1		OK	3.93228	20.1458	2.35704	0.0489184	0.177709	no
XLOC_000069	CCON0000096785.1[.]1561283-1561620	Novel	-	0	-		1	SjM.47.1		OK	3.90565	15.561	1.9943	0.100697	0.28327	no
XLOC_000070	CCON0000096786.1[+]44438-50185	Known	Sj_000043|CNUS0000095435.1	2	CNUS0000095435.1,SjF.80.2	Equal,AAS:3-Extend	1	CNUS0000095435.1	Equal	OK	490.618	0.62435	-9.61803	0	0	yes	smm:Smp_165360	53	177	2e-42	Histone acetyltransferase MYST4 (EC:2.3.1.48)		|IPR004094:Proteinase inhibitor I15, antistasin|IPR011061:Proteinase inhibitor I14/I15, hirudin/antistatin|		|GO:0004857:enzyme inhibitor activity|GO:0004867:serine-type endopeptidase inhibitor activity|
XLOC_000071	CCON0000096786.1[+]69291-121612	Known	Sj_000044|CNUS0000095436.1	3	SjF.60.1,SjF.60.2,SjF.60.4	5-Extend:EN:ES:ADS,5-Extend:ES,EN:ADS	4	SjM.56.2,SjM.56.3,SjM.56.1,SjM.56.4	5-Extend:EN:ES:IR:ADS,5-Extend:EN:ES:EN:ADS,5-Extend:ES:EN:ES,5-Extend:ES:EN:ES:EN:ES	OK	44.6137	66.4306	0.574361	0.0779826	0.240681	no	smm:Smp_080220.1	73	1764	0	CLASP1 protein (cytoplasmic linker-associated protein 1)		|IPR000357:HEAT|
XLOC_000072	CCON0000096786.1[+]159537-185181	Known	Sj_000045|CNUS0000095439.1	1	SjF.53.2	AAS	0	-		OK	3.71157	1.45899	-1.34707	0.197825	0.425688	no	smm:Smp_165340	69	460	1e-128	retinaldehyde binding protein-related		|IPR001251:Cellular retinaldehyde-binding/triple function, C-terminal|IPR011074:Phosphatidylinositol transfer protein-like, N-terminal|
XLOC_000073	CCON0000096786.1[+]190390-208065	Known	Sj_000046|CNUS0000095440.1	3	CNUS0000095440.1,SjF.56.2,SjF.56.3	Equal,EN:ES:3-Extend,EN:ES:EN:3-Extend	2	CNUS0000095440.1,SjM.58.2	Equal,EN:ES:3-Extend	OK	45.1446	43.6378	-0.0489763	0.914537	0.96511	no	smm:Smp_080180	67	255	2e-66	carcinoma associated protein hoj-1
XLOC_000074	CCON0000096786.1[+]264107-279936	Known	Sj_000047|CNUS0000095442.1	2	SjF.62.1,SjF.62.3	IR:5-Extend:ADS,AAS:ES:ES	3	SjM.61.1,SjM.61.3,SjM.61.4	IR:5-Extend,ADS,AAS:ES:ES	OK	41.6528	49.6638	0.253782	0.562489	0.77063	no	smm:Smp_080120.2	92	585	1e-165	protein kinase		|IPR000719:Protein kinase, core|IPR001245:Tyrosine protein kinase|IPR002290:Serine/threonine protein kinase|IPR006130:Aspartate/ornithine carbamoyltransferase|IPR011009:Protein kinase-like|IPR015768:Activin type II receptor, C-terminal|		|GO:0004672:protein kinase activity|GO:0004674:protein serine/threonine kinase activity|GO:0004713:protein-tyrosine kinase activity|GO:0005524:ATP binding|GO:0016597:amino acid binding|GO:0016743:carboxyl- or carbamoyltransferase activity|	|GO:0006468:protein amino acid phosphorylation|GO:0006520:amino acid metabolic process|
XLOC_000075	CCON0000096786.1[+]316838-347410	Known	Sj_000048|CNUS0000095445.1	2	SjF.65.1,CNUS0000095445.1	5-Extend:ADS,Equal	2	SjM.63.1,CNUS0000095445.1	5-Extend:ADS,Equal	OK	11.1192	11.5331	0.052717	0.914491	0.96511	no	smm:Smp_130900	72	1362	0	alpha catenin ; K05691 catenin (cadherin-associated protein), alpha	|Cellular Processes; Cell Communication; Adherens junction [PATH:ko04520-Map:ko04520];|Cellular Processes; Cell Communication; Tight junction [PATH:ko04530-Map:ko04530];|Human Diseases; Cancers; Endometrial cancer [PATH:ko05213-Map:ko05213];|Human Diseases; Cancers; Pathways in cancer [PATH:ko05200-Map:ko05200];|Human Diseases; Cardiovascular Diseases; Arrhythmogenic right ventricular cardiomyopa…	|IPR001033:Alpha-catenin|IPR006077:Vinculin/alpha-catenin|	|GO:0015629:actin cytoskeleton|	|GO:0005198:structural molecule activity|GO:0045296:cadherin binding|	|GO:0007155:cell adhesion|
XLOC_000076	CCON0000096786.1[+]352273-370211	Known	Sj_000049|CNUS0000095446.1	1	CNUS0000095446.1	Equal	1	SjM.64.2	ADS:3-Extend	OK	1.11007	5.47365	2.30186	0.0594973	0.202832	no	smm:Smp_130890	45	264	1e-68	transporter
XLOC_000077	CCON0000096786.1[+]372368-386319	Novel	-	0	-		1	SjM.65.1		OK	2.35986	6.30625	1.41808	0.189246	0.414809	no
XLOC_000078	CCON0000096786.1[+]406114-410093	Novel	-	0	-		1	SjM.67.1		OK	1.42791	10.7008	2.90574	0.00394908	0.0410033	yes
XLOC_000079	CCON0000096786.1[+]413392-437619	Novel	-	0	-		1	SjM.68.1		OK	2.31607	11.2101	2.27505	0.0132491	0.0818161	no
XLOC_000080	CCON0000096786.1[+]516723-521249	Known	Sj_000051|CNUS0000095448.1	2	SjF.66.1,CNUS0000095448.1	5-Extend:ES:3-Extend,Equal	2	SjM.69.1,CNUS0000095448.1	5-Extend:ES,Equal	OK	25.4641	20.6551	-0.301965	0.594793	0.79199	no	smm:Smp_002160	92	261	2e-68	hypothetical protein ; K11324 DNA methyltransferase 1-associated protein 1	|Genetic Information Processing; Replication and Repair; Chromosome [BR:ko03036];|	|IPR000293:Channel forming colicin, C-terminal cytotoxic|	|GO:0016021:integral to membrane|		|GO:0019835:cytolysis|GO:0050829:defense response to Gram-negative bacterium|
XLOC_000081	CCON0000096786.1[+]584962-587989	Known	Sj_000052|CNUS0000095450.1	1	CNUS0000095450.1	Equal	1	SjM.77.2	3-Extend	OK	2.2381	9.46843	2.08085	0.00813183	0.0633928	no	smm:Smp_130870	51	158	1e-36	ets		|IPR000418:Ets|IPR011991:Winged helix repressor DNA-binding|	|GO:0005634:nucleus|	|GO:0003700:transcription factor activity|GO:0043565:sequence-specific DNA binding|	|GO:0006355:regulation of transcription, DNA-dependent|
XLOC_000082	CCON0000096786.1[+]681081-690434	Known	Sj_000053|CNUS0000095453.1	1	SjF.78.1	5-Extend:ADS:3-Extend	3	SjM.81.2,SjM.81.1,SjM.81.3	IR:5-Extend,ADS:IR:5-Extend:3-Extend,ADS:3-Extend	OK	121.961	121.454	-0.00601286	0.990889	0.995866	no	smm:Smp_015900	60	182	4e-45	hypothetical protein		|IPR004394:Iojap-related protein|
XLOC_000083	CCON0000096786.1[+]749700-781240	Known	Sj_000054|CNUS0000095457.1	3	SjF.83.1,SjF.83.2,CNUS0000095457.1	5-Extend:ES:IR:ES,5-Extend:IR,Equal	3	SjM.94.1,SjM.94.2,CNUS0000095457.1	5-Extend:ES:IR:ES,5-Extend:IR:ES,Equal	OK	84.3789	139.273	0.722964	0.0280817	0.123022	no	smm:Smp_041770	80	858	0	serine/threonine protein kinase		|IPR000719:Protein kinase, core|IPR002290:Serine/threonine protein kinase|IPR008271:Serine/threonine protein kinase, active site|IPR011009:Protein kinase-like|		|GO:0004672:protein kinase activity|GO:0004674:protein serine/threonine kinase activity|GO:0005524:ATP binding|	|GO:0006468:protein amino acid phosphorylation|
XLOC_000084	CCON0000096786.1[+]886861-897232	Known	Sj_000055|CNUS0000095459.1	3	SjF.81.1,SjF.85.2,SjF.85.3	5-Extend,3-Extend,3-Extend	2	SjM.87.1,SjM.87.3	5-Extend:AAS:3-Extend,3-Extend	OK	34.7841	38.2257	0.136113	0.760651	0.887674	no	smm:Smp_041750	63	1495	0	hypothetical protein		|IPR000313:PWWP|
XLOC_000085	CCON0000096786.1[+]908528-916477	Known	Sj_000056|CNUS0000095461.1	3	SjF.88.1,CNUS0000095461.1,SjF.88.3	IR:5-Extend,Equal,IR	2	SjM.91.1,CNUS0000095461.1	IR:5-Extend,Equal	OK	416.478	237.996	-0.807299	0.00257358	0.0312227	yes	smm:Smp_041740	94	705	0	chaperonin containing t-complex protein 1 gamma subunit tcpg ; K09495 T-complex protein 1 subunit gamma	|Genetic Information Processing; Folding, Sorting and Degradation; Chaperones and folding catalysts [BR:ko03110];|	|IPR002194:Chaperonin TCP-1|IPR002423:Chaperonin Cpn60/TCP-1|IPR008950:GroEL-like chaperone, ATPase|IPR012719:T-complex protein 1, gamma subunit|		|GO:0005515:protein binding|GO:0005524:ATP binding|GO:0051082:unfolded protein binding|	|GO:0006457:protein folding|GO:0044267:cellular protein metabolic process|
XLOC_000086	CCON0000096786.1[+]926820-929037	Novel	-	2	SjF.87.1,SjF.87.2		1	SjM.92.1		OK	91.5303	8.29745	-3.46351	6.74565e-09	7.83727e-07	yes
XLOC_000087	CCON0000096786.1[+]1017473-1093095	Known	Sj_000057|CNUS0000095465.1	2	SjF.90.1,SjF.102.1	3-Extend,5-Extend:ES:ES:ADS:IR:3-Extend	3	SjM.102.1,SjM.102.3,SjM.103.1	5-Extend:ES:ES:ADS:IR:3-Extend,EN:IR,3-Extend	OK	39.7126	64.057	0.689757	0.0820617	0.24905	no	smm:Smp_041820	78	662	0	serine/threonine protein kinase ; K08820 PCTAIRE protein kinase [EC:2.7.11.22]	|Metabolism; Enzyme Families; Protein kinases [BR:ko01001];|	|IPR000719:Protein kinase, core|IPR001245:Tyrosine protein kinase|IPR002290:Serine/threonine protein kinase|IPR008271:Serine/threonine protein kinase, active site|IPR011009:Protein kinase-like|		|GO:0004672:protein kinase activity|GO:0004674:protein serine/threonine kinase activity|GO:0004713:protein-tyrosine kinase activity|GO:0005524:ATP binding|	|GO:0006468:protein amino acid phosphorylation|
XLOC_000088	CCON0000096786.1[+]1105410-1117475	Known	Sj_000058|CNUS0000095467.1	1	SjF.104.1	5-Extend:3-Extend	1	SjM.113.1	5-Extend:3-Extend	OK	287.585	350.256	0.284424	0.638976	0.819585	no	smm:Smp_041830	75	234	1e-60	small membrane protein related		|IPR007919:Protein of unknown function UPF0220|
XLOC_000089	CCON0000096786.1[+]1164421-1165443	Known	Sj_000059|CNUS0000095469.1	1	CNUS0000095469.1	Equal	1	CNUS0000095469.1	Equal	OK	18.7169	1.16669	-4.00385	3.68961e-05	0.00130434	yes	smm:Smp_041880	64	416	1e-114	peptide (allatostatin/somatostatin)-like receptor		|IPR000276:Rhodopsin-like GPCR superfamily|	|GO:0016021:integral to membrane|	|GO:0001584:rhodopsin-like receptor activity|	|GO:0007186:G-protein coupled receptor protein signaling pathway|
XLOC_000090	CCON0000096786.1[+]1206425-1216599	Known	Sj_000060|CNUS0000095471.1	2	CNUS0000095471.1,SjF.93.2	Equal,IR	3	CNUS0000095471.1,SjM.107.2,SjM.107.3	Equal,AAS:ADS:3-Extend,ADS:3-Extend	OK	11.0906	22.6274	1.02874	0.0342354	0.141289	no	smm:Smp_144950	61	411	1e-113	Centrosomal protein of 41 kDa (Cep41 protein) (Testis-specificprotein A14 protein)		|IPR001763:Rhodanese-like|
XLOC_000091	CCON0000096786.1[+]1231514-1234943	Known	Sj_000061|CNUS0000095473.1	1	SjF.97.1	ADS:5-Extend:3-Extend	1	SjM.111.1	ADS:5-Extend:3-Extend	OK	15.9742	9.22525	-0.792086	0.328134	0.573425	no	smm:Smp_144960	42	139	1e-31	hypothetical protein
XLOC_000092	CCON0000096786.1[+]1241828-1256324	Known	Sj_000062|CNUS0000095474.1	1	CNUS0000095474.1	Equal	0	-		NOTEST	0.343413	0	-1.79769e+308	0.0786496	1	no	smm:Smp_041960	57	494	1e-137	hypothetical protein		|IPR006988:Nab, N-terminal|IPR006989:Nab, central region|	|GO:0005634:nucleus|	|GO:0016564:transcription repressor activity|	|GO:0016481:negative regulation of transcription|
XLOC_000093	CCON0000096786.1[+]1265310-1265969	Known	Sj_000063|CNUS0000095475.1	2	CNUS0000095475.1,SjF.116.2	Equal,IR:3-Extend	2	SjM.112.1,CNUS0000095475.1	ADS:5-Extend:3-Extend,Equal	OK	4881.52	1616.61	-1.59436	0.00357438	0.0386216	yes	smm:Smp_041980	95	124	2e-27	60S ribosomal protein P1 ; K02942 large subunit ribosomal protein LP1	|Genetic Information Processing; Translation; Ribosome [BR:ko03011];|Genetic Information Processing; Translation; Ribosome [PATH:ko03010-Map:ko03010];|	|IPR001813:Ribosomal protein 60S|	|GO:0005622:intracellular|GO:0005840:ribosome|	|GO:0003735:structural constituent of ribosome|	|GO:0006414:translational elongation|
XLOC_000094	CCON0000096786.1[+]1282392-1283761	Novel	-	1	SjF.126.1		0	-		OK	3.18245	1.78339	-0.835512	0.374289	0.617322	no
XLOC_000095	CCON0000096786.1[+]1283898-1285167	Novel	-	1	SjF.127.1		0	-		OK	3.20977	1.79904	-0.835239	0.384525	0.626557	no
XLOC_000096	CCON0000096786.1[+]1295229-1295946	Known	Sj_000064|CNUS0000095478.1	1	SjF.128.1	ADS:5-Extend	2	SjM.126.1,CNUS0000095478.1	ADS:5-Extend,Equal	OK	109.133	124.781	0.193306	0.758002	0.886129	no	smm:Smp_018020	83	245	5e-64	hypothetical protein		|IPR006885:ETC complex I subunit conserved region|		|GO:0016651:oxidoreductase activity, acting on NADH or NADPH|	|GO:0006118:electron transport|
XLOC_000097	CCON0000096786.1[+]1405218-1430246	Known	Sj_000065|CNUS0000095480.1	1	CNUS0000095480.1	Equal	1	CNUS0000095480.1	Equal	OK	22.1289	10.2623	-1.10858	0.132794	0.332735	no	smm:Smp_042020.1	72	759	0	ATP-diphosphohydrolase 1 ; K01510 apyrase [EC:3.6.1.5]	|Environmental Information Processing; Signaling Molecules and Interaction; Cellular antigens [BR:ko04090];|Metabolism; Nucleotide Metabolism; Purine metabolism [PATH:ko00230-Map:ko00230];|Metabolism; Nucleotide Metabolism; Pyrimidine metabolism [PATH:ko00240-Map:ko00240];|	|IPR000407:Nucleoside phosphatase GDA1/CD39|		|GO:0016787:hydrolase activity|
XLOC_000098	CCON0000096786.1[+]1451757-1482606	Known	Sj_000066|CNUS0000095482.1	1	CNUS0000095482.1	Equal	1	CNUS0000095482.1	Equal	OK	18.969	28.1837	0.571222	0.366191	0.611067	no	smm:Smp_144990	66	1264	0	amyloid beta A4 protein related		|IPR001478:PDZ/DHR/GLGF|IPR006020:Phosphotyrosine interaction region|IPR011993:Pleckstrin homology-type|		|GO:0005515:protein binding|
XLOC_000099	CCON0000096786.1[+]1527057-1537099	Novel	-	3	SjF.114.1,SjF.114.2,SjF.114.3		2	SjM.119.1,SjM.119.2		OK	237.588	568.049	1.25755	0.0112094	0.0753356	no
XLOC_000100	CCON0000096786.1[-]20599-36488	Known	Sj_000067|CNUS0000095434.1	1	SjF.76.2	ADS:5-Extend	1	CNUS0000095434.1	Equal	OK	351.074	0.841024	-8.70541	0	0	yes	smm:Smp_165370	64	138	1e-30	hypothetical protein		|IPR011011:Zinc finger, FYVE/PHD-type|		|GO:0008270:zinc ion binding|
XLOC_000101	CCON0000096786.1[-]124895-154723	Known-Merged	Sj_000068|CNUS0000095437.1,Sj_000069|CNUS0000095438.1	4	SjF.54.2,SjF.54.1,CNUS0000095438.1,SjF.54.5	AAS:3-Extend:ES:EN:EN,AAS:3-Extend:ES:EN:ADS:5-Extend,Equal,EN:5-Extend	3	SjM.49.2,SjM.49.1,CNUS0000095438.1	AAS:3-Extend:ES:EN:EN,AAS:3-Extend:ES:EN:ADS:5-Extend,Equal	OK	121.895	415.529	1.76931	0.000177117	0.00443413	yes	smm:Smp_080210	66	155	8e-37	lipid-binding protein
XLOC_000102	CCON0000096786.1[-]206053-211908	Novel	-	1	SjF.57.1		1	SjM.59.1		OK	4.68799	4.68772	-8.31553e-05	0.99992	0.99992	no
XLOC_000103	CCON0000096786.1[-]226030-247229	Known	Sj_000070|CNUS0000095441.1	4	SjF.64.1,SjF.64.2,SjF.64.4,SjF.64.5	3-Extend:AAS,IR:3-Extend,ADS:IR:ES:ES:AAS,ADS:AAS	4	SjM.70.2,SjM.70.1,CNUS0000095441.1,SjM.70.4	IR:3-Extend:EN,3-Extend:AAS:ES:ES:IR:ES:ES:AAS,Equal,ADS:IR	OK	61.866	40.8929	-0.597297	0.101698	0.284612	no	smm:Smp_165330	75	501	1e-140	xpa-binding protein 1-related ; K06883	|Unclassified; Poorly Characterized; General function prediction only|	|IPR002130:Peptidyl-prolyl cis-trans isomerase, cyclophilin-type|IPR004130:Protein of unknown function, ATP binding|IPR007269:Isoprenylcysteine carboxyl methyltransferase|IPR015891:Cyclophilin-like|	|GO:0016021:integral to membrane|	|GO:0000166:nucleotide binding|GO:0003755:peptidyl-prolyl cis-trans isomerase activity|GO:0004671:protein-S-isoprenylcysteine O-methyltransferase activity|	|GO:0006457:protein folding|GO:0006481:C-terminal protein amino acid methylation|
XLOC_000104	CCON0000096786.1[-]288689-309507	Known	Sj_000071|CNUS0000095443.1	1	CNUS0000095443.1	Equal	1	CNUS0000095443.1	Equal	OK	247.489	304.11	0.297226	0.621225	0.809156	no	smm:Smp_080110	81	298	2e-79	pre-mRNA splicing factor ; K12871 coiled-coil domain-containing protein 12	|Genetic Information Processing; Transcription; Spliceosome [BR:ko03041];|Genetic Information Processing; Transcription; Spliceosome [PATH:ko03040-Map:ko03040];|	|IPR013169:mRNA splicing factor, Cwf18|
XLOC_000105	CCON0000096786.1[-]304601-312254	Known	Sj_000072|CNUS0000095444.1	2	SjF.69.1,SjF.69.2	3-Extend:ES:5-Extend,3-Extend:ADS:5-Extend	2	SjM.66.1,SjM.66.2	3-Extend:ES:5-Extend,3-Extend:ADS:5-Extend	OK	106.304	94.917	-0.163459	0.760241	0.887463	no	smm:Smp_080100	70	276	5e-73	Synaptophysin/synaptoporin		|IPR001285:Synaptophysin/synaptoporin|IPR008253:Marvel|	|GO:0008021:synaptic vesicle|GO:0016020:membrane|	|GO:0005215:transporter activity|	|GO:0006810:transport|
XLOC_000106	CCON0000096786.1[-]535359-558501	Known	Sj_000073|CNUS0000095449.1	1	SjF.70.2	EN:AAS:5-Extend	1	SjM.75.2	EN:AAS:5-Extend	OK	43.4096	60.2583	0.473146	0.525383	0.743744	no
XLOC_000107	CCON0000096786.1[-]590214-607420	Known	Sj_000074|CNUS0000095451.1	1	SjF.74.1	AAS:3-Extend	1	SjM.80.1	AAS:3-Extend	OK	527.994	380.969	-0.470846	0.428781	0.667124	no	smm:Smp_015980	79	141	4e-32	hypothetical protein ; K02129 F-type H+-transporting ATPase subunit e [EC:3.6.3.14]	|Metabolism; Energy Metabolism; Oxidative phosphorylation [PATH:ko00190-Map:ko00190];|	|IPR008386:ATPase, F0 complex, subunit E, mitochondrial|	|GO:0016469:proton-transporting two-sector ATPase complex|	|GO:0046933:hydrogen ion transporting ATP synthase activity, rotational mechanism|GO:0046961:hydrogen ion transporting ATPase activity, rotational mechanism|	|GO:0015986:ATP synthesis coupled proton transport|
XLOC_000108	CCON0000096786.1[-]629796-649919	Known	Sj_000075|CNUS0000095452.1	1	SjF.72.2	EN:5-Extend	0	-		OK	33.7774	0.46226	-6.19121	2.0599e-10	3.15557e-08	yes	smm:Smp_130860	84	340	8e-92	phenylalanine decarboxylase (EC:4.1.1.53)		|IPR002129:Pyridoxal phosphate-dependent decarboxylase|IPR010977:Aromatic-L-amino-acid decarboxylase|IPR015421:Pyridoxal phosphate-dependent transferase, major region, subdomain 1|IPR015424:Pyridoxal phosphate-dependent transferase, major region|		|GO:0003824:catalytic activity|GO:0016831:carboxy-lyase activity|GO:0030170:pyridoxal phosphate binding|	|GO:0006519:amino acid and derivative metabolic process|GO:0019752:carboxylic acid metabolic process|
XLOC_000109	CCON0000096786.1[-]688132-697620	Known	Sj_000076|CNUS0000095454.1	1	SjF.79.1	3-Extend:AAS	3	SjM.82.1,CNUS0000095454.1,SjM.84.1	3-Extend:IR:5-Extend,Equal,AAS	OK	22.8438	17.6024	-0.376029	0.45637	0.689646	no	smm:Smp_130840	57	343	1e-92	hypothetical protein
XLOC_000110	CCON0000096786.1[-]718724-719575	Known	Sj_000077|CNUS0000095455.1	1	CNUS0000095455.1	Equal	1	CNUS0000095455.1	Equal	OK	0.871359	1.71354	0.975643	0.445506	0.680851	no	smm:Smp_130860	68	416	1e-115	phenylalanine decarboxylase (EC:4.1.1.53)		|IPR001998:Xylose isomerase|IPR003859:Metazoa galactosyltransferase|		|GO:0009045:xylose isomerase activity|GO:0016757:transferase activity, transferring glycosyl groups|	|GO:0005975:carbohydrate metabolic process|
XLOC_000111	CCON0000096786.1[-]736428-737112	Known	Sj_000078|CNUS0000095456.1	1	CNUS0000095456.1	Equal	1	CNUS0000095456.1	Equal	OK	102.136	126.304	0.306411	0.640686	0.820655	no	smm:Smp_041730.2	93	336	5e-91	Pre-mRNA-splicing factor cwc-21		|IPR013170:mRNA splicing factor, Cwf21|
XLOC_000112	CCON0000096786.1[-]846913-868040	Known	Sj_000079|CNUS0000095458.1	3	SjF.89.1,SjF.89.2,SjF.89.4	3-Extend:EN,3-Extend:EN:ES:5-Extend,5-Extend	2	SjM.97.1,SjM.97.3	3-Extend:EN:EN:ES:5-Extend,5-Extend	OK	92.3221	120.84	0.388347	0.396566	0.638017	no	smm:Smp_041760	70	2428	0	chromodomain helicase DNA binding protein ; K11367 chromodomain-helicase-DNA-binding protein 1 [EC:3.6.4.12]	|Genetic Information Processing; Replication and Repair; Chromosome [BR:ko03036];|	|IPR000330:SNF2-related|IPR000953:Chromo|IPR001650:DNA/RNA helicase, C-terminal|IPR014001:DEAD-like helicase, N-terminal|IPR014021:Helicase, superfamily 1 and 2, ATP-binding|	|GO:0000785:chromatin|GO:0005634:nucleus|	|GO:0003676:nucleic acid binding|GO:0003677:DNA binding|GO:0003682:chromatin binding|GO:0004386:helicase activity|GO:0005524:ATP binding|	|GO:0006333:chromatin assembly or disassembly|
XLOC_000113	CCON0000096786.1[-]905510-905878	Known	Sj_000080|CNUS0000095460.1	2	SjF.86.1,CNUS0000095460.1	IR:3-Extend,Equal	2	SjM.90.1,CNUS0000095460.1	IR:3-Extend,Equal	OK	1336.67	685.034	-0.9644	0.0663505	0.216735	no	smm:Smp_041740	90	157	2e-37	chaperonin containing t-complex protein 1 gamma subunit tcpg ; K09495 T-complex protein 1 subunit gamma	|Genetic Information Processing; Folding, Sorting and Degradation; Chaperones and folding catalysts [BR:ko03110];|	|IPR002423:Chaperonin Cpn60/TCP-1|IPR008950:GroEL-like chaperone, ATPase|IPR012719:T-complex protein 1, gamma subunit|		|GO:0005515:protein binding|GO:0005524:ATP binding|GO:0051082:unfolded protein binding|	|GO:0006457:protein folding|GO:0044267:cellular protein metabolic process|
XLOC_000114	CCON0000096786.1[-]961453-1007231	Known-Merged	Sj_000081|CNUS0000095462.1,Sj_000082|CNUS0000095463.1,Sj_000083|CNUS0000095464.1	6	SjF.100.1,SjF.98.3,SjF.98.1,SjF.99.1,SjF.91.2,SjF.91.1	ADS:5-Extend,EN:ES:5-Extend,EN:ADS:AAS,ADS:AAS,3-Extend:IR,3-Extend:IR:ES:EN	7	SjM.105.2,SjM.105.1,SjM.98.2,SjM.98.1,SjM.99.1,SjM.100.1,SjM.101.1	3-Extend:IR,3-Extend:IR:ES:EN,ADS:ES:ES:5-Extend,ADS:EN:ES:5-Extend,ADS:AAS,EN,ADS:5-Extend	OK	108.482	284.717	1.39207	1.5188e-05	0.00063493	yes	rno:85250	38	139	1e-31	Col5a2; collagen, type V, alpha 2; K06236 collagen, type I/II/III/V/XI, alpha	|Cellular Processes; Cell Communication; Focal adhesion [PATH:ko04510-Map:ko04510];|Environmental Information Processing; Signaling Molecules and Interaction; CAM ligands [BR:ko04516];|Environmental Information Processing; Signaling Molecules and Interaction; ECM-receptor interaction [PATH:ko04512-Map:ko04512];|Human Diseases; Infectious Diseases; Amoebiasis [PATH:ko05146-Map:ko05146];|Organismal…	|IPR000885:Fibrillar collagen, C-terminal|	|GO:0005581:collagen|	|GO:0005201:extracellular matrix structural constituent|
XLOC_000115	CCON0000096786.1[-]1096062-1101201	Known	Sj_000084|CNUS0000095466.1	2	CNUS0000095466.1,SjF.109.2	Equal,ADS:IR:5-Extend	2	SjM.122.1,CNUS0000095466.1	3-Extend:ADS:5-Extend,Equal	OK	1057.98	1172.49	0.148265	0.720535	0.865641	no	smm:Smp_179300.3	48	153	9e-36	cellular nucleic acid binding protein ; K09250 cellular nucleic acid-binding protein	|Genetic Information Processing; Transcription; Transcription factors [BR:ko03000];|	|IPR001878:Zinc finger, CCHC-type|IPR013084:Zinc finger, CCHC retroviral-type|		|GO:0003676:nucleic acid binding|GO:0008270:zinc ion binding|
XLOC_000116	CCON0000096786.1[-]1112875-1173785	Known	Sj_000085|CNUS0000095468.1	1	SjF.105.1	3-Extend:ADS:ADS:AAS:5-Extend	1	SjM.114.1	3-Extend:ADS:ADS:AAS:5-Extend	OK	13.7123	14.4966	0.0802404	0.893591	0.955364	no	smm:Smp_144930	64	1094	0	hypothetical protein ; K11373 elongator complex protein 1	|Genetic Information Processing; Replication and Repair; Chromosome [BR:ko03036];|	|IPR001680:WD40 repeat|IPR006849:IKI3|
XLOC_000117	CCON0000096786.1[-]1181739-1195937	Known	Sj_000086|CNUS0000095470.1	2	SjF.92.1,CNUS0000095470.1	3-Extend:AAS,Equal	2	SjM.106.1,CNUS0000095470.1	3-Extend:ES:EN,Equal	OK	30.8206	13.5143	-1.18941	0.0259015	0.116288	no	smm:Smp_041890.2	82	470	1e-131	ribonuclease hi large subunit ; K10743 ribonuclease H2 subunit A [EC:3.1.26.4]	|Genetic Information Processing; Replication and Repair; DNA replication [PATH:ko03030-Map:ko03030];|Genetic Information Processing; Replication and Repair; DNA replication proteins [BR:ko03032];|	|IPR001352:Ribonuclease HII/HIII|IPR004649:Ribonuclease HII|IPR012337:Polynucleotidyl transferase, Ribonuclease H fold|		|GO:0003676:nucleic acid binding|GO:0003723:RNA binding|GO:0004523:ribonuclease H activity|	|GO:0016070:RNA metabolic process|
XLOC_000118	CCON0000096786.1[-]1217134-1224823	Known	Sj_000087|CNUS0000095472.1	1	SjF.94.1	3-Extend:IR	1	SjM.108.2	IR	OK	33.6714	22.7563	-0.565259	0.386957	0.62883	no	smm:Smp_144960	60	305	9e-81	hypothetical protein		|IPR010916:TonB box, N-terminal|
XLOC_000119	CCON0000096786.1[-]1277876-1350283	Known-Merged	Sj_000088|CNUS0000095476.1,Sj_000089|CNUS0000095477.1,Sj_000090|CNUS0000095479.1	3	SjF.125.2,SjF.125.4,SjF.125.3	AAS:ADS:ES:ES:ADS:AAS,AAS:ADS:ES:ES:ADS:EN,AAS:ADS:ES:ES:ADS:5-Extend	1	SjM.124.2	AAS:ADS:ES:ES:ADS:IR:5-Extend	OK	23.297	32.6234	0.485763	0.214189	0.44774	no	bfo:BRAFLDRAFT_63720	60	112	9e-24	hypothetical protein; K01533 Cu2+-exporting ATPase [EC:3.6.3.4]	|Unclassified; Metabolism; Energy metabolism|	|IPR000695:H+ transporting ATPase, proton pump|IPR001757:ATPase, P-type, K/Mg/Cd/Cu/Zn/Na/Ca/Na/H-transporter|IPR005834:Haloacid dehalogenase-like hydrolase|	|GO:0016020:membrane|	|GO:0003824:catalytic activity|GO:0005524:ATP binding|GO:0015662:ATPase activity, coupled to transmembrane movement of ions, phosphorylative mechanism|	|GO:0006810:transport|GO:0008152:metabolic process|GO:0015992:proton transport|
XLOC_000120	CCON0000096786.1[-]1435034-1443247	Known	Sj_000091|CNUS0000095481.1	2	SjF.108.1,SjF.108.2	3-Extend:ES:EN:ES:5-Extend,3-Extend:ES:5-Extend	4	SjM.116.4,SjM.116.2,SjM.116.3,SjM.116.1	3-Extend:ES:EN,3-Extend:ES:5-Extend,3-Extend:EN:ES:5-Extend,3-Extend:ES:5-Extend	OK	39.7976	39.1782	-0.0226318	0.958025	0.983472	no	smm:Smp_042030.3	80	384	1e-105	Vesicle transport protein SEC20 ; K08497 protein transport protein SEC20	|Genetic Information Processing; Folding, Sorting and Degradation; SNARE interactions in vesicular transport [PATH:ko04130-Map:ko04130];|Genetic Information Processing; Folding, Sorting and Degradation; SNAREs [BR:ko04131];|	|IPR005606:Sec20|
XLOC_000121	CCON0000096786.1[-]1486669-1500650	Known	Sj_000092|CNUS0000095483.1	1	SjF.113.1	3-Extend:5-Extend	1	SjM.117.1	3-Extend:5-Extend	OK	27.3172	30.0002	0.135165	0.842067	0.931833	no	smm:Smp_042050	84	723	0	hypothetical protein		|IPR006768:Protein similar to CwfJ, C-terminal 1|IPR011146:Histidine triad-like motif|		|GO:0003824:catalytic activity|
XLOC_000122	CCON0000096786.1[-]1514808-1519124	Known	Sj_000093|CNUS0000095484.1	1	SjF.112.1	3-Extend:ES:5-Extend	2	SjM.118.1,CNUS0000095484.1	3-Extend:ES:5-Extend,Equal	OK	23.5114	26.8339	0.190696	0.780676	0.899089	no	smm:Smp_042050	67	196	7e-49	hypothetical protein
XLOC_000123	CCON0000096786.1[-]1553780-1575941	Known	Sj_000094|CNUS0000095485.1	1	CNUS0000095485.1	Equal	2	SjM.120.1,SjM.120.3	3-Extend:AAS,EN:EN	OK	8.78893	18.0669	1.03959	0.11891	0.313894	no	smm:Smp_145000	43	157	9e-37	hypothetical protein
XLOC_000124	CCON0000096786.1[.]119443-120611	Novel	-	1	SjF.61.1		1	SjM.57.1		OK	42.8052	53.0531	0.309651	0.636761	0.81873	no
XLOC_000125	CCON0000096786.1[.]202925-204171	Novel	-	1	SjF.58.1		0	-		OK	6.32346	0.922662	-2.77684	0.00535388	0.0496489	yes
XLOC_000126	CCON0000096786.1[.]226037-227215	Novel	-	1	SjF.55.1		0	-		LOWDATA	11.2693	1.06384	-3.40505	1	1	no
XLOC_000127	CCON0000096786.1[.]247341-247712	Novel	-	1	SjF.59.1		1	SjM.71.1		OK	255.199	180.341	-0.500897	0.454743	0.688406	no
XLOC_000128	CCON0000096786.1[.]272033-272231	Novel	-	1	SjF.63.1		1	SjM.62.1		OK	405.217	448.715	0.147104	0.86948	0.943348	no
XLOC_000129	CCON0000096786.1[.]288161-288549	Novel	-	0	-		1	SjM.60.1		OK	4.35455	8.22617	0.917697	0.400863	0.641931	no
XLOC_000130	CCON0000096786.1[.]529576-530170	Novel	-	1	SjF.67.1		1	SjM.72.1		OK	33.4861	36.513	0.124846	0.870793	0.943689	no
XLOC_000131	CCON0000096786.1[.]559428-559770	Novel	-	1	SjF.73.1		0	-		OK	68.0129	25.7882	-1.3991	0.0922264	0.268096	no
XLOC_000132	CCON0000096786.1[.]607636-607933	Novel	-	0	-		1	SjM.73.1		OK	0	19.9417	1.79769e+308	0.0151301	0.0853425	no
XLOC_000133	CCON0000096786.1[.]625175-625394	Novel	-	1	SjF.71.1		0	-		OK	405.532	17.6542	-4.52174	7.16236e-06	0.00034562	yes
XLOC_000134	CCON0000096786.1[.]691109-692555	Novel	-	0	-		1	SjM.85.1		OK	4.19275	2.98049	-0.492346	0.571473	0.776966	no
XLOC_000135	CCON0000096786.1[.]713851-714754	Novel	-	1	SjF.75.1		0	-		OK	4.84714	2.04202	-1.24713	0.206918	0.439424	no
XLOC_000136	CCON0000096786.1[.]734928-736123	Novel	-	0	-		1	SjM.76.1		OK	1.71978	2.25183	0.388879	0.707137	0.858845	no
XLOC_000137	CCON0000096786.1[.]737346-738271	Novel	-	1	SjF.77.1		1	SjM.79.1		OK	12.5391	12.5447	0.000648068	0.999353	0.999892	no
XLOC_000138	CCON0000096786.1[.]775526-776230	Novel	-	1	SjF.84.1		1	SjM.95.1		OK	83.6096	140.242	0.746178	0.247313	0.4854	no
XLOC_000139	CCON0000096786.1[.]776312-776846	Novel	-	0	-		1	SjM.96.1		OK	7.54216	16.0395	1.08858	0.236329	0.471242	no
XLOC_000140	CCON0000096786.1[.]883980-886745	Novel	-	0	-		1	SjM.86.1		OK	2.2381	2.69631	0.268713	0.747999	0.880971	no
XLOC_000141	CCON0000096786.1[.]889194-890131	Novel	-	0	-		1	SjM.88.1		OK	1.93607	3.25472	0.7494	0.487804	0.716166	no
XLOC_000142	CCON0000096786.1[.]897393-897917	Novel	-	1	SjF.82.1		1	SjM.89.1		OK	52.3047	28.9619	-0.852786	0.27815	0.520087	no
XLOC_000143	CCON0000096786.1[.]927417-928340	Novel	-	0	-		1	SjM.93.1		OK	15.8101	6.97279	-1.18104	0.146138	0.354558	no
XLOC_000144	CCON0000096786.1[.]1001418-1002417	Novel	-	1	SjF.101.1		0	-		LOWDATA	9.67387	4.95028	-0.966581	1	1	no
XLOC_000145	CCON0000096786.1[.]1090745-1091406	Novel	-	1	SjF.103.1		0	-		OK	6.74335	3.44678	-0.968218	0.327111	0.572912	no
XLOC_000146	CCON0000096786.1[.]1218286-1219575	Novel	-	1	SjF.95.1		1	SjM.109.1		OK	33.7503	28.0313	-0.267862	0.696568	0.853401	no
XLOC_000147	CCON0000096786.1[.]1226018-1226518	Novel	-	1	SjF.96.1		1	SjM.110.1		OK	18.9906	10.7164	-0.825463	0.343609	0.588547	no
XLOC_000148	CCON0000096786.1[.]1368327-1368528	Novel	-	1	SjF.107.1		1	SjM.115.1		OK	413.041	1345.24	1.70351	0.0373652	0.149016	no
XLOC_000149	CCON0000096786.1[.]1555334-1555560	Novel	-	0	-		1	SjM.121.1		OK	41.1623	76.1639	0.887785	0.395518	0.637147	no
XLOC_000150	CCON0000096786.1[.]1584920-1585740	Novel	-	0	-		1	SjM.127.1		OK	1.8284	7.44932	2.02653	0.0559999	0.194794	no
XLOC_000151	CCON0000096787.1[+]18785-108804	Known	Sj_000095|CNUS0000095486.1	1	SjF.115.1	5-Extend:ES:ES:3-Extend	2	SjM.141.1,CNUS0000095486.1	5-Extend:ES:ES:3-Extend,Equal	OK	2.09687	5.54954	1.40413	0.0397614	0.155611	no	smm:Smp_164630	47	191	5e-46	hypothetical protein
XLOC_000152	CCON0000096787.1[+]177246-177859	Known	Sj_000096|CNUS0000095488.1	2	SjF.140.1,CNUS0000095488.1	IR:5-Extend,Equal	2	SjM.135.1,CNUS0000095488.1	IR:5-Extend,Equal	OK	8025.91	4364.64	-0.878802	0.228352	0.462533	no	tpv:TP01_0244	70	243	3e-63	cyclophilin 1; K01802 peptidylprolyl isomerase [EC:5.2.1.8]	|Unclassified; Genetic Information Processing; Protein folding and associated processing|	|IPR002130:Peptidyl-prolyl cis-trans isomerase, cyclophilin-type|IPR015891:Cyclophilin-like|		|GO:0003755:peptidyl-prolyl cis-trans isomerase activity|	|GO:0006457:protein folding|
XLOC_000153	CCON0000096787.1[+]217431-253408	Known	Sj_000097|CNUS0000095489.1	1	SjF.120.1	5-Extend:ES:ADS:3-Extend	3	SjM.128.1,CNUS0000095489.1,SjM.128.3	5-Extend:ES,Equal,EN:ADS	OK	38.6711	64.2347	0.732099	0.19122	0.416773	no	smm:Smp_144030	60	411	1e-113	cds1; phosphatidate cytidylyltransferase; phosphatidate cytidylyltransferase 1 (EC:2.7.7.41); K00981 phosphatidate cytidylyltransferase [EC:2.7.7.41]	|Environmental Information Processing; Signal Transduction; Phosphatidylinositol signaling system [PATH:ko04070-Map:ko04070];|Metabolism; Lipid Metabolism; Glycerophospholipid metabolism [PATH:ko00564-Map:ko00564];|	|IPR000374:Phosphatidate cytidylyltransferase|	|GO:0016020:membrane|	|GO:0004605:phosphatidate cytidylyltransferase activity|	|GO:0008654:phospholipid biosynthetic process|
XLOC_000154	CCON0000096787.1[+]311368-349365	Known	Sj_000098|CNUS0000095492.1	1	SjF.123.2	AAS:IR:3-Extend	2	CNUS0000095492.1,SjM.130.2	Equal,AAS:ADS	OK	1032.27	407.574	-1.34068	0.0289191	0.125748	no	smm:Smp_040100	61	573	1e-161	hypothetical protein		|IPR001680:WD40 repeat|IPR011046:WD40 repeat-like|IPR015943:WD40/YVTN repeat-like|
XLOC_000155	CCON0000096787.1[+]478263-491396	Known	Sj_000101|CNUS0000095497.1	2	SjF.132.1,SjF.132.3	5-Extend:3-Extend,AAS:3-Extend	2	SjM.136.1,SjM.136.3	5-Extend:3-Extend,AAS:3-Extend	OK	298.774	173.49	-0.784198	0.0673133	0.218777	no	smm:Smp_040080	72	162	2e-38	hypothetical protein
XLOC_000156	CCON0000096787.1[+]515079-564442	Known	Sj_000102|CNUS0000095499.1	2	SjF.130.1,CNUS0000095499.1	5-Extend:ADS,Equal	3	SjM.152.2,SjM.152.1,CNUS0000095499.1	5-Extend:ADS,5-Extend:ES:ES:3-Extend,Equal	OK	13.3598	56.5526	2.08169	4.67252e-10	6.78113e-08	yes	smm:Smp_143980	51	857	0	hypothetical protein
XLOC_000157	CCON0000096787.1[+]588952-604891	Known	Sj_000103|CNUS0000095501.1	1	CNUS0000095501.1	Equal	3	SjM.142.1,CNUS0000095501.1,SjM.142.3	5-Extend:EN,Equal,AAS:3-Extend	OK	1.42123	27.1072	4.25346	2.76919e-06	0.00015538	yes	smm:Smp_143970	55	706	0	hypothetical protein		|IPR006652:Kelch repeat type 1|IPR011043:Galactose oxidase/kelch, beta-propeller|IPR011333:BTB/POZ fold|IPR011705:BTB/Kelch-associated|IPR013069:BTB/POZ|IPR013089:Kelch related|IPR015915:Kelch-type beta propeller|		|GO:0005515:protein binding|
XLOC_000158	CCON0000096787.1[+]626529-649755	Known	Sj_000104|CNUS0000095503.1	2	SjF.136.1,CNUS0000095503.1	IR:5-Extend,Equal	1	CNUS0000095503.1	Equal	OK	11.559	8.72142	-0.406385	0.524329	0.743005	no	smm:Smp_143960.1	41	239	7e-61	hypothetical protein
XLOC_000159	CCON0000096787.1[+]684424-694823	Known	Sj_000105|CNUS0000095504.1	0	-		1	CNUS0000095504.1	Equal	NOTEST	0	1.43157	1.79769e+308	0.0416323	1	no	smm:Smp_143950	60	149	5e-35	hypothetical protein
XLOC_000160	CCON0000096787.1[+]708623-710725	Novel	-	0	-		1	SjM.149.1		OK	0	7.0279	1.79769e+308	0.00907155	0.0672424	no
XLOC_000161	CCON0000096787.1[+]726150-744264	Known	Sj_000106|CNUS0000095505.1	1	SjF.135.2	ADS:ADS:3-Extend	0	-		OK	4.11206	1.62823	-1.33655	0.150895	0.362056	no	aag:AaeL_AAEL011019	30	173	2e-41	dynein light intermediate chain ; K10416 dynein light intermediate chain 1, cytosolic	|Cellular Processes; Cell Motility; Cytoskeleton proteins [BR:ko04812];|Cellular Processes; Transport and Catabolism; Phagosome [PATH:ko04145-Map:ko04145];|Genetic Information Processing; Replication and Repair; Chromosome [BR:ko03036];|Organismal Systems; Excretory System; Vasopressin-regulated water reabsorption [PATH:ko04962-Map:ko04962];|	|IPR008467:Dynein light intermediate chain|		|GO:0003774:motor activity|
XLOC_000162	CCON0000096787.1[+]773765-807591	Known	Sj_000107|CNUS0000095507.1	3	SjF.139.1,CNUS0000095507.1,SjF.139.3	IR:5-Extend:EN:EN:3-Extend,Equal,EN:AAS:3-Extend	2	SjM.159.3,SjM.159.1	EN:AAS:3-Extend,5-Extend:EN:EN:ES:ADS	OK	53.1656	107.37	1.01403	0.0112837	0.0756772	no	smm:Smp_075810	48	1040	0	pcd6 interacting protein-related ; K01104 protein-tyrosine phosphatase [EC:3.1.3.48]	|Unclassified; Cellular Processes and Signaling; Signal transduction mechanisms|	|IPR000242:Protein-tyrosine phosphatase, receptor/non-receptor type|IPR004328:BRO1|		|GO:0004725:protein tyrosine phosphatase activity|	|GO:0006470:protein amino acid dephosphorylation|
XLOC_000163	CCON0000096787.1[+]995427-1001064	Known	Sj_000108|CNUS0000095513.1	1	SjF.144.1	IR:5-Extend:3-Extend	1	SjM.157.1	IR:5-Extend:3-Extend	OK	108.67	94.5921	-0.200158	0.74964	0.881645	no	smm:Smp_020800	84	150	2e-35	cysteine and histidine-rich domain (chord)-containing zinc binding protein		|IPR007051:CHORD|IPR008978:HSP20-like chaperone|
XLOC_000164	CCON0000096787.1[+]1114438-1115359	Known	Sj_000109|CNUS0000095517.1	0	-		1	SjM.161.1	ADS:5-Extend	OK	2.18539	5.53064	1.33955	0.216027	0.449972	no
XLOC_000165	CCON0000096787.1[+]1131326-1143047	Known	Sj_000110|CNUS0000095519.1	1	CNUS0000095519.1	Equal	2	SjM.167.1,CNUS0000095519.1	5-Extend:ES:3-Extend,Equal	OK	50.1379	33.764	-0.570415	0.213447	0.447092	no	smm:Smp_133470	71	511	1e-143	ribonucleoprotein-related ; K14573 nucleolar protein 4	|Genetic Information Processing; Translation; Ribosome Biogenesis [BR:ko03009];|Genetic Information Processing; Translation; Ribosome biogenesis in eukaryotes [PATH:ko03008-Map:ko03008];|	|IPR000504:RNA recognition motif, RNP-1|IPR012677:Nucleotide-binding, alpha-beta plait|		|GO:0000166:nucleotide binding|GO:0003676:nucleic acid binding|
XLOC_000166	CCON0000096787.1[+]1198925-1226576	Known	Sj_000111|CNUS0000095521.1	3	SjF.145.1,SjF.149.1,CNUS0000095521.1	5-Extend,5-Extend:ADS,Equal	3	SjM.173.1,SjM.173.2,CNUS0000095521.1	5-Extend:AAS:ADS,5-Extend:AAS:ADS,Equal	OK	47.8504	71.2135	0.57362	0.166111	0.381926	no	smm:Smp_133450	77	296	2e-78	jnk stimulatory phosphatase-related		|IPR000340:Protein-tyrosine phosphatase, dual specificity|		|GO:0008138:protein tyrosine/serine/threonine phosphatase activity|	|GO:0006470:protein amino acid dephosphorylation|
XLOC_000167	CCON0000096787.1[+]1229358-1233607	Known	Sj_000112|CNUS0000095522.1	1	SjF.148.1	5-Extend:AAS:3-Extend	2	SjM.171.1,CNUS0000095522.1	5-Extend:AAS:3-Extend,Equal	OK	86.3702	111.934	0.374042	0.505072	0.728411	no	smm:Smp_133440	83	123	5e-27	hypothetical protein		|IPR009580:Glycosylphosphatidylinositol anchor biosynthesis|	|GO:0005789:endoplasmic reticulum membrane|GO:0016021:integral to membrane|		|GO:0006506:GPI anchor biosynthetic process|
XLOC_000168	CCON0000096787.1[-]115724-141419	Known	Sj_000113|CNUS0000095487.1	4	SjF.118.1,SjF.117.1,SjF.117.2,CNUS0000095487.1	EN:EN:ES:5-Extend,3-Extend:AAS:ADS:EN:5-Extend,3-Extend:AAS:ADS:EN:5-Extend,Equal	2	SjM.145.1,SjM.144.1	ADS:5-Extend,3-Extend:AAS:ADS:EN:AAS	OK	134.962	249.223	0.884889	0.0109275	0.0740078	no	smm:Smp_164620	59	260	1e-67	cortactin		|IPR000108:Neutrophil cytosol factor 2|IPR001452:Src homology-3|IPR003134:Hs1/Cortactin|IPR015503:Cortactin|
XLOC_000169	CCON0000096787.1[-]259432-310868	Known-Merged	Sj_000115|CNUS0000095490.1,Sj_000116|CNUS0000095491.1	1	CNUS0000095491.1	Equal	1	SjM.129.1	3-Extend:ADS:ES:ADS:5-Extend	OK	1.6674	3.27159	0.972393	0.286064	0.527646	no	smm:Smp_119750	82	134	2e-30	hypothetical protein		|IPR000048:IQ calmodulin-binding region|
XLOC_000170	CCON0000096787.1[-]356652-376020	Known	Sj_000117|CNUS0000095493.1	0	-		1	SjM.131.1	3-Extend:5-Extend	OK	2.3802	17.8255	2.90478	0.00243492	0.0300148	yes	smm:Smp_144020	56	140	5e-32	hypothetical protein
XLOC_000171	CCON0000096787.1[-]385441-427342	Known	Sj_000118|CNUS0000095494.1	1	CNUS0000095494.1	Equal	2	CNUS0000095494.1,SjM.132.2	Equal,ES:5-Extend	OK	6.62555	10.62	0.68067	0.614046	0.805294	no	smm:Smp_144020	82	159	6e-38	hypothetical protein
XLOC_000172	CCON0000096787.1[-]494258-495006	Known	Sj_000119|CNUS0000095498.1	1	SjF.129.1	AAS:IR:3-Extend	1	SjM.137.1	AAS:IR:3-Extend	OK	279.593	181.549	-0.622965	0.291388	0.534434	no	smm:Smp_144010.2	71	89.4	6e-17	cytochrome C oxidase polypeptide vib		|IPR003213:Cytochrome c oxidase, subunit VIb|	|GO:0005739:mitochondrion|	|GO:0004129:cytochrome-c oxidase activity|	|GO:0006118:electron transport|
XLOC_000173	CCON0000096787.1[-]570528-577666	Known	Sj_000120|CNUS0000095500.1	2	SjF.133.1,CNUS0000095500.1	AAS:3-Extend,Equal	2	SjM.140.1,CNUS0000095500.1	AAS:3-Extend,Equal	OK	77.2509	43.3073	-0.834942	0.159871	0.372956	no	smm:Smp_176760	66	435	1e-120	metaxin		|IPR010987:Glutathione S-transferase, C-terminal-like|
XLOC_000174	CCON0000096787.1[-]608353-617281	Known	Sj_000121|CNUS0000095502.1	1	SjF.134.1	3-Extend:ADS:5-Extend	2	SjM.143.1,CNUS0000095502.1	3-Extend:ADS:5-Extend,Equal	OK	17.7319	10.3939	-0.77061	0.303083	0.547516	no	smm:Smp_040020	69	390	1e-107	centromere protein A (cenp-A) (centromere autoantigen A)		|IPR000164:Histone H3|IPR007125:Histone core|IPR009072:Histone-fold|	|GO:0000786:nucleosome|GO:0005634:nucleus|	|GO:0003677:DNA binding|	|GO:0006334:nucleosome assembly|GO:0007001:chromosome organization and biogenesis (sensu Eukaryota)|
XLOC_000175	CCON0000096787.1[-]748642-760696	Known	Sj_000122|CNUS0000095506.1	1	SjF.138.2	ADS	2	CNUS0000095506.1,SjM.151.2	Equal,ADS	OK	27.1457	39.8208	0.5528	0.200236	0.429288	no	smm:Smp_133390	75	486	1e-135	restin-like ; K05293 phosphatidylinositol glycan, class U	|Metabolism; Glycan Biosynthesis and Metabolism; Glycosylphosphatidylinositol(GPI)-anchor biosynthesis [PATH:ko00563-Map:ko00563];|	|IPR000938:CAP-Gly|
XLOC_000176	CCON0000096787.1[-]816336-837801	Known	Sj_000123|CNUS0000095508.1	3	CNUS0000095508.1,SjF.257.2,SjF.257.3	Equal,AAS:EN,ES:5-Extend	2	CNUS0000095508.1,SjM.218.2	Equal,AAS:EN	OK	3359.74	1507.02	-1.15665	0.0244201	0.111696	no	smm:Smp_075800.1	71	642	0	hemoglobinase (C13 family)		|IPR001096:Peptidase C13, legumain|		|GO:0001509:legumain activity|GO:0004197:cysteine-type endopeptidase activity|	|GO:0006508:proteolysis|
XLOC_000177	CCON0000096787.1[-]845916-872637	Known	Sj_000124|CNUS0000095509.1	2	CNUS0000095509.1,SjF.143.2	Equal,ADS:AAS:5-Extend	1	CNUS0000095509.1	Equal	OK	58.4443	41.9386	-0.478782	0.302952	0.547476	no	smm:Smp_133390	72	1092	0	restin-like ; K05293 phosphatidylinositol glycan, class U	|Metabolism; Glycan Biosynthesis and Metabolism; Glycosylphosphatidylinositol(GPI)-anchor biosynthesis [PATH:ko00563-Map:ko00563];|	|IPR002110:Ankyrin|IPR009600:GPI transamidase subunit PIG-U|	|GO:0005789:endoplasmic reticulum membrane|GO:0016021:integral to membrane|		|GO:0006506:GPI anchor biosynthetic process|
XLOC_000178	CCON0000096787.1[-]880391-899187	Known	Sj_000125|CNUS0000095510.1	1	CNUS0000095510.1	Equal	1	CNUS0000095510.1	Equal	NOTEST	0.149758	0.0839423	-0.835167	0.682291	1	no	smm:Smp_133500	63	268	1e-69	serine/threonine protein kinase		|IPR000719:Protein kinase, core|IPR011009:Protein kinase-like|		|GO:0004672:protein kinase activity|GO:0005524:ATP binding|	|GO:0006468:protein amino acid phosphorylation|
XLOC_000179	CCON0000096787.1[-]907705-946015	Known	Sj_000126|CNUS0000095511.1	1	CNUS0000095511.1	Equal	2	SjM.155.2,SjM.155.3	EN,	OK	2.40637	11.4915	2.25564	0.00215562	0.0276118	yes	smm:Smp_133500	93	512	1e-143	serine/threonine protein kinase		|IPR000719:Protein kinase, core|IPR001245:Tyrosine protein kinase|IPR002290:Serine/threonine protein kinase|IPR003527:MAP kinase|IPR008271:Serine/threonine protein kinase, active site|IPR011009:Protein kinase-like|		|GO:0004672:protein kinase activity|GO:0004674:protein serine/threonine kinase activity|GO:0004707:MAP kinase activity|GO:0004713:protein-tyrosine kinase activity|GO:0005524:ATP binding|	|GO:0006468:protein amino acid phosphorylation|
XLOC_000180	CCON0000096787.1[-]952445-984921	Known	Sj_000127|CNUS0000095512.1	0	-		1	SjM.156.1	3-Extend:ES:AAS:5-Extend	OK	1.0194	10.2553	3.33058	0.00194837	0.0259183	yes	smm:Smp_133500	85	420	1e-116	serine/threonine protein kinase		|IPR000719:Protein kinase, core|IPR001245:Tyrosine protein kinase|IPR002290:Serine/threonine protein kinase|IPR003527:MAP kinase|IPR011009:Protein kinase-like|		|GO:0004672:protein kinase activity|GO:0004674:protein serine/threonine kinase activity|GO:0004707:MAP kinase activity|GO:0004713:protein-tyrosine kinase activity|GO:0005524:ATP binding|	|GO:0006468:protein amino acid phosphorylation|
XLOC_000181	CCON0000096787.1[-]1050639-1056375	Known	Sj_000128|CNUS0000095514.1	1	CNUS0000095514.1	Equal	1	CNUS0000095514.1	Equal	OK	3.63206	7.95396	1.13089	0.212787	0.446457	no	smm:Smp_133480	100	136	2e-30	forkhead protein/ forkhead protein domain		|IPR001766:Fork head transcription factor|IPR011991:Winged helix repressor DNA-binding|	|GO:0005634:nucleus|	|GO:0003700:transcription factor activity|GO:0043565:sequence-specific DNA binding|	|GO:0006355:regulation of transcription, DNA-dependent|
XLOC_000182	CCON0000096787.1[-]1093521-1094234	Known	Sj_000129|CNUS0000095515.1	0	-		1	CNUS0000095515.1	Equal	NOTEST	0	1.23846	1.79769e+308	0.0512352	1	no	smm:Smp_133480	77	70.9	7e-11	forkhead protein/ forkhead protein domain		|IPR001766:Fork head transcription factor|	|GO:0005634:nucleus|	|GO:0003700:transcription factor activity|GO:0043565:sequence-specific DNA binding|	|GO:0006355:regulation of transcription, DNA-dependent|
XLOC_000183	CCON0000096787.1[-]1104359-1104763	Known	Sj_000130|CNUS0000095516.1	1	CNUS0000095516.1	Equal	1	CNUS0000095516.1	Equal	OK	239.113	114.851	-1.05793	0.119765	0.314816	no	smm:Smp_020770	82	194	2e-48	defender against cell death ; K12668 oligosaccharyltransferase complex subunit epsilon	|Genetic Information Processing; Folding, Sorting and Degradation; Protein processing in endoplasmic reticulum [PATH:ko04141-Map:ko04141];|Metabolism; Glycan Biosynthesis and Metabolism; N-Glycan biosynthesis [PATH:ko00510-Map:ko00510];|Metabolism; Glycan Biosynthesis and Metabolism; Various types of N-glycan biosynthesis [PATH:ko00513-Map:ko00513];|	|IPR003038:Defender against death DAD protein|
XLOC_000184	CCON0000096787.1[-]1116586-1126494	Known	Sj_000131|CNUS0000095518.1	1	SjF.146.1	3-Extend:IR:ES:5-Extend	1	SjM.172.1	3-Extend:IR:ES:5-Extend	OK	74.6483	115.205	0.626023	0.30331	0.547526	no	smm:Smp_020760.1	75	626	1e-178	ankyrin repeat-containing		|IPR002110:Ankyrin|
XLOC_000185	CCON0000096787.1[-]1154390-1171728	Known	Sj_000132|CNUS0000095520.1	1	CNUS0000095520.1	Equal	1	SjM.168.1	3-Extend:ES:ES:5-Extend	OK	0.397179	3.72752	3.23036	0.00746821	0.0599881	no	smm:Smp_133460	42	107	4e-21	rhoptry protein		|IPR001766:Fork head transcription factor|IPR011991:Winged helix repressor DNA-binding|	|GO:0005634:nucleus|	|GO:0003700:transcription factor activity|GO:0043565:sequence-specific DNA binding|	|GO:0006355:regulation of transcription, DNA-dependent|
XLOC_000186	CCON0000096787.1[.]468479-468817	Novel	-	0	-		1	SjM.134.1		OK	3.87938	13.2468	1.77175	0.148436	0.358004	no
XLOC_000187	CCON0000096787.1[.]567267-568156	Novel	-	1	SjF.131.1		1	SjM.153.1		OK	11.586	30.4507	1.39409	0.0707646	0.225296	no
XLOC_000188	CCON0000096787.1[.]761402-761476	Novel	-	1	SjF.137.1		0	-		OK	4733410	0	-1.79769e+308	0.0101375	0.0714922	no
XLOC_000189	CCON0000096787.1[.]1197164-1198864	Novel	-	1	SjF.147.1		1	SjM.170.1		OK	2.32853	2.25557	-0.0459232	0.960685	0.984223	no
XLOC_000190	CCON0000096788.1[+]24418-37801	Known	Sj_000134|CNUS0000095524.1	2	SjF.165.1,CNUS0000095524.1	5-Extend:ES:AAS:3-Extend,Equal	2	SjM.199.1,CNUS0000095524.1	5-Extend:ES:AAS,Equal	OK	131.833	203.343	0.625209	0.230698	0.46375	no	smm:Smp_097790.2	55	400	1e-110	hypothetical protein		|IPR001917:Aminotransferase, class-II|		|GO:0016740:transferase activity|	|GO:0008152:metabolic process|
XLOC_000191	CCON0000096788.1[+]56569-56983	Known	Sj_000135|CNUS0000095526.1	1	SjF.170.1	ADS:IR:5-Extend	1	SjM.209.1	IR:5-Extend	OK	113.481	62.6542	-0.856962	0.256501	0.496539	no
XLOC_000192	CCON0000096788.1[+]66980-119162	Known-Merged	Sj_000136|CNUS0000095527.1,Sj_000137|CNUS0000095528.1	1	SjF.151.1	5-Extend:ADS:AAS:3-Extend	2	SjM.177.1,SjM.177.2	5-Extend:ADS:AAS:ADS,5-Extend:ADS:AAS	OK	27.6519	67.29	1.28301	0.0292833	0.126932	no	smm:Smp_173110	90	105	4e-21	hypothetical protein
XLOC_000193	CCON0000096788.1[+]318024-319109	Known	Sj_000138|CNUS0000095534.1	1	CNUS0000095534.1	Equal	2	SjM.182.1,CNUS0000095534.1	5-Extend,Equal	OK	220.053	271.552	0.303376	0.601114	0.796115	no	smm:Smp_163540	98	291	9e-78	hypothetical protein		|IPR000253:Forkhead-associated|IPR008984:SMAD/FHA|
XLOC_000194	CCON0000096788.1[+]322321-373716	Known	Sj_000139|CNUS0000095535.1	1	SjF.157.1	5-Extend:ADS	2	SjM.183.1,CNUS0000095535.1	5-Extend:ADS,Equal	OK	5.94408	31.4782	2.40483	0.000746363	0.0130532	yes	smm:Smp_163550	48	333	3e-89	hypothetical protein
XLOC_000195	CCON0000096788.1[+]423098-423823	Known	Sj_000140|CNUS0000095537.1	1	SjF.158.1	ADS:IR:5-Extend	2	SjM.184.1,CNUS0000095537.1	5-Extend:IR,Equal	OK	10.5154	13.1377	0.321215	0.637297	0.819093	no	smm:Smp_076860	90	338	1e-91	hypothetical protein		|IPR008973:C2 calcium/lipid-binding region, CaLB|IPR010796:B9|
XLOC_000196	CCON0000096788.1[+]449753-457042	Novel	-	3	SjF.161.1,SjF.161.2,SjF.162.1		3	SjM.189.1,SjM.189.2,SjM.190.1		OK	119.846	122.287	0.0290953	0.95876	0.983576	no
XLOC_000197	CCON0000096788.1[+]495247-502986	Known	Sj_000141|CNUS0000095540.1	2	SjF.167.1,SjF.167.2	5-Extend:IR,5-Extend	2	SjM.188.1,CNUS0000095540.1	5-Extend:IR:3-Extend,Equal	OK	263.439	131.178	-1.00595	0.00236553	0.0294768	yes	smm:Smp_015800	77	356	6e-97	hypothetical protein ; K11375 elongator complex protein 4	|Genetic Information Processing; Replication and Repair; Chromosome [BR:ko03036];|	|IPR008728:PAXNEB|
XLOC_000198	CCON0000096788.1[+]503830-534358	Known	Sj_000142|CNUS0000095541.1	1	SjF.172.2	AAS:ADS:AAS:ADS	2	SjM.196.2,SjM.196.3	ADS,AAS:ADS:AAS	OK	63.9759	52.103	-0.29616	0.528507	0.74625	no	smm:Smp_130800	80	992	0	ubiquitin specific protease 52 / poly(A) ribonuclease subunit pan2		|IPR007114:Major facilitator superfamily|IPR011046:WD40 repeat-like|IPR011701:Major facilitator superfamily MFS-1|	|GO:0016021:integral to membrane|	|GO:0005215:transporter activity|	|GO:0006810:transport|
XLOC_000199	CCON0000096788.1[+]631997-681738	Known	Sj_000143|CNUS0000095542.1	2	SjF.177.1,SjF.177.2	5-Extend:EN:EN:ADS,5-Extend:ADS:3-Extend	3	SjM.210.1,CNUS0000095542.1,SjM.210.3	5-Extend:IR:EN:EN:ADS:3-Extend,Equal,EN:ADS:3-Extend	OK	56.6691	86.1253	0.603875	0.175596	0.395906	no	smm:Smp_130750	58	690	0	hypothetical protein		|IPR001680:WD40 repeat|IPR011046:WD40 repeat-like|IPR015943:WD40/YVTN repeat-like|
XLOC_000200	CCON0000096788.1[+]878979-894259	Known	Sj_000144|CNUS0000095545.1	1	CNUS0000095545.1	Equal	1	CNUS0000095545.1	Equal	OK	18.5667	46.2516	1.31678	0.0584712	0.200536	no	smm:Smp_175900	77	610	1e-173	synaptotagmin 12		|IPR000008:C2 calcium-dependent membrane targeting|IPR001565:Synaptotagmin|IPR008973:C2 calcium/lipid-binding region, CaLB|IPR015428:Synaptotagmin 1,2|	|GO:0008021:synaptic vesicle|GO:0016020:membrane|	|GO:0005215:transporter activity|	|GO:0006810:transport|
XLOC_000201	CCON0000096788.1[+]905458-918765	Known	Sj_000145|CNUS0000095547.1	1	SjF.178.1	5-Extend:3-Extend	1	SjM.212.1	5-Extend	OK	27.0564	19.53	-0.470278	0.437903	0.673874	no	smm:Smp_175920	55	525	1e-146	hypothetical protein
XLOC_000202	CCON0000096788.1[+]1004086-1017635	Known	Sj_000146|CNUS0000095551.1	2	SjF.182.2,SjF.182.1	5-Extend:ADS:EN,5-Extend:ADS	2	SjM.215.2,SjM.215.1	5-Extend:ADS:EN,5-Extend:ADS	OK	17.8565	28.0131	0.64965	0.120816	0.315438	no	smm:Smp_128310.2	71	207	1e-51	xylosyltransferase		|IPR002889:Carbohydrate-binding WSC|IPR003406:Glycosyl transferase, family 14|	|GO:0016020:membrane|	|GO:0008375:acetylglucosaminyltransferase activity|
XLOC_000203	CCON0000096788.1[+]1085359-1088780	Novel	-	1	SjF.185.1		1	SjM.221.1		OK	37.4184	23.1005	-0.695823	0.373383	0.616566	no
XLOC_000204	CCON0000096788.1[+]1157791-1185243	Known	Sj_000147|CNUS0000095552.1	0	-		4	SjM.223.1,SjM.223.2,SjM.223.3,SjM.223.5	5-Extend:IR:3-Extend,5-Extend:3-Extend,5-Extend:ADS:AAS:3-Extend,EN:ES:3-Extend	OK	5.68754	36.5778	2.68509	0.000129876	0.00347693	yes	smm:Smp_133900	57	201	3e-50	hypothetical protein ; K00463 indoleamine 2,3-dioxygenase [EC:1.13.11.52]	|Human Diseases; Infectious Diseases; African trypanosomiasis [PATH:ko05143-Map:ko05143];|Metabolism; Amino Acid Metabolism; Tryptophan metabolism [PATH:ko00380-Map:ko00380];|	|IPR000898:Indoleamine 2,3-dioxygenase|		|GO:0020037:heme binding|
XLOC_000205	CCON0000096788.1[+]1195349-1197973	Novel	-	0	-		1	SjM.225.1		OK	2.38643	18.8926	2.98489	0.0112262	0.0753961	no
XLOC_000206	CCON0000096788.1[+]1199212-1267339	Known-Merged	Sj_000148|CNUS0000095553.1,Sj_000149|CNUS0000095554.1	2	CNUS0000095554.1,CNUS0000095553.1	Equal,Equal	1	SjM.228.1	5-Extend:ES:ADS:EN:EN:AAS	OK	2.32954	10.2086	2.13167	0.0033628	0.0372824	yes	smm:Smp_133880	87	563	1e-159	hypothetical protein		|IPR002890:Alpha-2-macroglobulin, N-terminal|		|GO:0004866:endopeptidase inhibitor activity|
XLOC_000207	CCON0000096788.1[+]1295154-1307042	Known	Sj_000150|CNUS0000095556.1	3	SjF.188.1,SjF.188.3,SjF.188.4	5-Extend:ES:IR:ADS:3-Extend,ADS:ADS,AAS:3-Extend	3	SjM.226.1,SjM.226.2,SjM.226.4	5-Extend:ES:AAS:IR:ADS:3-Extend,5-Extend:ES:AAS:3-Extend,AAS:3-Extend	OK	99.8525	43.8654	-1.18671	0.00465641	0.0455991	yes	smm:Smp_021590	71	809	0	rac gtpase activating protein		|IPR000198:RhoGAP|IPR002219:Protein kinase C, phorbol ester/diacylglycerol binding|IPR008936:Rho GTPase activation protein|	|GO:0005622:intracellular|		|GO:0007165:signal transduction|GO:0007242:intracellular signaling cascade|
XLOC_000208	CCON0000096788.1[+]1354921-1370402	Known	Sj_000151|CNUS0000095559.1	1	SjF.193.2	ADS	2	SjM.246.2,CNUS0000095559.1	IR:ADS,Equal	OK	91.1773	79.9566	-0.189457	0.67698	0.842819	no	smm:Smp_021540	78	738	0	zinc finger protein ; K13095 splicing factor 1	|Genetic Information Processing; Transcription; Spliceosome [BR:ko03041];|	|IPR001878:Zinc finger, CCHC-type|IPR004087:K Homology|IPR004088:K Homology, type 1|		|GO:0003676:nucleic acid binding|GO:0003723:RNA binding|GO:0008270:zinc ion binding|
XLOC_000209	CCON0000096788.1[-]40796-43142	Known	Sj_000152|CNUS0000095525.1	3	SjF.168.1,CNUS0000095525.1,SjF.169.1	AAS:IR:3-Extend,Equal,IR:5-Extend	3	SjM.207.1,CNUS0000095525.1,SjM.208.2	AAS:IR:3-Extend,Equal,IR:5-Extend	OK	604.925	835.487	0.465859	0.146276	0.354656	no	smm:Smp_097800.1	58	232	1e-59	Y box binding protein		|IPR002059:Cold-shock protein, DNA-binding|IPR011129:Cold shock protein|IPR012340:Nucleic acid-binding, OB-fold|		|GO:0003676:nucleic acid binding|GO:0003677:DNA binding|	|GO:0006355:regulation of transcription, DNA-dependent|
XLOC_000210	CCON0000096788.1[-]121687-146497	Known	Sj_000153|CNUS0000095529.1	3	SjF.152.1,CNUS0000095529.1,SjF.152.3	3-Extend:AAS,Equal,EN	4	SjM.174.1,SjM.174.2,CNUS0000095529.1,SjM.174.4	3-Extend:EN,3-Extend:AAS:AAS,Equal,EN	OK	29.863	61.782	1.04883	0.00705156	0.0581415	no	smm:Smp_163500	58	575	1e-162	hypothetical protein
XLOC_000211	CCON0000096788.1[-]149440-183373	Known	Sj_000154|CNUS0000095530.1	1	SjF.153.1	3-Extend:ADS:5-Extend	1	SjM.180.1	3-Extend:ADS:5-Extend	OK	10.6399	22.7498	1.09637	0.0925369	0.268594	no	smm:Smp_163530	41	684	0	hypothetical protein
XLOC_000212	CCON0000096788.1[-]187862-217801	Known	Sj_000155|CNUS0000095531.1	0	-		1	SjM.179.1	3-Extend:ADS:5-Extend	OK	0.308736	3.46566	3.48868	0.0261652	0.116886	no
XLOC_000213	CCON0000096788.1[-]232587-241050	Known	Sj_000156|CNUS0000095532.1	2	CNUS0000095532.1,SjF.154.2	Equal,EN	2	SjM.181.1,CNUS0000095532.1	3-Extend:EN,Equal	OK	82.9273	82.7622	-0.00287359	0.99607	0.998108	no	smm:Smp_163540	66	200	3e-50	hypothetical protein
XLOC_000214	CCON0000096788.1[-]373733-412373	Known	Sj_000158|CNUS0000095536.1	3	SjF.160.1,CNUS0000095536.1,SjF.160.3	AAS,Equal,ADS:AAS	2	SjM.186.2,SjM.186.3	AAS,ADS	OK	31.275	23.9514	-0.384899	0.299607	0.543982	no	smm:Smp_163560	66	2558	0	symplekin ; K06100 symplekin	|Cellular Processes; Cell Communication; Tight junction [PATH:ko04530-Map:ko04530];|Genetic Information Processing; Translation; mRNA surveillance pathway [PATH:ko03015-Map:ko03015];|
XLOC_000215	CCON0000096788.1[-]429177-446602	Known	Sj_000159|CNUS0000095538.1	1	SjF.159.1	3-Extend:ES:5-Extend	1	SjM.185.1	3-Extend:ES:5-Extend	OK	36.5347	95.1672	1.3812	0.0277336	0.121884	no	smm:Smp_163570	75	854	0	ryanodine receptor related ; K05327 ryanodine receptor, invertebrate	|Environmental Information Processing; Signal Transduction; Calcium signaling pathway [PATH:ko04020-Map:ko04020];|Environmental Information Processing; Signaling Molecules and Interaction; Ion channels [BR:ko04040];|	|IPR005821:Ion transport|IPR009460:Ryanodine Receptor TM 4-6|IPR015925:Ryanodine receptor-related|	|GO:0016020:membrane|GO:0016021:integral to membrane|	|GO:0005216:ion channel activity|GO:0005219:ryanodine-sensitive calcium-release channel activity|	|GO:0006811:ion transport|GO:0006874:cellular calcium ion homeostasis|
XLOC_000216	CCON0000096788.1[-]454577-477590	Known	Sj_000160|CNUS0000095539.1	3	SjF.164.1,SjF.164.2,SjF.164.4	3-Extend:ADS:EN,3-Extend:ADS:ES:ES:IR:5-Extend,ADS	3	SjM.191.1,SjM.191.3,SjM.191.4	3-Extend:ADS:EN,ES:ES:IR:5-Extend,ADS	OK	63.4721	54.2777	-0.225764	0.492935	0.7203	no	smm:Smp_130790.2	71	800	0	eukaryotic release factor 3-related (erfs) (hbs1-like) ; K14416 elongation factor 1 alpha-like protein	|Genetic Information Processing; Translation; mRNA surveillance pathway [PATH:ko03015-Map:ko03015];|	|IPR000795:Protein synthesis factor, GTP-binding|IPR004160:Translation elongation factor EFTu/EF1A, C-terminal|IPR009000:Translation elongation and initiation factors/Ribosomal, beta-barrel|IPR009001:Translation elongation factor EF1A/initiation factor IF2gamma, C-terminal|IPR015033:Region of unknown function DUF1916|		|GO:0003924:GTPase activity|GO:0005525:GTP binding|
XLOC_000217	CCON0000096788.1[-]584613-588847	Novel	-	0	-		1	SjM.194.1		OK	3.38725	7.30336	1.10845	0.268119	0.510375	no
XLOC_000218	CCON0000096788.1[-]592885-595334	Novel	-	1	SjF.171.1		1	SjM.197.1		OK	5.68963	6.14778	0.111729	0.900571	0.957976	no
XLOC_000219	CCON0000096788.1[-]597333-609315	Novel	-	0	-		1	SjM.198.1		OK	2.97538	4.24949	0.514214	0.571715	0.776966	no
XLOC_000220	CCON0000096788.1[-]800768-808503	Known	Sj_000161|CNUS0000095543.1	1	SjF.176.2	5-Extend	1	SjM.206.1	AAS:3-Extend:5-Extend	OK	4.6427	14.7188	1.66462	0.025851	0.116149	no	smm:Smp_097820	76	1031	0	serine/threonine protein kinase		|IPR000719:Protein kinase, core|IPR001245:Tyrosine protein kinase|IPR002290:Serine/threonine protein kinase|IPR011009:Protein kinase-like|		|GO:0004672:protein kinase activity|GO:0004674:protein serine/threonine kinase activity|GO:0004713:protein-tyrosine kinase activity|GO:0005524:ATP binding|	|GO:0006468:protein amino acid phosphorylation|
XLOC_000221	CCON0000096788.1[-]818243-837667	Known	Sj_000162|CNUS0000095544.1	1	SjF.181.2	ADS:AAS:5-Extend	1	SjM.214.2	EN:AAS:5-Extend	OK	47.0515	48.8479	0.0540558	0.899737	0.957523	no	smm:Smp_097830	72	1105	0	leukocyte receptor cluster (lrc) member		|IPR005062:SAC3/GANP/Nin1/mts3/eIF-3 p25|
XLOC_000222	CCON0000096788.1[-]895245-902408	Known	Sj_000163|CNUS0000095546.1	1	SjF.179.1	3-Extend:AAS:5-Extend	1	SjM.213.1	3-Extend:AAS:5-Extend	OK	106.035	83.3814	-0.346744	0.558613	0.768081	no	smm:Smp_175910	55	306	1e-81	sperm nuclear basic protein PL-I isoform PLIb
XLOC_000223	CCON0000096788.1[-]920927-969765	Known-Merged	Sj_000164|CNUS0000095548.1,Sj_000165|CNUS0000095549.1	1	SjF.180.1	3-Extend:ADS	2	SjM.219.1,SjM.219.2	3-Extend:ADS,3-Extend:ADS:AAS:ES	OK	6.01343	31.4231	2.38556	9.52562e-05	0.00275096	yes	smm:Smp_175930	84	370	1e-100	elav (embryonic lethal abnormal vision drosophila)-like protein		|IPR000504:RNA recognition motif, RNP-1|IPR002343:Paraneoplastic encephalomyelitis antigen|IPR012677:Nucleotide-binding, alpha-beta plait|		|GO:0000166:nucleotide binding|GO:0003676:nucleic acid binding|GO:0003723:RNA binding|
XLOC_000224	CCON0000096788.1[-]994205-998103	Known	Sj_000166|CNUS0000095550.1	2	CNUS0000095550.1,SjF.183.2	Equal,ADS:5-Extend	1	SjM.217.2	IR:ADS:5-Extend	OK	136.265	251.849	0.886146	0.132804	0.332735	no	smm:Smp_128310.2	86	190	3e-47	xylosyltransferase		|IPR006662:Thioredoxin-related|IPR010357:Protein of unknown function DUF953, thioredoxin-like|IPR012335:Thioredoxin fold|IPR012336:Thioredoxin-like fold|			|GO:0045454:cell redox homeostasis|
XLOC_000225	CCON0000096788.1[-]1276637-1280238	Known	Sj_000167|CNUS0000095555.1	1	SjF.187.1	3-Extend:5-Extend	1	SjM.224.1	3-Extend:5-Extend	OK	31.8881	60.8324	0.931823	0.187223	0.412391	no	smm:Smp_021600	63	123	3e-27	hypothetical protein		|IPR007866:Protein of unknown function DUF714|
XLOC_000226	CCON0000096788.1[-]1313635-1325462	Known	Sj_000168|CNUS0000095557.1	2	SjF.189.3,SjF.189.2	AAS,AAS	2	SjM.227.2,SjM.227.3	AAS,AAS	OK	41.6443	32.4251	-0.361007	0.480752	0.710719	no	smm:Smp_133860	84	534	1e-150	hypothetical protein		|IPR011004:Trimeric LpxA-like|		|GO:0016740:transferase activity|
XLOC_000227	CCON0000096788.1[-]1322804-1334431	Known	Sj_000169|CNUS0000095558.1	1	SjF.190.1	3-Extend:5-Extend	2	SjM.230.1,SjM.230.2	3-Extend:AAS,3-Extend:5-Extend	OK	13.0194	14.8226	0.187135	0.701409	0.856376	no	smm:Smp_021550	71	863	0	DNA repair protein xp-C / rad4 ; K10838 xeroderma pigmentosum group C-complementing protein	|Genetic Information Processing; Replication and Repair; DNA repair and recombination proteins [BR:ko03400];|Genetic Information Processing; Replication and Repair; Nucleotide excision repair [PATH:ko03420-Map:ko03420];|	|IPR004583:DNA repair protein Rad4|	|GO:0005634:nucleus|	|GO:0003684:damaged DNA binding|	|GO:0006289:nucleotide-excision repair|
XLOC_000228	CCON0000096788.1[-]1367252-1423388	Known	Sj_000170|CNUS0000095560.1	0	-		1	SjM.247.1	3-Extend:ADS:AAS	OK	0.406673	2.04912	2.33306	0.0265119	0.118101	no	smm:Smp_133840	60	676	0	hypothetical protein
XLOC_000229	CCON0000096788.1[-]1474270-1476428	Known	Sj_000172|CNUS0000095562.1	1	SjF.191.1	3-Extend	1	SjM.231.1	3-Extend:5-Extend	OK	23.2772	92.8009	1.99522	0.00260954	0.0314262	yes	smm:Smp_133830	66	224	3e-57	hypothetical protein
XLOC_000230	CCON0000096788.1[.]6832-7370	Novel	-	1	SjF.150.1		0	-		OK	16.5389	1.86464	-3.1489	0.00346433	0.0379719	yes
XLOC_000231	CCON0000096788.1[.]144803-145570	Novel	-	0	-		1	SjM.175.1		OK	0	3.37775	1.79769e+308	0.0166528	0.0904394	no
XLOC_000232	CCON0000096788.1[.]146662-146975	Novel	-	0	-		1	SjM.176.1		OK	4.66352	74.5662	3.99903	0.000561634	0.0105147	yes
XLOC_000233	CCON0000096788.1[.]147078-147394	Novel	-	0	-		1	SjM.178.1		OK	2.27654	44.1791	4.27845	0.00589719	0.0524645	no
XLOC_000234	CCON0000096788.1[.]258005-258712	Novel	-	1	SjF.155.1		0	-		OK	9.46739	0	-1.79769e+308	0.0115517	0.0759955	no
XLOC_000235	CCON0000096788.1[.]376338-377386	Novel	-	0	-		1	SjM.187.1		OK	0	2.45722	1.79769e+308	0.014889	0.0853425	no
XLOC_000236	CCON0000096788.1[.]521837-522215	Novel	-	1	SjF.173.1		0	-		OK	18.3768	17.3806	-0.0804111	0.930245	0.971774	no
XLOC_000237	CCON0000096788.1[.]575638-576220	Novel	-	0	-		1	SjM.193.1		OK	5.13976	8.68525	0.756867	0.441619	0.677755	no
XLOC_000238	CCON0000096788.1[.]590791-591510	Novel	-	0	-		1	SjM.195.1		OK	2.72142	6.12184	1.1696	0.271033	0.513667	no
XLOC_000239	CCON0000096788.1[.]623893-624347	Novel	-	1	SjF.174.1		0	-		OK	35.6893	2.22766	-4.00189	0.000881852	0.0146864	yes
XLOC_000240	CCON0000096788.1[.]660684-660949	Novel	-	0	-		1	SjM.211.1		OK	21.0042	58.5035	1.47785	0.146622	0.355272	no
XLOC_000241	CCON0000096788.1[.]774079-774543	Novel	-	1	SjF.175.1		1	SjM.204.1		OK	11.548	36.7611	1.67053	0.058379	0.200361	no
XLOC_000242	CCON0000096788.1[.]775296-775705	Novel	-	0	-		1	SjM.205.1		OK	11.8147	40.8697	1.79045	0.0478427	0.174898	no
XLOC_000243	CCON0000096788.1[.]1014142-1014658	Novel	-	0	-		1	SjM.216.1		OK	2.3847	8.12103	1.76786	0.115576	0.30911	no
XLOC_000244	CCON0000096788.1[.]1021367-1021522	Novel	-	1	SjF.184.1		1	SjM.220.1		OK	8490.33	4705.3	-0.851534	0.375964	0.618869	no
XLOC_000245	CCON0000096788.1[.]1203559-1204069	Novel	-	0	-		1	SjM.229.1		OK	7.19342	14.7085	1.0319	0.275883	0.518056	no
XLOC_000246	CCON0000096788.1[.]1280350-1280481	Novel	-	0	-		1	SjM.222.1		OK	11124.9	9853.11	-0.175143	0.857342	0.93933	no
XLOC_000247	CCON0000096789.1[+]91070-100366	Known	Sj_000173|CNUS0000095566.1	3	SjF.202.1,SjF.202.3,SjF.202.4	IR:5-Extend:ADS:3-Extend,ADS:3-Extend,AAS:ADS:3-Extend	3	SjM.237.1,SjM.237.2,SjM.237.4	5-Extend:ES:ADS:3-Extend,5-Extend:ADS:3-Extend,AAS:ADS:3-Extend	OK	43.1231	25.2106	-0.774431	0.0124297	0.0793771	no	smm:Smp_165900.2	73	618	1e-175	n2n2-dimethylguanosine tRNA methyltranserase related ; K00555 tRNA (guanine-N2-)-methyltransferase [EC:2.1.1.32]	|Unclassified; Genetic Information Processing; Translation proteins|	|IPR002905:N2,N2-dimethylguanosine tRNA methyltransferase|		|GO:0003723:RNA binding|GO:0004809:tRNA (guanine-N2-)-methyltransferase activity|	|GO:0008033:tRNA processing|
XLOC_000248	CCON0000096789.1[+]217273-226954	Known	Sj_000174|CNUS0000095570.1	1	SjF.200.1	IR:5-Extend:ES:3-Extend	1	SjM.239.1	IR:5-Extend:ES:3-Extend	OK	141.459	85.3699	-0.728581	0.223674	0.457395	no	smm:Smp_165870	71	278	2e-73	hypothetical protein		|IPR003887:Lamino-associated polypeptide 2/emerin|IPR011015:LEM-like fold|	|GO:0005635:nuclear envelope|
XLOC_000249	CCON0000096789.1[+]295967-322043	Known	Sj_000175|CNUS0000095573.1	1	SjF.207.1	5-Extend:ES:3-Extend	1	SjM.244.1	5-Extend:ES:3-Extend	OK	12.3118	13.8471	0.169535	0.818583	0.918408	no	smm:Smp_022150	64	414	1e-114	RWD domain-containing protein
XLOC_000250	CCON0000096789.1[+]331079-331515	Known	Sj_000176|CNUS0000095574.1	2	SjF.208.1,CNUS0000095574.1	ADS:IR:5-Extend,Equal	2	SjM.245.1,CNUS0000095574.1	ADS:IR:5-Extend,Equal	OK	8159	3605.19	-1.17832	0.0367068	0.147568	no	smm:Smp_066940	88	124	2e-27	60S ribosomal protein L29 ; K02905 large subunit ribosomal protein L29e	|Genetic Information Processing; Translation; Ribosome [BR:ko03011];|Genetic Information Processing; Translation; Ribosome [PATH:ko03010-Map:ko03010];|	|IPR002673:Ribosomal protein L29e|	|GO:0005622:intracellular|GO:0005840:ribosome|	|GO:0003735:structural constituent of ribosome|	|GO:0006412:translation|
XLOC_000251	CCON0000096789.1[+]354375-360768	Known	Sj_000177|CNUS0000095577.1	3	SjF.210.1,SjF.213.1,CNUS0000095577.1	3-Extend,IR:5-Extend:ADS:3-Extend,Equal	3	SjM.251.1,CNUS0000095577.1,SjM.251.3	IR:5-Extend:ADS:3-Extend,Equal,IR:ADS:3-Extend	OK	86.5353	81.8434	-0.0804243	0.830094	0.924512	no	smm:Smp_066960.2	68	538	1e-151	geranylgeranyl transferase type I beta subunit ; K11713 geranylgeranyl transferase type-1 subunit beta [EC:2.5.1.59]	|Metabolism; Metabolism of Terpenoids and Polyketides; Prenyltransferases [BR:ko01006];|	|IPR001330:Prenyltransferase/squalene oxidase|IPR008930:Terpenoid cylases/protein prenyltransferase alpha-alpha toroid|		|GO:0003824:catalytic activity|
XLOC_000252	CCON0000096789.1[+]382020-382837	Known	Sj_000178|CNUS0000095578.1	2	SjF.215.1,CNUS0000095578.1	IR:5-Extend,Equal	2	SjM.252.1,CNUS0000095578.1	IR:5-Extend,Equal	OK	635.024	373.86	-0.764312	0.0440352	0.166009	no	smm:Smp_091240.2	81	357	3e-97	voltage-dependent anion-selective channel		|IPR001925:Porin, eukaryotic type|	|GO:0005741:mitochondrial outer membrane|	|GO:0008308:voltage-gated ion-selective channel activity|	|GO:0006820:anion transport|
XLOC_000253	CCON0000096789.1[+]397549-408495	Known	Sj_000179|CNUS0000095579.1	2	SjF.214.1,CNUS0000095579.1	5-Extend:ES:3-Extend,Equal	2	SjM.253.1,SjM.253.2	5-Extend:ES:EN,5-Extend:ES:3-Extend	OK	699.879	463.387	-0.594886	0.20271	0.433062	no	smm:Smp_091230	91	92.4	8e-18	Ubiquitin-fold modifier 1 precursor ; K12162 ubiquitin-fold modifier 1	|Genetic Information Processing; Folding, Sorting and Degradation; Ubiquitin system [BR:ko04121];|	|IPR005375:Ubiquitin-like, Ufm1|
XLOC_000254	CCON0000096789.1[+]487546-505138	Known	Sj_000180|CNUS0000095580.1	1	SjF.218.1	ADS:IR:5-Extend:3-Extend	1	SjM.258.1	ADS:IR:5-Extend:3-Extend	OK	50.2141	45.8773	-0.130315	0.832847	0.926207	no	smm:Smp_027850	54	441	1e-122	hypothetical protein
XLOC_000255	CCON0000096789.1[+]512942-517494	Novel	-	1	SjF.223.1		1	SjM.263.1		OK	12.2694	6.46427	-0.924511	0.184919	0.409699	no
XLOC_000256	CCON0000096789.1[+]535580-537665	Known	Sj_000181|CNUS0000095582.1	3	SjF.220.1,SjF.220.2,CNUS0000095582.1	5-Extend:ADS:IR,5-Extend:ADS:IR,Equal	4	SjM.261.1,SjM.261.2,SjM.261.3,CNUS0000095582.1	5-Extend:ADS:IR,5-Extend:ADS:IR,5-Extend:ADS:IR,Equal	OK	460.966	388.171	-0.247968	0.579824	0.782257	no	smm:Smp_027880	93	236	3e-61	hypothetical protein ; K04798 prefoldin beta subunit	|Genetic Information Processing; Folding, Sorting and Degradation; Chaperones and folding catalysts [BR:ko03110];|	|IPR002777:Prefoldin beta-like|IPR009053:Prefoldin|	|GO:0016272:prefoldin complex|	|GO:0051082:unfolded protein binding|	|GO:0006457:protein folding|
XLOC_000257	CCON0000096789.1[+]661437-680345	Known	Sj_000182|CNUS0000095585.1	1	CNUS0000095585.1	Equal	1	CNUS0000095585.1	Equal	OK	7.99805	18.8763	1.23885	0.0925156	0.268594	no	smm:Smp_069380	85	388	1e-106	histone deacetylase 4 5		|IPR000286:Histone deacetylase superfamily|
XLOC_000258	CCON0000096789.1[+]801106-809095	Known	Sj_000183|CNUS0000095587.1	1	CNUS0000095587.1	Equal	0	-		NOTEST	0.10065	0.338358	1.7492	0.288631	1	no	smm:Smp_159770	73	565	1e-159	hypothetical protein		|IPR001611:Leucine-rich repeat|IPR003591:Leucine-rich repeat, typical subtype|		|GO:0005515:protein binding|
XLOC_000259	CCON0000096789.1[+]840419-876696	Known	Sj_000184|CNUS0000095589.1	1	CNUS0000095589.1	Equal	2	SjM.266.1,CNUS0000095589.1	5-Extend:ADS,Equal	OK	23.2238	18.1014	-0.359501	0.505251	0.728512	no	smm:Smp_159750	68	734	0	vacuolar protein sorting		|IPR012501:Vps54-like|		|GO:0005515:protein binding|	|GO:0042147:retrograde transport, endosome to Golgi|
XLOC_000260	CCON0000096789.1[+]878288-880923	Novel	-	0	-		1	SjM.283.1		OK	8.29298	19.2235	1.21291	0.351197	0.596319	no
XLOC_000261	CCON0000096789.1[+]925753-934702	Known	Sj_000186|CNUS0000095592.1	1	SjF.244.1	5-Extend:3-Extend	1	SjM.286.1	5-Extend:3-Extend	OK	160.464	131.817	-0.28371	0.632446	0.81603	no	smm:Smp_103210.1	81	243	3e-63	hypothetical protein		|IPR011893:SelT/selW/selH selenoprotein|		|GO:0008430:selenium binding|	|GO:0045454:cell redox homeostasis|
XLOC_000262	CCON0000096789.1[+]986104-1030464	Known	Sj_000187|CNUS0000095594.1	2	SjF.231.1,SjF.230.1	EN,5-Extend:AAS	2	SjM.278.1,CNUS0000095594.1	5-Extend:AAS:ADS,Equal	OK	74.3157	97.6822	0.394429	0.220344	0.453977	no	smm:Smp_159730.1	79	769	0	protein kinase ; K04409 p21-activated kinase 1 [EC:2.7.11.1]	|Cellular Processes; Cell Communication; Focal adhesion [PATH:ko04510-Map:ko04510];|Cellular Processes; Cell Motility; Regulation of actin cytoskeleton [PATH:ko04810-Map:ko04810];|Environmental Information Processing; Signal Transduction; ErbB signaling pathway [PATH:ko04012-Map:ko04012];|Environmental Information Processing; Signal Transduction; MAPK signaling pathway - yeast [PATH:ko04011-Map:k…	|IPR000719:Protein kinase, core|IPR001245:Tyrosine protein kinase|IPR002290:Serine/threonine protein kinase|IPR008271:Serine/threonine protein kinase, active site|IPR011009:Protein kinase-like|IPR015750:Serine/threonine kinase Pak-related|		|GO:0004672:protein kinase activity|GO:0004674:protein serine/threonine kinase activity|GO:0004713:protein-tyrosine kinase activity|GO:0005524:ATP binding|	|GO:0006468:protein amino acid phosphorylation|
XLOC_000263	CCON0000096789.1[-]14138-14395	Known	Sj_000188|CNUS0000095563.1	1	CNUS0000095563.1	Equal	1	CNUS0000095563.1	Equal	OK	10.0004	9.89754	-0.014909	0.991932	0.996216	no
XLOC_000264	CCON0000096789.1[-]21112-22535	Known	Sj_000189|CNUS0000095564.1	1	SjF.197.1	3-Extend:ES:5-Extend	2	SjM.232.2,SjM.232.1	AAS:3-Extend,3-Extend:ES:5-Extend	OK	88.3629	33.6646	-1.39221	0.0622086	0.207527	no							|IPR012632:Scorpion calcine|	|GO:0005576:extracellular region|	|GO:0019855:calcium channel inhibitor activity|	|GO:0009405:pathogenesis|
XLOC_000265	CCON0000096789.1[-]38485-40462	Novel	-	1	SjF.196.1		2	SjM.236.1,SjM.234.1		OK	27.4044	25.3351	-0.113266	0.864055	0.941606	no
XLOC_000266	CCON0000096789.1[-]58466-65467	Known	Sj_000190|CNUS0000095565.1	1	CNUS0000095565.1	Equal	1	CNUS0000095565.1	Equal	NOTEST	0.498413	0.559204	0.166034	0.902082	1	no	smm:Smp_123670	44	332	5e-89	acid phosphatase-related		|IPR000560:Histidine acid phosphatase|		|GO:0003993:acid phosphatase activity|
XLOC_000267	CCON0000096789.1[-]100351-105498	Known	Sj_000191|CNUS0000095567.1	2	SjF.204.1,SjF.204.2	3-Extend:5-Extend,3-Extend:5-Extend	1	SjM.238.1	3-Extend:5-Extend	OK	113.838	85.6663	-0.410176	0.485831	0.71475	no	smm:Smp_191740	91	100	3e-20	hypothetical protein		|IPR007853:Zinc finger, Zim17-type|
XLOC_000268	CCON0000096789.1[-]112466-178753	Known	Sj_000192|CNUS0000095568.1	2	SjF.199.1,SjF.199.3	3-Extend:ADS,EN	2	SjM.242.1,SjM.242.3	3-Extend:ADS:AAS:5-Extend,EN:AAS:5-Extend	OK	4.06934	13.9123	1.77349	9.86652e-06	0.000455607	yes	smm:Smp_165890	64	1139	0	rab6-interacting protein 2/elks/erc/cast		|IPR009053:Prefoldin|
XLOC_000269	CCON0000096789.1[-]181919-205050	Known	Sj_000193|CNUS0000095569.1	0	-		1	SjM.243.1	3-Extend:ES:5-Extend	OK	1.18635	7.73022	2.70397	0.00292821	0.0341512	yes	smm:Smp_165880	78	967	0	erc protein 2/cast1		|IPR009053:Prefoldin|
XLOC_000270	CCON0000096789.1[-]227823-230225	Known	Sj_000194|CNUS0000095571.1	2	CNUS0000095571.1,SjF.201.2	Equal,IR:ES:5-Extend	2	CNUS0000095571.1,SjM.240.2	Equal,IR:ES:5-Extend	OK	465.337	352.25	-0.401676	0.432191	0.668924	no	smm:Smp_165860	78	223	3e-57	hypothetical protein		|IPR008011:Complex 1 LYR protein|
XLOC_000271	CCON0000096789.1[-]241136-284626	Known	Sj_000195|CNUS0000095572.1	1	SjF.211.1	3-Extend:IR:ADS:ES:5-Extend	2	SjM.255.1,SjM.255.2	3-Extend:IR:ADS,3-Extend:IR:ADS:ES:5-Extend	OK	37.8392	105.738	1.48254	6.16351e-05	0.00195671	yes	smm:Smp_165860	58	316	6e-84	hypothetical protein		|IPR006581:VPS10|	|GO:0016021:integral to membrane|
XLOC_000272	CCON0000096789.1[-]332761-337238	Known	Sj_000196|CNUS0000095575.1	1	SjF.209.1	3-Extend:5-Extend	1	SjM.248.2	IR:5-Extend	OK	251.02	162.671	-0.625847	0.294082	0.53723	no	smm:Smp_066950	77	117	3e-25	hsp70 binding protein hspbp ; K09562 hsp70-interacting protein	|Genetic Information Processing; Folding, Sorting and Degradation; Chaperones and folding catalysts [BR:ko03110];|Genetic Information Processing; Folding, Sorting and Degradation; Protein processing in endoplasmic reticulum [PATH:ko04141-Map:ko04141];|
XLOC_000273	CCON0000096789.1[-]343939-347479	Known	Sj_000197|CNUS0000095576.1	1	CNUS0000095576.1	Equal	1	CNUS0000095576.1	Equal	OK	43.9558	13.9739	-1.65332	0.0370393	0.148234	no	smm:Smp_100380	77	313	5e-84	hypothetical protein ; K10733 GINS complex subunit 2	|Genetic Information Processing; Replication and Repair; DNA replication proteins [BR:ko03032];|	|IPR007257:GINS complex, Psf2 component|	|GO:0005634:nucleus|		|GO:0006260:DNA replication|
XLOC_000274	CCON0000096789.1[-]422458-426284	Novel	-	0	-		1	SjM.254.1		OK	3.02234	17.9512	2.57034	0.00618094	0.0541165	no
XLOC_000275	CCON0000096789.1[-]457279-463063	Novel	-	1	SjF.216.1		1	SjM.257.1		OK	133.062	139.228	0.0653604	0.913031	0.964238	no
XLOC_000276	CCON0000096789.1[-]513346-526504	Known	Sj_000198|CNUS0000095581.1	1	CNUS0000095581.1	Equal	1	CNUS0000095581.1	Equal	OK	19.307	17.6526	-0.129242	0.83818	0.929661	no	smm:Smp_027870	72	962	0	hypothetical protein		|IPR009053:Prefoldin|
XLOC_000277	CCON0000096789.1[-]543506-554336	Known	Sj_000199|CNUS0000095583.1	2	CNUS0000095583.1,SjF.219.2	Equal,AAS:5-Extend	2	CNUS0000095583.1,SjM.259.2	Equal,AAS:5-Extend	OK	12.9067	14.3601	0.15394	0.821799	0.919833	no	smm:Smp_137270	77	179	4e-43	hypothetical protein ; K10307 F-box protein 30	|Genetic Information Processing; Folding, Sorting and Degradation; Ubiquitin system [BR:ko04121];|	|IPR001293:Zinc finger, TRAF-type|IPR001810:Cyclin-like F-box|IPR008974:TRAF-like|		|GO:0008270:zinc ion binding|
XLOC_000278	CCON0000096789.1[-]564458-584526	Known	Sj_000200|CNUS0000095584.1	1	SjF.221.2	5-Extend	2	SjM.260.2,SjM.260.3	ES:EN:5-Extend,EN:5-Extend	OK	15.8445	12.7739	-0.310777	0.690544	0.851109	no	smm:Smp_137280	50	399	1e-109	hypothetical protein
XLOC_000279	CCON0000096789.1[-]680626-792563	Known	Sj_000201|CNUS0000095586.1	3	SjF.226.2,CNUS0000095586.1,SjF.226.3	AAS,Equal,EN	2	SjM.272.1,SjM.272.3	3-Extend:ES:AAS,EN:EN:EN	OK	5.10182	20.3283	1.9944	1.64814e-05	0.000675422	yes	smm:Smp_159780	76	1382	0	hypothetical protein		|IPR000152:Aspartic acid and asparagine hydroxylation site|IPR000742:EGF-like, type 3|IPR001368:TNFR/CD27/30/40/95 cysteine-rich region|IPR001881:EGF-like calcium-binding|IPR007087:Zinc finger, C2H2-type|	|GO:0005622:intracellular|	|GO:0003676:nucleic acid binding|GO:0004872:receptor activity|GO:0005509:calcium ion binding|GO:0008270:zinc ion binding|
XLOC_000280	CCON0000096789.1[-]814228-829448	Known	Sj_000202|CNUS0000095588.1	1	CNUS0000095588.1	Equal	1	SjM.267.1	3-Extend:IR:5-Extend	OK	1.85854	36.9434	4.31307	1.29347e-06	8.10601e-05	yes	smm:Smp_159740	57	221	7e-56	solute carrier family 33 (acetyl-CoA transporter
XLOC_000281	CCON0000096789.1[-]821051-823113	Novel	-	0	-		1	SjM.268.1		OK	1.99443	47.1556	4.56338	2.73478e-06	0.000154526	yes
XLOC_000282	CCON0000096789.1[-]878567-982172	Known-Merged	Sj_000203|CNUS0000095590.1,Sj_000204|CNUS0000095591.1	1	SjF.242.2	ES:ES:ES:ES:ES:5-Extend	2	SjM.284.1,SjM.285.1	ES:ES:ES:ES:ES:5-Extend,ADS:AAS	OK	7.70835	19.2406	1.31966	0.067005	0.218136	no	smm:Smp_159740	61	323	8e-87	solute carrier family 33 (acetyl-CoA transporter
XLOC_000283	CCON0000096789.1[-]940306-957923	Known	Sj_000205|CNUS0000095593.1	1	SjF.245.1	3-Extend:ES:5-Extend	1	SjM.287.1	3-Extend:ES:5-Extend	OK	74.2285	35.3364	-1.07082	0.0101982	0.0716588	no	smm:Smp_179710	83	834	0	serine hydroxymethyltransferase ; K00600 glycine hydroxymethyltransferase [EC:2.1.2.1]	|Metabolism; Amino Acid Metabolism; Glycine, serine and threonine metabolism [PATH:ko00260-Map:ko00260];|Metabolism; Energy Metabolism; Methane metabolism [PATH:ko00680-Map:ko00680];|Metabolism; Metabolism of Cofactors and Vitamins; One carbon pool by folate [PATH:ko00670-Map:ko00670];|Metabolism; Metabolism of Other Amino Acids; Cyanoamino acid metabolism [PATH:ko00460-Map:ko00460];|	|IPR001085:Glycine hydroxymethyltransferase|IPR015421:Pyridoxal phosphate-dependent transferase, major region, subdomain 1|IPR015424:Pyridoxal phosphate-dependent transferase, major region|		|GO:0003824:catalytic activity|GO:0004372:glycine hydroxymethyltransferase activity|GO:0030170:pyridoxal phosphate binding|	|GO:0006544:glycine metabolic process|GO:0006563:L-serine metabolic process|
XLOC_000284	CCON0000096789.1[-]1043454-1108258	Known	Sj_000206|CNUS0000095595.1	3	SjF.229.1,SjF.229.2,SjF.229.4	3-Extend:AAS,3-Extend:EN:5-Extend,EN:5-Extend	2	SjM.269.1,SjM.269.3	3-Extend:ADS:EN:5-Extend,EN:5-Extend	OK	32.9007	25.3678	-0.37512	0.388277	0.630402	no	smm:Smp_159720	65	479	1e-133	atpase class VI type 11c		|IPR002005:Rab GTPase activator|			|GO:0043087:regulation of GTPase activity|
XLOC_000285	CCON0000096789.1[-]1120566-1160401	Known	Sj_000207|CNUS0000095596.1	2	SjF.232.3,SjF.232.1	ADS:5-Extend,3-Extend:AAS	1	SjM.273.1	3-Extend:IR:ADS:5-Extend	OK	2.43006	14.773	2.6039	0.000285169	0.00636014	yes	smm:Smp_159720	62	509	1e-142	atpase class VI type 11c		|IPR001757:ATPase, P-type, K/Mg/Cd/Cu/Zn/Na/Ca/Na/H-transporter|IPR006539:Phospholipid-translocating P-type ATPase, flippase|	|GO:0016020:membrane|GO:0016021:integral to membrane|	|GO:0000287:magnesium ion binding|GO:0004012:phospholipid-translocating ATPase activity|GO:0005524:ATP binding|GO:0015662:ATPase activity, coupled to transmembrane movement of ions, phosphorylative mechanism|	|GO:0006810:transport|GO:0015914:phospholipid transport|
XLOC_000286	CCON0000096789.1[-]1170655-1197387	Known	Sj_000208|CNUS0000095597.1	2	SjF.235.1,SjF.235.3	ADS:AAS:5-Extend,ADS:AAS:EN:ADS:5-Extend	3	SjM.274.2,SjM.274.3,SjM.274.4	EN:ADS:AAS:IR,5-Extend,ADS:5-Extend	OK	28.4238	30.7212	0.112134	0.776909	0.897044	no	smm:Smp_179690	64	811	0	hypothetical protein
XLOC_000287	CCON0000096789.1[.]35857-36262	Novel	-	1	SjF.194.1		0	-		OK	16.0451	3.78514	-2.08371	0.0583761	0.200361	no
XLOC_000288	CCON0000096789.1[.]36330-38010	Novel	-	1	SjF.195.1		1	SjM.233.1		OK	7.96076	3.13899	-1.34261	0.108511	0.296753	no
XLOC_000289	CCON0000096789.1[.]100612-101368	Novel	-	1	SjF.203.1		0	-		LOWDATA	13.8967	13.7121	-0.0192958	1	1	no
XLOC_000290	CCON0000096789.1[.]284525-284622	Novel	-	1	SjF.206.1		0	-		LOWDATA	68398.7	156097	1.1904	1	1	no
XLOC_000291	CCON0000096789.1[.]284801-285007	Novel	-	1	SjF.205.1		1	SjM.241.1		OK	248.726	757.534	1.60675	0.0600284	0.20384	no
XLOC_000292	CCON0000096789.1[.]365152-365264	Novel	-	0	-		1	SjM.249.1		OK	9703.43	18610.3	0.939532	0.395735	0.637284	no
XLOC_000293	CCON0000096789.1[.]365421-365633	Novel	-	1	SjF.212.1		0	-		OK	275.982	54.9881	-2.32738	0.0177967	0.0936768	no
XLOC_000294	CCON0000096789.1[.]386837-389216	Novel	-	0	-		1	SjM.250.1		OK	1.05306	2.582	1.2939	0.168812	0.385243	no
XLOC_000295	CCON0000096789.1[.]468677-469112	Novel	-	1	SjF.217.1		1	SjM.256.1		OK	203.065	224.309	0.143548	0.822955	0.920299	no
XLOC_000296	CCON0000096789.1[.]621830-622066	Novel	-	1	SjF.222.1		0	-		OK	123.46	25.5228	-2.27419	0.0212383	0.10117	no
XLOC_000297	CCON0000096789.1[.]838545-838786	Novel	-	1	SjF.225.1		1	SjM.265.1		OK	150.599	144.202	-0.0626192	0.938863	0.975716	no
XLOC_000298	CCON0000096789.1[.]1043453-1043840	Novel	-	1	SjF.228.1		0	-		OK	36.6812	11.0994	-1.72456	0.0841852	0.253151	no
XLOC_000299	CCON0000096789.1[.]1115091-1115302	Novel	-	0	-		1	SjM.271.1		OK	66.3271	148.962	1.16728	0.271412	0.513984	no
XLOC_000300	CCON0000096789.1[.]1176117-1177349	Novel	-	1	SjF.236.1		0	-		OK	3.33982	1.86481	-0.840745	0.380022	0.621836	no
XLOC_000301	CCON0000096790.1[+]14418-33820	Known	Sj_000209|CNUS0000095599.1	2	SjF.237.1,SjF.237.3	5-Extend,AAS:ADS	1	SjM.280.2	AAS:ADS	OK	43.0508	52.8206	0.29506	0.585917	0.78641	no	smm:Smp_155000.1	81	226	2e-57	pumilio		|IPR001313:Pumilio RNA-binding region|IPR011989:Armadillo-like helical|		|GO:0003723:RNA binding|GO:0005488:binding|
XLOC_000302	CCON0000096790.1[+]66347-76325	Known	Sj_000210|CNUS0000095600.1	1	CNUS0000095600.1	Equal	1	CNUS0000095600.1	Equal	OK	59.4805	69.7203	0.229162	0.72875	0.869204	no	smm:Smp_155000.1	88	468	1e-130	pumilio		|IPR001313:Pumilio RNA-binding region|IPR011989:Armadillo-like helical|		|GO:0003723:RNA binding|GO:0005488:binding|
XLOC_000303	CCON0000096790.1[+]118917-125723	Known	Sj_000211|CNUS0000095602.1	1	SjF.240.2	EN	1	SjM.294.2	EN	OK	27.5961	16.0067	-0.785794	0.30732	0.551115	no							|IPR000182:GCN5-related N-acetyltransferase|		|GO:0008080:N-acetyltransferase activity|	|GO:0008152:metabolic process|
XLOC_000304	CCON0000096790.1[+]165563-176612	Known	Sj_000212|CNUS0000095604.1	2	SjF.241.1,SjF.241.3	5-Extend:AAS:3-Extend,EN:ES:3-Extend	2	SjM.282.1,SjM.282.3	5-Extend:AAS:3-Extend,EN:ES:3-Extend	OK	9.66159	10.1743	0.0746021	0.910095	0.962542	no	smm:Smp_061210	89	308	8e-82	hypothetical protein ; K10321 F-box protein 47	|Genetic Information Processing; Folding, Sorting and Degradation; Ubiquitin system [BR:ko04121];|	|IPR001810:Cyclin-like F-box|
XLOC_000305	CCON0000096790.1[+]276584-283682	Novel	-	2	SjF.248.1,SjF.248.2		2	SjM.295.1,SjM.295.2		OK	88.146	66.027	-0.416837	0.428617	0.667065	no
XLOC_000306	CCON0000096790.1[+]378108-395952	Novel	-	1	SjF.251.1		1	SjM.304.1		OK	21.4981	88.843	2.04705	0.000994119	0.0162477	yes
XLOC_000307	CCON0000096790.1[+]403150-468272	Known	Sj_000213|CNUS0000095608.1	2	SjF.252.2,CNUS0000095608.1	IR,Equal	2	SjM.305.1,CNUS0000095608.1	5-Extend:ES:IR,Equal	OK	33.405	100.857	1.59417	1.89062e-05	0.000766653	yes	smm:Smp_155050	74	1987	0	agrin ; K06254 agrin	|Environmental Information Processing; Signaling Molecules and Interaction; CAM ligands [BR:ko04516];|Environmental Information Processing; Signaling Molecules and Interaction; ECM-receptor interaction [PATH:ko04512-Map:ko04512];|Metabolism; Glycan Biosynthesis and Metabolism; Proteoglycans [BR:ko00535];|	|IPR000742:EGF-like, type 3|IPR001542:Arthropod defensin|IPR001791:Laminin G|IPR002049:EGF-like, laminin|IPR002350:Proteinase inhibitor I1, Kazal|IPR003645:Follistatin-like, N-terminal|IPR008985:Concanavalin A-like lectin/glucanase|IPR011497:Protease inhibitor, Kazal-type|IPR012680:Laminin G, subdomain 2|IPR013032:EGF-like region|IPR013320:Concanavalin A-like lectin/glucanase, subgroup|			|GO:0006952:defense response|
XLOC_000308	CCON0000096790.1[+]590575-615518	Known-Merged	Sj_000214|CNUS0000095613.1,Sj_000215|CNUS0000095614.1	2	SjF.258.2,SjF.258.3	ES:AAS:3-Extend,ES:AAS:ES:3-Extend	2	SjM.303.2,CNUS0000095614.1	ES:AAS:ES,Equal	OK	14.3812	19.1738	0.414958	0.407444	0.647281	no	smm:Smp_073470.2	49	416	1e-114	retinoid-x-receptor (RXR)		|IPR000324:Vitamin D receptor|IPR001628:Zinc finger, nuclear hormone receptor-type|IPR013088:Zinc finger, NHR/GATA-type|	|GO:0005634:nucleus|	|GO:0003677:DNA binding|GO:0003700:transcription factor activity|GO:0004879:ligand-dependent nuclear receptor activity|GO:0008270:zinc ion binding|GO:0043565:sequence-specific DNA binding|	|GO:0006355:regulation of transcription, DNA-dependent|
XLOC_000309	CCON0000096790.1[+]624734-633735	Known	Sj_000216|CNUS0000095615.1	3	SjF.270.1,CNUS0000095615.1,SjF.270.3	5-Extend:ES:ES:3-Extend,Equal,AAS:ADS	3	SjM.644.3,SjM.644.2,SjM.645.1	AAS:ADS,AAS:3-Extend,AAS:ADS	OK	791.17	4286.25	2.43766	4.22304e-07	3.03023e-05	yes	smm:Smp_161920	100	768	0	actin ; K05692 actin beta/gamma 1	|Cellular Processes; Cell Communication; Adherens junction [PATH:ko04520-Map:ko04520];|Cellular Processes; Cell Communication; Focal adhesion [PATH:ko04510-Map:ko04510];|Cellular Processes; Cell Communication; Tight junction [PATH:ko04530-Map:ko04530];|Cellular Processes; Cell Motility; Cytoskeleton proteins [BR:ko04812];|Cellular Processes; Cell Motility; Regulation of actin cytoskeleton [PATH:k…	|IPR004000:Actin/actin-like|IPR004001:Actin|		|GO:0005515:protein binding|GO:0005524:ATP binding|
XLOC_000310	CCON0000096790.1[+]646435-648272	Known	Sj_000217|CNUS0000095616.1	1	CNUS0000095616.1	Equal	1	CNUS0000095616.1	Equal	OK	71.973	119.435	0.730698	0.271576	0.514058	no	smm:Smp_095130	76	345	1e-93	hydroxymethylbilane synthase; porphobilinogen deaminase (EC:2.5.1.61); K01749 hydroxymethylbilane synthase [EC:2.5.1.61]	|Metabolism; Metabolism of Cofactors and Vitamins; Porphyrin and chlorophyll metabolism [PATH:ko00860-Map:ko00860];|	|IPR000860:Tetrapyrrole biosynthesis, hydroxymethylbilane synthase|		|GO:0004418:hydroxymethylbilane synthase activity|	|GO:0033014:tetrapyrrole biosynthetic process|
XLOC_000311	CCON0000096790.1[+]666519-671011	Novel	-	0	-		1	SjM.945.1		OK	5.35641	56.7573	3.40547	0.0035903	0.0386587	yes
XLOC_000312	CCON0000096790.1[+]693576-705619	Known	Sj_000220|CNUS0000095619.1	3	SjF.294.4,SjF.294.2,SjF.295.1	AAS:IR:3-Extend,5-Extend:ADS,AAS:ADS	2	SjM.996.3,SjM.995.1	AAS:IR:3-Extend,AAS:ADS	OK	124.14	803.449	2.69424	0.00173007	0.0238187	yes	smm:Smp_073450	68	1074	0	hypothetical protein
XLOC_000313	CCON0000096790.1[+]728148-730790	Novel	-	1	SjF.266.1		1	SjM.324.1		OK	1062.24	2844.86	1.42125	0.0275989	0.121458	no
XLOC_000314	CCON0000096790.1[+]731334-746560	Known	Sj_000221|CNUS0000095621.1	2	SjF.267.1,CNUS0000095621.1	5-Extend:ES,Equal	2	SjM.328.1,CNUS0000095621.1	5-Extend:ES:3-Extend,Equal	OK	1015.33	2296.98	1.17778	0.0116815	0.0765625	no	smm:Smp_073400	66	153	4e-36	lysosome-associated membrane glycoprotein		|IPR002000:Lysosome-associated membrane glycoprotein (Lamp)/CD68|	|GO:0016020:membrane|
XLOC_000315	CCON0000096790.1[+]750284-761003	Known	Sj_000222|CNUS0000095622.1	1	SjF.261.1	IR:5-Extend:3-Extend	3	SjM.310.1,SjM.310.2,CNUS0000095622.1	5-Extend:ES:3-Extend,5-Extend:AAS:3-Extend,Equal	OK	115.413	145.233	0.331567	0.26956	0.512261	no	smm:Smp_073390	64	344	4e-93	hypothetical protein
XLOC_000316	CCON0000096790.1[+]770639-779741	Known	Sj_000223|CNUS0000095623.1	1	SjF.262.1	5-Extend:ES	1	SjM.311.1	5-Extend:ES:3-Extend	OK	67.0968	51.988	-0.368064	0.59444	0.791957	no	smm:Smp_103340.2	54	214	4e-54	hypothetical protein
XLOC_000317	CCON0000096790.1[+]860519-867194	Known	Sj_000224|CNUS0000095626.1	1	CNUS0000095626.1	Equal	1	CNUS0000095626.1	Equal	OK	71.6794	55.7585	-0.362366	0.581135	0.782828	no	smm:Smp_174470	64	368	1e-100	mannosyl-oligosaccharidealpha-12-mannosidase-r el ated ; K10086 ER degradation enhancer, mannosidase alpha-like 3	|Environmental Information Processing; Signaling Molecules and Interaction; Glycan bindng proteins [BR:ko04091];|Genetic Information Processing; Folding, Sorting and Degradation; Protein processing in endoplasmic reticulum [PATH:ko04141-Map:ko04141];|	|IPR001382:Glycoside hydrolase, family 47|IPR003137:Protease-associated PA|	|GO:0016020:membrane|	|GO:0004571:mannosyl-oligosaccharide 1,2-alpha-mannosidase activity|GO:0005509:calcium ion binding|
XLOC_000318	CCON0000096790.1[+]890039-920860	Known-Merged	Sj_000225|CNUS0000095628.1,Sj_000226|CNUS0000095630.1	2	SjF.277.1,CNUS0000095628.1	5-Extend:ADS:ES:3-Extend,Equal	2	SjM.316.1,CNUS0000095628.1	5-Extend:ADS:ES:3-Extend,Equal	OK	324.877	192.565	-0.754549	0.07469	0.233317	no	smm:Smp_174450	71	268	2e-70	surfeit locus protein		|IPR002995:Surfeit locus 4|
XLOC_000319	CCON0000096790.1[+]1011478-1012599	Known	Sj_000227|CNUS0000095632.1	1	CNUS0000095632.1	Equal	1	CNUS0000095632.1	Equal	OK	67.7584	0.868279	-6.2861	1.30427e-10	2.09792e-08	yes	smm:Smp_095350	51	338	4e-91	zinc finger protein		|IPR000571:Zinc finger, CCCH-type|		|GO:0003676:nucleic acid binding|GO:0008270:zinc ion binding|
XLOC_000320	CCON0000096790.1[+]1054467-1055106	Known	Sj_000228|CNUS0000095634.1	1	SjF.274.1	ADS:IR:5-Extend	1	SjM.323.1	ADS:IR:5-Extend	OK	1428.48	551.753	-1.37238	0.0436005	0.164757	no	smm:Smp_089430	69	166	6e-40	ubiquitin (ribosomal protein L40) ; K02927 large subunit ribosomal protein L40e	|Genetic Information Processing; Translation; Ribosome [BR:ko03011];|Genetic Information Processing; Translation; Ribosome [PATH:ko03010-Map:ko03010];|	|IPR000626:Ubiquitin|IPR001975:Ribosomal protein L40e|	|GO:0005622:intracellular|GO:0005840:ribosome|	|GO:0003735:structural constituent of ribosome|	|GO:0006412:translation|GO:0006464:protein modification process|
XLOC_000321	CCON0000096790.1[+]1069554-1116273	Known	Sj_000229|CNUS0000095635.1	1	CNUS0000095635.1	Equal	1	CNUS0000095635.1	Equal	OK	1.40761	3.94775	1.48779	0.132062	0.331865	no	smm:Smp_170930	87	552	1e-155	intermediate filament proteins		|IPR001322:Intermediate filament, C-terminal|IPR001664:Intermediate filament protein|		|GO:0005198:structural molecule activity|
XLOC_000322	CCON0000096790.1[+]1132454-1139528	Known	Sj_000230|CNUS0000095637.1	3	SjF.272.1,SjF.272.2,SjF.272.3	5-Extend:ADS,5-Extend:IR:3-Extend,5-Extend:3-Extend	1	SjM.326.1	5-Extend:IR:3-Extend	OK	23.4006	4.44666	-2.39576	2.7039e-05	0.0010181	yes	smm:Smp_086220.2	62	307	4e-82	hypothetical protein
XLOC_000323	CCON0000096790.1[-]5770-8974	Known	Sj_000232|CNUS0000095598.1	1	CNUS0000095598.1	Equal	1	CNUS0000095598.1	Equal	OK	84.2599	88.2529	0.066797	0.926985	0.970281	no	smm:Smp_061250	50	138	1e-31	mitochondrial carrier protein		|IPR001993:Mitochondrial substrate carrier|	|GO:0016020:membrane|	|GO:0005488:binding|	|GO:0006810:transport|
XLOC_000324	CCON0000096790.1[-]101597-117718	Known	Sj_000233|CNUS0000095601.1	1	CNUS0000095601.1	Equal	1	CNUS0000095601.1	Equal	OK	0.408667	4.31112	3.39906	0.000331073	0.00714008	yes	smm:Smp_155010	57	617	1e-174	forkhead protein/ forkhead protein domain ; K09403 forkhead box protein J2/3	|Genetic Information Processing; Transcription; Transcription factors [BR:ko03000];|	|IPR001766:Fork head transcription factor|IPR011991:Winged helix repressor DNA-binding|	|GO:0005634:nucleus|	|GO:0003700:transcription factor activity|GO:0043565:sequence-specific DNA binding|	|GO:0006355:regulation of transcription, DNA-dependent|
XLOC_000325	CCON0000096790.1[-]125777-164231	Known	Sj_000234|CNUS0000095603.1	2	SjF.243.1,CNUS0000095603.1	3-Extend:AAS,Equal	1	SjM.298.1	3-Extend	OK	30.5751	44.3666	0.537116	0.231405	0.464591	no	smm:Smp_155020	67	952	0	heat shock protein 70		|IPR000408:Regulator of chromosome condensation, RCC1|IPR011990:Tetratricopeptide-like helical|IPR013026:Tetratricopeptide region|		|GO:0005488:binding|
XLOC_000326	CCON0000096790.1[-]180178-181473	Known	Sj_000235|CNUS0000095605.1	2	CNUS0000095605.1,SjF.246.2	Equal,IR:5-Extend	2	CNUS0000095605.1,SjM.288.2	Equal,IR:5-Extend	OK	183.919	210.818	0.196924	0.709306	0.860367	no	smm:Smp_061230	90	766	0	succinate dehydrogenase ; K00234 succinate dehydrogenase (ubiquinone) flavoprotein subunit [EC:1.3.5.1]	|Human Diseases; Neurodegenerative Diseases; Alzheimer's disease [PATH:ko05010-Map:ko05010];|Human Diseases; Neurodegenerative Diseases; Huntington's disease [PATH:ko05016-Map:ko05016];|Human Diseases; Neurodegenerative Diseases; Parkinson's disease [PATH:ko05012-Map:ko05012];|Metabolism; Carbohydrate Metabolism; Citrate cycle (TCA cycle) [PATH:ko00020-Map:ko00020];|Metabolism; Energy Metabolism;…	|IPR003952:Fumarate reductase/succinate dehydrogenase, FAD-binding site|IPR003953:Fumarate reductase/succinate dehydrogenase flavoprotein, N-terminal|		|GO:0016491:oxidoreductase activity|	|GO:0006118:electron transport|
XLOC_000327	CCON0000096790.1[-]201067-249850	Known	Sj_000236|CNUS0000095606.1	2	SjF.250.1,SjF.250.3	3-Extend:IR,ADS:IR	2	SjM.290.2,SjM.290.3	IR,ADS:IR:AAS	OK	9.02139	13.6107	0.593319	0.213854	0.447489	no	smm:Smp_155030	67	1500	0	hypothetical protein		|IPR000357:HEAT|
XLOC_000328	CCON0000096790.1[-]287182-331516	Known	Sj_000237|CNUS0000095607.1	0	-		1	CNUS0000095607.1	Equal	NOTEST	0	0.280224	1.79769e+308	0.0512352	1	no	smm:Smp_155040	81	1193	0	cyclic-nucleotide-gated cation channel		|IPR000595:Cyclic nucleotide-binding|IPR005821:Ion transport|IPR014710:RmlC-like jelly roll fold|	|GO:0016020:membrane|	|GO:0005216:ion channel activity|	|GO:0006811:ion transport|
XLOC_000329	CCON0000096790.1[-]470955-501014	Known	Sj_000238|CNUS0000095609.1	3	SjF.254.1,SjF.253.1,SjF.253.2	5-Extend,3-Extend:ES:ES:ES:AAS:5-Extend,3-Extend:ADS:5-Extend	3	SjM.300.1,SjM.300.2,CNUS0000095609.1	3-Extend:ES:ES:ES:5-Extend,3-Extend:ADS:5-Extend,Equal	OK	47.2977	36.8683	-0.359391	0.264919	0.506917	no	smm:Smp_061300	87	739	0	transcription initiation factor tfiid ; K03131 transcription initiation factor TFIID subunit 6	|Genetic Information Processing; Replication and Repair; Chromosome [BR:ko03036];|Genetic Information Processing; Transcription; Basal transcription factors [PATH:ko03022-Map:ko03022];|	|IPR000195:RabGAP/TBC|IPR009072:Histone-fold|IPR011442:Protein of unknown function DUF1546|	|GO:0005622:intracellular|GO:0005634:nucleus|	|GO:0003677:DNA binding|GO:0003702:RNA polymerase II transcription factor activity|GO:0005097:Rab GTPase activator activity|GO:0016986:transcription initiation factor activity|	|GO:0032313:regulation of Rab GTPase activity|GO:0051090:regulation of transcription factor activity|
XLOC_000330	CCON0000096790.1[-]505464-513426	Known	Sj_000239|CNUS0000095610.1	1	SjF.256.1	3-Extend:5-Extend	1	SjM.301.1	3-Extend:5-Extend	OK	240.655	237.185	-0.0209482	0.972369	0.988455	no	smm:Smp_061310.1	70	324	4e-87	hypothetical protein		|IPR013784:Carbohydrate-binding-like fold|		|GO:0030246:carbohydrate binding|
XLOC_000331	CCON0000096790.1[-]538853-539989	Known	Sj_000240|CNUS0000095611.1	2	CNUS0000095611.1,SjF.260.2	Equal,IR:5-Extend	2	CNUS0000095611.1,SjM.307.2	Equal,IR:5-Extend	OK	2373.29	1558.56	-0.60667	0.455365	0.688883	no	smm:Smp_155060.2	91	420	1e-116	set ; K11290 template-activating factor I	|Genetic Information Processing; Replication and Repair; Chromosome [BR:ko03036];|	|IPR002164:Nucleosome assembly protein (NAP)|	|GO:0005634:nucleus|		|GO:0006334:nucleosome assembly|
XLOC_000332	CCON0000096790.1[-]711270-716059	Known	Sj_000242|CNUS0000095620.1	2	SjF.259.1,CNUS0000095620.1	3-Extend:IR:5-Extend,Equal	2	SjM.309.1,CNUS0000095620.1	3-Extend:IR:5-Extend,Equal	OK	510.837	377.915	-0.434803	0.159018	0.371774	no	smm:Smp_073410	84	492	1e-137	proteasome catalytic subunit 2 (T01 family) ; K02739 20S proteasome subunit beta 2 [EC:3.4.25.1]	|Genetic Information Processing; Folding, Sorting and Degradation; Proteasome [BR:ko03051];|Genetic Information Processing; Folding, Sorting and Degradation; Proteasome [PATH:ko03050-Map:ko03050];|Metabolism; Enzyme Families; Peptidases [BR:ko01002];|	|IPR000243:Peptidase T1A, proteasome beta-subunit|IPR001353:20S proteasome, A and B subunits|	|GO:0005839:proteasome core complex (sensu Eukaryota)|	|GO:0004175:endopeptidase activity|GO:0004298:threonine endopeptidase activity|	|GO:0006511:ubiquitin-dependent protein catabolic process|
XLOC_000333	CCON0000096790.1[-]788979-846217	Known	Sj_000243|CNUS0000095624.1	2	SjF.265.1,CNUS0000095624.1	3-Extend:ES,Equal	2	SjM.314.1,CNUS0000095624.1	3-Extend:ES:5-Extend,Equal	OK	32.9441	38.6756	0.231404	0.588347	0.787824	no	smm:Smp_179800	93	632	1e-179	serine/threonine protein kinase ; K04409 p21-activated kinase 1 [EC:2.7.11.1]	|Cellular Processes; Cell Communication; Focal adhesion [PATH:ko04510-Map:ko04510];|Cellular Processes; Cell Motility; Regulation of actin cytoskeleton [PATH:ko04810-Map:ko04810];|Environmental Information Processing; Signal Transduction; ErbB signaling pathway [PATH:ko04012-Map:ko04012];|Environmental Information Processing; Signal Transduction; MAPK signaling pathway - yeast [PATH:ko04011-Map:k…	|IPR000095:PAK-box/P21-Rho-binding|IPR000719:Protein kinase, core|IPR001245:Tyrosine protein kinase|IPR002290:Serine/threonine protein kinase|IPR008271:Serine/threonine protein kinase, active site|IPR011009:Protein kinase-like|IPR015750:Serine/threonine kinase Pak-related|		|GO:0004672:protein kinase activity|GO:0004674:protein serine/threonine kinase activity|GO:0004713:protein-tyrosine kinase activity|GO:0005524:ATP binding|	|GO:0006468:protein amino acid phosphorylation|
XLOC_000334	CCON0000096790.1[-]856909-860222	Known	Sj_000244|CNUS0000095625.1	1	CNUS0000095625.1	Equal	1	CNUS0000095625.1	Equal	OK	50.5453	35.7032	-0.501525	0.48228	0.711938	no	smm:Smp_174470	57	130	7e-29	mannosyl-oligosaccharidealpha-12-mannosidase-r el ated ; K10086 ER degradation enhancer, mannosidase alpha-like 3	|Environmental Information Processing; Signaling Molecules and Interaction; Glycan bindng proteins [BR:ko04091];|Genetic Information Processing; Folding, Sorting and Degradation; Protein processing in endoplasmic reticulum [PATH:ko04141-Map:ko04141];|
XLOC_000335	CCON0000096790.1[-]868074-879930	Known	Sj_000245|CNUS0000095627.1	1	CNUS0000095627.1	Equal	2	CNUS0000095627.1,SjM.315.2	Equal,ADS:5-Extend	OK	61.9222	56.3821	-0.135219	0.79447	0.905864	no	smm:Smp_174470	87	512	1e-143	mannosyl-oligosaccharidealpha-12-mannosidase-r el ated ; K10086 ER degradation enhancer, mannosidase alpha-like 3	|Environmental Information Processing; Signaling Molecules and Interaction; Glycan bindng proteins [BR:ko04091];|Genetic Information Processing; Folding, Sorting and Degradation; Protein processing in endoplasmic reticulum [PATH:ko04141-Map:ko04141];|	|IPR001382:Glycoside hydrolase, family 47|	|GO:0016020:membrane|	|GO:0004571:mannosyl-oligosaccharide 1,2-alpha-mannosidase activity|GO:0005509:calcium ion binding|
XLOC_000336	CCON0000096790.1[-]901822-926150	Known	Sj_000246|CNUS0000095629.1	1	SjF.278.2	ES:5-Extend	2	CNUS0000095629.1,SjM.318.2	Equal,ES:5-Extend	OK	41.6388	32.5215	-0.356534	0.450695	0.685142	no	smm:Smp_095370	83	364	3e-99	DNA repair helicase rad3/xp-d ; K10844 DNA excision repair protein ERCC-2 [EC:3.6.4.12]	|Genetic Information Processing; Replication and Repair; DNA repair and recombination proteins [BR:ko03400];|Genetic Information Processing; Replication and Repair; Nucleotide excision repair [PATH:ko03420-Map:ko03420];|Genetic Information Processing; Transcription; Basal transcription factors [PATH:ko03022-Map:ko03022];|	|IPR006555:Helicase, ATP-dependent, c2 type|		|GO:0003676:nucleic acid binding|GO:0005524:ATP binding|GO:0008026:ATP-dependent helicase activity|GO:0016818:hydrolase activity, acting on acid anhydrides, in phosphorus-containing anhydrides|	|GO:0006139:nucleobase, nucleoside, nucleotide and nucleic acid metabolic process|
XLOC_000337	CCON0000096790.1[-]932969-962761	Known	Sj_000247|CNUS0000095631.1	2	SjF.279.1,SjF.279.2	3-Extend:ES:EN,3-Extend:ES:ES:ES:ES:ES:ES	4	SjM.319.3,SjM.319.1,SjM.319.2,SjM.320.1	3-Extend:ES:ADS:AAS,3-Extend:ES:EN,3-Extend:ES,ADS:IR	OK	23.3019	35.2061	0.595375	0.167296	0.383326	no	smm:Smp_095370	87	934	0	DNA repair helicase rad3/xp-d ; K10844 DNA excision repair protein ERCC-2 [EC:3.6.4.12]	|Genetic Information Processing; Replication and Repair; DNA repair and recombination proteins [BR:ko03400];|Genetic Information Processing; Replication and Repair; Nucleotide excision repair [PATH:ko03420-Map:ko03420];|Genetic Information Processing; Transcription; Basal transcription factors [PATH:ko03022-Map:ko03022];|	|IPR001945:Xeroderma pigmentosum group D protein|IPR002464:DNA/RNA helicase, ATP-dependent, DEAH-box type|IPR006554:Helicase-like, DEXD box c2 type|IPR010614:DEAD2|IPR010643:Protein of unknown function DUF1227|IPR013020:DNA helicase (DNA repair), Rad3 type|IPR014013:Helicase, superfamily 1 and 2, ATP-binding, DinG/Rad3-type|	|GO:0005634:nucleus|	|GO:0003676:nucleic acid binding|GO:0003677:DNA binding|GO:0004003:ATP-dependent DNA helicase activity|GO:0005524:ATP binding|GO:0008026:ATP-dependent helicase activity|GO:0016818:hydrolase activity, acting on acid anhydrides, in phosphorus-containing anhydrides|	|GO:0006289:nucleotide-excision repair|
XLOC_000338	CCON0000096790.1[-]1030979-1039954	Known	Sj_000248|CNUS0000095633.1	2	SjF.269.1,SjF.269.2	3-Extend:IR:5-Extend,3-Extend	2	SjM.322.1,CNUS0000095633.1	3-Extend:IR:5-Extend,Equal	OK	190.842	122.363	-0.641216	0.200957	0.430317	no	smm:Smp_170920	79	356	5e-97	stromal cell-derived factor 2 precursor-like protein		|IPR003608:MIR|	|GO:0016020:membrane|
XLOC_000339	CCON0000096790.1[-]1117199-1121994	Known	Sj_000249|CNUS0000095636.1	2	CNUS0000095636.1,SjF.271.2	Equal,IR:5-Extend	2	CNUS0000095636.1,SjM.325.2	Equal,IR:5-Extend	OK	145.796	52.528	-1.47279	0.00282753	0.0332787	yes	smm:Smp_086210	72	335	2e-90	dihydropteridine reductase (EC:1.5.1.34); K00357 dihydropteridine reductase [EC:1.5.1.34]	|Metabolism; Metabolism of Cofactors and Vitamins; Folate biosynthesis [PATH:ko00790-Map:ko00790];|	|IPR002198:Short-chain dehydrogenase/reductase SDR|		|GO:0016491:oxidoreductase activity|	|GO:0008152:metabolic process|
XLOC_000340	CCON0000096790.1[.]16-1658	Novel	-	2	SjF.234.1,SjF.233.1		2	SjM.276.1,SjM.275.1		OK	25.6699	32.8136	0.354217	0.55479	0.765154	no
XLOC_000341	CCON0000096790.1[.]24034-25065	Novel	-	1	SjF.238.1		0	-		OK	4.81057	0.962923	-2.32071	0.0326094	0.136387	no
XLOC_000342	CCON0000096790.1[.]27656-28364	Novel	-	1	SjF.239.1		0	-		OK	5.57654	0.313109	-4.15463	0.0539156	0.18949	no
XLOC_000343	CCON0000096790.1[.]100373-100694	Novel	-	0	-		1	SjM.277.1		OK	4.38021	23.7332	2.43783	0.0412731	0.159906	no
XLOC_000344	CCON0000096790.1[.]100922-101200	Novel	-	0	-		1	SjM.279.1		OK	3.25191	29.9509	3.20324	0.0426089	0.162907	no
XLOC_000345	CCON0000096790.1[.]201997-202855	Novel	-	0	-		1	SjM.291.1		OK	2.17132	5.57813	1.36121	0.195035	0.422036	no
XLOC_000346	CCON0000096790.1[.]238902-239527	Novel	-	0	-		1	SjM.292.1		OK	1.33318	5.96795	2.16237	0.1217	0.316327	no
XLOC_000347	CCON0000096790.1[.]239798-240539	Novel	-	0	-		1	SjM.293.1		OK	3.15833	4.11883	0.383074	0.709977	0.860548	no
XLOC_000348	CCON0000096790.1[.]283731-284061	Novel	-	1	SjF.247.1		1	SjM.289.1		OK	84.0498	71.2351	-0.238657	0.76183	0.888202	no
XLOC_000349	CCON0000096790.1[.]469101-469280	Novel	-	0	-		1	SjM.297.1		OK	225.277	3555.87	3.98043	0.0108718	0.073864	no
XLOC_000350	CCON0000096790.1[.]522122-522735	Novel	-	1	SjF.255.1		0	-		OK	6.80508	0.383138	-4.15067	0.00977615	0.0701609	no
XLOC_000351	CCON0000096790.1[.]617021-617195	Novel	-	0	-		1	SjM.302.1		OK	1733.21	2246.09	0.373963	0.736069	0.873777	no
XLOC_000352	CCON0000096790.1[.]706461-707440	Novel	-	0	-		1	SjM.308.1		OK	1.82523	2.45981	0.430468	0.695767	0.852955	no
XLOC_000353	CCON0000096790.1[.]786982-787831	Novel	-	1	SjF.263.1		1	SjM.312.1		OK	4.46478	2.7597	-0.694078	0.483486	0.712875	no
XLOC_000354	CCON0000096790.1[.]788293-788492	Novel	-	1	SjF.264.1		1	SjM.313.1		OK	505.373	389.24	-0.376689	0.665498	0.835966	no
XLOC_000355	CCON0000096790.1[.]960710-961479	Novel	-	0	-		1	SjM.321.1		OK	1.01396	3.33301	1.71682	0.221348	0.454763	no
XLOC_000356	CCON0000096790.1[.]1132869-1133440	Novel	-	1	SjF.273.1		0	-		OK	7.77004	0.922097	-3.07493	0.0227221	0.105937	no
XLOC_000357	CCON0000096791.1[+]83020-84112	Known	Sj_000250|CNUS0000095640.1	1	SjF.280.1	5-Extend	1	SjM.330.1	5-Extend	OK	14175.5	6025.13	-1.23433	0.0429049	0.163388	no	smm:Smp_175740.2	82	96.3	6e-19	60S ribosomal protein L14 ; K02875 large subunit ribosomal protein L14e	|Genetic Information Processing; Translation; Ribosome [BR:ko03011];|Genetic Information Processing; Translation; Ribosome [PATH:ko03010-Map:ko03010];|	|IPR005824:KOW|
XLOC_000358	CCON0000096791.1[+]104686-201453	Known	Sj_000251|CNUS0000095642.1	2	CNUS0000095642.1,SjF.282.2	Equal,ADS	2	SjM.334.2,SjM.334.3	EN:ADS:AAS:3-Extend,EN:3-Extend	OK	16.5259	22.6732	0.456254	0.220425	0.454023	no	smm:Smp_175760	77	2248	0	endosomal trafficking protein ; K09533 DnaJ homolog subfamily C member 13	|Genetic Information Processing; Folding, Sorting and Degradation; Chaperones and folding catalysts [BR:ko03110];|Genetic Information Processing; Transcription; Spliceosome [BR:ko03041];|	|IPR001623:Heat shock protein DnaJ, N-terminal|IPR015609:Molecular chaperone, heat shock protein, Hsp40, DnaJ|		|GO:0031072:heat shock protein binding|
XLOC_000359	CCON0000096791.1[+]209579-215284	Known	Sj_000252|CNUS0000095643.1	1	SjF.281.1	5-Extend:AAS	1	SjM.331.1	5-Extend:AAS	OK	4.07647	4.57454	0.166307	0.849244	0.934769	no	smm:Smp_175770	80	103	3e-20	hypothetical protein
XLOC_000360	CCON0000096791.1[+]252084-259343	Known	Sj_000253|CNUS0000095645.1	1	SjF.284.1	5-Extend:3-Extend	1	SjM.333.1	5-Extend:3-Extend	OK	126.011	81.3487	-0.631355	0.310868	0.554729	no	smm:Smp_097560	57	169	4e-41	protein phosphatase inhibitor		|IPR011107:Protein phosphatase inhibitor|
XLOC_000361	CCON0000096791.1[+]292272-329930	Known	Sj_000254|CNUS0000095646.1	1	CNUS0000095646.1	Equal	1	SjM.335.1	IR:5-Extend:3-Extend	OK	2.76123	14.8683	2.42885	0.0006007	0.0110531	yes	smm:Smp_175790	63	743	0	atpase class VI type 11c		|IPR001757:ATPase, P-type, K/Mg/Cd/Cu/Zn/Na/Ca/Na/H-transporter|IPR006539:Phospholipid-translocating P-type ATPase, flippase|	|GO:0016020:membrane|GO:0016021:integral to membrane|	|GO:0000287:magnesium ion binding|GO:0004012:phospholipid-translocating ATPase activity|GO:0005524:ATP binding|GO:0015662:ATPase activity, coupled to transmembrane movement of ions, phosphorylative mechanism|	|GO:0006810:transport|GO:0015914:phospholipid transport|
XLOC_000362	CCON0000096791.1[+]335678-341142	Known	Sj_000255|CNUS0000095647.1	1	SjF.298.1	ADS:5-Extend:3-Extend	2	SjM.342.1,CNUS0000095647.1	ADS:5-Extend:IR,Equal	OK	145.136	160.333	0.14366	0.759902	0.887366	no	smm:Smp_175810	58	259	1e-67	hypothetical protein
XLOC_000363	CCON0000096791.1[+]386793-399413	Novel	-	1	SjF.286.1		1	SjM.336.1		OK	215.74	38.7192	-2.47817	5.28775e-05	0.00173874	yes
XLOC_000364	CCON0000096791.1[+]412883-413821	Novel	-	2	SjF.285.1,SjF.285.2		2	SjM.337.1,SjM.337.2		OK	214.976	156.366	-0.459248	0.484201	0.713562	no
XLOC_000365	CCON0000096791.1[+]414466-435221	Known-Merged	Sj_000256|CNUS0000095649.1,Sj_000257|CNUS0000095650.1	1	SjF.287.1	ADS:5-Extend:ES:3-Extend	3	CNUS0000095649.1,SjM.338.2,SjM.338.3	Equal,ADS:ES:3-Extend,ADS:ES:3-Extend	OK	31.2892	31.7131	0.0194156	0.96433	0.985742	no	smm:Smp_019380	83	404	1e-111	eukariotic translation initiation factor 2b epsilon subunit ; K03240 translation initiation factor eIF-2B epsilon subunit	|Genetic Information Processing; Translation; RNA transport [PATH:ko03013-Map:ko03013];|Genetic Information Processing; Translation; Translation factors [BR:ko03012];|
XLOC_000366	CCON0000096791.1[+]457382-512224	Known-Merged	Sj_000258|CNUS0000095651.1,Sj_000259|CNUS0000095652.1	1	CNUS0000095651.1	Equal	1	SjM.339.1	5-Extend:ES:ADS:ES	OK	2.36915	5.05603	1.09363	0.226519	0.461264	no	smm:Smp_031680	70	593	1e-168	nAChR subunit (ShAR1-alpha-like)		|IPR002394:Nicotinic acetylcholine receptor|IPR006029:Neurotransmitter-gated ion-channel transmembrane region|IPR006201:Neurotransmitter-gated ion-channel|IPR006202:Neurotransmitter-gated ion-channel ligand-binding|	|GO:0016020:membrane|GO:0016021:integral to membrane|GO:0045211:postsynaptic membrane|	|GO:0004889:nicotinic acetylcholine-activated cation-selective channel activity|GO:0005216:ion channel activity|GO:0005230:extracellular ligand-gated ion channel activity|GO:0030594:neurotransmitter receptor activity|	|GO:0006810:transport|GO:0006811:ion transport|
XLOC_000367	CCON0000096791.1[+]561602-570398	Novel	-	1	SjF.291.1		1	SjM.346.1		OK	1036.9	1705.46	0.71788	0.243821	0.481604	no
XLOC_000368	CCON0000096791.1[+]596800-610096	Known	Sj_000261|CNUS0000095655.1	2	CNUS0000095655.1,SjF.297.2	Equal,AAS:3-Extend	1	CNUS0000095655.1	Equal	OK	68.2631	56.9058	-0.262531	0.534157	0.750604	no	smm:Smp_132770	84	277	1e-72	ring finger protein 19 (dorfin) (double ring-finger protein) ; K11972 E3 ubiquitin-protein ligase RNF19A [EC:6.3.2.19]	|Genetic Information Processing; Folding, Sorting and Degradation; Ubiquitin system [BR:ko04121];|	|IPR001841:Zinc finger, RING-type|IPR002867:Zinc finger, C6HC-type|IPR013083:Zinc finger, RING/FYVE/PHD-type|		|GO:0005515:protein binding|GO:0008270:zinc ion binding|
XLOC_000369	CCON0000096791.1[+]691884-693008	Known	Sj_000263|CNUS0000095657.1	2	SjF.301.1,CNUS0000095657.1	ADS:IR:5-Extend,Equal	3	SjM.349.1,CNUS0000095657.1,SjM.349.3	ADS:IR:5-Extend,Equal,IR:3-Extend	OK	938.844	727.948	-0.367049	0.448335	0.68339	no	smm:Smp_019440	98	221	1e-56	translation factor sui1 ; K03113 translation initiation factor eIF-1	|Genetic Information Processing; Translation; RNA transport [PATH:ko03013-Map:ko03013];|Genetic Information Processing; Translation; Translation factors [BR:ko03012];|	|IPR001950:Translation initiation factor SUI1|IPR005874:Eukaryotic translation initiation factor SUI1|		|GO:0003743:translation initiation factor activity|	|GO:0006412:translation|GO:0006413:translational initiation|
XLOC_000370	CCON0000096791.1[+]720792-762034	Known	Sj_000264|CNUS0000095658.1	1	SjF.302.1	5-Extend:ES	1	SjM.352.1	5-Extend:ES	OK	3.57329	22.9222	2.68142	0.000775476	0.0134004	yes	smm:Smp_132610	76	619	1e-175	hypothetical protein
XLOC_000371	CCON0000096791.1[+]767130-774581	Known	Sj_000265|CNUS0000095659.1	2	SjF.304.1,CNUS0000095659.1	3-Extend,Equal	2	SjM.353.2,SjM.353.3	3-Extend,AAS:3-Extend	OK	7.08787	35.1571	2.31039	1.62453e-05	0.000670016	yes	smm:Smp_132610	59	545	1e-153	hypothetical protein
XLOC_000372	CCON0000096791.1[+]827534-851136	Known	Sj_000266|CNUS0000095661.1	1	SjF.308.1	5-Extend:3-Extend	1	SjM.356.1	5-Extend:3-Extend	OK	51.8448	60.8673	0.23147	0.707897	0.859284	no	smm:Smp_132620.2	88	1437	0	transmembrane gtpase mfn (mitofusin 1) (fzo homolog) ; K06030 [EC:3.6.5.-]	|Unclassified; Metabolism; Others|	|IPR001401:Dynamin, GTPase region|IPR006884:Fzo-like conserved region|	|GO:0005741:mitochondrial outer membrane|GO:0016021:integral to membrane|	|GO:0003924:GTPase activity|GO:0005525:GTP binding|	|GO:0008053:mitochondrial fusion|
XLOC_000373	CCON0000096791.1[-]829-73070	Known	Sj_000267|CNUS0000095639.1	2	CNUS0000095639.1,SjF.275.2	Equal,ADS:ES:ES	1	CNUS0000095639.1	Equal	OK	11.1109	6.02725	-0.882401	0.115575	0.30911	no	smm:Smp_125100	52	396	1e-108	hypothetical protein
XLOC_000374	CCON0000096791.1[-]88677-89778	Known	Sj_000268|CNUS0000095641.1	3	CNUS0000095641.1,SjF.276.3,SjF.276.2	Equal,IR:5-Extend,ES:ES:5-Extend	3	CNUS0000095641.1,SjM.329.2,SjM.329.3	Equal,IR:5-Extend,IR:5-Extend	OK	144.888	104.722	-0.468373	0.221545	0.455018	no	smm:Smp_175750	77	342	7e-93	fumarylacetoacetate hydrolase		|IPR002529:Fumarylacetoacetase, C-terminal-like|IPR011234:Fumarylacetoacetase, C-terminal-related|		|GO:0003824:catalytic activity|	|GO:0008152:metabolic process|
XLOC_000375	CCON0000096791.1[-]223054-247781	Known	Sj_000269|CNUS0000095644.1	2	SjF.283.1,SjF.283.2	3-Extend:ADS,3-Extend:EN:ADS	1	SjM.332.1	3-Extend:ADS:EN:ADS	OK	27.7598	30.4714	0.13446	0.821949	0.919833	no	smm:Smp_175780	70	1586	0	sex-determining protein fem-1		|IPR002110:Ankyrin|
XLOC_000376	CCON0000096791.1[-]340565-374605	Known	Sj_000270|CNUS0000095648.1	1	SjF.299.1	3-Extend:ES:IR:IR:5-Extend	1	SjM.343.1	3-Extend:ES:IR:IR:5-Extend	OK	41.18	31.0369	-0.407958	0.458251	0.690982	no	smm:Smp_097590	79	1937	0	valine-tRNA ligase (EC:6.1.1.9); K01873 valyl-tRNA synthetase [EC:6.1.1.9]	|Genetic Information Processing; Translation; Aminoacyl-tRNA biosynthesis [PATH:ko00970-Map:ko00970];|Metabolism; Amino Acid Metabolism; Amino acid related enzymes [BR:ko01007];|Metabolism; Amino Acid Metabolism; Valine, leucine and isoleucine biosynthesis [PATH:ko00290-Map:ko00290];|	|IPR001412:Aminoacyl-tRNA synthetase, class I|IPR002300:Aminoacyl-tRNA synthetase, class Ia|IPR002303:Valyl-tRNA synthetase, class Ia|IPR009008:Valyl/Leucyl/Isoleucyl-tRNA synthetase, class Ia, editing|IPR009080:Aminoacyl-tRNA synthetase, class 1a, anticodon-binding|IPR010978:tRNA-binding arm|IPR013155:Valyl/Leucyl/Isoleucyl-tRNA synthetase, class I, anticodon-binding|IPR014729:Rossmann-like alph…	|GO:0005737:cytoplasm|	|GO:0000166:nucleotide binding|GO:0004812:aminoacyl-tRNA ligase activity|GO:0004832:valine-tRNA ligase activity|GO:0005524:ATP binding|	|GO:0006412:translation|GO:0006418:tRNA aminoacylation for protein translation|GO:0006438:valyl-tRNA aminoacylation|
XLOC_000377	CCON0000096791.1[-]519181-530114	Known	Sj_000271|CNUS0000095653.1	2	CNUS0000095653.1,SjF.288.2	Equal,IR	2	CNUS0000095653.1,SjM.340.2	Equal,IR:5-Extend	OK	11.2435	32.3616	1.5252	0.00430588	0.043265	yes	smm:Smp_139330	39	227	1e-57	nAChR subunit (ShAR1-beta-like)		|IPR006029:Neurotransmitter-gated ion-channel transmembrane region|IPR006201:Neurotransmitter-gated ion-channel|	|GO:0016020:membrane|GO:0016021:integral to membrane|GO:0045211:postsynaptic membrane|	|GO:0005230:extracellular ligand-gated ion channel activity|GO:0030594:neurotransmitter receptor activity|	|GO:0006811:ion transport|
XLOC_000378	CCON0000096791.1[-]676619-678995	Known	Sj_000272|CNUS0000095656.1	1	SjF.303.1	AAS:3-Extend:5-Extend	1	SjM.351.1	AAS:3-Extend:5-Extend	OK	222.468	272.317	0.291692	0.637873	0.819227	no	smm:Smp_019430	55	260	8e-68	hypothetical protein		|IPR007087:Zinc finger, C2H2-type|	|GO:0005622:intracellular|	|GO:0003676:nucleic acid binding|GO:0008270:zinc ion binding|
XLOC_000379	CCON0000096791.1[-]797671-807953	Known	Sj_000273|CNUS0000095660.1	1	SjF.306.1	3-Extend:5-Extend	1	SjM.354.1	3-Extend:5-Extend	OK	102.564	77.4525	-0.405146	0.496302	0.7225	no	smm:Smp_019100	75	830	0	eh domain containing/past-1-related		|IPR000261:EPS15 homology (EH)|IPR001401:Dynamin, GTPase region|IPR011992:EF-Hand type|		|GO:0003924:GTPase activity|GO:0005509:calcium ion binding|GO:0005525:GTP binding|
XLOC_000380	CCON0000096791.1[.]571034-572393	Novel	-	1	SjF.290.1		1	SjM.345.1		OK	2.23958	2.04213	-0.133155	0.893872	0.955455	no
XLOC_000381	CCON0000096791.1[.]577491-578845	Novel	-	1	SjF.292.1		0	-		OK	4.4549	1.11071	-2.00391	0.0392363	0.154276	no
XLOC_000382	CCON0000096791.1[.]580430-580672	Novel	-	1	SjF.293.1		0	-		OK	60.1932	6.42455	-3.22793	0.0088914	0.0666233	no
XLOC_000383	CCON0000096791.1[.]671789-672737	Novel	-	1	SjF.296.1		1	SjM.348.1		OK	36.8566	28.8074	-0.355483	0.621449	0.809241	no
XLOC_000384	CCON0000096791.1[.]719979-720638	Novel	-	0	-		1	SjM.350.1		OK	5.52454	24.1786	2.1298	0.017539	0.092674	no
XLOC_000385	CCON0000096792.1[+]165838-172681	Known	Sj_000274|CNUS0000095669.1	2	SjF.311.1,CNUS0000095669.1	5-Extend:ADS,Equal	2	SjM.363.1,CNUS0000095669.1	5-Extend:ES:3-Extend,Equal	OK	60.3892	36.3227	-0.733421	0.134303	0.335054	no	smm:Smp_078730	85	676	0	dihydroorotate dehydrogenase (EC:1.3.3.1); K00254 dihydroorotate dehydrogenase [EC:1.3.5.2]	|Metabolism; Nucleotide Metabolism; Pyrimidine metabolism [PATH:ko00240-Map:ko00240];|	|IPR001295:Dihydroorotate dehydrogenase, core|IPR005719:Dihydroorotate dehydrogenase, class 2|IPR012135:Dihydroorotate dehydrogenase, classes 1 and 2|IPR013785:Aldolase-type TIM barrel|	|GO:0016020:membrane|	|GO:0003824:catalytic activity|GO:0004152:dihydroorotate dehydrogenase activity|GO:0004158:dihydroorotate oxidase activity|	|GO:0006207:'de novo' pyrimidine base biosynthetic process|GO:0006222:UMP biosynthetic process|GO:0008152:metabolic process|
XLOC_000386	CCON0000096792.1[+]186570-195780	Known	Sj_000275|CNUS0000095671.1	1	CNUS0000095671.1	Equal	2	CNUS0000095671.1,SjM.383.2	Equal,AAS	OK	16.3419	26.8112	0.714259	0.161619	0.375264	no	smm:Smp_164580	49	344	1e-92	hypothetical protein
XLOC_000387	CCON0000096792.1[+]201266-221814	Known-Merged	Sj_000276|CNUS0000095672.1,Sj_000277|CNUS0000095673.1	3	SjF.322.1,CNUS0000095673.1,SjF.322.4	ADS:AAS:ADS,Equal,AAS:3-Extend	2	SjM.384.1,SjM.384.4	ADS:AAS:ADS,AAS:3-Extend	OK	26.2671	29.9169	0.1877	0.675405	0.841963	no	smm:Smp_164580	68	899	0	hypothetical protein
XLOC_000388	CCON0000096792.1[+]296142-315002	Known	Sj_000278|CNUS0000095676.1	1	SjF.315.2	EN:AAS:IR	1	SjM.369.2	IR:EN:AAS:IR	OK	30.8551	239.082	2.95392	8.77497e-06	0.000411103	yes	smm:Smp_080080	62	238	2e-60	hypothetical protein		|IPR000885:Fibrillar collagen, C-terminal|IPR008160:Collagen triple helix repeat|IPR008161:Collagen helix repeat|	|GO:0005581:collagen|GO:0005737:cytoplasm|	|GO:0005201:extracellular matrix structural constituent|	|GO:0006817:phosphate transport|
XLOC_000389	CCON0000096792.1[+]497592-502519	Known	Sj_000279|CNUS0000095680.1	2	SjF.321.1,CNUS0000095680.1	5-Extend,Equal	1	SjM.377.1	5-Extend:3-Extend	OK	35.0763	38.7667	0.144321	0.810866	0.91432	no	smm:Smp_084520	63	422	1e-116	Protein SENSITIVITY TO RED LIGHT REDUCED		|IPR012942:SRR1|
XLOC_000390	CCON0000096792.1[+]634538-648192	Known	Sj_000281|CNUS0000095683.1	1	SjF.326.2	AAS:3-Extend	3	SjM.378.1,SjM.378.2,SjM.378.4	5-Extend:ES:AAS:3-Extend,ADS:5-Extend:AAS:3-Extend,EN:AAS:3-Extend	OK	30.6428	37.3021	0.283707	0.50888	0.730905	no	smm:Smp_139650	65	709	0	hypothetical protein
XLOC_000391	CCON0000096792.1[+]666273-679769	Known-Merged	Sj_000282|CNUS0000095685.1,Sj_000283|CNUS0000095686.1	1	SjF.329.1	5-Extend:ES:ES:EN:ES:3-Extend	1	SjM.381.1	5-Extend:ES:ES:EN:ES:3-Extend	OK	381.539	273.168	-0.482043	0.423802	0.662846	no	smm:Smp_032310	90	118	1e-25	arp2/3 complex 21 kD subunit ; K05756 actin related protein 2/3 complex, subunit 3	|Cellular Processes; Cell Motility; Cytoskeleton proteins [BR:ko04812];|Cellular Processes; Cell Motility; Regulation of actin cytoskeleton [PATH:ko04810-Map:ko04810];|Human Diseases; Infectious Diseases; Bacterial invasion of epithelial cells [PATH:ko05100-Map:ko05100];|Human Diseases; Infectious Diseases; Pathogenic Escherichia coli infection [PATH:ko05130-Map:ko05130];|Human Diseases; Infectio…	|IPR007204:ARP2/3 complex, 21 kDa p21-Arc subunit|	|GO:0005856:cytoskeleton|		|GO:0030833:regulation of actin filament polymerization|
XLOC_000392	CCON0000096792.1[+]714412-722956	Known	Sj_000284|CNUS0000095689.1	1	SjF.327.2	ADS	1	SjM.385.2	ADS	OK	18.0001	35.8963	0.995833	0.127655	0.325452	no	smm:Smp_038140	67	449	1e-124	Golgin IMH1
XLOC_000393	CCON0000096792.1[+]730529-734905	Known	Sj_000285|CNUS0000095691.1	1	CNUS0000095691.1	Equal	1	CNUS0000095691.1	Equal	OK	40.5938	72.2636	0.83201	0.253297	0.492476	no	smm:Smp_038140	63	227	3e-58	Golgin IMH1		|IPR000237:GRIP|
XLOC_000394	CCON0000096792.1[+]760666-764016	Novel	-	1	SjF.330.1		2	SjM.396.1,SjM.395.1		OK	30.6171	31.2612	0.0300321	0.966687	0.986389	no
XLOC_000395	CCON0000096792.1[+]779946-802089	Known	Sj_000286|CNUS0000095694.1	3	CNUS0000095694.1,SjF.333.2,SjF.333.3	Equal,AAS:3-Extend,EN:3-Extend	2	SjM.397.1,SjM.397.2	AAS:3-Extend,EN:3-Extend	OK	32.4749	33.8566	0.0601093	0.894145	0.955518	no	smm:Smp_157920	64	702	0	suppressor of actin (sac)-related
XLOC_000396	CCON0000096792.1[+]818875-819415	Known	Sj_000287|CNUS0000095696.1	1	CNUS0000095696.1	Equal	1	CNUS0000095696.1	Equal	OK	213.779	243.791	0.189526	0.755592	0.885399	no	smm:Smp_076010.1	74	263	5e-69	hypothetical protein
XLOC_000397	CCON0000096792.1[+]825045-903342	Novel	-	3	SjF.345.1,SjF.345.2,SjF.345.3		2	SjM.409.1,SjM.409.2		OK	48.787	191.183	1.97039	4.97209e-05	0.00165183	yes
XLOC_000398	CCON0000096792.1[+]838131-849466	Known	Sj_000288|CNUS0000095697.1	1	SjF.347.1	5-Extend:AAS:ADS:3-Extend	1	SjM.410.1	5-Extend:AAS:ADS:3-Extend	OK	88.2522	87.6893	-0.00923236	0.988138	0.994216	no	smm:Smp_163110	88	503	1e-141	DEAD box ATP-dependent RNA helicase ; K13177 ATP-dependent RNA helicase DDX1 [EC:3.6.4.13]	|Genetic Information Processing; Transcription; Spliceosome [BR:ko03041];|	|IPR001870:B302, (SPRY)-like|IPR003877:SPla/RYanodine receptor SPRY|IPR011545:DNA/RNA helicase, DEAD/DEAH box type, N-terminal|		|GO:0003676:nucleic acid binding|GO:0005524:ATP binding|GO:0008026:ATP-dependent helicase activity|
XLOC_000399	CCON0000096792.1[+]914607-929412	Known	Sj_000289|CNUS0000095698.1	2	SjF.342.2,SjF.342.3	AAS:ADS:3-Extend,EN:AAS:ADS:3-Extend	3	SjM.404.1,SjM.404.3,SjM.404.4	5-Extend:ADS:3-Extend,AAS:IR:ADS:3-Extend,EN:AAS:ADS:3-Extend	OK	31.661	101.84	1.68552	0.000122232	0.003323	yes	smm:Smp_157930	71	273	1e-71	leukocyte receptor cluster (lrc) member 4 protein ; K13516 lysophospholipid acyltransferase 7 [EC:2.3.1.-]	|Metabolism; Lipid Metabolism; Glycerophospholipid metabolism [PATH:ko00564-Map:ko00564];|Metabolism; Lipid Metabolism; Lipid biosynthesis proteins [BR:ko01004];|
XLOC_000400	CCON0000096792.1[+]933698-938747	Known	Sj_000290|CNUS0000095699.1	1	CNUS0000095699.1	Equal	1	CNUS0000095699.1	Equal	OK	55.6119	36.6725	-0.600695	0.347813	0.593064	no	smm:Smp_157940	91	805	0	nuclear inhibitor of protein phosphatase-1 ; K13216 nuclear inhibitor of protein phosphatase 1 [EC:3.1.4.-]	|Genetic Information Processing; Transcription; Spliceosome [BR:ko03041];|	|IPR000253:Forkhead-associated|IPR008984:SMAD/FHA|
XLOC_000401	CCON0000096792.1[-]15883-20113	Known	Sj_000291|CNUS0000095662.1	1	CNUS0000095662.1	Equal	1	SjM.355.2	ADS:5-Extend	OK	2.098	9.70161	2.20921	0.0202918	0.0989505	no	smm:Smp_156250	58	230	7e-59	hypothetical protein
XLOC_000402	CCON0000096792.1[-]22589-37819	Known-Merged	Sj_000292|CNUS0000095663.1,Sj_000293|CNUS0000095664.1	2	SjF.310.1,SjF.310.2	3-Extend:AAS:EN:ADS:AAS:5-Extend,3-Extend:AAS:EN:ADS:AAS:5-Extend	3	SjM.357.2,SjM.357.1,CNUS0000095664.1	3-Extend:AAS:EN:ADS:AAS:5-Extend,3-Extend:AAS:EN:ADS:ES:5-Extend,Equal	OK	45.1053	38.3813	-0.232893	0.504878	0.728337	no	smm:Smp_063230	72	224	1e-57	hypothetical protein
XLOC_000403	CCON0000096792.1[-]45010-49889	Known	Sj_000294|CNUS0000095665.1	2	SjF.307.2,SjF.307.3	AAS:ES:5-Extend,ADS:IR:5-Extend	2	SjM.360.1,SjM.361.2	3-Extend:ES:EN,AAS:IR:ES:5-Extend	OK	29.019	35.1361	0.275956	0.562102	0.770466	no	smm:Smp_156270	72	249	1e-64	hypothetical protein		|IPR007217:Per1-like|
XLOC_000404	CCON0000096792.1[-]75449-75952	Known	Sj_000295|CNUS0000095666.1	1	CNUS0000095666.1	Equal	1	CNUS0000095666.1	Equal	OK	2.75775	33.1905	3.5892	0.000307301	0.00674803	yes	smm:Smp_156280	74	244	2e-63	hypothetical protein
XLOC_000405	CCON0000096792.1[-]79764-110058	Known	Sj_000296|CNUS0000095667.1	0	-		1	SjM.362.1	3-Extend:ADS:5-Extend	OK	0.506292	6.95878	3.78079	0.00115135	0.0180746	yes
XLOC_000406	CCON0000096792.1[-]143101-157371	Known	Sj_000297|CNUS0000095668.1	3	CNUS0000095668.1,SjF.314.2,SjF.314.3	Equal,EN:5-Extend,ADS:IR:5-Extend	2	CNUS0000095668.1,SjM.367.2	Equal,EN:5-Extend	OK	113.448	128.025	0.1744	0.575769	0.779211	no	smm:Smp_063260	66	523	1e-147	hypothetical protein		|IPR000306:Zinc finger, FYVE-type|IPR001680:WD40 repeat|IPR003006:Immunoglobulin/major histocompatibility complex motif|IPR011046:WD40 repeat-like|IPR015943:WD40/YVTN repeat-like|		|GO:0008270:zinc ion binding|
XLOC_000407	CCON0000096792.1[-]177730-289804	Known-Merged	Sj_000298|CNUS0000095670.1,Sj_000299|CNUS0000095674.1,Sj_000300|CNUS0000095675.1	4	SjF.312.2,SjF.320.1,CNUS0000095670.1,CNUS0000095674.1	EN,3-Extend:ES:ES:ES:AAS:EN,Equal,Equal	2	SjM.382.1,SjM.382.4	3-Extend:ES:ES:AAS:EN:ADS:EN:5-Extend,AAS:ES:EN:EN:ADS:5-Extend	OK	44.8197	222.506	2.31164	6.83247e-07	4.66009e-05	yes	smm:Smp_164580	43	154	7e-36	hypothetical protein
XLOC_000408	CCON0000096792.1[-]336559-364176	Known	Sj_000301|CNUS0000095677.1	3	SjF.328.2,SjF.328.1,CNUS0000095677.1	3-Extend:IR:AAS:IR,3-Extend:ES:ES:ES:ES:ES:ES:IR,Equal	2	SjM.371.1,SjM.371.2	3-Extend:AAS:IR,3-Extend:ES:ES:ES:ES:ES:ES	OK	73.3883	77.6613	0.0816444	0.81296	0.915388	no	smm:Smp_165280	75	603	1e-170	groucho-related		|IPR001680:WD40 repeat|IPR005617:Groucho/TLE, N-terminal Q-rich region|IPR007822:Lanthionine synthetase C-like|IPR008928:Six-hairpin glycosidase-like|IPR011046:WD40 repeat-like|IPR015943:WD40/YVTN repeat-like|		|GO:0003824:catalytic activity|
XLOC_000409	CCON0000096792.1[-]390949-396248	Known	Sj_000302|CNUS0000095678.1	1	CNUS0000095678.1	Equal	1	CNUS0000095678.1	Equal	OK	26.9597	18.7994	-0.520119	0.504678	0.728158	no	smm:Smp_165290	81	389	1e-106	hypothetical protein		|IPR000467:D111/G-patch|IPR008984:SMAD/FHA|	|GO:0005622:intracellular|	|GO:0003676:nucleic acid binding|
XLOC_000410	CCON0000096792.1[-]455116-476226	Known	Sj_000303|CNUS0000095679.1	2	CNUS0000095679.1,SjF.323.2	Equal,ADS:AAS:IR	2	CNUS0000095679.1,SjM.372.2	Equal,ADS:AAS:IR	OK	86.5609	62.3744	-0.472761	0.303814	0.547762	no	smm:Smp_084540.2	51	193	9e-48	hypothetical protein
XLOC_000411	CCON0000096792.1[-]534042-573870	Known	Sj_000304|CNUS0000095682.1	1	CNUS0000095682.1	Equal	1	CNUS0000095682.1	Equal	NOTEST	0.120919	0.34304	1.50434	0.369693	1	no	smm:Smp_125690	32	272	1e-70	transient receptor potential cation channel subfamily A member		|IPR002110:Ankyrin|
XLOC_000412	CCON0000096792.1[-]651115-654720	Known	Sj_000305|CNUS0000095684.1	1	CNUS0000095684.1	Equal	1	CNUS0000095684.1	Equal	OK	101.517	71.8948	-0.497756	0.478658	0.708952	no	bfo:BRAFLDRAFT_266032	68	259	6e-68	hypothetical protein		|IPR008559:Protein of unknown function DUF841, eukaryotic|
XLOC_000413	CCON0000096792.1[-]684317-685852	Known	Sj_000306|CNUS0000095687.1	1	SjF.332.2	AAS:ADS:5-Extend	1	SjM.386.2	AAS:ADS:5-Extend	OK	582.02	474.755	-0.293885	0.642169	0.821348	no	smm:Smp_032320.6	67	229	8e-59	serine/arginine rich splicing factor		|IPR000504:RNA recognition motif, RNP-1|IPR012677:Nucleotide-binding, alpha-beta plait|		|GO:0000166:nucleotide binding|GO:0003676:nucleic acid binding|
XLOC_000414	CCON0000096792.1[-]723072-753688	Known-Merged	Sj_000308|CNUS0000095690.1,Sj_000309|CNUS0000095692.1	2	SjF.334.1,CNUS0000095692.1	3-Extend:AAS:ES:IR:5-Extend,Equal	2	SjM.388.1,CNUS0000095692.1	3-Extend:AAS:ES:IR:5-Extend,Equal	OK	57.2617	81.3547	0.506655	0.116382	0.310404	no
XLOC_000415	CCON0000096792.1[-]767191-779908	Known	Sj_000310|CNUS0000095693.1	1	CNUS0000095693.1	Equal	1	CNUS0000095693.1	Equal	OK	16.4916	33.4668	1.021	0.211629	0.445265	no	smm:Smp_157920	94	112	9e-24	suppressor of actin (sac)-related
XLOC_000416	CCON0000096792.1[-]807082-808259	Known	Sj_000311|CNUS0000095695.1	0	-		1	CNUS0000095695.1	Equal	OK	0	4.45563	1.79769e+308	0.0206134	0.0989505	no							|IPR008952:Tetraspanin|	|GO:0016021:integral to membrane|
XLOC_000417	CCON0000096792.1[-]941202-944457	Novel	-	1	SjF.344.1		1	SjM.407.1		OK	139.148	116.777	-0.252869	0.67725	0.842992	no
XLOC_000418	CCON0000096792.1[.]44455-44805	Novel	-	1	SjF.305.1		1	SjM.358.1		OK	48.4603	33.666	-0.52551	0.524796	0.74324	no
XLOC_000419	CCON0000096792.1[.]138814-140751	Novel	-	0	-		1	SjM.365.1		OK	3.13361	4.53035	0.531799	0.52454	0.74304	no
XLOC_000420	CCON0000096792.1[.]141115-142109	Novel	-	1	SjF.313.1		1	SjM.366.1		OK	40.2229	34.2811	-0.230601	0.741622	0.87679	no
XLOC_000421	CCON0000096792.1[.]177019-177559	Novel	-	0	-		1	SjM.364.1		OK	3.28891	6.48874	0.98033	0.37398	0.616941	no
XLOC_000422	CCON0000096792.1[.]335212-336420	Novel	-	2	SjF.317.1,SjF.316.1		1	SjM.370.1		OK	73.0066	86.2216	0.240023	0.693529	0.852317	no
XLOC_000423	CCON0000096792.1[.]473990-474742	Novel	-	1	SjF.324.1		1	SjM.373.1		OK	20.0651	14.4474	-0.473883	0.551941	0.763355	no
XLOC_000424	CCON0000096792.1[.]476383-477120	Novel	-	0	-		1	SjM.374.1		OK	3.15835	3.25583	0.0438552	0.96691	0.986389	no
XLOC_000425	CCON0000096792.1[.]477243-479012	Novel	-	1	SjF.319.1		1	SjM.375.1		OK	3.28443	2.96684	-0.146716	0.864199	0.941637	no
XLOC_000426	CCON0000096792.1[.]493404-493549	Novel	-	0	-		1	SjM.376.1		OK	0	5257.51	1.79769e+308	0.0188177	0.0955124	no
XLOC_000427	CCON0000096792.1[.]656927-657104	Novel	-	0	-		1	SjM.380.1		OK	1913.46	1711.62	-0.160817	0.877816	0.946995	no
XLOC_000428	CCON0000096792.1[.]727275-727469	Novel	-	0	-		1	SjM.390.1		OK	82.5531	409.859	2.31173	0.10185	0.284914	no
XLOC_000429	CCON0000096792.1[.]736564-737137	Novel	-	1	SjF.335.1		1	SjM.391.1		OK	42.6642	40.1697	-0.0869159	0.908992	0.962181	no
XLOC_000430	CCON0000096792.1[.]758013-758555	Novel	-	0	-		1	SjM.394.1		OK	0	5.99084	1.79769e+308	0.0151301	0.0853425	no
XLOC_000431	CCON0000096792.1[.]800490-800992	Novel	-	0	-		1	SjM.399.1		OK	0.937956	7.32892	2.96601	0.159906	0.372993	no
XLOC_000432	CCON0000096792.1[.]810366-811255	Novel	-	0	-		1	SjM.401.1		OK	0	3.24027	1.79769e+308	0.014392	0.0843334	no
XLOC_000433	CCON0000096792.1[.]817020-817225	Novel	-	0	-		1	SjM.402.1		OK	0	116.544	1.79769e+308	0.0206134	0.0989505	no
XLOC_000434	CCON0000096792.1[.]819615-819979	Novel	-	1	SjF.340.1		1	SjM.403.1		OK	95.7562	85.2901	-0.166988	0.825819	0.921704	no
XLOC_000435	CCON0000096792.1[.]929533-930923	Novel	-	1	SjF.341.1		1	SjM.405.1		OK	14.4044	35.8214	1.31432	0.0616998	0.206472	no
XLOC_000436	CCON0000096793.1[+]50955-140263	Known	Sj_000312|CNUS0000095701.1	2	SjF.353.1,SjF.353.3	5-Extend:AAS:3-Extend,AAS:3-Extend	2	SjM.416.1,SjM.416.3	5-Extend:ADS:AAS:ADS:AAS:3-Extend,AAS:3-Extend	OK	30.6354	33.0693	0.110296	0.819372	0.918599	no	dmo:Dmoj_GI15273	44	1029	0	GI15273 gene product from transcript GI15273-RA		|IPR000409:Beige/BEACH|IPR001680:WD40 repeat|IPR010508:Protein of unknown function DUF1088|IPR011046:WD40 repeat-like|IPR015943:WD40/YVTN repeat-like|
XLOC_000437	CCON0000096793.1[+]177961-181778	Known	Sj_000313|CNUS0000095703.1	2	SjF.350.1,SjF.350.2	5-Extend:ES:3-Extend,5-Extend:ES:3-Extend	1	SjM.413.1	5-Extend:ES:3-Extend	OK	23.9186	6.94034	-1.78505	0.00252246	0.0308237	yes	smm:Smp_058850	51	125	1e-27	hypothetical protein
XLOC_000438	CCON0000096793.1[+]196595-203653	Known	Sj_000314|CNUS0000095704.1	3	SjF.352.1,SjF.352.2,CNUS0000095704.1	5-Extend:AAS,5-Extend:AAS,Equal	1	SjM.420.1	5-Extend:AAS:3-Extend	OK	34.284	7.55124	-2.18275	0.000812021	0.0138828	yes	smm:Smp_153810	91	261	2e-68	l-asparaginase I ; K13278 60kDa lysophospholipase [EC:3.1.1.5 3.1.1.47 3.5.1.1]	|Unclassified; Metabolism; Lipid metabolism|	|IPR006034:Asparaginase/glutaminase|			|GO:0006520:amino acid metabolic process|
XLOC_000439	CCON0000096793.1[+]237534-245481	Known	Sj_000315|CNUS0000095705.1	2	SjF.368.1,SjF.368.2	5-Extend:AAS:IR:3-Extend,5-Extend:AAS:AAS:3-Extend	2	SjM.426.1,CNUS0000095705.1	5-Extend:AAS:IR:EN,Equal	OK	24.6416	44.5705	0.854994	0.0267977	0.118908	no	smm:Smp_135540	44	301	7e-80	Protein VTS1
XLOC_000440	CCON0000096793.1[+]295603-303600	Known	Sj_000316|CNUS0000095706.1	2	SjF.355.1,SjF.355.3	5-Extend:3-Extend,EN:3-Extend	2	SjM.422.1,SjM.422.3	5-Extend:3-Extend,EN:3-Extend	OK	22.3829	15.4353	-0.536167	0.307407	0.55114	no	smm:Smp_042390	81	389	1e-107	2-deoxyglucose-6-phosphate phosphatase		|IPR005834:Haloacid dehalogenase-like hydrolase|IPR006402:HAD-superfamily hydrolase, subfamily IA, variant 3|		|GO:0003824:catalytic activity|	|GO:0008152:metabolic process|
XLOC_000441	CCON0000096793.1[+]319622-333904	Known	Sj_000317|CNUS0000095707.1	2	SjF.357.2,SjF.357.1	5-Extend:ADS:EN,5-Extend:ADS:AAS	1	SjM.423.1	5-Extend:ADS:AAS	OK	34.8693	50.346	0.529919	0.301211	0.545605	no	smm:Smp_159190	70	132	3e-29	thiamin pyrophosphokinase-related
XLOC_000442	CCON0000096793.1[+]346403-411858	Known-Merged	Sj_000318|CNUS0000095708.1,Sj_000319|CNUS0000095709.1	0	-		1	SjM.424.1	5-Extend:AAS:ADS:ES:3-Extend	OK	2.62549	20.6182	2.97326	0.000450983	0.00890087	yes	smm:Smp_145140	97	168	1e-40	wnt-5 ; K00444 wingless-type MMTV integration site family, member 5	|Environmental Information Processing; Signal Transduction; Hedgehog signaling pathway [PATH:ko04340-Map:ko04340];|Environmental Information Processing; Signal Transduction; Wnt signaling pathway [PATH:ko04310-Map:ko04310];|Human Diseases; Cancers; Basal cell carcinoma [PATH:ko05217-Map:ko05217];|Human Diseases; Cancers; Pathways in cancer [PATH:ko05200-Map:ko05200];|Organismal Systems; Endocrine…	|IPR005816:Secreted growth factor Wnt protein|IPR005817:Wnt superfamily|	|GO:0005576:extracellular region|	|GO:0004871:signal transducer activity|	|GO:0007223:Wnt receptor signaling pathway, calcium modulating pathway|GO:0007275:multicellular organismal development|
XLOC_000443	CCON0000096793.1[+]493700-535433	Known	Sj_000320|CNUS0000095711.1	1	CNUS0000095711.1	Equal	3	SjM.431.1,SjM.431.2,SjM.431.4	5-Extend:AAS,5-Extend:AAS:AAS,AAS:AAS	OK	3.26178	16.9236	2.3753	0.00018252	0.00452829	yes	smm:Smp_042340	74	867	0	catenin and plakophilin		|IPR000225:Armadillo|IPR011989:Armadillo-like helical|		|GO:0005488:binding|
XLOC_000444	CCON0000096793.1[+]540848-589416	Known-Merged	Sj_000321|CNUS0000095712.1,Sj_000322|CNUS0000095713.1,Sj_000323|CNUS0000095714.1	3	CNUS0000095714.1,CNUS0000095713.1,CNUS0000095712.1	Equal,Equal,Equal	1	SjM.433.2	ES:ES:AAS:ADS:EN:ES:ADS	OK	2.77539	7.40617	1.41604	0.336266	0.581008	no	smm:Smp_145120	67	397	1e-109	rabphilin-3a		|IPR000008:C2 calcium-dependent membrane targeting|IPR008973:C2 calcium/lipid-binding region, CaLB|
XLOC_000445	CCON0000096793.1[+]594936-607810	Known-Merged	Sj_000324|CNUS0000095715.1,Sj_000325|CNUS0000095716.1	1	SjF.360.1	5-Extend:IR	2	SjM.435.1,SjM.435.2	5-Extend:IR:3-Extend,5-Extend:IR:3-Extend	OK	52.4017	44.8995	-0.222915	0.672647	0.839917	no	smm:Smp_145120	81	304	2e-81	rabphilin-3a
XLOC_000446	CCON0000096793.1[+]620065-633132	Known	Sj_000326|CNUS0000095718.1	1	CNUS0000095718.1	Equal	1	CNUS0000095718.1	Equal	OK	3.91314	5.27479	0.430786	0.642439	0.821379	no	smm:Smp_145110	63	379	1e-103	hypothetical protein
XLOC_000447	CCON0000096793.1[+]639824-642340	Known	Sj_000327|CNUS0000095719.1	3	SjF.361.1,CNUS0000095719.1,SjF.361.3	5-Extend:IR,Equal,AAS	3	SjM.439.1,CNUS0000095719.1,SjM.439.3	5-Extend:IR,Equal,IR	OK	133.024	106.389	-0.322334	0.368272	0.612816	no	smm:Smp_042280.2	85	243	2e-63	hypothetical protein		|IPR003994:Prefoldin related, ubiquitously expressed transcript|IPR004127:Prefoldin alpha-like|IPR009053:Prefoldin|	|GO:0016272:prefoldin complex|	|GO:0051082:unfolded protein binding|	|GO:0006457:protein folding|
XLOC_000448	CCON0000096793.1[+]718919-727678	Known	Sj_000328|CNUS0000095723.1	1	CNUS0000095723.1	Equal	3	SjM.443.1,SjM.443.2,CNUS0000095723.1	5-Extend:AAS:ADS,5-Extend:AAS:3-Extend,Equal	OK	48.9927	157.192	1.68189	0.0216713	0.102675	no	smm:Smp_145080	73	589	1e-166	hypothetical protein		|IPR001841:Zinc finger, RING-type|IPR013083:Zinc finger, RING/FYVE/PHD-type|		|GO:0005515:protein binding|GO:0008270:zinc ion binding|
XLOC_000449	CCON0000096793.1[-]13788-27596	Known	Sj_000329|CNUS0000095700.1	0	-		1	SjM.408.2	ADS:5-Extend	OK	1.63497	1.83335	0.165218	0.862181	0.941228	no	smm:Smp_126820	51	558	1e-157	hypothetical protein
XLOC_000450	CCON0000096793.1[-]151143-159458	Known	Sj_000330|CNUS0000095702.1	1	SjF.348.1	3-Extend:ADS:5-Extend	2	SjM.412.1,CNUS0000095702.1	3-Extend:ADS:5-Extend,Equal	OK	4.87379	21.0474	2.11053	0.0123553	0.0793771	no	smm:Smp_059090	90	280	2e-74	CAMP-dependent protein kinase regulatory subunit
XLOC_000451	CCON0000096793.1[-]232039-289652	Novel	-	2	SjF.365.1,SjF.366.1		1	SjM.425.1		OK	318.788	122.379	-1.38124	0.00565243	0.0512944	no
XLOC_000452	CCON0000096793.1[-]415489-458261	Known	Sj_000331|CNUS0000095710.1	1	CNUS0000095710.1	Equal	1	CNUS0000095710.1	Equal	OK	19.6114	57.0165	1.53969	0.0149088	0.0853425	no	smm:Smp_145130	63	1003	0	rassf		|IPR000159:Ras-association|			|GO:0007165:signal transduction|
XLOC_000453	CCON0000096793.1[-]609489-616431	Known	Sj_000332|CNUS0000095717.1	2	SjF.362.1,SjF.362.2	3-Extend:AAS,3-Extend:AAS:IR:ADS	1	SjM.440.1	3-Extend:AAS:ADS	OK	145.674	298.092	1.03301	0.0445734	0.167287	no	smm:Smp_042300.3	91	495	1e-138	PUR-alpha-like protein		|IPR006628:PUR-alpha/beta/gamma, DNA/RNA-binding|
XLOC_000454	CCON0000096793.1[-]645589-653261	Known	Sj_000333|CNUS0000095720.1	1	SjF.364.1	3-Extend:ADS:5-Extend	3	CNUS0000095720.1,SjM.441.2,SjM.441.3	Equal,IR:5-Extend,IR:ADS	OK	164.228	157.216	-0.0629539	0.915252	0.965558	no	smm:Smp_042270.2	92	850	0	26S protease regulatory subunit 6a ; K03065 26S proteasome regulatory subunit T5	|Genetic Information Processing; Folding, Sorting and Degradation; Proteasome [BR:ko03051];|Genetic Information Processing; Folding, Sorting and Degradation; Proteasome [PATH:ko03050-Map:ko03050];|	|IPR003593:AAA+ ATPase, core|IPR003959:AAA ATPase, core|IPR003960:AAA ATPase, subdomain|IPR005937:26S proteasome subunit P45|	|GO:0005634:nucleus|GO:0005737:cytoplasm|	|GO:0000166:nucleotide binding|GO:0005524:ATP binding|GO:0016787:hydrolase activity|GO:0017111:nucleoside-triphosphatase activity|	|GO:0030163:protein catabolic process|
XLOC_000455	CCON0000096793.1[-]657936-675951	Known-Merged	Sj_000335|CNUS0000095722.1,Sj_000334|CNUS0000095721.1	2	SjF.363.1,SjF.363.3	3-Extend:ES:ADS:AAS:5-Extend,EN:ADS:AAS:5-Extend	1	SjM.442.1	3-Extend:ES:ADS	OK	31.1013	45.5217	0.549577	0.262393	0.503951	no	smm:Smp_145090	56	288	2e-76	tumor differentially expressed protein-related
XLOC_000456	CCON0000096793.1[-]729614-748022	Known	Sj_000336|CNUS0000095724.1	2	SjF.367.1,CNUS0000095724.1	3-Extend:IR:5-Extend,Equal	1	SjM.444.1	3-Extend:IR:5-Extend	OK	19.8147	24.6783	0.316672	0.514773	0.735813	no	smm:Smp_145070	43	294	2e-77	asparagine-rich antigen
XLOC_000457	CCON0000096793.1[-]749883-764777	Known	Sj_000337|CNUS0000095725.1	1	CNUS0000095725.1	Equal	1	CNUS0000095725.1	Equal	OK	25.8323	16.9158	-0.610802	0.377873	0.620108	no	smm:Smp_042230	77	864	0	hypothetical protein		|IPR003812:Filamentation induced by cAMP protein Fic|			|GO:0000074:regulation of progression through cell cycle|
XLOC_000458	CCON0000096793.1[-]787308-793058	Known	Sj_000338|CNUS0000095726.1	2	SjF.374.1,SjF.374.2	3-Extend:ADS:IR:5-Extend,IR:5-Extend	2	SjM.449.1,SjM.449.3	3-Extend:ADS:5-Extend,IR:5-Extend	OK	53.8474	61.5698	0.193344	0.611846	0.804048	no	smm:Smp_145060	71	455	1e-126	acyl-CoA:glycerol-3-phosphate acyltransferase		|IPR002123:Phospholipid/glycerol acyltransferase|		|GO:0008415:acyltransferase activity|	|GO:0008152:metabolic process|
XLOC_000459	CCON0000096793.1[.]125505-126331	Novel	-	0	-		1	SjM.417.1		OK	1.36547	4.07527	1.5775	0.171235	0.388959	no
XLOC_000460	CCON0000096793.1[.]126448-127295	Novel	-	0	-		1	SjM.418.1		OK	3.52495	4.93079	0.484216	0.614868	0.805715	no
XLOC_000461	CCON0000096793.1[.]127386-128135	Novel	-	1	SjF.354.1		1	SjM.419.1		OK	4.72772	3.8237	-0.306178	0.75668	0.885662	no
XLOC_000462	CCON0000096793.1[.]142012-143026	Novel	-	1	SjF.346.1		1	SjM.411.1		OK	15.3446	18.3419	0.257415	0.74056	0.876214	no
XLOC_000463	CCON0000096793.1[.]184065-185974	Novel	-	1	SjF.349.1		1	SjM.414.1		OK	38.3832	7.14125	-2.42623	0.000523464	0.00992524	yes
XLOC_000464	CCON0000096793.1[.]187029-187471	Novel	-	0	-		1	SjM.415.1		OK	0	12.9013	1.79769e+308	0.00962064	0.0694241	no
XLOC_000465	CCON0000096793.1[.]199134-200047	Novel	-	0	-		1	SjM.421.1		OK	0.411195	2.2883	2.47638	0.237993	0.473483	no
XLOC_000466	CCON0000096793.1[.]204172-205135	Novel	-	1	SjF.351.1		0	-		OK	5.96155	1.04619	-2.51055	0.0199634	0.0989505	no
XLOC_000467	CCON0000096793.1[.]269995-270216	Novel	-	1	SjF.370.1		0	-		OK	100.235	27.5462	-1.86346	0.0915687	0.266837	no
XLOC_000468	CCON0000096793.1[.]419198-420047	Novel	-	1	SjF.358.1		1	SjM.432.1		OK	26.657	47.3886	0.830024	0.24761	0.485856	no
XLOC_000469	CCON0000096793.1[.]585372-585620	Novel	-	0	-		1	SjM.434.1		OK	10.6457	29.1112	1.4513	0.28412	0.525989	no
XLOC_000470	CCON0000096793.1[.]618983-619160	Novel	-	0	-		1	SjM.436.1		OK	1093.4	3252.08	1.57254	0.145448	0.353404	no
XLOC_000471	CCON0000096793.1[.]634602-635247	Novel	-	0	-		1	SjM.438.1		OK	1.89811	5.69729	1.58571	0.132028	0.331825	no
XLOC_000472	CCON0000096793.1[.]781136-781385	Novel	-	0	-		1	SjM.446.1		OK	38.6493	45.1204	0.223337	0.82038	0.919249	no
XLOC_000473	CCON0000096793.1[.]783166-784093	Novel	-	1	SjF.372.1		1	SjM.447.1		OK	58.1846	73.3695	0.334543	0.611409	0.803801	no
XLOC_000474	CCON0000096793.1[.]784987-787182	Novel	-	1	SjF.373.1		1	SjM.448.1		OK	1.86823	2.57753	0.464321	0.598775	0.79488	no
XLOC_000475	CCON0000096794.1[+]85914-92556	Known	Sj_000339|CNUS0000095728.1	1	SjF.380.1	5-Extend:AAS	2	SjM.460.2,SjM.460.1	5-Extend:ES,5-Extend:AAS	OK	51.2579	87.1542	0.765795	0.192532	0.418591	no	smm:Smp_194770	81	656	0	ATP:guanidino kinase (Smc74)		|IPR000749:ATP:guanido phosphotransferase|IPR014746:Glutamine synthetase/guanido kinase, catalytic region|		|GO:0003824:catalytic activity|GO:0016301:kinase activity|GO:0016772:transferase activity, transferring phosphorus-containing groups|
XLOC_000476	CCON0000096794.1[+]100563-118810	Known	Sj_000340|CNUS0000095730.1	1	CNUS0000095730.1	Equal	2	CNUS0000095730.1,SjM.453.2	Equal,AAS:3-Extend	OK	71.4956	95.5513	0.41842	0.301601	0.546055	no	smm:Smp_194770	91	476	1e-133	ATP:guanidino kinase (Smc74)		|IPR000749:ATP:guanido phosphotransferase|IPR014746:Glutamine synthetase/guanido kinase, catalytic region|		|GO:0003824:catalytic activity|GO:0016301:kinase activity|GO:0016772:transferase activity, transferring phosphorus-containing groups|
XLOC_000477	CCON0000096794.1[+]227750-234690	Known	Sj_000341|CNUS0000095732.1	0	-		1	CNUS0000095732.1	Equal	NOTEST	0	0.183742	1.79769e+308	0.158655	1	no	smm:Smp_194780	75	450	1e-125	neurotracting/lsamp/neurotrimin/obcam related cell adhesion molecule		|IPR007110:Immunoglobulin-like|
XLOC_000478	CCON0000096794.1[+]246655-276341	Known	Sj_000342|CNUS0000095733.1	1	CNUS0000095733.1	Equal	1	CNUS0000095733.1	Equal	NOTEST	0.137538	0.231254	0.749648	0.65271	1	no	smm:Smp_194780	77	394	1e-107	neurotracting/lsamp/neurotrimin/obcam related cell adhesion molecule		|IPR003598:Immunoglobulin subtype 2|IPR003599:Immunoglobulin subtype|IPR007110:Immunoglobulin-like|IPR008957:Fibronectin, type III-like fold|IPR013151:Immunoglobulin|IPR013783:Immunoglobulin-like fold|
XLOC_000479	CCON0000096794.1[+]347415-400927	Known	Sj_000343|CNUS0000095735.1	3	SjF.388.1,SjF.388.2,SjF.388.4	5-Extend:IR:ADS:ADS,5-Extend:ADS:AAS:3-Extend,IR:ADS:EN:ADS	3	SjM.467.1,SjM.467.2,SjM.467.4	5-Extend:ADS:3-Extend,5-Extend:IR:ADS:ADS,AAS:EN:ADS:AAS:EN:EN	OK	58.565	55.8928	-0.0673759	0.810487	0.913999	no	smm:Smp_172130	59	801	0	SUMO ligase ; K04706 protein inhibitor of activated STAT	|Environmental Information Processing; Signal Transduction; Jak-STAT signaling pathway [PATH:ko04630-Map:ko04630];|Genetic Information Processing; Folding, Sorting and Degradation; Ubiquitin mediated proteolysis [PATH:ko04120-Map:ko04120];|Genetic Information Processing; Folding, Sorting and Degradation; Ubiquitin system [BR:ko04121];|Human Diseases; Cancers; Pathways in cancer [PATH:ko05200-Map:…	|IPR000719:Protein kinase, core|IPR001245:Tyrosine protein kinase|IPR002290:Serine/threonine protein kinase|IPR004181:Zinc finger, MIZ-type|IPR006162:Phosphopantetheine attachment site|IPR007087:Zinc finger, C2H2-type|IPR008271:Serine/threonine protein kinase, active site|IPR011009:Protein kinase-like|IPR015738:Snf1-like protein kinase|	|GO:0005622:intracellular|	|GO:0003676:nucleic acid binding|GO:0004672:protein kinase activity|GO:0004674:protein serine/threonine kinase activity|GO:0004713:protein-tyrosine kinase activity|GO:0005524:ATP binding|GO:0008270:zinc ion binding|GO:0031177:phosphopantetheine binding|	|GO:0006468:protein amino acid phosphorylation|
XLOC_000480	CCON0000096794.1[+]441700-453550	Known	Sj_000344|CNUS0000095737.1	1	CNUS0000095737.1	Equal	2	SjM.466.1,SjM.466.2	5-Extend:ADS:AAS,5-Extend:AAS	OK	7.15677	23.9956	1.74539	0.0161632	0.0897018	no	smm:Smp_146050	87	291	5e-77	hypothetical protein
XLOC_000481	CCON0000096794.1[+]542810-550703	Known	Sj_000345|CNUS0000095740.1	2	SjF.391.1,CNUS0000095740.1	IR:5-Extend,Equal	1	CNUS0000095740.1	Equal	OK	251.777	93.6019	-1.42754	0.00311269	0.0353627	yes	smm:Smp_155880	91	300	2e-80	beta-14-galactosyltransferase		|IPR002478:PUA|IPR004521:Uncharacterized domain 2|IPR015947:PUA-like|		|GO:0003723:RNA binding|
XLOC_000482	CCON0000096794.1[+]597114-599943	Known	Sj_000346|CNUS0000095741.1	1	SjF.394.2	3-Extend	1	SjM.479.1	5-Extend:3-Extend	OK	37.8544	27.3571	-0.468547	0.452477	0.686558	no	smm:Smp_062520	82	272	7e-72	n-terminal acetlytransferase-related ; K00670 peptide alpha-N-acetyltransferase [EC:2.3.1.88]	|Unclassified; Metabolism; Others|
XLOC_000483	CCON0000096794.1[+]604318-616200	Known	Sj_000347|CNUS0000095742.1	2	SjF.395.1,SjF.395.2	5-Extend:IR:IR:3-Extend,5-Extend:IR:IR:AAS:3-Extend	2	SjM.480.1,SjM.480.2	5-Extend:IR:IR:AAS:3-Extend,5-Extend:IR:IR:3-Extend	OK	31.9294	25.2682	-0.337562	0.306088	0.549949	no	smm:Smp_062530	73	821	0	suppressor of variegation 4-20-related ; K11429 histone-lysine N-methyltransferase SUV420H [EC:2.1.1.43]	|Genetic Information Processing; Replication and Repair; Chromosome [BR:ko03036];|Metabolism; Amino Acid Metabolism; Lysine degradation [PATH:ko00310-Map:ko00310];|	|IPR001214:SET|	|GO:0005634:nucleus|
XLOC_000484	CCON0000096794.1[-]12077-23905	Novel	-	1	SjF.375.1		1	SjM.452.1		OK	75.231	42.0842	-0.838046	0.156273	0.36968	no
XLOC_000485	CCON0000096794.1[-]35567-69658	Known	Sj_000348|CNUS0000095727.1	1	CNUS0000095727.1	Equal	2	CNUS0000095727.1,SjM.454.2	Equal,EN	OK	48.7629	68.4452	0.489166	0.46323	0.694618	no	smm:Smp_121990	73	179	6e-44	glycerol-3-phosphate dehydrogenase ; K00111 glycerol-3-phosphate dehydrogenase [EC:1.1.5.3]	|Metabolism; Lipid Metabolism; Glycerophospholipid metabolism [PATH:ko00564-Map:ko00564];|	|IPR006076:FAD dependent oxidoreductase|		|GO:0016491:oxidoreductase activity|
XLOC_000486	CCON0000096794.1[-]98153-100018	Known	Sj_000349|CNUS0000095729.1	1	CNUS0000095729.1	Equal	1	CNUS0000095729.1	Equal	OK	70.0551	50.755	-0.46494	0.581076	0.782828	no							|IPR000447:FAD-dependent glycerol-3-phosphate dehydrogenase|IPR006076:FAD dependent oxidoreductase|	|GO:0009331:glycerol-3-phosphate dehydrogenase complex|	|GO:0004368:glycerol-3-phosphate dehydrogenase activity|GO:0016491:oxidoreductase activity|	|GO:0006072:glycerol-3-phosphate metabolic process|
XLOC_000487	CCON0000096794.1[-]154081-200250	Known	Sj_000350|CNUS0000095731.1	3	SjF.379.2,SjF.379.1,SjF.379.4	3-Extend:ES:ES,3-Extend:ES:ES:5-Extend,EN	4	SjM.461.1,SjM.461.2,CNUS0000095731.1,SjM.461.4	3-Extend:ES:ES,3-Extend:ES:ES:5-Extend,Equal,EN	OK	98.8453	192.892	0.96455	0.0130795	0.0817287	no	smm:Smp_122030	54	341	3e-92	sh3-containing grb2-like protein 1 (endophilin II)		|IPR000108:Neutrophil cytosol factor 2|IPR001452:Src homology-3|IPR004148:BAR|IPR013315:Spectrin alpha chain|	|GO:0005737:cytoplasm|	|GO:0005515:protein binding|
XLOC_000488	CCON0000096794.1[-]309619-328792	Known	Sj_000351|CNUS0000095734.1	3	SjF.385.1,SjF.385.2,SjF.385.3	3-Extend:ES:ADS:5-Extend,3-Extend:ADS:ADS:5-Extend,3-Extend:ADS:5-Extend	3	SjM.464.1,SjM.464.2,SjM.464.3	3-Extend,3-Extend:ADS:ADS:5-Extend,3-Extend:ADS:5-Extend	OK	212.112	84.0179	-1.33606	1.50968e-06	9.22148e-05	yes
XLOC_000489	CCON0000096794.1[-]406108-428870	Known	Sj_000352|CNUS0000095736.1	1	SjF.382.2	IR	2	SjM.465.1,CNUS0000095736.1	3-Extend:IR,Equal	OK	4.32362	28.0257	2.69644	0.000174239	0.00439633	yes	smm:Smp_172140	81	250	1e-64	hypothetical protein
XLOC_000490	CCON0000096794.1[-]461861-515453	Known	Sj_000353|CNUS0000095738.1	1	SjF.387.1	3-Extend:5-Extend	2	SjM.475.1,SjM.475.3	3-Extend:IR:5-Extend,5-Extend	OK	18.9401	41.8159	1.14261	0.00135625	0.0201993	yes	smm:Smp_144060	56	1271	0	hypothetical protein		|IPR001952:Alkaline phosphatase|			|GO:0008152:metabolic process|
XLOC_000491	CCON0000096794.1[-]527261-533282	Known	Sj_000354|CNUS0000095739.1	3	SjF.390.1,SjF.390.2,CNUS0000095739.1	3-Extend:IR:5-Extend,3-Extend:IR:5-Extend,Equal	4	SjM.474.1,SjM.474.2,SjM.474.3,CNUS0000095739.1	3-Extend:ADS:IR:5-Extend,3-Extend:ADS:IR:5-Extend,3-Extend:ADS:5-Extend,Equal	OK	98.0675	108.901	0.151168	0.657555	0.831408	no	smm:Smp_062610.1	81	355	1e-96	hypothetical protein		|IPR012445:Protein of unknown function DUF1649|
XLOC_000492	CCON0000096794.1[-]560780-578265	Novel	-	1	SjF.413.1		1	SjM.495.1		OK	1168.78	1123.31	-0.057252	0.955431	0.982354	no
XLOC_000493	CCON0000096794.1[-]591247-595656	Novel	-	1	SjF.392.1		1	SjM.477.1		OK	64.3143	59.9356	-0.101728	0.894551	0.955543	no
XLOC_000494	CCON0000096794.1[-]631532-640053	Known	Sj_000355|CNUS0000095743.1	1	CNUS0000095743.1	Equal	1	SjM.481.1	3-Extend:5-Extend	OK	23.7224	71.1583	1.58478	0.0181845	0.0951985	no	smm:Smp_062550	88	295	6e-79	cysteine-rich hydrophobic domain 2 (chic1)
XLOC_000495	CCON0000096794.1[-]653491-655865	Known	Sj_000356|CNUS0000095744.1	1	CNUS0000095744.1	Equal	1	CNUS0000095744.1	Equal	OK	4.29687	44.5577	3.37432	0.00024378	0.00566484	yes	smm:Smp_062560	68	296	7e-79	wnt inhibitor frzb2
XLOC_000496	CCON0000096794.1[.]4929-5193	Novel	-	1	SjF.371.1		1	SjM.445.1		OK	57.9201	31.2854	-0.888576	0.33823	0.582914	no
XLOC_000497	CCON0000096794.1[.]27969-28544	Novel	-	0	-		1	SjM.450.1		OK	0	4.63254	1.79769e+308	0.0188177	0.0955124	no
XLOC_000498	CCON0000096794.1[.]32558-33196	Novel	-	0	-		1	SjM.451.1		OK	1.92773	3.97834	1.04526	0.33499	0.579845	no
XLOC_000499	CCON0000096794.1[.]61501-62197	Novel	-	1	SjF.378.1		1	SjM.455.1		OK	34.5877	49.126	0.506228	0.49009	0.717842	no
XLOC_000500	CCON0000096794.1[.]73748-75388	Novel	-	0	-		1	SjM.456.1		OK	1.58957	2.22837	0.487352	0.613822	0.805219	no
XLOC_000501	CCON0000096794.1[.]75940-77752	Novel	-	0	-		1	SjM.457.1		OK	0.355265	3.98358	3.4871	0.0028215	0.0332279	yes
XLOC_000502	CCON0000096794.1[.]77916-78553	Novel	-	0	-		1	SjM.458.1		OK	0	4.34976	1.79769e+308	0.0169474	0.0904394	no
XLOC_000503	CCON0000096794.1[.]78749-79783	Novel	-	0	-		1	SjM.459.1		OK	0	2.87395	1.79769e+308	0.0134961	0.0818161	no
XLOC_000504	CCON0000096794.1[.]303627-304251	Novel	-	1	SjF.376.1		0	-		OK	6.63281	0.74677	-3.15088	0.0111208	0.0748968	no
XLOC_000505	CCON0000096794.1[.]306619-307616	Novel	-	1	SjF.377.1		2	SjM.463.1,SjM.462.1		OK	112.783	40.6815	-1.47111	0.0201651	0.0989505	no
XLOC_000506	CCON0000096794.1[.]329086-329807	Novel	-	1	SjF.386.1		0	-		OK	10.3025	1.82961	-2.49339	0.01366	0.0824145	no
XLOC_000507	CCON0000096794.1[.]370561-371650	Novel	-	1	SjF.389.1		1	SjM.468.1		OK	11.9039	9.02165	-0.399967	0.616389	0.806317	no
XLOC_000508	CCON0000096794.1[.]390239-391020	Novel	-	0	-		1	SjM.469.1		OK	1.95698	3.02243	0.62708	0.575286	0.779076	no
XLOC_000509	CCON0000096794.1[.]392417-393000	Novel	-	0	-		1	SjM.470.1		OK	0	4.13863	1.79769e+308	0.020287	0.0989505	no
XLOC_000510	CCON0000096794.1[.]399495-399899	Novel	-	0	-		1	SjM.471.1		OK	10.7908	9.15673	-0.236905	0.813451	0.915388	no
XLOC_000511	CCON0000096794.1[.]460850-461158	Novel	-	1	SjF.384.1		1	SjM.473.1		OK	93.1243	77.0477	-0.273406	0.730617	0.870302	no
XLOC_000512	CCON0000096794.1[.]461364-461735	Novel	-	1	SjF.383.1		1	SjM.472.1		OK	36.5091	37.8272	0.0511662	0.950771	0.980582	no
XLOC_000513	CCON0000096794.1[.]462982-463461	Novel	-	0	-		1	SjM.476.1		OK	5.98815	7.31673	0.289088	0.780349	0.898974	no
XLOC_000514	CCON0000096794.1[.]596141-597037	Novel	-	0	-		1	SjM.478.1		OK	0.40793	3.20806	2.97531	0.0607275	0.204347	no
XLOC_000515	CCON0000096794.1[.]631664-632193	Novel	-	1	SjF.393.1		0	-		LOWDATA	31.3228	76.4754	1.28778	1	1	no
XLOC_000516	CCON0000096795.1[+]79526-85293	Known	Sj_000358|CNUS0000095746.1	1	CNUS0000095746.1	Equal	1	CNUS0000095746.1	Equal	OK	1.2209	2.22416	0.865308	0.362737	0.607509	no	smm:Smp_152540	48	283	2e-74	G-protein coupled receptor fragment		|IPR000276:Rhodopsin-like GPCR superfamily|IPR001865:Ribosomal protein S2|	|GO:0005622:intracellular|GO:0005840:ribosome|GO:0016021:integral to membrane|	|GO:0001584:rhodopsin-like receptor activity|GO:0003735:structural constituent of ribosome|	|GO:0006412:translation|GO:0007186:G-protein coupled receptor protein signaling pathway|
XLOC_000517	CCON0000096795.1[+]149047-181813	Known	Sj_000359|CNUS0000095748.1	5	SjF.396.1,SjF.401.1,CNUS0000095748.1,SjF.401.3,SjF.399.1	5-Extend,ADS:5-Extend:ADS:ES:EN,Equal,AAS,5-Extend	3	SjM.484.1,SjM.484.2,CNUS0000095748.1	5-Extend:AAS:ADS:ADS:ES:EN,5-Extend:AAS:ADS:3-Extend,Equal	OK	97.364	27.9668	-1.79967	0.000463624	0.00905756	yes	smm:Smp_056620	77	946	0	DNA helicase recq1 ; K10899 ATP-dependent DNA helicase Q1 [EC:3.6.4.12]	|Genetic Information Processing; Replication and Repair; DNA repair and recombination proteins [BR:ko03400];|	|IPR001650:DNA/RNA helicase, C-terminal|IPR004127:Prefoldin alpha-like|IPR004589:DNA helicase, ATP-dependent, RecQ type|IPR011545:DNA/RNA helicase, DEAD/DEAH box type, N-terminal|IPR014001:DEAD-like helicase, N-terminal|IPR014021:Helicase, superfamily 1 and 2, ATP-binding|	|GO:0016272:prefoldin complex|	|GO:0003676:nucleic acid binding|GO:0004386:helicase activity|GO:0005524:ATP binding|GO:0008026:ATP-dependent helicase activity|GO:0051082:unfolded protein binding|	|GO:0006310:DNA recombination|GO:0006457:protein folding|
XLOC_000518	CCON0000096795.1[+]204490-272313	Known	Sj_000360|CNUS0000095750.1	3	SjF.406.1,CNUS0000095750.1,SjF.407.2	ADS:IR:5-Extend,Equal,AAS:ADS:3-Extend	2	SjM.487.3,SjM.487.2	ADS,ADS:3-Extend	OK	45.0747	45.3716	0.00947134	0.982551	0.992204	no	smm:Smp_152510	81	725	0	hypothetical protein		|IPR005821:Ion transport|IPR006768:Protein similar to CwfJ, C-terminal 1|IPR011146:Histidine triad-like motif|	|GO:0016020:membrane|	|GO:0003824:catalytic activity|GO:0005216:ion channel activity|	|GO:0006811:ion transport|
XLOC_000519	CCON0000096795.1[+]280816-310698	Known-Merged	Sj_000361|CNUS0000095751.1,Sj_000362|CNUS0000095752.1	1	SjF.402.1	5-Extend:ADS:EN:AAS:ADS:3-Extend	1	SjM.488.1	5-Extend:ADS:EN:AAS:ADS:3-Extend	OK	13.5892	42.8213	1.65587	0.0246063	0.112255	no	smm:Smp_152480	92	112	9e-24	cyclic-nucleotide-gated cation channel		|IPR000595:Cyclic nucleotide-binding|IPR014710:RmlC-like jelly roll fold|
XLOC_000520	CCON0000096795.1[+]631960-634779	Known	Sj_000363|CNUS0000095755.1	1	CNUS0000095755.1	Equal	1	CNUS0000095755.1	Equal	OK	13.5912	4.11487	-1.72376	0.019746	0.0989505	no	smm:Smp_104970	78	1481	0	hypothetical protein		|IPR000483:Cysteine-rich flanking region, C-terminal|IPR001611:Leucine-rich repeat|IPR003591:Leucine-rich repeat, typical subtype|IPR007110:Immunoglobulin-like|		|GO:0005515:protein binding|
XLOC_000521	CCON0000096795.1[+]656018-671614	Known	Sj_000364|CNUS0000095757.1	2	SjF.416.1,CNUS0000095757.1	5-Extend:AAS,Equal	2	SjM.493.1,SjM.493.3	5-Extend:AAS:3-Extend,EN:3-Extend	OK	109.269	23.6326	-2.20903	3.32094e-08	3.23741e-06	yes	smm:Smp_180790	48	454	1e-125	hypothetical protein
XLOC_000522	CCON0000096795.1[+]713965-751517	Known	Sj_000365|CNUS0000095759.1	2	SjF.415.2,CNUS0000095759.1	ES:ES:ADS,Equal	3	SjM.504.3,CNUS0000095759.1,SjM.504.2	ES:ES:ES:ES:ADS:EN,Equal,ES:ES	OK	62.8682	73.7037	0.229407	0.60065	0.795961	no	smm:Smp_175460	64	586	1e-165	hypothetical protein
XLOC_000523	CCON0000096795.1[+]758672-790040	Known	Sj_000366|CNUS0000095760.1	1	CNUS0000095760.1	Equal	1	SjM.501.2	AAS	NOTEST	0.128052	1.30801	3.35258	0.00470167	1	no	smm:Smp_175460	66	536	1e-150	hypothetical protein		|IPR008962:PapD-like|
XLOC_000524	CCON0000096795.1[+]861776-881331	Known-Merged	Sj_000367|CNUS0000095761.1,Sj_000368|CNUS0000095762.1	2	CNUS0000095761.1,CNUS0000095762.1	Equal,Equal	2	SjM.502.2,CNUS0000095762.1	ADS:ES:3-Extend,Equal	OK	4.64945	12.0398	1.37268	0.0787074	0.241336	no	smm:Smp_175450	55	553	1e-155	hypothetical protein
XLOC_000525	CCON0000096795.1[+]885731-886371	Known	Sj_000369|CNUS0000095763.1	2	SjF.418.1,CNUS0000095763.1	IR:5-Extend,Equal	2	SjM.503.1,CNUS0000095763.1	IR:5-Extend,Equal	OK	713.78	402.052	-0.828097	0.0398766	0.155967	no	smm:Smp_175420	85	273	2e-72	microsomal signal peptidase 23 kD subunit (spc22/23)		|IPR007653:Signal peptidase 22 kDa subunit|	|GO:0005787:signal peptidase complex|GO:0016021:integral to membrane|	|GO:0009003:signal peptidase activity|	|GO:0006465:signal peptide processing|
XLOC_000526	CCON0000096795.1[+]941594-959963	Known	Sj_000370|CNUS0000095765.1	2	SjF.426.1,CNUS0000095765.1	ADS:5-Extend,Equal	1	CNUS0000095765.1	Equal	OK	448.016	438.297	-0.0316442	0.948758	0.979574	no	smm:Smp_001010	41	109	7e-23	hypothetical protein		|IPR006015:Universal stress protein (Usp)|IPR006016:UspA|IPR014729:Rossmann-like alpha/beta/alpha sandwich fold|			|GO:0006950:response to stress|
XLOC_000527	CCON0000096795.1[+]1002165-1005831	Known	Sj_000371|CNUS0000095767.1	1	SjF.425.2	3-Extend	1	CNUS0000095767.1	Equal	OK	198.225	144.278	-0.458291	0.445344	0.680834	no	smm:Smp_027220	85	343	5e-93	hypothetical protein		|IPR008493:Protein of unknown function DUF775|
XLOC_000528	CCON0000096795.1[+]1083851-1085029	Known	Sj_000373|CNUS0000095773.1	0	-		1	SjM.510.1		NOTEST	0	0.163618	1.79769e+308	0.158655	1	no							|IPR001356:Homeobox|IPR009057:Homeodomain-like|IPR012287:Homeodomain-related|	|GO:0005634:nucleus|	|GO:0003677:DNA binding|GO:0003700:transcription factor activity|GO:0043565:sequence-specific DNA binding|	|GO:0006355:regulation of transcription, DNA-dependent|GO:0045449:regulation of transcription|
XLOC_000529	CCON0000096795.1[+]1110553-1111619	Novel	-	0	-		1	SjM.511.1		OK	1.31525	4.24539	1.69056	0.114357	0.30711	no
XLOC_000530	CCON0000096795.1[+]1116414-1116836	Known	Sj_000374|CNUS0000095774.1	0	-		1	CNUS0000095774.1	Equal	OK	0	5.60895	1.79769e+308	0.0261725	0.116886	no							|IPR001356:Homeobox|IPR009057:Homeodomain-like|IPR012287:Homeodomain-related|	|GO:0005634:nucleus|	|GO:0003677:DNA binding|GO:0003700:transcription factor activity|GO:0043565:sequence-specific DNA binding|	|GO:0006355:regulation of transcription, DNA-dependent|GO:0045449:regulation of transcription|
XLOC_000531	CCON0000096795.1[-]112466-128145	Known	Sj_000375|CNUS0000095747.1	1	SjF.397.1	3-Extend:AAS:EN	1	SjM.483.1	3-Extend:AAS:EN	OK	42.4756	36.6219	-0.213926	0.719717	0.865166	no	smm:Smp_056640	74	1154	0	huntingtin interacting protein-related ; K12821 pre-mRNA-processing factor 40	|Genetic Information Processing; Transcription; Spliceosome [BR:ko03041];|Genetic Information Processing; Transcription; Spliceosome [PATH:ko03040-Map:ko03040];|	|IPR001202:WW/Rsp5/WWP|IPR002713:FF|		|GO:0005515:protein binding|
XLOC_000532	CCON0000096795.1[-]182449-192931	Known	Sj_000376|CNUS0000095749.1	1	SjF.398.1	3-Extend:AAS	1	SjM.485.1	3-Extend:AAS	OK	30.4514	44.9357	0.561357	0.389688	0.631603	no	smm:Smp_152520	77	703	0	cpg binding protein
XLOC_000533	CCON0000096795.1[-]191026-197904	Novel	-	0	-		1	SjM.486.1		OK	4412.78	4873.62	0.143306	0.884164	0.949831	no
XLOC_000534	CCON0000096795.1[-]320380-321330	Known	Sj_000377|CNUS0000095753.1	1	CNUS0000095753.1	Equal	2	SjM.489.2,SjM.489.3	IR:5-Extend,IR:5-Extend	OK	30.4409	92.926	1.61007	0.00149137	0.0215699	yes	smm:Smp_152490	84	492	1e-137	Cyclin-B1-interacting protein 1 ; K10639 E3 ubiquitin-protein ligase CCNP1IP1 [EC:6.3.2.19]	|Genetic Information Processing; Folding, Sorting and Degradation; Ubiquitin system [BR:ko04121];|
XLOC_000535	CCON0000096795.1[-]333014-357132	Novel	-	2	SjF.403.1,SjF.403.2		1	SjM.490.1		OK	29.8716	20.0294	-0.576653	0.354272	0.599729	no
XLOC_000536	CCON0000096795.1[-]339291-340320	Novel	-	1	SjF.404.1		1	SjM.491.1		OK	43.7749	40.4575	-0.113698	0.900111	0.957724	no
XLOC_000537	CCON0000096795.1[-]368081-387958	Known	Sj_000378|CNUS0000095754.1	1	SjF.408.1	3-Extend:ADS	1	SjM.492.1	3-Extend:ADS	OK	6.12425	3.16065	-0.954311	0.261472	0.502774	no	smm:Smp_152480	75	432	1e-119	cyclic-nucleotide-gated cation channel		|IPR005821:Ion transport|	|GO:0016020:membrane|	|GO:0005216:ion channel activity|	|GO:0006811:ion transport|
XLOC_000538	CCON0000096795.1[-]451432-472403	Novel	-	1	SjF.410.1		0	-		OK	17.5449	0	-1.79769e+308	0.0151301	0.0853425	no
XLOC_000539	CCON0000096795.1[-]640338-645343	Known	Sj_000379|CNUS0000095756.1	2	CNUS0000095756.1,SjF.411.2	Equal,EN	1	CNUS0000095756.1	Equal	OK	82.0241	75.1228	-0.126796	0.784084	0.900644	no	smm:Smp_104960	74	369	1e-101	syntaxin ; K08498 syntaxin 6	|Genetic Information Processing; Folding, Sorting and Degradation; SNARE interactions in vesicular transport [PATH:ko04130-Map:ko04130];|Genetic Information Processing; Folding, Sorting and Degradation; SNAREs [BR:ko04131];|	|IPR000727:Target SNARE coiled-coil region|IPR010989:t-SNARE|IPR015260:Syntaxin 6, N-terminal|	|GO:0016020:membrane|	|GO:0005515:protein binding|	|GO:0016192:vesicle-mediated transport|GO:0048193:Golgi vesicle transport|
XLOC_000540	CCON0000096795.1[-]692732-703706	Known	Sj_000380|CNUS0000095758.1	1	SjF.414.1	3-Extend:IR:5-Extend	2	SjM.500.1,SjM.500.2	3-Extend:AAS,3-Extend:IR:5-Extend	OK	86.3206	107.792	0.320475	0.537295	0.75315	no	smm:Smp_097020.1	74	442	1e-122	fbxl20		|IPR001611:Leucine-rich repeat|IPR001810:Cyclin-like F-box|IPR006553:Leucine-rich repeat, cysteine-containing subtype|IPR013101:Leucine-rich repeat 2|		|GO:0005515:protein binding|
XLOC_000541	CCON0000096795.1[-]889877-895857	Novel	-	1	SjF.417.1		1	SjM.505.1		OK	82.4539	63.2471	-0.382589	0.525712	0.7441	no
XLOC_000542	CCON0000096795.1[-]900117-924027	Known	Sj_000381|CNUS0000095764.1	1	SjF.422.1	3-Extend:ES:ADS:5-Extend	1	SjM.506.1	3-Extend:ES:ADS:5-Extend	OK	56.2923	40.1837	-0.486327	0.412567	0.651667	no	smm:Smp_175430	94	643	0	DNA repair protein xp-E ; K10610 DNA damage-binding protein 1	|Genetic Information Processing; Folding, Sorting and Degradation; Ubiquitin mediated proteolysis [PATH:ko04120-Map:ko04120];|Genetic Information Processing; Folding, Sorting and Degradation; Ubiquitin system [BR:ko04121];|Genetic Information Processing; Replication and Repair; DNA repair and recombination proteins [BR:ko03400];|Genetic Information Processing; Replication and Repair; Nucleotide e…
XLOC_000543	CCON0000096795.1[-]971955-979928	Known	Sj_000382|CNUS0000095766.1	1	SjF.419.2	IR:5-Extend	2	SjM.508.1,CNUS0000095766.1	3-Extend:IR:5-Extend,Equal	OK	17.5136	16.426	-0.0924938	0.891572	0.954506	no	smm:Smp_136850.2	84	280	3e-74	centrin-related		|IPR000629:RNA helicase, ATP-dependent, DEAD-box type|IPR002048:Calcium-binding EF-hand|IPR011992:EF-Hand type|		|GO:0003676:nucleic acid binding|GO:0005509:calcium ion binding|GO:0005524:ATP binding|GO:0008026:ATP-dependent helicase activity|
XLOC_000544	CCON0000096795.1[-]1006706-1026527	Known-Merged	Sj_000383|CNUS0000095768.1,Sj_000384|CNUS0000095769.1	3	SjF.428.1,CNUS0000095768.1,SjF.421.2	ADS:AAS:5-Extend,Equal,AAS:IR	4	CNUS0000095768.1,SjM.515.2,SjM.516.1,SjM.515.4	Equal,AAS:IR:ES:AAS:5-Extend,ADS:AAS,5-Extend	OK	136.849	75.1933	-0.863905	0.0245154	0.11192	no	smm:Smp_027210	80	345	1e-93	hypothetical protein ; K01598 phosphopantothenoylcysteine decarboxylase [EC:4.1.1.36]	|Metabolism; Metabolism of Cofactors and Vitamins; Pantothenate and CoA biosynthesis [PATH:ko00770-Map:ko00770];|	|IPR003382:Flavoprotein|		|GO:0003824:catalytic activity|
XLOC_000545	CCON0000096795.1[-]1051736-1052737	Known	Sj_000385|CNUS0000095771.1	0	-		1	CNUS0000095771.1	Equal	NOTEST	0	0.199411	1.79769e+308	0.158655	1	no	smm:Smp_136900	49	225	4e-57	homeobox protein distal-less dlx
XLOC_000546	CCON0000096795.1[.]153226-154993	Novel	-	1	SjF.400.1		0	-		OK	3.89417	1.76156	-1.14446	0.192804	0.418993	no
XLOC_000547	CCON0000096795.1[.]360529-360791	Novel	-	1	SjF.405.1		0	-		OK	47.6106	0	-1.79769e+308	0.0169474	0.0904394	no
XLOC_000548	CCON0000096795.1[.]449914-451206	Novel	-	1	SjF.409.1		0	-		OK	8.36518	0	-1.79769e+308	0.00636568	0.0548529	no
XLOC_000549	CCON0000096795.1[.]672104-672588	Novel	-	1	SjF.412.1		1	SjM.494.1		OK	25.4421	6.07562	-2.06611	0.0235582	0.108707	no
XLOC_000550	CCON0000096795.1[.]917527-918033	Novel	-	1	SjF.423.1		0	-		OK	27.8024	22.6005	-0.298856	0.712464	0.861481	no
XLOC_000551	CCON0000096795.1[.]939244-940344	Novel	-	1	SjF.427.1		1	SjM.507.1		OK	6.96377	5.33168	-0.385279	0.647403	0.824922	no
XLOC_000552	CCON0000096795.1[.]991389-991512	Novel	-	1	SjF.420.1		1	SjM.509.1		OK	31774.3	34849.3	0.133272	0.873939	0.944779	no
XLOC_000553	CCON0000096795.1[.]1008697-1009459	Novel	-	0	-		1	SjM.517.1		OK	1.51926	5.69793	1.90707	0.0936478	0.270719	no
XLOC_000554	CCON0000096795.1[.]1011156-1012172	Novel	-	1	SjF.424.1		1	SjM.518.1		OK	4.28947	3.28743	-0.38384	0.685076	0.847922	no
XLOC_000555	CCON0000096795.1[.]1133551-1134587	Novel	-	0	-		1	SjM.513.1		OK	0.680932	2.86714	2.07403	0.0867421	0.257186	no
XLOC_000556	CCON0000096796.1[+]1018-5790	Known	Sj_000387|CNUS0000095775.1	1	CNUS0000095775.1	Equal	1	CNUS0000095775.1	Equal	OK	91.0029	87.4309	-0.0577685	0.935978	0.974394	no							|IPR001356:Homeobox|IPR009057:Homeodomain-like|IPR012287:Homeodomain-related|	|GO:0005634:nucleus|	|GO:0003677:DNA binding|GO:0003700:transcription factor activity|GO:0043565:sequence-specific DNA binding|	|GO:0006355:regulation of transcription, DNA-dependent|GO:0045449:regulation of transcription|
XLOC_000557	CCON0000096796.1[+]42566-49064	Known	Sj_000388|CNUS0000095777.1	1	CNUS0000095777.1	Equal	2	SjM.519.1,CNUS0000095777.1	5-Extend:EN,Equal	OK	74.8363	169.22	1.17709	0.0168689	0.0904394	no							|IPR001356:Homeobox|IPR009057:Homeodomain-like|IPR012287:Homeodomain-related|	|GO:0005634:nucleus|	|GO:0003677:DNA binding|GO:0003700:transcription factor activity|GO:0043565:sequence-specific DNA binding|	|GO:0006355:regulation of transcription, DNA-dependent|GO:0045449:regulation of transcription|
XLOC_000558	CCON0000096796.1[+]60152-68319	Novel	-	2	SjF.429.1,SjF.430.1		1	SjM.524.1		OK	10.9923	26.2719	1.25703	0.0603679	0.204124	no
XLOC_000559	CCON0000096796.1[+]81971-92791	Known	Sj_000389|CNUS0000095779.1	3	CNUS0000095779.1,SjF.433.2,SjF.433.3	Equal,ADS:ES:3-Extend,ES:AAS:3-Extend	3	CNUS0000095779.1,SjM.528.2,SjM.528.3	Equal,ES:ES:ES:3-Extend,ES:AAS:3-Extend	OK	203.288	491.671	1.27417	0.0081423	0.0634488	no							|IPR001356:Homeobox|IPR009057:Homeodomain-like|IPR012287:Homeodomain-related|	|GO:0005634:nucleus|	|GO:0003677:DNA binding|GO:0003700:transcription factor activity|GO:0043565:sequence-specific DNA binding|	|GO:0006355:regulation of transcription, DNA-dependent|GO:0045449:regulation of transcription|
XLOC_000560	CCON0000096796.1[+]266922-293878	Known	Sj_000390|CNUS0000095783.1	1	CNUS0000095783.1	Equal	1	SjM.534.1	5-Extend	OK	4.48207	19.6571	2.13281	0.000802748	0.0137486	yes							|IPR001356:Homeobox|IPR009057:Homeodomain-like|IPR012287:Homeodomain-related|	|GO:0005634:nucleus|	|GO:0003677:DNA binding|GO:0003700:transcription factor activity|GO:0043565:sequence-specific DNA binding|	|GO:0006355:regulation of transcription, DNA-dependent|GO:0045449:regulation of transcription|
XLOC_000561	CCON0000096796.1[+]300241-305811	Known	Sj_000391|CNUS0000095784.1	1	CNUS0000095784.1	Equal	1	CNUS0000095784.1	Equal	OK	6.98653	12.1958	0.803741	0.379773	0.621698	no							|IPR001356:Homeobox|IPR009057:Homeodomain-like|IPR012287:Homeodomain-related|	|GO:0005634:nucleus|	|GO:0003677:DNA binding|GO:0003700:transcription factor activity|GO:0043565:sequence-specific DNA binding|	|GO:0006355:regulation of transcription, DNA-dependent|GO:0045449:regulation of transcription|
XLOC_000562	CCON0000096796.1[+]319380-324623	Known	Sj_000392|CNUS0000095786.1	2	SjF.440.1,CNUS0000095786.1	5-Extend:IR,Equal	2	SjM.537.1,CNUS0000095786.1	5-Extend:IR,Equal	OK	439.387	432.325	-0.0233768	0.960299	0.984223	no							|IPR001356:Homeobox|IPR009057:Homeodomain-like|IPR012287:Homeodomain-related|	|GO:0005634:nucleus|	|GO:0003677:DNA binding|GO:0003700:transcription factor activity|GO:0043565:sequence-specific DNA binding|	|GO:0006355:regulation of transcription, DNA-dependent|GO:0045449:regulation of transcription|
XLOC_000563	CCON0000096796.1[+]415522-431595	Known	Sj_000393|CNUS0000095789.1	1	SjF.439.1	5-Extend:3-Extend	2	SjM.538.1,CNUS0000095789.1	5-Extend:IR:3-Extend,Equal	OK	14.7508	31.37	1.08859	0.0624425	0.20802	no							|IPR001356:Homeobox|IPR009057:Homeodomain-like|IPR012287:Homeodomain-related|	|GO:0005634:nucleus|	|GO:0003677:DNA binding|GO:0003700:transcription factor activity|GO:0043565:sequence-specific DNA binding|	|GO:0006355:regulation of transcription, DNA-dependent|GO:0045449:regulation of transcription|
XLOC_000564	CCON0000096796.1[+]481165-504995	Known	Sj_000394|CNUS0000095790.1	0	-		1	CNUS0000095790.1	Equal	NOTEST	0	0.223775	1.79769e+308	0.0477904	1	no							|IPR001356:Homeobox|IPR009057:Homeodomain-like|IPR012287:Homeodomain-related|	|GO:0005634:nucleus|	|GO:0003677:DNA binding|GO:0003700:transcription factor activity|GO:0043565:sequence-specific DNA binding|	|GO:0006355:regulation of transcription, DNA-dependent|GO:0045449:regulation of transcription|
XLOC_000565	CCON0000096796.1[+]577974-596528	Known	Sj_000395|CNUS0000095792.1	1	CNUS0000095792.1	Equal	0	-		NOTEST	0.498201	0.186193	-1.41993	0.280962	1	no							|IPR001356:Homeobox|IPR009057:Homeodomain-like|IPR012287:Homeodomain-related|	|GO:0005634:nucleus|	|GO:0003677:DNA binding|GO:0003700:transcription factor activity|GO:0043565:sequence-specific DNA binding|	|GO:0006355:regulation of transcription, DNA-dependent|GO:0045449:regulation of transcription|
XLOC_000566	CCON0000096796.1[+]612361-632603	Known	Sj_000396|CNUS0000095793.1	1	SjF.445.2	5-Extend:IR	1	SjM.544.1	IR:5-Extend:EN	OK	88.1592	107.297	0.283424	0.652424	0.828587	no							|IPR001356:Homeobox|IPR009057:Homeodomain-like|IPR012287:Homeodomain-related|	|GO:0005634:nucleus|	|GO:0003677:DNA binding|GO:0003700:transcription factor activity|GO:0043565:sequence-specific DNA binding|	|GO:0006355:regulation of transcription, DNA-dependent|GO:0045449:regulation of transcription|
XLOC_000567	CCON0000096796.1[+]663966-665570	Known	Sj_000397|CNUS0000095795.1	2	SjF.464.1,CNUS0000095795.1	ADS:5-Extend:IR,Equal	2	SjM.559.1,CNUS0000095795.1	ADS:5-Extend:IR,Equal	OK	1382.66	2536.65	0.875471	0.347257	0.592534	no							|IPR001356:Homeobox|IPR009057:Homeodomain-like|IPR012287:Homeodomain-related|	|GO:0005634:nucleus|	|GO:0003677:DNA binding|GO:0003700:transcription factor activity|GO:0043565:sequence-specific DNA binding|	|GO:0006355:regulation of transcription, DNA-dependent|GO:0045449:regulation of transcription|
XLOC_000568	CCON0000096796.1[+]735083-738038	Known	Sj_000398|CNUS0000095796.1	0	-		1	CNUS0000095796.1	Equal	NOTEST	0	0.802483	1.79769e+308	0.0786496	1	no							|IPR001356:Homeobox|IPR009057:Homeodomain-like|IPR012287:Homeodomain-related|	|GO:0005634:nucleus|	|GO:0003677:DNA binding|GO:0003700:transcription factor activity|GO:0043565:sequence-specific DNA binding|	|GO:0006355:regulation of transcription, DNA-dependent|GO:0045449:regulation of transcription|
XLOC_000569	CCON0000096796.1[-]12894-31636	Known	Sj_000399|CNUS0000095776.1	1	SjF.434.1	3-Extend:AAS:ADS:IR:5-Extend	1	SjM.523.1	3-Extend:AAS:ADS:IR:5-Extend	OK	112.879	95.4793	-0.241522	0.586925	0.787018	no							|IPR001356:Homeobox|IPR009057:Homeodomain-like|IPR012287:Homeodomain-related|	|GO:0005634:nucleus|	|GO:0003677:DNA binding|GO:0003700:transcription factor activity|GO:0043565:sequence-specific DNA binding|	|GO:0006355:regulation of transcription, DNA-dependent|GO:0045449:regulation of transcription|
XLOC_000570	CCON0000096796.1[-]74569-78970	Known	Sj_000400|CNUS0000095778.1	0	-		1	SjM.526.1	3-Extend:ADS	OK	1.7825	7.37304	2.04836	0.0265672	0.118266	no							|IPR001356:Homeobox|IPR009057:Homeodomain-like|IPR012287:Homeodomain-related|	|GO:0005634:nucleus|	|GO:0003677:DNA binding|GO:0003700:transcription factor activity|GO:0043565:sequence-specific DNA binding|	|GO:0006355:regulation of transcription, DNA-dependent|GO:0045449:regulation of transcription|
XLOC_000571	CCON0000096796.1[-]111187-111878	Known	Sj_000402|CNUS0000095781.1	2	CNUS0000095781.1,SjF.437.2	Equal,IR:5-Extend	2	CNUS0000095781.1,SjM.529.2	Equal,IR:5-Extend	OK	406.738	125.203	-1.69983	0.00021904	0.00525201	yes							|IPR001356:Homeobox|IPR009057:Homeodomain-like|IPR012287:Homeodomain-related|	|GO:0005634:nucleus|	|GO:0003677:DNA binding|GO:0003700:transcription factor activity|GO:0043565:sequence-specific DNA binding|	|GO:0006355:regulation of transcription, DNA-dependent|GO:0045449:regulation of transcription|
XLOC_000572	CCON0000096796.1[-]149991-201955	Known	Sj_000403|CNUS0000095782.1	2	SjF.435.2,SjF.435.1	AAS:3-Extend,3-Extend:ES:5-Extend	1	SjM.532.1	3-Extend:ADS	OK	14.8803	30.6441	1.0422	0.00527161	0.0492288	yes							|IPR001356:Homeobox|IPR009057:Homeodomain-like|IPR012287:Homeodomain-related|	|GO:0005634:nucleus|	|GO:0003677:DNA binding|GO:0003700:transcription factor activity|GO:0043565:sequence-specific DNA binding|	|GO:0006355:regulation of transcription, DNA-dependent|GO:0045449:regulation of transcription|
XLOC_000573	CCON0000096796.1[-]218233-230307	Novel	-	0	-		1	SjM.530.1		OK	2.53365	7.59147	1.58316	0.108199	0.296318	no
XLOC_000574	CCON0000096796.1[-]230361-232444	Novel	-	0	-		1	SjM.531.1		OK	5.20455	8.28521	0.670765	0.452051	0.686182	no
XLOC_000575	CCON0000096796.1[-]307825-312994	Known	Sj_000404|CNUS0000095785.1	2	SjF.436.1,CNUS0000095785.1	3-Extend:IR:5-Extend,Equal	2	SjM.535.1,SjM.535.3	3-Extend:IR:5-Extend,IR	OK	59.2753	92.8603	0.64763	0.116593	0.310582	no							|IPR001356:Homeobox|IPR009057:Homeodomain-like|IPR012287:Homeodomain-related|	|GO:0005634:nucleus|	|GO:0003677:DNA binding|GO:0003700:transcription factor activity|GO:0043565:sequence-specific DNA binding|	|GO:0006355:regulation of transcription, DNA-dependent|GO:0045449:regulation of transcription|
XLOC_000576	CCON0000096796.1[-]335916-346107	Known	Sj_000405|CNUS0000095787.1	1	CNUS0000095787.1	Equal	2	CNUS0000095787.1,SjM.536.2	Equal,AAS:5-Extend	OK	242.011	178.41	-0.439876	0.368376	0.612816	no							|IPR001356:Homeobox|IPR009057:Homeodomain-like|IPR012287:Homeodomain-related|	|GO:0005634:nucleus|	|GO:0003677:DNA binding|GO:0003700:transcription factor activity|GO:0043565:sequence-specific DNA binding|	|GO:0006355:regulation of transcription, DNA-dependent|GO:0045449:regulation of transcription|
XLOC_000577	CCON0000096796.1[-]358487-378020	Known	Sj_000406|CNUS0000095788.1	2	CNUS0000095788.1,SjF.442.2	Equal,ADS:5-Extend	2	CNUS0000095788.1,SjM.539.2	Equal,ADS:5-Extend	OK	235.052	247.682	0.0755083	0.892577	0.954714	no							|IPR001356:Homeobox|IPR009057:Homeodomain-like|IPR012287:Homeodomain-related|	|GO:0005634:nucleus|	|GO:0003677:DNA binding|GO:0003700:transcription factor activity|GO:0043565:sequence-specific DNA binding|	|GO:0006355:regulation of transcription, DNA-dependent|GO:0045449:regulation of transcription|
XLOC_000578	CCON0000096796.1[-]523391-574730	Known	Sj_000407|CNUS0000095791.1	2	SjF.443.2,CNUS0000095791.1	EN:IR:AAS:IR,Equal	3	SjM.542.2,CNUS0000095791.1,SjM.542.3	EN:AAS:IR,Equal,IR:5-Extend	OK	20.0918	17.0768	-0.234575	0.675416	0.841963	no							|IPR001356:Homeobox|IPR009057:Homeodomain-like|IPR012287:Homeodomain-related|	|GO:0005634:nucleus|	|GO:0003677:DNA binding|GO:0003700:transcription factor activity|GO:0043565:sequence-specific DNA binding|	|GO:0006355:regulation of transcription, DNA-dependent|GO:0045449:regulation of transcription|
XLOC_000579	CCON0000096796.1[.]51285-52256	Novel	-	0	-		1	SjM.520.1		OK	0.368783	2.27798	2.62691	0.100827	0.28327	no
XLOC_000580	CCON0000096796.1[.]57019-58727	Novel	-	0	-		1	SjM.521.1		OK	1.70818	2.66053	0.639248	0.493188	0.720302	no
XLOC_000581	CCON0000096796.1[.]58783-59989	Novel	-	0	-		1	SjM.522.1		OK	3.40234	2.70471	-0.331051	0.722008	0.866246	no
XLOC_000582	CCON0000096796.1[.]74218-74458	Novel	-	1	SjF.431.1		1	SjM.525.1		OK	53.2837	132.588	1.31518	0.151213	0.362394	no
XLOC_000583	CCON0000096796.1[.]255778-255970	Novel	-	0	-		1	SjM.533.1		OK	100.832	453.182	2.16813	0.0769971	0.238402	no
XLOC_000584	CCON0000096796.1[.]549063-549922	Novel	-	0	-		1	SjM.543.1		OK	0	2.67219	1.79769e+308	0.0183988	0.0955124	no
XLOC_000585	CCON0000096796.1[.]628906-630441	Novel	-	0	-		1	SjM.545.1		OK	5.21447	3.84412	-0.43987	0.597389	0.793859	no
XLOC_000586	CCON0000096796.1[.]670030-671635	Novel	-	1	SjF.444.1		1	SjM.546.1		OK	9.9779	6.81398	-0.550237	0.481766	0.711535	no
XLOC_000587	CCON0000096796.1[.]672117-673288	Novel	-	0	-		1	SjM.547.1		OK	8.42518	5.438	-0.631631	0.44313	0.678833	no
XLOC_000588	CCON0000096796.1[.]681015-681585	Novel	-	1	SjF.448.1		1	SjM.548.1		OK	48.358	59.4561	0.298071	0.685242	0.847997	no
XLOC_000589	CCON0000096797.1[+]170713-173047	Novel	-	0	-		1	SjM.555.1		OK	0	14.7261	1.79769e+308	0.00962064	0.0694241	no
XLOC_000590	CCON0000096797.1[+]178237-206587	Known	Sj_000410|CNUS0000095802.1	0	-		1	SjM.556.2	EN:3-Extend	OK	1.72322	8.79161	2.35102	0.00753248	0.0603036	no							|IPR001356:Homeobox|IPR009057:Homeodomain-like|IPR012287:Homeodomain-related|	|GO:0005634:nucleus|	|GO:0003677:DNA binding|GO:0003700:transcription factor activity|GO:0043565:sequence-specific DNA binding|	|GO:0006355:regulation of transcription, DNA-dependent|GO:0045449:regulation of transcription|
XLOC_000591	CCON0000096797.1[+]224877-250263	Known	Sj_000411|CNUS0000095803.1	2	SjF.453.2,SjF.453.3	ADS:3-Extend,AAS	4	SjM.557.1,SjM.557.2,SjM.557.3,SjM.557.5	5-Extend:ES:3-Extend,5-Extend:ES:ADS:3-Extend,5-Extend:ES:ADS:3-Extend,AAS:ADS:3-Extend	OK	48.3895	296.941	2.61741	1.06639e-09	1.43941e-07	yes							|IPR001356:Homeobox|IPR009057:Homeodomain-like|IPR012287:Homeodomain-related|	|GO:0005634:nucleus|	|GO:0003677:DNA binding|GO:0003700:transcription factor activity|GO:0043565:sequence-specific DNA binding|	|GO:0006355:regulation of transcription, DNA-dependent|GO:0045449:regulation of transcription|
XLOC_000592	CCON0000096797.1[+]293889-351289	Known	Sj_000412|CNUS0000095805.1	3	SjF.457.1,SjF.457.3,SjF.457.4	5-Extend:ES:ES,EN:AAS,AAS	5	SjM.560.1,SjM.560.2,SjM.560.4,SjM.560.5,SjM.560.6	5-Extend:ES:ES,5-Extend:ES,EN:AAS,EN,AAS	OK	35.4667	166.585	2.23173	6.95276e-08	6.24196e-06	yes							|IPR001356:Homeobox|IPR009057:Homeodomain-like|IPR012287:Homeodomain-related|	|GO:0005634:nucleus|	|GO:0003677:DNA binding|GO:0003700:transcription factor activity|GO:0043565:sequence-specific DNA binding|	|GO:0006355:regulation of transcription, DNA-dependent|GO:0045449:regulation of transcription|
XLOC_000593	CCON0000096797.1[+]467404-480243	Known	Sj_000413|CNUS0000095809.1	3	SjF.458.1,SjF.458.2,CNUS0000095809.1	IR:5-Extend:ES:3-Extend,IR:5-Extend:3-Extend,Equal	3	SjM.562.1,CNUS0000095809.1,SjM.562.3	5-Extend:ADS,Equal,AAS:3-Extend	OK	44.8917	43.8615	-0.0334938	0.929368	0.971584	no							|IPR001356:Homeobox|IPR009057:Homeodomain-like|IPR012287:Homeodomain-related|	|GO:0005634:nucleus|	|GO:0003677:DNA binding|GO:0003700:transcription factor activity|GO:0043565:sequence-specific DNA binding|	|GO:0006355:regulation of transcription, DNA-dependent|GO:0045449:regulation of transcription|
XLOC_000594	CCON0000096797.1[+]698817-701227	Known	Sj_000414|CNUS0000095811.1	1	CNUS0000095811.1	Equal	2	SjM.566.1,CNUS0000095811.1	5-Extend,Equal	OK	15.835	28.0051	0.82257	0.212797	0.446457	no							|IPR001356:Homeobox|IPR009057:Homeodomain-like|IPR012287:Homeodomain-related|	|GO:0005634:nucleus|	|GO:0003677:DNA binding|GO:0003700:transcription factor activity|GO:0043565:sequence-specific DNA binding|	|GO:0006355:regulation of transcription, DNA-dependent|GO:0045449:regulation of transcription|
XLOC_000595	CCON0000096797.1[+]715117-716530	Known	Sj_000415|CNUS0000095812.1	1	SjF.465.1	ADS:5-Extend:IR:3-Extend	1	SjM.570.1	ADS:5-Extend:IR:3-Extend	OK	2387.58	3980.99	0.737577	0.471366	0.702544	no							|IPR001356:Homeobox|IPR009057:Homeodomain-like|IPR012287:Homeodomain-related|	|GO:0005634:nucleus|	|GO:0003677:DNA binding|GO:0003700:transcription factor activity|GO:0043565:sequence-specific DNA binding|	|GO:0006355:regulation of transcription, DNA-dependent|GO:0045449:regulation of transcription|
XLOC_000596	CCON0000096797.1[+]964918-974714	Known	Sj_000416|CNUS0000095816.1	3	CNUS0000095816.1,SjF.480.1,SjF.479.2	Equal,EN,EN:IR:3-Extend	4	SjM.577.1,CNUS0000095816.1,SjM.575.2,SjM.576.1	3-Extend,Equal,EN:IR,EN	OK	66.356	56.4282	-0.233811	0.683736	0.847009	no	nve:NEMVE_v1g197701	42	69.7	5e-11	hypothetical protein
XLOC_000597	CCON0000096797.1[+]1049244-1055191	Known	Sj_000417|CNUS0000095818.1	3	SjF.473.1,SjF.473.2,SjF.473.4	5-Extend:IR:AAS:3-Extend,5-Extend:3-Extend,AAS:3-Extend	5	SjM.587.1,SjM.587.2,SjM.587.3,SjM.587.4,SjM.587.6	5-Extend:IR:AAS:IR:3-Extend,5-Extend:IR:AAS:3-Extend,5-Extend:IR:AAS:3-Extend,5-Extend:3-Extend,AAS:3-Extend	OK	217.105	170.15	-0.351586	0.162056	0.376149	no	smm:Smp_000240.2	73	756	0	fusion ; K13098 RNA-binding protein FUS	|Genetic Information Processing; Transcription; Spliceosome [BR:ko03041];|	|IPR000504:RNA recognition motif, RNP-1|IPR001876:Zinc finger, RanBP2-type|IPR012677:Nucleotide-binding, alpha-beta plait|	|GO:0005622:intracellular|	|GO:0000166:nucleotide binding|GO:0003676:nucleic acid binding|GO:0008270:zinc ion binding|
XLOC_000598	CCON0000096797.1[-]55536-77789	Known	Sj_000419|CNUS0000095798.1	1	CNUS0000095798.1	Equal	3	CNUS0000095798.1,SjM.549.2,SjM.549.3	Equal,AAS,ADS:5-Extend	OK	273.575	316.443	0.210012	0.535955	0.751921	no							|IPR001356:Homeobox|IPR009057:Homeodomain-like|IPR012287:Homeodomain-related|	|GO:0005634:nucleus|	|GO:0003677:DNA binding|GO:0003700:transcription factor activity|GO:0043565:sequence-specific DNA binding|	|GO:0006355:regulation of transcription, DNA-dependent|GO:0045449:regulation of transcription|
XLOC_000599	CCON0000096797.1[-]84714-95601	Known	Sj_000420|CNUS0000095799.1	1	SjF.449.2	5-Extend	1	SjM.550.2	5-Extend	OK	23.8459	50.1365	1.07212	0.115383	0.308894	no							|IPR001356:Homeobox|IPR009057:Homeodomain-like|IPR012287:Homeodomain-related|	|GO:0005634:nucleus|	|GO:0003677:DNA binding|GO:0003700:transcription factor activity|GO:0043565:sequence-specific DNA binding|	|GO:0006355:regulation of transcription, DNA-dependent|GO:0045449:regulation of transcription|
XLOC_000600	CCON0000096797.1[-]98226-101620	Novel	-	1	SjF.450.1		1	SjM.551.1		OK	44.997	111.053	1.30335	0.0885285	0.260962	no
XLOC_000601	CCON0000096797.1[-]103632-107967	Novel	-	1	SjF.451.1		1	SjM.552.1		OK	42.5433	169.179	1.99155	0.0166356	0.0904394	no
XLOC_000602	CCON0000096797.1[-]128658-147280	Known	Sj_000421|CNUS0000095800.1	1	SjF.452.2	5-Extend	1	SjM.553.1	3-Extend:5-Extend	OK	11.2064	43.5466	1.95823	0.0114504	0.0759955	no							|IPR001356:Homeobox|IPR009057:Homeodomain-like|IPR012287:Homeodomain-related|	|GO:0005634:nucleus|	|GO:0003677:DNA binding|GO:0003700:transcription factor activity|GO:0043565:sequence-specific DNA binding|	|GO:0006355:regulation of transcription, DNA-dependent|GO:0045449:regulation of transcription|
XLOC_000603	CCON0000096797.1[-]158410-159741	Known	Sj_000422|CNUS0000095801.1	1	CNUS0000095801.1	Equal	1	CNUS0000095801.1	Equal	OK	3.28225	10.9064	1.73242	0.0422731	0.16196	no							|IPR001356:Homeobox|IPR009057:Homeodomain-like|IPR012287:Homeodomain-related|	|GO:0005634:nucleus|	|GO:0003677:DNA binding|GO:0003700:transcription factor activity|GO:0043565:sequence-specific DNA binding|	|GO:0006355:regulation of transcription, DNA-dependent|GO:0045449:regulation of transcription|
XLOC_000604	CCON0000096797.1[-]257530-260477	Known	Sj_000423|CNUS0000095804.1	3	CNUS0000095804.1,SjF.455.2,SjF.455.3	Equal,IR:5-Extend,IR:5-Extend	3	CNUS0000095804.1,SjM.558.2,SjM.558.3	Equal,IR:5-Extend,AAS:IR:5-Extend	OK	123.919	216.286	0.803539	0.028449	0.12418	no							|IPR001356:Homeobox|IPR009057:Homeodomain-like|IPR012287:Homeodomain-related|	|GO:0005634:nucleus|	|GO:0003677:DNA binding|GO:0003700:transcription factor activity|GO:0043565:sequence-specific DNA binding|	|GO:0006355:regulation of transcription, DNA-dependent|GO:0045449:regulation of transcription|
XLOC_000605	CCON0000096797.1[-]351653-369459	Known	Sj_000424|CNUS0000095806.1	1	SjF.456.2	ADS:5-Extend	2	CNUS0000095806.1,SjM.561.2	Equal,IR:5-Extend	OK	18.01	13.5078	-0.414999	0.474442	0.705143	no							|IPR001356:Homeobox|IPR009057:Homeodomain-like|IPR012287:Homeodomain-related|	|GO:0005634:nucleus|	|GO:0003677:DNA binding|GO:0003700:transcription factor activity|GO:0043565:sequence-specific DNA binding|	|GO:0006355:regulation of transcription, DNA-dependent|GO:0045449:regulation of transcription|
XLOC_000606	CCON0000096797.1[-]404104-425919	Known-Merged	Sj_000425|CNUS0000095807.1,Sj_000426|CNUS0000095808.1	2	SjF.459.1,SjF.459.4	3-Extend:ADS:5-Extend,AAS:5-Extend	2	SjM.564.1,CNUS0000095808.1	3-Extend:ADS:5-Extend,Equal	OK	40.1612	90.9142	1.1787	0.00741914	0.0598882	no							|IPR001356:Homeobox|IPR009057:Homeodomain-like|IPR012287:Homeodomain-related|	|GO:0005634:nucleus|	|GO:0003677:DNA binding|GO:0003700:transcription factor activity|GO:0043565:sequence-specific DNA binding|	|GO:0006355:regulation of transcription, DNA-dependent|GO:0045449:regulation of transcription|
XLOC_000607	CCON0000096797.1[-]482436-488063	Known	Sj_000427|CNUS0000095810.1	0	-		1	SjM.563.1	3-Extend:ADS	OK	0.338467	15.5814	5.52466	0.00032485	0.00708503	yes							|IPR001356:Homeobox|IPR009057:Homeodomain-like|IPR012287:Homeodomain-related|	|GO:0005634:nucleus|	|GO:0003677:DNA binding|GO:0003700:transcription factor activity|GO:0043565:sequence-specific DNA binding|	|GO:0006355:regulation of transcription, DNA-dependent|GO:0045449:regulation of transcription|
XLOC_000608	CCON0000096797.1[-]795665-798268	Known	Sj_000428|CNUS0000095813.1	1	CNUS0000095813.1	Equal	1	CNUS0000095813.1	Equal	OK	4.25108	32.7135	2.94399	0.0124914	0.0793771	no							|IPR001356:Homeobox|IPR009057:Homeodomain-like|IPR012287:Homeodomain-related|	|GO:0005634:nucleus|	|GO:0003677:DNA binding|GO:0003700:transcription factor activity|GO:0043565:sequence-specific DNA binding|	|GO:0006355:regulation of transcription, DNA-dependent|GO:0045449:regulation of transcription|
XLOC_000609	CCON0000096797.1[-]810638-827659	Novel	-	1	SjF.462.1		2	SjM.568.1,SjM.568.2		OK	11.8501	55.5195	2.22809	0.0050787	0.0480639	yes
XLOC_000610	CCON0000096797.1[-]899164-911319	Known	Sj_000429|CNUS0000095814.1	2	SjF.468.2,SjF.468.1	3-Extend:AAS:AAS:ES:5-Extend,3-Extend:AAS:AAS:ES:5-Extend	2	SjM.578.2,SjM.578.1	3-Extend:AAS:ES:5-Extend,3-Extend:AAS:AAS:ES:5-Extend	OK	388.727	194.05	-1.00233	0.000346165	0.00739942	yes							|IPR001356:Homeobox|IPR009057:Homeodomain-like|IPR012287:Homeodomain-related|	|GO:0005634:nucleus|	|GO:0003677:DNA binding|GO:0003700:transcription factor activity|GO:0043565:sequence-specific DNA binding|	|GO:0006355:regulation of transcription, DNA-dependent|GO:0045449:regulation of transcription|
XLOC_000611	CCON0000096797.1[-]921326-947656	Known	Sj_000430|CNUS0000095815.1	3	SjF.478.2,SjF.478.1,CNUS0000095815.1	3-Extend:ES:EN,3-Extend:EN,Equal	2	SjM.571.1,CNUS0000095815.1	3-Extend:ES:EN,Equal	OK	52.2884	55.0317	0.0737711	0.845081	0.932953	no							|IPR001356:Homeobox|IPR009057:Homeodomain-like|IPR012287:Homeodomain-related|	|GO:0005634:nucleus|	|GO:0003677:DNA binding|GO:0003700:transcription factor activity|GO:0043565:sequence-specific DNA binding|	|GO:0006355:regulation of transcription, DNA-dependent|GO:0045449:regulation of transcription|
XLOC_000612	CCON0000096797.1[-]975044-1047419	Known	Sj_000431|CNUS0000095817.1	3	SjF.481.2,SjF.481.3,SjF.481.4	EN,ADS:AAS,ADS:AAS	3	SjM.579.1,SjM.579.3,SjM.579.4	AAS,EN:AAS:AAS,ADS:AAS	OK	26.2032	29.3642	0.164312	0.645143	0.823493	no	smm:Smp_000230	57	1194	0	hypothetical protein		|IPR007087:Zinc finger, C2H2-type|IPR015880:Zinc finger, C2H2-like|	|GO:0005622:intracellular|	|GO:0003676:nucleic acid binding|GO:0008270:zinc ion binding|
XLOC_000613	CCON0000096797.1[.]151834-151970	Novel	-	0	-		1	SjM.554.1		OK	9674.72	6683.09	-0.533705	0.592723	0.790707	no
XLOC_000614	CCON0000096797.1[.]405201-405986	Novel	-	1	SjF.460.1		0	-		OK	7.76606	8.98299	0.210013	0.807921	0.912973	no
XLOC_000615	CCON0000096797.1[.]702767-703300	Novel	-	1	SjF.461.1		1	SjM.565.1		OK	15.1016	34.5284	1.19308	0.147746	0.356741	no
XLOC_000616	CCON0000096797.1[.]809102-810134	Novel	-	0	-		1	SjM.567.1		OK	2.05249	2.88079	0.489084	0.634997	0.81795	no
XLOC_000617	CCON0000096797.1[.]898106-898778	Novel	-	1	SjF.463.1		1	SjM.569.1		OK	7.7649	3.36056	-1.20827	0.213383	0.447007	no
XLOC_000618	CCON0000096797.1[.]899234-901987	Novel	-	0	-		1	SjM.572.1		OK	1.6876	2.08217	0.303114	0.727788	0.868817	no
XLOC_000619	CCON0000096797.1[.]902093-902984	Novel	-	0	-		1	SjM.573.1		OK	3.70011	4.39172	0.247218	0.794218	0.905864	no
XLOC_000620	CCON0000096797.1[.]904052-904806	Novel	-	0	-		1	SjM.574.1		OK	2.04358	3.73721	0.870862	0.430708	0.668172	no
XLOC_000621	CCON0000096797.1[.]1000248-1001385	Novel	-	2	SjF.482.1,SjF.482.2		0	-		OK	2.38531	1.77184	-0.428928	0.720781	0.865641	no
XLOC_000622	CCON0000096797.1[.]1002318-1004318	Novel	-	1	SjF.483.1		1	SjM.580.1		OK	2.24638	1.88111	-0.256018	0.775138	0.896072	no
XLOC_000623	CCON0000096797.1[.]1004376-1006105	Novel	-	0	-		1	SjM.581.1		OK	1.88701	2.31813	0.296861	0.748695	0.881292	no
XLOC_000624	CCON0000096797.1[.]1040083-1040865	Novel	-	1	SjF.484.1		0	-		OK	5.51575	1.98985	-1.4709	0.152879	0.364559	no
XLOC_000625	CCON0000096797.1[.]1058405-1058980	Novel	-	1	SjF.466.1		1	SjM.582.1		OK	34.3888	24.4261	-0.493514	0.529837	0.747418	no
XLOC_000626	CCON0000096798.1[+]132293-149552	Novel	-	2	SjF.469.1,SjF.470.1		2	SjM.589.1,SjM.590.1		OK	311.916	146.462	-1.09063	0.0397132	0.155454	no
XLOC_000627	CCON0000096798.1[+]185898-186729	Novel	-	2	SjF.472.1,SjF.474.1		2	SjM.596.1,SjM.597.1		OK	28.5064	21.7428	-0.390745	0.482909	0.712514	no
XLOC_000628	CCON0000096798.1[+]186907-187656	Known	Sj_000432|CNUS0000095823.1	1	CNUS0000095823.1	Equal	1	CNUS0000095823.1	Equal	OK	85.053	96.2641	0.178636	0.793706	0.905766	no	smm:Smp_099150	84	157	3e-37	hypothetical protein
XLOC_000629	CCON0000096798.1[+]218821-219072	Known	Sj_000433|CNUS0000095825.1	1	CNUS0000095825.1	Equal	1	CNUS0000095825.1	Equal	OK	42.0719	68.1222	0.695269	0.456091	0.68944	no	smm:Smp_099220	84	122	1e-26	hypothetical protein
XLOC_000630	CCON0000096798.1[+]231021-231673	Known	Sj_000434|CNUS0000095826.1	1	CNUS0000095826.1	Equal	1	CNUS0000095826.1	Equal	OK	63.4622	277.965	2.13093	0.00170727	0.0236278	yes	smm:Smp_176610	69	191	2e-47	btb/poz domain containing protein ; K10478 BTB/POZ domain-containing protein 3/6	|Genetic Information Processing; Folding, Sorting and Degradation; Ubiquitin system [BR:ko04121];|
XLOC_000631	CCON0000096798.1[+]277943-316523	Known-Merged	Sj_000435|CNUS0000095828.1,Sj_000436|CNUS0000095829.1	1	SjF.485.1	5-Extend:ADS:ES:ES:3-Extend	3	SjM.603.2,SjM.603.1,SjM.603.3	5-Extend,5-Extend:ADS:ES:ES:3-Extend,5-Extend:ADS:ES	OK	40.6699	199.696	2.29578	0.00154528	0.0219478	yes	smm:Smp_176610	72	665	0	btb/poz domain containing protein ; K10478 BTB/POZ domain-containing protein 3/6	|Genetic Information Processing; Folding, Sorting and Degradation; Ubiquitin system [BR:ko04121];|	|IPR000210:BTB/POZ-like|IPR013069:BTB/POZ|		|GO:0005515:protein binding|
XLOC_000632	CCON0000096798.1[-]38518-47572	Known	Sj_000437|CNUS0000095819.1	0	-		1	SjM.583.1	3-Extend:EN:5-Extend	OK	1.96892	15.495	2.97633	0.00425094	0.0429365	yes
XLOC_000633	CCON0000096798.1[-]93543-98314	Known	Sj_000438|CNUS0000095820.1	1	CNUS0000095820.1	Equal	0	-		NOTEST	0.330121	1.16145	1.81486	0.549133	1	no	smm:Smp_142220	50	196	7e-49	apobec-1 complementation factor		|IPR000504:RNA recognition motif, RNP-1|		|GO:0003676:nucleic acid binding|
XLOC_000634	CCON0000096798.1[-]144424-146225	Known	Sj_000439|CNUS0000095821.1	1	CNUS0000095821.1	Equal	0	-		NOTEST	1.73873	0.490456	-1.82584	0.441083	1	no
XLOC_000635	CCON0000096798.1[-]172617-182884	Known	Sj_000440|CNUS0000095822.1	2	SjF.471.1,CNUS0000095822.1	3-Extend:ES,Equal	2	SjM.594.1,CNUS0000095822.1	AAS:3-Extend,Equal	OK	20.2269	17.2129	-0.23279	0.642879	0.821654	no	smm:Smp_151750	69	451	1e-125	hypothetical protein
XLOC_000636	CCON0000096798.1[-]256722-261492	Known	Sj_000442|CNUS0000095827.1	1	SjF.477.2	5-Extend	1	SjM.599.2	5-Extend	OK	62.7938	40.8769	-0.619335	0.366723	0.611533	no	smm:Smp_099170	98	551	1e-155	DNA-directed rna polymerase II subunit ; K03011 DNA-directed RNA polymerase II subunit RPB3	|Genetic Information Processing; Replication and Repair; DNA repair and recombination proteins [BR:ko03400];|Genetic Information Processing; Transcription; RNA polymerase [PATH:ko03020-Map:ko03020];|Human Diseases; Neurodegenerative Diseases; Huntington's disease [PATH:ko05016-Map:ko05016];|Metabolism; Nucleotide Metabolism; Purine metabolism [PATH:ko00230-Map:ko00230];|Metabolism; Nucleotide Met…	|IPR009025:RNA polymerase, RBP11-like|IPR011261:RNA polymerase, dimerisation|IPR011262:RNA polymerase, insert|IPR011263:RNA polymerase, RpoA/D/Rpb3-type|		|GO:0003677:DNA binding|GO:0003899:DNA-directed RNA polymerase activity|GO:0046983:protein dimerization activity|	|GO:0006350:transcription|
XLOC_000637	CCON0000096798.1[.]52741-54001	Novel	-	0	-		1	SjM.584.1		NOTEST	0.538452	1.51057	1.4882	0.230471	1	no
XLOC_000638	CCON0000096798.1[.]54959-55454	Novel	-	0	-		1	SjM.585.1		OK	6.60322	7.98431	0.273997	0.786183	0.901856	no
XLOC_000639	CCON0000096798.1[.]185570-185803	Novel	-	0	-		1	SjM.595.1		OK	46.1623	97.7412	1.08225	0.267095	0.509387	no
XLOC_000640	CCON0000096798.1[.]217148-218559	Novel	-	1	SjF.475.1		1	SjM.598.1		OK	4.95486	13.7641	1.474	0.0651902	0.214361	no
XLOC_000641	CCON0000096798.1[.]225557-228264	Novel	-	1	SjF.476.1		1	SjM.591.1		OK	22.7157	24.6823	0.119788	0.849103	0.934769	no
XLOC_000642	CCON0000096798.1[.]317210-317957	Novel	-	0	-		1	SjM.600.1		OK	0.51695	2.90653	2.4912	0.120978	0.315438	no
XLOC_000643	CCON0000096798.1[.]318117-319422	Novel	-	0	-		1	SjM.601.1		OK	2.84848	5.07433	0.833024	0.354853	0.600278	no
XLOC_000644	CCON0000096799.1[+]71910-73720	Known	Sj_000443|CNUS0000095834.1	1	CNUS0000095834.1	Equal	1	CNUS0000095834.1	Equal	OK	45.9969	51.9204	0.174768	0.819585	0.918639	no	dan:Dana_GF21108	55	187	2e-46	GF21108 gene product from transcript GF21108-RA		|IPR001993:Mitochondrial substrate carrier|	|GO:0016020:membrane|	|GO:0005488:binding|	|GO:0006810:transport|
XLOC_000645	CCON0000096799.1[+]87450-99268	Known	Sj_000444|CNUS0000095835.1	1	CNUS0000095835.1	Equal	1	CNUS0000095835.1	Equal	NOTEST	0.306439	0.51597	0.751688	0.651827	1	no	smm:Smp_139250	81	478	1e-133	f-box and wd40 domain protein		|IPR001680:WD40 repeat|IPR011046:WD40 repeat-like|IPR015943:WD40/YVTN repeat-like|
XLOC_000646	CCON0000096799.1[+]158568-160274	Known	Sj_000445|CNUS0000095837.1	3	SjF.487.2,CNUS0000095837.1,SjF.487.3	IR,Equal,AAS:IR	3	SjM.606.2,SjM.606.1,CNUS0000095837.1	5-Extend:IR,IR:5-Extend,Equal	OK	153.441	66.7197	-1.2015	0.00783913	0.0617596	no	smm:Smp_134420	67	225	1e-57	mRNA turnover protein 4 mrt4		|IPR001790:Ribosomal protein L10|	|GO:0005622:intracellular|		|GO:0042254:ribosome biogenesis and assembly|
XLOC_000647	CCON0000096799.1[+]218148-218984	Known	Sj_000446|CNUS0000095839.1	2	SjF.493.1,SjF.493.2	5-Extend:IR:3-Extend,IR:5-Extend:3-Extend	3	SjM.612.1,SjM.612.2,SjM.612.3	5-Extend:IR:3-Extend,ADS:IR:5-Extend,IR:5-Extend:3-Extend	OK	240.685	120.213	-1.00155	0.00113625	0.0179329	yes	spu:584921	36	91.3	2e-17	hypothetical LOC584921
XLOC_000648	CCON0000096799.1[+]222466-245839	Known	Sj_000447|CNUS0000095840.1	1	SjF.492.2	3-Extend	2	SjM.613.2,SjM.613.3	AAS:3-Extend,AAS:ADS	OK	3.3208	10.5205	1.6636	0.0382602	0.151689	no	smm:Smp_187410	71	426	1e-117	hypothetical protein		|IPR013781:Glycoside hydrolase, catalytic core|		|GO:0003824:catalytic activity|GO:0043169:cation binding|	|GO:0005975:carbohydrate metabolic process|
XLOC_000649	CCON0000096799.1[+]297802-316106	Known	Sj_000448|CNUS0000095841.1	1	SjF.495.1		1	SjM.615.1	5-Extend:AAS:3-Extend	OK	4.02427	9.93759	1.30417	0.0944497	0.272399	no	smm:Smp_022890	52	211	3e-53	hypothetical protein
XLOC_000650	CCON0000096799.1[+]372590-444125	Known-Merged	Sj_000449|CNUS0000095842.1,Sj_000450|CNUS0000095843.1	2	SjF.496.1,SjF.496.4	5-Extend:ES:ADS:AAS,EN	2	SjM.618.1,SjM.618.4	5-Extend:ES:ADS:AAS,EN	OK	13.2815	62.1396	2.22609	1.25123e-05	0.000540298	yes	smm:Smp_134430	66	81.6	1e-14	subfamily M12A unassigned peptidase (M12 family)
XLOC_000651	CCON0000096799.1[+]453523-461279	Known	Sj_000451|CNUS0000095844.1	1	CNUS0000095844.1	Equal	1	CNUS0000095844.1	Equal	OK	10.5086	44.9073	2.09537	0.00766875	0.0612319	no	smm:Smp_134430	75	357	4e-97	subfamily M12A unassigned peptidase (M12 family)		|IPR000859:CUB|IPR015446:Bone morphogenetic protein|
XLOC_000652	CCON0000096799.1[+]477487-478788	Known	Sj_000452|CNUS0000095845.1	1	CNUS0000095845.1	Equal	1	CNUS0000095845.1	Equal	NOTEST	0.518591	0.581892	0.166156	0.90201	1	no	smm:Smp_134430	45	140	2e-31	subfamily M12A unassigned peptidase (M12 family)
XLOC_000653	CCON0000096799.1[+]484811-486286	Known	Sj_000453|CNUS0000095846.1	1	CNUS0000095846.1	Equal	0	-		NOTEST	0.672597	0	-1.79769e+308	0.0416323	1	no	smm:Smp_134430	39	147	2e-33	subfamily M12A unassigned peptidase (M12 family)		|IPR001356:Homeobox|IPR009057:Homeodomain-like|	|GO:0005634:nucleus|	|GO:0003700:transcription factor activity|GO:0043565:sequence-specific DNA binding|	|GO:0006355:regulation of transcription, DNA-dependent|
XLOC_000654	CCON0000096799.1[-]2816-6079	Known	Sj_000454|CNUS0000095830.1	1	CNUS0000095830.1	Equal	2	CNUS0000095830.1,SjM.602.2	Equal,IR:5-Extend	OK	115.714	170.559	0.559707	0.140969	0.346137	no	smm:Smp_134400	89	372	1e-101	arp2/3 complex subunit 41-related ; K05757 actin related protein 2/3 complex, subunit 1A/1B	|Cellular Processes; Cell Motility; Cytoskeleton proteins [BR:ko04812];|Cellular Processes; Cell Motility; Regulation of actin cytoskeleton [PATH:ko04810-Map:ko04810];|Human Diseases; Infectious Diseases; Bacterial invasion of epithelial cells [PATH:ko05100-Map:ko05100];|Human Diseases; Infectious Diseases; Pathogenic Escherichia coli infection [PATH:ko05130-Map:ko05130];|Human Diseases; Infectio…	|IPR001680:WD40 repeat|IPR011046:WD40 repeat-like|IPR015943:WD40/YVTN repeat-like|
XLOC_000655	CCON0000096799.1[-]43446-64247	Known-Merged	Sj_000455|CNUS0000095831.1,Sj_000456|CNUS0000095832.1	3	SjF.508.1,CNUS0000095831.1,CNUS0000095832.1	3-Extend:ES:ES:ES:ES:5-Extend,Equal,Equal	2	CNUS0000095832.1,SjM.604.1	Equal,3-Extend:AAS	OK	467.658	132.22	-1.82251	2.35861e-06	0.000136714	yes	smm:Smp_155570	67	705	0	hypothetical protein		|IPR001547:Glycoside hydrolase, family 5|IPR013781:Glycoside hydrolase, catalytic core|		|GO:0003824:catalytic activity|GO:0004553:hydrolase activity, hydrolyzing O-glycosyl compounds|GO:0043169:cation binding|	|GO:0005975:carbohydrate metabolic process|
XLOC_000656	CCON0000096799.1[-]65691-71495	Known	Sj_000457|CNUS0000095833.1	1	CNUS0000095833.1	Equal	1	CNUS0000095833.1	Equal	OK	532.563	259.81	-1.03549	0.150641	0.361787	no	smm:Smp_134420	85	141	1e-32	mRNA turnover protein 4 mrt4
XLOC_000657	CCON0000096799.1[-]125179-140604	Known	Sj_000458|CNUS0000095836.1	2	CNUS0000095836.1,SjF.488.2	Equal,ADS:5-Extend	3	SjM.619.1,SjM.620.1,SjM.619.3	3-Extend:IR:5-Extend,ADS:IR,ADS:5-Extend	OK	27.2343	114.29	2.06921	1.27281e-08	1.3725e-06	yes	smm:Smp_134410.2	65	490	1e-136	monocarboxylate transporter		|IPR007114:Major facilitator superfamily|IPR011701:Major facilitator superfamily MFS-1|	|GO:0016021:integral to membrane|	|GO:0005215:transporter activity|	|GO:0006810:transport|
XLOC_000658	CCON0000096799.1[-]163096-183943	Novel	-	2	SjF.489.1,SjF.489.2		1	SjM.608.1		OK	37.8641	21.3875	-0.824063	0.237125	0.472292	no
XLOC_000659	CCON0000096799.1[-]176994-203386	Known	Sj_000459|CNUS0000095838.1	2	CNUS0000095838.1,SjF.490.2	Equal,IR:5-Extend	3	SjM.609.2,SjM.609.1,CNUS0000095838.1	3-Extend:IR:5-Extend,3-Extend:IR:5-Extend,Equal	OK	19.8456	22.3589	0.172028	0.736921	0.874142	no	smm:Smp_193410	77	228	4e-58	mitochondrial uncoupling protein		|IPR001993:Mitochondrial substrate carrier|	|GO:0016020:membrane|	|GO:0005488:binding|	|GO:0006810:transport|
XLOC_000660	CCON0000096799.1[-]264455-276959	Novel	-	2	SjF.494.2,SjF.494.1		1	SjM.614.1		OK	105.763	98.4628	-0.103183	0.843997	0.932756	no
XLOC_000661	CCON0000096799.1[.]123932-124491	Novel	-	1	SjF.486.1		1	SjM.621.1		OK	9.07037	43.6928	2.26816	0.00900711	0.0671256	no
XLOC_000662	CCON0000096799.1[.]160441-161292	Novel	-	0	-		1	SjM.607.1		OK	4.79247	3.42708	-0.483788	0.613418	0.804962	no
XLOC_000663	CCON0000096799.1[.]200244-201039	Novel	-	0	-		1	SjM.610.1		OK	2.41386	2.98214	0.305009	0.780441	0.899026	no
XLOC_000664	CCON0000096799.1[.]209360-209914	Novel	-	1	SjF.491.1		1	SjM.611.1		OK	7.08956	11.0651	0.642255	0.509443	0.73122	no
XLOC_000665	CCON0000096799.1[.]315451-315883	Novel	-	0	-		1	SjM.616.1		OK	1.26752	7.39118	2.5438	0.21124	0.444801	no
XLOC_000666	CCON0000096799.1[.]372087-372461	Novel	-	0	-		1	SjM.617.1		OK	6.24626	18.6022	1.57441	0.142648	0.348973	no
XLOC_000667	CCON0000096800.1[+]30491-49394	Known	Sj_000460|CNUS0000107773.1	3	SjF.500.1,SjF.500.3,SjF.500.4	5-Extend:IR,EN:AAS,EN:EN:AAS	4	SjM.625.1,SjM.625.2,SjM.625.3,SjM.625.5	5-Extend:AAS:ADS:EN:AAS,5-Extend:AAS,5-Extend:EN:AAS,AAS	OK	31.6907	20.007	-0.663553	0.0857977	0.255729	no	smm:Smp_160090.1	62	844	0	rnase h (70) ; K14570 RNA exonuclease 1 [EC:3.1.-.-]	|Genetic Information Processing; Translation; Ribosome Biogenesis [BR:ko03009];|Genetic Information Processing; Translation; Ribosome biogenesis in eukaryotes [PATH:ko03008-Map:ko03008];|	|IPR006055:Exonuclease|IPR012337:Polynucleotidyl transferase, Ribonuclease H fold|IPR013520:Exonuclease, RNase T and DNA polymerase III|	|GO:0005622:intracellular|	|GO:0003676:nucleic acid binding|GO:0004527:exonuclease activity|
XLOC_000668	CCON0000096800.1[+]301225-319909	Known	Sj_000461|CNUS0000095852.1	1	CNUS0000095852.1	Equal	1	CNUS0000095852.1	Equal	OK	39.4438	35.7393	-0.142287	0.811564	0.91489	no	smm:Smp_133420	51	1008	0	serine/threonine protein kinase ; K08815 tau tubulin kinase [EC:2.7.11.26]	|Metabolism; Enzyme Families; Protein kinases [BR:ko01001];|	|IPR000719:Protein kinase, core|IPR001245:Tyrosine protein kinase|IPR002290:Serine/threonine protein kinase|IPR011009:Protein kinase-like|		|GO:0004672:protein kinase activity|GO:0004674:protein serine/threonine kinase activity|GO:0004713:protein-tyrosine kinase activity|GO:0005524:ATP binding|	|GO:0006468:protein amino acid phosphorylation|
XLOC_000669	CCON0000096800.1[+]407044-454493	Known-Merged	Sj_000462|CNUS0000095854.1,Sj_000464|CNUS0000095857.1	3	SjF.505.2,SjF.505.1,SjF.505.4	5-Extend:EN,5-Extend:ES:ES:AAS:3-Extend,EN	4	SjM.636.2,SjM.636.1,SjM.636.4,CNUS0000095857.1	5-Extend:EN,5-Extend:ES:ES:AAS:3-Extend,EN,Equal	OK	33.4911	98.4099	1.55503	0.000151408	0.00392279	yes	smm:Smp_190090	96	216	6e-54	mucolipin		|IPR013122:Polycystin cation channel, PKD1/PKD2|
XLOC_000670	CCON0000096800.1[+]445131-446458	Known	Sj_000463|CNUS0000095855.1	1	CNUS0000095855.1	Equal	1	CNUS0000095855.1	Equal	NOTEST	0.257455	0.996803	1.95299	0.363771	1	no
XLOC_000671	CCON0000096800.1[+]682115-716795	Known	Sj_000465|CNUS0000095860.1	2	SjF.513.1,CNUS0000095860.1	5-Extend:AAS:3-Extend,Equal	1	SjM.641.1	5-Extend:AAS:3-Extend	OK	37.4225	22.5867	-0.728435	0.178666	0.400495	no	smm:Smp_133330	62	714	0	hypothetical protein
XLOC_000672	CCON0000096800.1[+]784960-800407	Known	Sj_000466|CNUS0000095862.1	0	-		1	CNUS0000095862.1	Equal	OK	1.85002	7.71059	2.0593	0.0302596	0.129563	no	smm:Smp_170210	67	569	1e-160	tektin related		|IPR000435:Tektin|	|GO:0005874:microtubule|		|GO:0000226:microtubule cytoskeleton organization and biogenesis|
XLOC_000673	CCON0000096800.1[+]852449-873600	Known	Sj_000467|CNUS0000095864.1	1	CNUS0000095864.1	Equal	0	-		NOTEST	0.841478	0.47218	-0.833588	0.479159	1	no	smm:Smp_193960	32	74.7	1e-11	hypothetical protein
XLOC_000674	CCON0000096800.1[+]973440-973644	Known	Sj_000468|CNUS0000095866.1	1	CNUS0000095866.1	Equal	1	CNUS0000095866.1	Equal	OK	75.4177	38.9913	-0.951751	0.456408	0.68965	no
XLOC_000675	CCON0000096800.1[-]7088-10648	Known	Sj_000469|CNUS0000095847.1	1	SjF.498.2	5-Extend	1	SjM.624.1	3-Extend:5-Extend	OK	25.033	16.4065	-0.609567	0.3911	0.632897	no	smm:Smp_069820	47	112	1e-23	hypothetical protein
XLOC_000676	CCON0000096800.1[-]13046-24667	Known	Sj_000470|CNUS0000095848.1	2	SjF.501.1,SjF.501.3	3-Extend:5-Extend,5-Extend	1	SjM.629.1	3-Extend:5-Extend	OK	142.102	104.455	-0.444042	0.291812	0.534703	no	smm:Smp_069810	65	337	5e-91	hypothetical protein
XLOC_000677	CCON0000096800.1[-]52638-59843	Known	Sj_000471|CNUS0000095849.1	1	CNUS0000095849.1	Equal	2	SjM.626.1,CNUS0000095849.1	AAS:3-Extend,Equal	OK	14.1026	9.77856	-0.528271	0.39053	0.632277	no	smm:Smp_160080.1	69	75.5	3e-12	hypothetical protein
XLOC_000678	CCON0000096800.1[-]114068-133173	Novel	-	0	-		1	SjM.628.1		OK	5.35641	24.5437	2.19601	0.0687062	0.221656	no
XLOC_000679	CCON0000096800.1[-]247374-291454	Known	Sj_000473|CNUS0000095851.1	2	SjF.504.2,SjF.504.1	3-Extend:ES:ADS:EN,3-Extend:AAS:5-Extend	3	SjM.632.1,SjM.632.2,CNUS0000095851.1	3-Extend:ES:ADS:EN,3-Extend:AAS:5-Extend,Equal	OK	54.792	48.7693	-0.167993	0.559447	0.768572	no	smm:Smp_133410	62	632	1e-179	sec31-related protein		|IPR001680:WD40 repeat|IPR011046:WD40 repeat-like|IPR015943:WD40/YVTN repeat-like|
XLOC_000680	CCON0000096800.1[-]377532-394950	Known	Sj_000474|CNUS0000095853.1	1	SjF.506.1	AAS:ES:5-Extend	2	SjM.633.2,SjM.633.1	AAS,AAS:ES:5-Extend	OK	20.898	19.5362	-0.0972188	0.864725	0.941766	no	smm:Smp_133440	60	440	1e-121	hypothetical protein
XLOC_000681	CCON0000096800.1[-]462952-492902	Known	Sj_000476|CNUS0000095858.1	2	SjF.507.1,CNUS0000095858.1	3-Extend:AAS,Equal	2	SjM.640.1,CNUS0000095858.1	3-Extend:AAS:EN,Equal	OK	13.1822	28.5554	1.11517	0.00572275	0.0517025	no	smm:Smp_166200	76	774	0	axis inhibition protein axin ; K02157 axin 1	|Environmental Information Processing; Signal Transduction; Wnt signaling pathway [PATH:ko04310-Map:ko04310];|Human Diseases; Cancers; Basal cell carcinoma [PATH:ko05217-Map:ko05217];|Human Diseases; Cancers; Colorectal cancer [PATH:ko05210-Map:ko05210];|Human Diseases; Cancers; Endometrial cancer [PATH:ko05213-Map:ko05213];|Human Diseases; Cancers; Pathways in cancer [PATH:ko05200-Map:ko05200];|	|IPR000209:Peptidase S8 and S53, subtilisin, kexin, sedolisin|IPR000342:Regulator of G protein signalling|IPR001158:DIX|	|GO:0005622:intracellular|	|GO:0004289:subtilase activity|GO:0004871:signal transducer activity|	|GO:0006508:proteolysis|GO:0007275:multicellular organismal development|
XLOC_000682	CCON0000096800.1[-]548190-558895	Novel	-	0	-		1	SjM.639.1		OK	3.26383	11.023	1.75588	0.09249	0.268594	no
XLOC_000683	CCON0000096800.1[-]607821-672129	Known-Merged	Sj_000477|CNUS0000095859.1,Sj_000477|CNUS0000107133.1	2	SjF.526.2,SjF.526.1	3-Extend:IR,3-Extend:IR:ES:5-Extend	2	SjM.664.1,SjM.664.2	3-Extend:IR:EN,3-Extend:IR:ES:5-Extend	OK	75.5968	73.1191	-0.048076	0.930096	0.971774	no	smm:Smp_133320	69	1113	0	ccr4-not transcription complex		|IPR007196:CCR4-Not complex component, Not1|
XLOC_000684	CCON0000096800.1[-]765379-775284	Known	Sj_000478|CNUS0000095861.1	1	SjF.511.2	EN:5-Extend	2	SjM.643.1,SjM.643.3	3-Extend:ES:5-Extend,EN:5-Extend	OK	109.368	90.1347	-0.279032	0.629124	0.81368	no	smm:Smp_088310	51	196	1e-48	hypothetical protein		|IPR001849:Pleckstrin-like|IPR011993:Pleckstrin homology-type|
XLOC_000685	CCON0000096800.1[-]808551-822040	Known	Sj_000479|CNUS0000095863.1	1	SjF.512.2	5-Extend	1	SjM.646.1	3-Extend:5-Extend	OK	42.8833	69.855	0.703947	0.261756	0.503079	no	smm:Smp_170200	84	508	1e-142	retinaldehyde binding protein-related		|IPR001071:Cellular retinaldehyde binding/alpha-tocopherol transport|IPR001251:Cellular retinaldehyde-binding/triple function, C-terminal|IPR008273:Cellular retinaldehyde-binding/triple function, N-terminal|IPR011074:Phosphatidylinositol transfer protein-like, N-terminal|	|GO:0005622:intracellular|	|GO:0005215:transporter activity|	|GO:0006810:transport|
XLOC_000686	CCON0000096800.1[-]887324-902868	Novel	-	2	SjF.516.1,SjF.515.1		1	SjM.650.1		OK	109.115	86.1156	-0.341509	0.366851	0.611592	no
XLOC_000687	CCON0000096800.1[-]921014-950997	Known	Sj_000480|CNUS0000095865.1	2	SjF.517.1,CNUS0000095865.1	3-Extend:ES:5-Extend,Equal	3	SjM.655.2,SjM.655.1,CNUS0000095865.1	3-Extend:ES:ES,3-Extend:AAS:5-Extend,Equal	OK	21.078	89.3199	2.08325	3.91271e-07	2.87161e-05	yes	smm:Smp_088270	77	681	0	subfamily M14A unassigned peptidase (M14 family)		|IPR000834:Peptidase M14, carboxypeptidase A|IPR003146:Proteinase inhibitor, carboxypeptidase propeptide|IPR009020:Proteinase inhibitor, propeptide|IPR015590:Aldehyde dehydrogenase|		|GO:0004180:carboxypeptidase activity|GO:0004182:carboxypeptidase A activity|GO:0008270:zinc ion binding|GO:0016491:oxidoreductase activity|	|GO:0006508:proteolysis|GO:0008152:metabolic process|
XLOC_000688	CCON0000096800.1[.]6412-7890	Novel	-	1	SjF.497.1		0	-		OK	3.09973	1.11123	-1.47998	0.140342	0.345035	no
XLOC_000689	CCON0000096800.1[.]52944-53770	Novel	-	1	SjF.499.1		0	-		LOWDATA	0	0	2.29272e-316	1	1	no
XLOC_000690	CCON0000096800.1[.]62364-62486	Novel	-	0	-		1	SjM.627.1		OK	14795.7	26621.8	0.847429	0.360551	0.605512	no
XLOC_000691	CCON0000096800.1[.]320408-321409	Novel	-	1	SjF.502.1		1	SjM.630.1		OK	20.3454	19.2385	-0.0807049	0.915118	0.965541	no
XLOC_000692	CCON0000096800.1[.]321701-322617	Novel	-	1	SjF.503.1		1	SjM.631.1		OK	10.834	6.30861	-0.780176	0.348732	0.594054	no
XLOC_000693	CCON0000096800.1[.]388985-390076	Novel	-	0	-		1	SjM.634.1		OK	0.966137	2.70451	1.48507	0.19837	0.426623	no
XLOC_000694	CCON0000096800.1[.]410662-410810	Novel	-	0	-		1	SjM.637.1		OK	4044.86	8881.41	1.1347	0.280208	0.522316	no
XLOC_000695	CCON0000096800.1[.]461811-462267	Novel	-	0	-		1	SjM.635.1		OK	6.48794	34.82	2.42408	0.0123336	0.0793672	no
XLOC_000696	CCON0000096800.1[.]505170-505410	Novel	-	0	-		1	SjM.638.1		OK	22.75	46.8306	1.04158	0.344867	0.589917	no
XLOC_000697	CCON0000096800.1[.]704525-704783	Novel	-	0	-		1	SjM.642.1		OK	4.20649	29.2941	2.79992	0.192114	0.417872	no
XLOC_000698	CCON0000096800.1[.]908382-908912	Novel	-	1	SjF.514.1		1	SjM.649.1		OK	11.0028	8.11221	-0.439706	0.632748	0.816198	no
XLOC_000699	CCON0000096800.1[.]940640-941260	Novel	-	0	-		1	SjM.656.1		OK	0	6.81415	1.79769e+308	0.0108307	0.0736884	no
XLOC_000700	CCON0000096800.1[.]946995-947725	Novel	-	0	-		1	SjM.660.1		OK	0	5.42123	1.79769e+308	0.0108307	0.0736884	no
XLOC_000701	CCON0000096800.1[.]955541-956405	Novel	-	0	-		1	SjM.651.1		OK	4.74075	10.7001	1.17444	0.186619	0.411719	no
XLOC_000702	CCON0000096800.1[.]957319-957909	Novel	-	0	-		1	SjM.652.1		OK	0.719585	4.86327	2.75669	0.0839208	0.252842	no
XLOC_000703	CCON0000096800.1[.]959098-960649	Novel	-	0	-		1	SjM.653.1		OK	3.17526	6.09506	0.940764	0.272253	0.514695	no
XLOC_000704	CCON0000096801.1[+]19583-26474	Known	Sj_000482|CNUS0000095867.1	1	CNUS0000095867.1	Equal	1	CNUS0000095867.1	Equal	OK	3.74121	13.7939	1.88246	0.0253839	0.1147	no	smm:Smp_174430	61	441	1e-122	hypothetical protein		|IPR009539:Strabismus|	|GO:0016021:integral to membrane|		|GO:0007275:multicellular organismal development|
XLOC_000705	CCON0000096801.1[+]45782-50248	Known	Sj_000483|CNUS0000095868.1	2	SjF.518.1,SjF.518.2	5-Extend:AAS:IR:3-Extend,5-Extend:AAS:IR:3-Extend	3	SjM.654.1,SjM.654.2,CNUS0000095868.1	5-Extend:AAS:IR:3-Extend,5-Extend:AAS:IR:3-Extend,Equal	OK	28.7702	37.4274	0.37952	0.542853	0.756983	no	smm:Smp_174420	79	87.4	3e-16	hypothetical protein		|IPR001810:Cyclin-like F-box|
XLOC_000706	CCON0000096801.1[+]66996-74212	Known	Sj_000484|CNUS0000095870.1	2	CNUS0000095870.1,SjF.519.2	Equal,IR	1	CNUS0000095870.1	Equal	OK	87.7748	121.604	0.470307	0.383796	0.625836	no	gga:420830	34	115	2e-24	TPMT; thiopurine S-methyltransferase; K00569 thiopurine S-methyltransferase [EC:2.1.1.67]	|Metabolism; Xenobiotics Biodegradation and Metabolism; Drug metabolism - other enzymes [PATH:ko00983-Map:ko00983];|	|IPR008854:Thiopurine S-methyltransferase|	|GO:0005737:cytoplasm|	|GO:0008119:thiopurine S-methyltransferase activity|	|GO:0008152:metabolic process|
XLOC_000707	CCON0000096801.1[+]183839-187145	Known	Sj_000485|CNUS0000095871.1	2	SjF.521.1,CNUS0000095871.1	3-Extend,Equal	1	SjM.678.1	ADS:5-Extend	OK	9.754	3.68921	-1.40268	0.0831047	0.251424	no
XLOC_000708	CCON0000096801.1[+]187717-192885	Novel	-	0	-		1	SjM.676.1		OK	52.1236	37.2187	-0.485908	0.435163	0.671157	no
XLOC_000709	CCON0000096801.1[+]210139-227395	Known	Sj_000486|CNUS0000095874.1	1	SjF.523.1	5-Extend:ES:3-Extend	2	SjM.668.1,CNUS0000095874.1	5-Extend:ES:3-Extend,Equal	OK	138.573	144.829	0.0636995	0.893975	0.955455	no	smm:Smp_186650	80	419	1e-115	f-actin capping protein beta subunit ; K10365 capping protein (actin filament) muscle Z-line, beta	|Cellular Processes; Cell Motility; Cytoskeleton proteins [BR:ko04812];|	|IPR001698:F-actin capping protein, beta subunit|	|GO:0008290:F-actin capping protein complex|	|GO:0003779:actin binding|	|GO:0030036:actin cytoskeleton organization and biogenesis|
XLOC_000710	CCON0000096801.1[+]234226-242763	Known	Sj_000487|CNUS0000095875.1	3	SjF.522.1,SjF.522.2,SjF.522.4	5-Extend:IR:IR:3-Extend,5-Extend:IR:3-Extend,AAS:3-Extend	3	SjM.671.1,CNUS0000095875.1,SjM.669.1	IR:5-Extend,Equal,5-Extend	OK	367.692	338.753	-0.118264	0.881026	0.948349	no	smm:Smp_154930	60	276	1e-72	pold3 protein ; K03504 DNA polymerase delta subunit 3	|Genetic Information Processing; Replication and Repair; Base excision repair [PATH:ko03410-Map:ko03410];|Genetic Information Processing; Replication and Repair; DNA repair and recombination proteins [BR:ko03400];|Genetic Information Processing; Replication and Repair; DNA replication [PATH:ko03030-Map:ko03030];|Genetic Information Processing; Replication and Repair; DNA replication proteins [BR:…
XLOC_000711	CCON0000096801.1[+]296465-323485	Known	Sj_000488|CNUS0000095877.1	2	SjF.531.1,SjF.530.1	EN,5-Extend	2	SjM.666.1,SjM.666.2	5-Extend:EN,5-Extend	OK	54.7767	33.6717	-0.702025	0.152084	0.363486	no	smm:Smp_154910	70	303	6e-80	hypothetical protein		|IPR015880:Zinc finger, C2H2-like|	|GO:0005622:intracellular|	|GO:0008270:zinc ion binding|
XLOC_000712	CCON0000096801.1[+]316454-332934	Novel	-	1	SjF.533.1		1	SjM.670.1		OK	21.4295	8.97293	-1.25594	0.124221	0.320437	no
XLOC_000713	CCON0000096801.1[+]399241-403326	Known	Sj_000489|CNUS0000095878.1	1	CNUS0000095878.1	Equal	1	CNUS0000095878.1	Equal	NOTEST	0.708965	0.798511	0.171598	0.922634	1	no	smm:Smp_154900	36	85.1	2e-15	rhoGAP protein
XLOC_000714	CCON0000096801.1[+]462128-489999	Known	Sj_000490|CNUS0000095880.1	2	SjF.535.1,SjF.535.3	5-Extend:IR,ADS	1	SjM.695.1	5-Extend:IR:ADS:ADS	OK	58.8116	34.271	-0.77911	0.151794	0.363199	no	smm:Smp_060940.1	68	1453	0	protein kinase ; K08860 eukaryotic translation initiation factor 2-alpha kinase [EC:2.7.11.1]	|Genetic Information Processing; Folding, Sorting and Degradation; Protein processing in endoplasmic reticulum [PATH:ko04141-Map:ko04141];|Human Diseases; Infectious Diseases; Hepatitis C [PATH:ko05160-Map:ko05160];|Human Diseases; Infectious Diseases; Measles [PATH:ko05162-Map:ko05162];|Metabolism; Enzyme Families; Protein kinases [BR:ko01001];|	|IPR000719:Protein kinase, core|IPR001245:Tyrosine protein kinase|IPR002290:Serine/threonine protein kinase|IPR008271:Serine/threonine protein kinase, active site|IPR011009:Protein kinase-like|IPR011047:Quinonprotein alcohol dehydrogenase-like|		|GO:0004672:protein kinase activity|GO:0004674:protein serine/threonine kinase activity|GO:0004713:protein-tyrosine kinase activity|GO:0005524:ATP binding|	|GO:0006468:protein amino acid phosphorylation|
XLOC_000715	CCON0000096801.1[+]493865-532548	Known-Merged	Sj_000491|CNUS0000095881.1,Sj_000492|CNUS0000107776.1	1	CNUS0000095881.1	Equal	1	SjM.672.2	IR:AAS:ES:ES:3-Extend	OK	0.629068	4.82497	2.93923	0.00405092	0.0415688	yes	smm:Smp_044800	80	531	1e-149	ankyrin repeat domain protein		|IPR002110:Ankyrin|
XLOC_000716	CCON0000096801.1[+]574850-575696	Known	Sj_000493|CNUS0000095883.1	1	CNUS0000095883.1	Equal	1	CNUS0000095883.1	Equal	OK	74.4345	72.6836	-0.0343414	0.958063	0.983472	no	smm:Smp_146310	90	468	1e-130	hypothetical protein		|IPR012337:Polynucleotidyl transferase, Ribonuclease H fold|		|GO:0003676:nucleic acid binding|
XLOC_000717	CCON0000096801.1[+]742450-746125	Known	Sj_000494|CNUS0000095887.1	1	CNUS0000095887.1	Equal	2	SjM.680.1,CNUS0000095887.1	ADS:5-Extend,Equal	OK	114726	149581	0.38273	0.604532	0.798513	no	smm:Smp_145720	54	99.4	7e-20	hypothetical protein
XLOC_000718	CCON0000096801.1[+]756634-759897	Novel	-	0	-		1	SjM.681.1		OK	0.601996	2.365	1.97401	0.104208	0.28874	no
XLOC_000719	CCON0000096801.1[+]776825-783522	Known	Sj_000495|CNUS0000095888.1	1	SjF.542.1	5-Extend:3-Extend	1	SjM.684.1	5-Extend:3-Extend	OK	45.0095	43.8355	-0.0381305	0.953675	0.981805	no	smm:Smp_133940	74	170	6e-41	hypothetical protein ; K13220 WW domain-binding protein 4	|Genetic Information Processing; Transcription; Spliceosome [BR:ko03041];|
XLOC_000720	CCON0000096801.1[+]930833-950420	Known	Sj_000496|CNUS0000095893.1	1	CNUS0000095893.1	Equal	2	SjM.687.1,SjM.687.2	5-Extend:ADS,5-Extend	OK	1.49394	3.97969	1.41354	0.103037	0.286946	no	smm:Smp_133980	39	143	3e-32	hypothetical protein
XLOC_000721	CCON0000096801.1[+]1017943-1040848	Known	Sj_000497|CNUS0000095895.1	2	SjF.547.1,SjF.547.3	EN,EN	3	SjM.699.1,SjM.699.4,SjM.699.3	5-Extend:AAS,EN,EN	OK	17.8362	19.9453	0.161246	0.75273	0.883717	no	smm:Smp_124800	61	436	1e-120	hypothetical protein
XLOC_000722	CCON0000096801.1[+]1057049-1058609	Novel	-	0	-		1	SjM.700.1		OK	18.1745	16.5319	-0.136664	0.886342	0.950823	no
XLOC_000723	CCON0000096801.1[+]1058709-1071076	Known	Sj_000498|CNUS0000095897.1	0	-		1	SjM.701.2	AAS:EN	OK	14.9955	43.8303	1.5474	0.143576	0.350576	no
XLOC_000724	CCON0000096801.1[+]1059052-1060706	Novel	-	1	SjF.548.1		1	SjM.702.1		OK	18.354	16.6104	-0.144014	0.871031	0.943689	no
XLOC_000725	CCON0000096801.1[+]1072362-1081385	Known	Sj_000499|CNUS0000095898.1	1	CNUS0000095898.1	Equal	2	SjM.696.1,CNUS0000095898.1	5-Extend:EN,Equal	OK	214.991	231.876	0.10908	0.787413	0.902318	no	smm:Smp_004910	88	410	1e-113	rab-2414 ; K07881 Ras-related protein Rab-14	|Environmental Information Processing; Signaling Molecules and Interaction; GTP-binding proteins [BR:ko04031];|	|IPR001806:Ras GTPase|IPR003579:Ras small GTPase, Rab type|IPR005225:Small GTP-binding protein domain|IPR013753:Ras|		|GO:0005525:GTP binding|	|GO:0007264:small GTPase mediated signal transduction|GO:0015031:protein transport|
XLOC_000726	CCON0000096801.1[+]1121753-1129698	Known	Sj_000500|CNUS0000095900.1	1	CNUS0000095900.1	Equal	1	CNUS0000095900.1	Equal	OK	200.049	136.62	-0.550186	0.351717	0.596978	no	smm:Smp_142960	65	398	1e-109	glutathione synthetase (EC:6.3.2.3)		|IPR000092:Polyprenyl synthetase|IPR008949:Terpenoid synthase|			|GO:0008299:isoprenoid biosynthetic process|
XLOC_000727	CCON0000096801.1[+]1139947-1184124	Known	Sj_000501|CNUS0000095902.1	1	SjF.549.2	ADS	1	SjM.704.2	ADS	OK	69.9625	61.5705	-0.184342	0.758386	0.886367	no	smm:Smp_124770.1	65	655	0	protein kinase
XLOC_000728	CCON0000096801.1[-]51754-52851	Known	Sj_000503|CNUS0000095869.1	1	CNUS0000095869.1	Equal	1	CNUS0000095869.1	Equal	OK	45.4781	26.9202	-0.756482	0.283922	0.525988	no	smm:Smp_174410	77	467	1e-130	hypothetical protein
XLOC_000729	CCON0000096801.1[-]187502-189965	Known	Sj_000504|CNUS0000095872.1	1	CNUS0000095872.1	Equal	0	-		OK	1110.88	859.171	-0.370686	0.77635	0.896721	no
XLOC_000730	CCON0000096801.1[-]190589-192869	Known	Sj_000505|CNUS0000095873.1	1	CNUS0000095873.1	Equal	2	CNUS0000095873.1,SjM.677.2	Equal,AAS:ADS:5-Extend	OK	1360.88	893.612	-0.60682	0.115418	0.308944	no	smm:Smp_113620.3	73	209	5e-53	serine/arginine rich splicing factor ; K12891 splicing factor, arginine/serine-rich 2	|Genetic Information Processing; Transcription; Spliceosome [BR:ko03041];|Genetic Information Processing; Transcription; Spliceosome [PATH:ko03040-Map:ko03040];|	|IPR000504:RNA recognition motif, RNP-1|IPR012677:Nucleotide-binding, alpha-beta plait|		|GO:0000166:nucleotide binding|GO:0003676:nucleic acid binding|
XLOC_000731	CCON0000096801.1[-]250759-296275	Known	Sj_000507|CNUS0000095876.1	2	SjF.528.2,SjF.528.3	AAS:5-Extend,ADS:IR:5-Extend	2	SjM.665.1,SjM.665.3	AAS:5-Extend,ADS:EN	OK	4.78334	12.0851	1.33714	0.025157	0.114066	no	smm:Smp_154920	57	781	0	ral guanine nucleotide dissociation stimulator ralgds		|IPR001895:Guanine-nucleotide dissociation stimulator CDC25|IPR008937:Ras guanine nucleotide exchange factor|	|GO:0005622:intracellular|	|GO:0005085:guanyl-nucleotide exchange factor activity|	|GO:0007264:small GTPase mediated signal transduction|
XLOC_000732	CCON0000096801.1[-]421733-432334	Novel	-	2	SjF.525.1,SjF.525.2		4	SjM.688.1,SjM.689.1,SjM.691.1,SjM.692.1		OK	159.676	105.638	-0.596018	0.167907	0.383998	no
XLOC_000733	CCON0000096801.1[-]443922-455137	Known	Sj_000508|CNUS0000095879.1	2	SjF.527.1,CNUS0000095879.1	3-Extend:IR:IR:5-Extend,Equal	2	SjM.693.1,SjM.694.1	AAS:IR:3-Extend,IR:5-Extend	OK	200.77	182.366	-0.138707	0.665935	0.836206	no	smm:Smp_060950	77	460	1e-128	soluble NSF attachment protein (SNAP)		|IPR000744:NSF attachment protein|IPR011990:Tetratricopeptide-like helical|	|GO:0005783:endoplasmic reticulum|GO:0005794:Golgi apparatus|	|GO:0005488:binding|	|GO:0006886:intracellular protein transport|
XLOC_000734	CCON0000096801.1[-]535276-557414	Known	Sj_000509|CNUS0000095882.1	2	SjF.538.1,SjF.538.3	3-Extend:IR,EN:EN:IR	2	SjM.673.1,SjM.673.3	3-Extend:IR,EN:EN	OK	44.1244	44.7532	0.0204136	0.964902	0.985999	no	smm:Smp_146320.1	76	900	0	exostosin-2		|IPR002052:N-6 Adenine-specific DNA methylase|IPR004263:Exostosin-like|IPR015338:EXTL2, alpha-1,4-N-acetylhexosaminyltransferase|	|GO:0016020:membrane|	|GO:0003676:nucleic acid binding|GO:0008168:methyltransferase activity|	|GO:0032259:methylation|
XLOC_000735	CCON0000096801.1[-]578302-579038	Known	Sj_000510|CNUS0000095884.1	1	SjF.537.2	IR	1	SjM.675.2	IR	OK	115.531	105.878	-0.125874	0.844507	0.932826	no	smm:Smp_044770	88	135	2e-30	hypothetical protein		|IPR004827:Basic-leucine zipper (bZIP) transcription factor|	|GO:0005634:nucleus|	|GO:0003700:transcription factor activity|GO:0043565:sequence-specific DNA binding|GO:0046983:protein dimerization activity|	|GO:0006355:regulation of transcription, DNA-dependent|
XLOC_000736	CCON0000096801.1[-]584171-586830	Known	Sj_000511|CNUS0000095885.1	1	CNUS0000095885.1	Equal	1	CNUS0000095885.1	Equal	OK	1.51767	2.89604	0.932225	0.385218	0.627207	no	smm:Smp_147550	89	129	4e-28	twik family of potassium channels-related		|IPR013099:Ion transport 2|
XLOC_000737	CCON0000096801.1[-]614831-638166	Known	Sj_000512|CNUS0000095886.1	1	SjF.539.2	AAS	2	CNUS0000095886.1,SjM.679.2	Equal,AAS	OK	5.7857	14.417	1.31721	0.01674	0.0904394	no	smm:Smp_128530	67	691	0	hypothetical protein		|IPR005821:Ion transport|	|GO:0016020:membrane|	|GO:0005216:ion channel activity|	|GO:0006811:ion transport|
XLOC_000738	CCON0000096801.1[-]786817-808778	Known	Sj_000513|CNUS0000095889.1	1	CNUS0000095889.1	Equal	2	SjM.683.1,CNUS0000095889.1	3-Extend:AAS:5-Extend,Equal	OK	2.39745	6.18038	1.3662	0.050236	0.181447	no	smm:Smp_155990	65	338	5e-91	guanine-nucleotide-exchange-factor
XLOC_000739	CCON0000096801.1[-]837069-877257	Known	Sj_000514|CNUS0000095890.1	1	CNUS0000095890.1	Equal	1	SjM.685.2	AAS:5-Extend	OK	4.87731	8.07525	0.727422	0.337207	0.581607	no	smm:Smp_155990	45	162	2e-38	guanine-nucleotide-exchange-factor
XLOC_000740	CCON0000096801.1[-]915494-921173	Known	Sj_000516|CNUS0000095892.1	2	CNUS0000095892.1,SjF.544.2	Equal,ADS:5-Extend	1	CNUS0000095892.1	Equal	OK	264.165	176.787	-0.579425	0.308094	0.551859	no	smm:Smp_021830	78	574	1e-162	psd1; phosphatidylserine decarboxylase (EC:4.1.1.65); K01613 phosphatidylserine decarboxylase [EC:4.1.1.65]	|Metabolism; Lipid Metabolism; Glycerophospholipid metabolism [PATH:ko00564-Map:ko00564];|	|IPR003817:Phosphatidylserine decarboxylase-related|IPR005221:Phosphatidylserine decarboxylase|		|GO:0004609:phosphatidylserine decarboxylase activity|	|GO:0008654:phospholipid biosynthetic process|
XLOC_000741	CCON0000096801.1[-]998977-1040289	Known	Sj_000517|CNUS0000095894.1	3	SjF.546.1,CNUS0000095894.1,SjF.546.3	3-Extend:ES:ES:ES:ES:5-Extend,Equal,EN:AAS	4	SjM.698.1,CNUS0000095894.1,SjM.698.3,SjM.698.4	AAS:IR:3-Extend,Equal,ADS:5-Extend,EN:5-Extend	OK	38.2882	40.2641	0.0725948	0.875322	0.945501	no	smm:Smp_124810	55	279	4e-73	hypothetical protein		|IPR000517:Ribosomal protein L30|	|GO:0005622:intracellular|GO:0005840:ribosome|	|GO:0003735:structural constituent of ribosome|	|GO:0006412:translation|
XLOC_000742	CCON0000096801.1[-]1041536-1043391	Known	Sj_000518|CNUS0000095896.1	1	CNUS0000095896.1	Equal	1	CNUS0000095896.1	Equal	OK	10.9122	12.3266	0.175839	0.848836	0.934769	no	smm:Smp_124800	78	215	9e-55	hypothetical protein
XLOC_000743	CCON0000096801.1[-]1100167-1137325	Known-Merged	Sj_000519|CNUS0000095899.1,Sj_000520|CNUS0000095901.1	1	SjF.555.1	3-Extend:ADS:AAS:ES:5-Extend	1	SjM.712.1	3-Extend:ADS:AAS:ES:5-Extend	OK	33.1357	35.6668	0.106196	0.859459	0.940435	no	smm:Smp_124780	49	874	0	hypothetical protein
XLOC_000744	CCON0000096801.1[.]63607-64233	Novel	-	0	-		1	SjM.661.1		OK	8.58314	6.68997	-0.359507	0.694044	0.85235	no
XLOC_000745	CCON0000096801.1[.]73607-73903	Novel	-	1	SjF.520.1		1	SjM.663.1		OK	189.061	292.885	0.631477	0.376695	0.61928	no
XLOC_000746	CCON0000096801.1[.]314527-315121	Novel	-	1	SjF.532.1		1	SjM.667.1		OK	16.4682	8.47882	-0.95775	0.266372	0.508556	no
XLOC_000747	CCON0000096801.1[.]574095-574846	Novel	-	1	SjF.529.1		1	SjM.674.1		OK	14.3172	12.5232	-0.193137	0.813367	0.915388	no
XLOC_000748	CCON0000096801.1[.]762965-763403	Novel	-	1	SjF.540.1		1	SjM.682.1		OK	120.6	82.599	-0.546039	0.448553	0.683668	no
XLOC_000749	CCON0000096801.1[.]903109-903262	Novel	-	1	SjF.543.1		1	SjM.686.1		OK	68630.2	30584.5	-1.16604	0.117255	0.311614	no
XLOC_000750	CCON0000096801.1[.]1081739-1083070	Novel	-	1	SjF.545.1		1	SjM.697.1		OK	60.8479	79.886	0.392736	0.521261	0.740925	no
XLOC_000751	CCON0000096801.1[.]1106554-1107025	Novel	-	0	-		1	SjM.713.1		OK	2.04744	8.67078	2.08234	0.0854865	0.255269	no
XLOC_000752	CCON0000096801.1[.]1157679-1158521	Novel	-	0	-		1	SjM.705.1		OK	10.6005	10.1754	-0.0590496	0.94305	0.977644	no
XLOC_000753	CCON0000096801.1[.]1159020-1159503	Novel	-	0	-		1	SjM.706.1		OK	12.7644	13.8557	0.118351	0.894712	0.955543	no
XLOC_000754	CCON0000096802.1[+]28669-32622	Known	Sj_000521|CNUS0000095905.1	2	SjF.551.1,CNUS0000095905.1	5-Extend:AAS:3-Extend,Equal	2	SjM.710.1,CNUS0000095905.1	5-Extend:AAS:ADS:3-Extend,Equal	OK	134.749	188.471	0.484066	0.222997	0.456496	no	smm:Smp_030500.1	93	459	1e-128	glycerol-3-phosphate dehydrogenase ; K00006 glycerol-3-phosphate dehydrogenase (NAD+) [EC:1.1.1.8]	|Metabolism; Lipid Metabolism; Glycerophospholipid metabolism [PATH:ko00564-Map:ko00564];|	|IPR006109:NAD-dependent glycerol-3-phosphate dehydrogenase, C-terminal|IPR006168:NAD-dependent glycerol-3-phosphate dehydrogenase|IPR008927:6-phosphogluconate dehydrogenase, C-terminal-like|IPR011128:NAD-dependent glycerol-3-phosphate dehydrogenase, N-terminal|IPR013328:Dehydrogenase, multihelical|	|GO:0005737:cytoplasm|GO:0009331:glycerol-3-phosphate dehydrogenase complex|	|GO:0004367:glycerol-3-phosphate dehydrogenase (NAD+) activity|GO:0016491:oxidoreductase activity|GO:0016614:oxidoreductase activity, acting on CH-OH group of donors|GO:0016616:oxidoreductase activity, acting on the CH-OH group of donors, NAD or NADP as acceptor|GO:0050662:coenzyme binding|GO:0051287:NAD binding|	|GO:0005975:carbohydrate metabolic process|GO:0006072:glycerol-3-phosphate metabolic process|GO:0046168:glycerol-3-phosphate catabolic process|
XLOC_000755	CCON0000096802.1[+]64060-109480	Known	Sj_000522|CNUS0000095906.1	4	SjF.557.1,SjF.557.2,SjF.557.3,SjF.557.5	5-Extend:EN:AAS:EN:ES:3-Extend,5-Extend:ES:ES:EN:AAS:3-Extend,5-Extend:EN:3-Extend,AAS:3-Extend	3	SjM.725.1,SjM.725.2,CNUS0000095906.1	5-Extend:ES:ES:EN:AAS,5-Extend:ES:ES:EN:EN,Equal	OK	102.016	191.225	0.906477	0.00457545	0.0450129	yes	smm:Smp_143750	62	632	1e-179	metazoan probable membrane protein		|IPR003864:Protein of unknown function DUF221|	|GO:0016020:membrane|
XLOC_000756	CCON0000096802.1[+]137729-150149	Known	Sj_000523|CNUS0000095907.1	2	SjF.563.1,CNUS0000095907.1	5-Extend:IR,Equal	1	SjM.717.1	5-Extend:3-Extend	OK	44.1864	34.5377	-0.355428	0.533175	0.749874	no	smm:Smp_039670	73	916	0	cyclin l		|IPR004367:Cyclin, C-terminal|IPR006670:Cyclin|IPR006671:Cyclin, N-terminal|IPR011028:Cyclin-like|IPR013763:Cyclin-related|IPR015429:Transcription regulator cyclin|IPR015431:Cyclin L|	|GO:0005634:nucleus|		|GO:0000074:regulation of progression through cell cycle|
XLOC_000757	CCON0000096802.1[+]191885-194055	Known	Sj_000524|CNUS0000095910.1	2	SjF.556.1,SjF.556.3	ADS:IR:5-Extend:3-Extend,3-Extend	1	SjM.716.2	ADS:3-Extend	OK	72.4157	63.2082	-0.196191	0.670713	0.838811	no	smm:Smp_143770	72	212	5e-54	hspc200		|IPR002110:Ankyrin|
XLOC_000758	CCON0000096802.1[+]211712-215132	Known	Sj_000525|CNUS0000095912.1	3	SjF.562.1,CNUS0000095912.1,SjF.562.2	ADS:IR:5-Extend,Equal,IR:3-Extend	3	SjM.724.1,CNUS0000095912.1,SjM.724.2	5-Extend:IR:3-Extend,Equal,IR:3-Extend	OK	40.9627	59.9319	0.549014	0.25653	0.496544	no	smm:Smp_135860	55	206	8e-52	X-ray repair cross complementing protein
XLOC_000759	CCON0000096802.1[+]223663-229645	Known	Sj_000526|CNUS0000095913.1	1	CNUS0000095913.1	Equal	0	-		NOTEST	1.19322	0	-1.79769e+308	0.158655	1	no	smm:Smp_136550	65	91.3	2e-17	tyrosine kinase		|IPR000719:Protein kinase, core|IPR001245:Tyrosine protein kinase|IPR011009:Protein kinase-like|		|GO:0004672:protein kinase activity|GO:0004713:protein-tyrosine kinase activity|GO:0005524:ATP binding|	|GO:0006468:protein amino acid phosphorylation|
XLOC_000760	CCON0000096802.1[+]232581-239878	Known	Sj_000527|CNUS0000095914.1	0	-		1	CNUS0000095914.1	Equal	OK	0	4.57852	1.79769e+308	0.0151301	0.0853425	no	smm:Smp_143800	75	328	1e-88	sodium/chloride dependent neurotransmitter transporter		|IPR000175:Sodium:neurotransmitter symporter|	|GO:0005887:integral to plasma membrane|GO:0016020:membrane|	|GO:0005328:neurotransmitter:sodium symporter activity|	|GO:0006836:neurotransmitter transport|
XLOC_000761	CCON0000096802.1[+]246570-246800	Known	Sj_000528|CNUS0000095915.1	0	-		1	CNUS0000095915.1	Equal	OK	0	1607.08	1.79769e+308	0.0512352	0.183247	no	smm:Smp_143800	95	87	3e-16	sodium/chloride dependent neurotransmitter transporter		|IPR000175:Sodium:neurotransmitter symporter|	|GO:0005887:integral to plasma membrane|GO:0016020:membrane|	|GO:0005328:neurotransmitter:sodium symporter activity|	|GO:0006836:neurotransmitter transport|
XLOC_000762	CCON0000096802.1[+]259477-275340	Known	Sj_000529|CNUS0000095916.1	1	CNUS0000095916.1	Equal	0	-		OK	0.930431	2.09161	1.16865	0.354569	0.600025	no	smm:Smp_143800	96	224	3e-57	sodium/chloride dependent neurotransmitter transporter		|IPR000175:Sodium:neurotransmitter symporter|	|GO:0005887:integral to plasma membrane|GO:0016020:membrane|	|GO:0005328:neurotransmitter:sodium symporter activity|	|GO:0006836:neurotransmitter transport|
XLOC_000763	CCON0000096802.1[+]289770-290161	Known	Sj_000530|CNUS0000095917.1	0	-		1	CNUS0000095917.1	Equal	OK	0	50.2007	1.79769e+308	0.0306844	0.130514	no	smm:Smp_143800	77	107	3e-22	sodium/chloride dependent neurotransmitter transporter		|IPR000175:Sodium:neurotransmitter symporter|	|GO:0005887:integral to plasma membrane|GO:0016020:membrane|	|GO:0005328:neurotransmitter:sodium symporter activity|	|GO:0006836:neurotransmitter transport|
XLOC_000764	CCON0000096802.1[+]318478-330438	Known	Sj_000531|CNUS0000095918.1	0	-		1	CNUS0000095918.1	Equal	OK	0.212778	1.78993	3.07248	0.0523145	0.185246	no	smm:Smp_143810	55	519	1e-145	hypothetical protein
XLOC_000765	CCON0000096802.1[+]385404-402255	Known	Sj_000532|CNUS0000095920.1	2	CNUS0000095920.1,SjF.560.2	Equal,AAS	1	CNUS0000095920.1	Equal	OK	13.9313	49.2404	1.82151	0.00159491	0.0224053	yes	smm:Smp_011640.1	70	268	2e-70	hypothetical protein
XLOC_000766	CCON0000096802.1[+]414631-420487	Known	Sj_000533|CNUS0000095922.1	5	SjF.569.1,SjF.567.1,SjF.568.1,SjF.566.1,SjF.566.2	5-Extend,5-Extend,5-Extend,5-Extend:AAS,IR:5-Extend	2	SjM.779.1,SjM.780.1	5-Extend:AAS,ADS:IR:5-Extend	OK	35.3674	60.027	0.763191	0.18275	0.406294	no	smm:Smp_190020	93	371	1e-101	hypothetical protein
XLOC_000767	CCON0000096802.1[+]451901-454473	Known	Sj_000534|CNUS0000095925.1	1	CNUS0000095925.1	Equal	2	CNUS0000095925.1,SjM.774.1	Equal,AAS:3-Extend	OK	23.675	91.8538	1.95598	0.004753	0.0462355	yes	smm:Smp_011640.2	65	286	6e-76	hypothetical protein
XLOC_000768	CCON0000096802.1[-]11291-14966	Known	Sj_000535|CNUS0000095904.1	1	CNUS0000095904.1	Equal	1	CNUS0000095904.1	Equal	OK	179.704	239.348	0.413486	0.493445	0.720515	no	smm:Smp_130400	89	449	1e-125	hypothetical protein		|IPR007286:EAP30|
XLOC_000769	CCON0000096802.1[-]143053-165973	Known	Sj_000536|CNUS0000095908.1	2	SjF.564.1,SjF.564.3	3-Extend:AAS,ADS:AAS	1	SjM.718.1	3-Extend:IR:5-Extend	OK	18.1663	14.4739	-0.327819	0.525651	0.744068	no	smm:Smp_143760	66	960	0	terminal deoxycytidyl transferase ; K03515 DNA repair protein REV1 [EC:2.7.7.-]	|Genetic Information Processing; Replication and Repair; DNA repair and recombination proteins [BR:ko03400];|	|IPR001126:UMUC-like DNA-repair protein|			|GO:0006281:DNA repair|
XLOC_000770	CCON0000096802.1[-]177889-182346	Known	Sj_000537|CNUS0000095909.1	1	SjF.554.2	5-Extend	2	CNUS0000095909.1,SjM.715.2	Equal,IR:5-Extend	OK	21.4294	10.5381	-1.02398	0.199673	0.428691	no	smm:Smp_143760	77	176	5e-43	terminal deoxycytidyl transferase ; K03515 DNA repair protein REV1 [EC:2.7.7.-]	|Genetic Information Processing; Replication and Repair; DNA repair and recombination proteins [BR:ko03400];|	|IPR001357:BRCT|	|GO:0005622:intracellular|
XLOC_000771	CCON0000096802.1[-]195166-220882	Novel	-	1	SjF.561.1		1	SjM.723.1		OK	197.885	270.731	0.452198	0.454292	0.688123	no
XLOC_000772	CCON0000096802.1[-]348929-378235	Known	Sj_000539|CNUS0000095919.1	2	SjF.578.3,SjF.578.2	ADS,ADS:ES:5-Extend	1	CNUS0000095919.1	Equal	OK	173.852	93.7228	-0.891387	0.0370924	0.148385	no	smm:Smp_143830	82	768	0	fat1; FFA transport protein ; K08745 solute carrier family 27 (fatty acid transporter), member 1/4 [EC:6.2.1.-]	|Metabolism; Lipid Metabolism; Lipid biosynthesis proteins [BR:ko01004];|Organismal Systems; Endocrine System; PPAR signaling pathway [PATH:ko03320-Map:ko03320];|	|IPR000873:AMP-dependent synthetase and ligase|IPR001304:C-type lectin|		|GO:0003824:catalytic activity|GO:0005529:sugar binding|	|GO:0008152:metabolic process|
XLOC_000773	CCON0000096802.1[-]405481-408648	Known	Sj_000540|CNUS0000095921.1	1	CNUS0000095921.1	Equal	2	SjM.778.1,CNUS0000095921.1	3-Extend:IR:5-Extend,Equal	OK	18.1478	36.617	1.01272	0.10792	0.29609	no	smm:Smp_128390	80	378	1e-103	hypothetical protein		|IPR001660:Sterile alpha motif SAM|IPR010993:Sterile alpha motif homology|IPR011510:Sterile alpha motif homology 2|IPR013761:Sterile alpha motif-type|
XLOC_000774	CCON0000096802.1[-]422625-423793	Known	Sj_000541|CNUS0000095923.1	1	SjF.588.2	IR:5-Extend	1	SjM.782.1	3-Extend:IR:5-Extend	OK	1572.31	1363.35	-0.205733	0.839298	0.93056	no	smm:Smp_011570.1	96	528	1e-148	40S ribosomal protein S4 ; K02987 small subunit ribosomal protein S4e	|Genetic Information Processing; Translation; Ribosome [BR:ko03011];|Genetic Information Processing; Translation; Ribosome [PATH:ko03010-Map:ko03010];|	|IPR000876:Ribosomal protein S4e|IPR002942:RNA-binding S4|IPR005824:KOW|IPR013843:Ribosomal protein S4e, N-terminal|IPR013844:Ribosomal protein S4e, N-terminal and RNA-binding|IPR013845:Ribosomal protein S4e, central|	|GO:0005622:intracellular|GO:0005840:ribosome|	|GO:0003723:RNA binding|GO:0003735:structural constituent of ribosome|	|GO:0006412:translation|
XLOC_000775	CCON0000096802.1[-]462406-474468	Known	Sj_000543|CNUS0000095926.1	1	CNUS0000095926.1	Equal	2	SjM.730.1,CNUS0000095926.1	3-Extend:ADS:AAS:ES:ES:5-Extend,Equal	OK	62.5377	186.351	1.57522	0.021823	0.103065	no	smm:Smp_011660.1	78	191	2e-47	protein kinase		|IPR013543:Calcium/calmodulin dependent protein kinase II, association-domain|IPR015742:Calcium/calmodulin-dependent protein kinase II isoform|
XLOC_000776	CCON0000096802.1[.]17444-18706	Novel	-	1	SjF.550.1		2	SjM.708.1,SjM.707.1		OK	15.8998	24.6222	0.630952	0.413194	0.651856	no
XLOC_000777	CCON0000096802.1[.]55676-56165	Novel	-	0	-		1	SjM.709.1		OK	0	5.97339	1.79769e+308	0.0188177	0.0955124	no
XLOC_000778	CCON0000096802.1[.]59415-59842	Novel	-	0	-		1	SjM.711.1		OK	6.06651	27.4485	2.17779	0.0354244	0.144345	no
XLOC_000779	CCON0000096802.1[.]126916-128046	Novel	-	1	SjF.552.1		0	-		OK	6.74165	0	-1.79769e+308	0.00883836	0.0663032	no
XLOC_000780	CCON0000096802.1[.]147772-148439	Novel	-	0	-		1	SjM.719.1		OK	0	1.83584	1.79769e+308	0.0668907	0.217976	no
XLOC_000781	CCON0000096802.1[.]161428-162123	Novel	-	0	-		1	SjM.720.1		OK	2.00978	3.53206	0.813475	0.478569	0.708874	no
XLOC_000782	CCON0000096802.1[.]163291-163958	Novel	-	1	SjF.565.1		0	-		OK	7.9026	7.48043	-0.0792053	0.930219	0.971774	no
XLOC_000783	CCON0000096802.1[.]166305-167453	Novel	-	1	SjF.553.1		1	SjM.714.1		OK	4.51026	4.38755	-0.0397949	0.96398	0.98568	no
XLOC_000784	CCON0000096802.1[.]350300-350831	Novel	-	1	SjF.579.1		1	SjM.735.1		OK	38.9668	13.3734	-1.54288	0.0574875	0.19836	no
XLOC_000785	CCON0000096802.1[.]351013-352104	Novel	-	1	SjF.580.1		0	-		OK	8.31928	3.77187	-1.14118	0.18177	0.404976	no
XLOC_000786	CCON0000096802.1[.]352278-352866	Novel	-	1	SjF.581.1		0	-		OK	9.40971	3.26151	-1.52861	0.12531	0.321426	no
XLOC_000787	CCON0000096802.1[.]352989-354642	Novel	-	1	SjF.582.1		0	-		OK	5.32175	3.09476	-0.782072	0.347221	0.592525	no
XLOC_000788	CCON0000096802.1[.]377124-377674	Novel	-	0	-		1	SjM.740.1		OK	4.00057	9.01896	1.17275	0.269322	0.512057	no
XLOC_000789	CCON0000096802.1[.]392193-392902	Novel	-	0	-		1	SjM.775.1		OK	5.12424	16.9218	1.72348	0.0567014	0.196808	no
XLOC_000790	CCON0000096802.1[.]434892-435169	Novel	-	1	SjF.570.1		1	SjM.783.1		OK	154.583	515.139	1.73658	0.0149224	0.0853425	no
XLOC_000791	CCON0000096802.1[.]439141-440284	Novel	-	1	SjF.571.1		1	SjM.784.1		OK	25.9339	56.1436	1.11429	0.102649	0.286319	no
XLOC_000792	CCON0000096802.1[.]440458-441061	Novel	-	0	-		1	SjM.785.1		OK	2.09089	4.31703	1.04592	0.334685	0.579841	no
XLOC_000793	CCON0000096802.1[.]442009-442723	Novel	-	0	-		1	SjM.786.1		OK	0	3.39925	1.79769e+308	0.0188177	0.0955124	no
XLOC_000794	CCON0000096802.1[.]450101-450698	Novel	-	0	-		1	SjM.787.1		OK	0	5.17751	1.79769e+308	0.0151301	0.0853425	no
XLOC_000795	CCON0000096803.1[+]31689-33455	Known	Sj_000544|CNUS0000095928.1	2	SjF.577.1,SjF.577.2	5-Extend:ADS,ADS:5-Extend	2	SjM.742.1,SjM.742.2	5-Extend:ADS,5-Extend:ADS	OK	124.771	201.2	0.689343	0.0895216	0.262886	no	smm:Smp_123440.2	71	147	3e-34	fad oxidoreductase		|IPR006076:FAD dependent oxidoreductase|		|GO:0016491:oxidoreductase activity|
XLOC_000796	CCON0000096803.1[+]39224-43491	Known	Sj_000545|CNUS0000095930.1	2	SjF.583.1,SjF.583.2	5-Extend,5-Extend:ES:ES:3-Extend	1	SjM.744.1	5-Extend:3-Extend	OK	251.999	195.863	-0.363576	0.440691	0.676677	no	smm:Smp_034400	90	365	1e-100	adaptor-related protein complex ; K12399 AP-3 complex subunit sigma	|Cellular Processes; Transport and Catabolism; Lysosome [PATH:ko04142-Map:ko04142];|	|IPR000804:Clathrin adaptor, sigma subunit/coatomer, zeta subunit|IPR011012:Longin-like|	|GO:0030117:membrane coat|	|GO:0005515:protein binding|GO:0008565:protein transporter activity|	|GO:0006461:protein complex assembly|GO:0006810:transport|GO:0006886:intracellular protein transport|GO:0016192:vesicle-mediated transport|
XLOC_000797	CCON0000096803.1[+]113418-126190	Known	Sj_000546|CNUS0000095932.1	1	SjF.585.1	5-Extend:AAS:AAS:3-Extend	1	SjM.748.1	5-Extend:AAS:AAS:3-Extend	OK	22.6928	29.6641	0.38648	0.532806	0.749579	no	smm:Smp_140760	38	368	1e-99	hypothetical protein
XLOC_000798	CCON0000096803.1[+]132079-204006	Known	Sj_000547|CNUS0000095933.1	3	SjF.589.2,SjF.589.1,SjF.589.4	AAS:ADS,EN:AAS:3-Extend,EN:ADS	2	SjM.752.2,SjM.752.3	EN:EN:AAS:3-Extend,AAS:ADS	OK	13.9285	16.6199	0.254871	0.442166	0.677952	no	smm:Smp_140750	47	793	0	hypothetical protein
XLOC_000799	CCON0000096803.1[+]364333-365102	Known	Sj_000548|CNUS0000095939.1	2	SjF.593.1,CNUS0000095939.1	ADS:IR:5-Extend,Equal	2	SjM.757.1,CNUS0000095939.1	ADS:IR:5-Extend,Equal	OK	332.53	220.915	-0.589998	0.215742	0.449726	no	smm:Smp_068420	100	208	7e-53	small nuclear ribonucleoprotein SM-D3 ; K11088 small nuclear ribonucleoprotein D3	|Genetic Information Processing; Replication and Repair; DNA replication proteins [BR:ko03032];|Genetic Information Processing; Transcription; Spliceosome [BR:ko03041];|Genetic Information Processing; Transcription; Spliceosome [PATH:ko03040-Map:ko03040];|Human Diseases; Immune System Diseases; Systemic lupus erythematosus [PATH:ko05322-Map:ko05322];|	|IPR001163:Like-Sm ribonucleoprotein, core|IPR006649:Like-Sm ribonucleoprotein, eukaryotic and archaea-type, core|IPR010920:Like-Sm ribonucleoprotein-related, core|	|GO:0030529:ribonucleoprotein complex|		|GO:0016071:mRNA metabolic process|
XLOC_000800	CCON0000096803.1[+]384913-390143	Known	Sj_000549|CNUS0000095941.1	1	SjF.595.1	5-Extend:3-Extend	1	SjM.759.1	5-Extend:3-Extend	OK	193.197	155.423	-0.313875	0.603099	0.797494	no	smm:Smp_066740	75	271	1e-71	mitochondrial 60S ribosomal protein L7/L12		|IPR008932:Ribosomal protein L7/L12, oligomerisation|IPR013823:Ribosomal protein L7/L12, C-terminal|IPR014719:Ribosomal protein L7/L12, C-terminal/adaptor protein ClpS-like|IPR015607:Ribosomal protein L12, mitochondrial|	|GO:0005622:intracellular|GO:0005840:ribosome|	|GO:0003735:structural constituent of ribosome|	|GO:0006412:translation|
XLOC_000801	CCON0000096803.1[+]418126-419948	Known	Sj_000550|CNUS0000095943.1	1	CNUS0000095943.1	Equal	2	CNUS0000095943.1,SjM.762.2	Equal,AAS:3-Extend	OK	3119.06	6712.13	1.10566	0.0791133	0.242234	no
XLOC_000802	CCON0000096803.1[+]457104-460072	Known	Sj_000551|CNUS0000095944.1	4	SjF.601.1,SjF.602.1,CNUS0000095944.1,SjF.601.3	IR:5-Extend:3-Extend,ADS:IR:5-Extend,Equal,IR:3-Extend	3	SjM.766.1,CNUS0000095944.1,SjM.766.3	IR:5-Extend:3-Extend,Equal,IR:3-Extend	OK	162.766	109.83	-0.567524	0.0456021	0.169729	no	smm:Smp_066630.1	96	884	0	eukaryotic peptide chain release factor subunit ; K03265 peptide chain release factor eRF subunit 1	|Genetic Information Processing; Translation; Translation factors [BR:ko03012];|Genetic Information Processing; Translation; mRNA surveillance pathway [PATH:ko03015-Map:ko03015];|	|IPR004403:Peptide chain release factor eRF/aRF subunit 1|IPR005140:eRF1 domain 1|IPR005141:eRF1 domain 2|IPR005142:eRF1 domain 3|	|GO:0005737:cytoplasm|	|GO:0016149:translation release factor activity, codon specific|	|GO:0006415:translational termination|
XLOC_000803	CCON0000096803.1[+]479047-485829	Known	Sj_000552|CNUS0000095945.1	2	SjF.598.1,SjF.598.2	5-Extend:ADS,5-Extend:3-Extend	3	SjM.767.1,SjM.767.2,SjM.767.3	5-Extend:ADS,5-Extend:ADS,5-Extend:3-Extend	OK	281.667	134.36	-1.06788	0.0209471	0.100179	no	smm:Smp_066610.1	82	247	1e-64	hypothetical protein		|IPR008560:Protein of unknown function DUF842, eukaryotic|
XLOC_000804	CCON0000096803.1[+]529376-541766	Known	Sj_000553|CNUS0000095948.1	3	SjF.600.1,SjF.600.2,CNUS0000095948.1	5-Extend:ES:3-Extend,5-Extend:IR:3-Extend,Equal	1	CNUS0000095948.1	Equal	OK	75.5298	67.6	-0.160022	0.718903	0.864926	no	smm:Smp_123040	69	329	7e-89	hypothetical protein		|IPR001841:Zinc finger, RING-type|IPR013083:Zinc finger, RING/FYVE/PHD-type|		|GO:0005515:protein binding|GO:0008270:zinc ion binding|
XLOC_000805	CCON0000096803.1[+]682860-707473	Known	Sj_000554|CNUS0000095953.1	1	SjF.612.2	ADS:3-Extend	2	SjM.790.1,SjM.790.2	IR:5-Extend:ADS:3-Extend,ADS:3-Extend	OK	156.362	151.19	-0.0485221	0.934427	0.973653	no	smm:Smp_123010	62	805	0	cationic amino acid transporter		|IPR002293:Amino acid/polyamine transporter I|IPR004841:Amino acid permease-associated region|IPR015606:Cationic amino acid transporter|	|GO:0016020:membrane|	|GO:0015171:amino acid transmembrane transporter activity|	|GO:0006810:transport|GO:0006865:amino acid transport|
XLOC_000806	CCON0000096803.1[+]900697-919865	Known	Sj_000555|CNUS0000095957.1	3	SjF.620.1,SjF.621.1,SjF.620.3	5-Extend,EN,EN:EN	4	SjM.802.1,SjM.802.2,SjM.803.1,SjM.802.4	5-Extend,5-Extend,ADS,EN	OK	47.0307	46.8626	-0.00516607	0.987972	0.994204	no	smm:Smp_122960.1	67	720	0	ubiquitin-specific peptidase 30 (C19 family) ; K11851 ubiquitin carboxyl-terminal hydrolase 30 [EC:3.1.2.15]	|Genetic Information Processing; Folding, Sorting and Degradation; Ubiquitin system [BR:ko04121];|Metabolism; Enzyme Families; Peptidases [BR:ko01002];|	|IPR001394:Peptidase C19, ubiquitin carboxyl-terminal hydrolase 2|		|GO:0004221:ubiquitin thiolesterase activity|	|GO:0006511:ubiquitin-dependent protein catabolic process|
XLOC_000807	CCON0000096803.1[+]968409-1002175	Known	Sj_000556|CNUS0000095959.1	1	CNUS0000095959.1	Equal	2	SjM.795.1,CNUS0000095959.1	5-Extend:ES,Equal	OK	4.2506	15.3421	1.85176	0.00891608	0.0667306	no	smm:Smp_122950	56	236	1e-60	hypothetical protein
XLOC_000808	CCON0000096803.1[+]1005096-1017467	Novel	-	1	SjF.611.1		1	SjM.796.1		OK	13.044	29.4094	1.17289	0.163898	0.378739	no
XLOC_000809	CCON0000096803.1[-]2302-7076	Novel	-	2	SjF.574.1,SjF.573.1		1	SjM.733.1		OK	42.418	15.5862	-1.4444	0.0201532	0.0989505	no
XLOC_000810	CCON0000096803.1[-]9199-27837	Known	Sj_000557|CNUS0000095927.1	2	SjF.575.2,SjF.575.1	3-Extend:ES:AAS,3-Extend:ES:5-Extend	1	SjM.741.1	3-Extend:ES:5-Extend	OK	44.5859	39.2731	-0.183044	0.729327	0.869484	no	smm:Smp_123530	72	154	1e-36	rna methyltransferase-related		|IPR000668:Peptidase C1A, papain C-terminal|IPR001537:tRNA/rRNA methyltransferase, SpoU|		|GO:0003723:RNA binding|GO:0008173:RNA methyltransferase activity|GO:0008234:cysteine-type peptidase activity|	|GO:0006396:RNA processing|GO:0006508:proteolysis|
XLOC_000811	CCON0000096803.1[-]35194-35394	Known	Sj_000558|CNUS0000095929.1	1	CNUS0000095929.1	Equal	1	CNUS0000095929.1	Equal	OK	2120.86	8446.26	1.99367	0.00304027	0.0349929	yes	smm:Smp_034410.3	67	87.4	3e-16	cathepsin F (C01 family)
XLOC_000812	CCON0000096803.1[-]53076-98404	Known	Sj_000559|CNUS0000095931.1	2	SjF.584.1,SjF.584.2	3-Extend:EN:5-Extend,3-Extend:ES:EN:EN:5-Extend	3	SjM.745.2,SjM.745.1,SjM.745.3	3-Extend:EN:ES:EN,3-Extend:ES:EN:EN:5-Extend,3-Extend:EN:5-Extend	OK	14.01	34.5088	1.3005	0.0040397	0.0414977	yes	smm:Smp_140770	77	1030	0	protein phosphatase-7		|IPR000048:IQ calmodulin-binding region|IPR002048:Calcium-binding EF-hand|IPR004843:Metallophosphoesterase|IPR006186:Serine/threonine-specific protein phosphatase and bis(5-nucleosyl)-tetraphosphatase|IPR011992:EF-Hand type|IPR013235:Serine/threonine phosphatase, PPP5|		|GO:0005509:calcium ion binding|GO:0016787:hydrolase activity|
XLOC_000813	CCON0000096803.1[-]236536-237535	Known	Sj_000560|CNUS0000095934.1	1	CNUS0000095934.1	Equal	1	SjM.746.1	3-Extend:IR:5-Extend	OK	149.026	325.775	1.12831	0.0720534	0.2278	no	smm:Smp_034420.2	53	160	3e-38	hypothetical protein		|IPR000010:Proteinase inhibitor I25, cystatin|		|GO:0004869:cysteine protease inhibitor activity|
XLOC_000814	CCON0000096803.1[-]250931-263732	Known	Sj_000561|CNUS0000095935.1	1	SjF.590.1	3-Extend:ADS:5-Extend	2	SjM.754.1,SjM.754.2	3-Extend:ADS:5-Extend,3-Extend:ADS:5-Extend	OK	543.167	217.229	-1.32218	0.000166323	0.00424653	yes							|IPR011001:Saposin-like|
XLOC_000815	CCON0000096803.1[-]270838-286817	Known	Sj_000562|CNUS0000095936.1	2	SjF.829.3,SjF.829.2	EN,ES:5-Extend	4	SjM.823.2,SjM.823.1,CNUS0000095936.1,SjM.823.4	3-Extend:EN,3-Extend:ES:5-Extend,Equal,EN:ES:5-Extend	OK	26228.5	11383.7	-1.20416	0.0101556	0.0715412	no	smm:Smp_194910	47	169	4e-41	hypothetical protein		|IPR008139:Saposin B|IPR011001:Saposin-like|
XLOC_000816	CCON0000096803.1[-]294966-331359	Known	Sj_000563|CNUS0000095937.1	1	SjF.591.2	AAS:5-Extend	2	SjM.755.1,SjM.755.3	3-Extend:AAS:5-Extend,ADS	OK	21.944	32.2815	0.556882	0.318054	0.563166	no	smm:Smp_159180	84	479	1e-133	gamma-tubulin complex component 3 (gcp-3)		|IPR007259:Spc97/Spc98|IPR015697:Gamma tubulin complex protein 3|	|GO:0000922:spindle pole|GO:0005815:microtubule organizing center|		|GO:0000226:microtubule cytoskeleton organization and biogenesis|
XLOC_000817	CCON0000096803.1[-]338033-358005	Known	Sj_000564|CNUS0000095938.1	2	CNUS0000095938.1,SjF.592.2	Equal,ADS:IR	2	CNUS0000095938.1,SjM.756.2	Equal,EN:AAS	OK	61.5434	63.1641	0.0375013	0.932822	0.972957	no	smm:Smp_159180	81	546	1e-153	gamma-tubulin complex component 3 (gcp-3)		|IPR007259:Spc97/Spc98|IPR015697:Gamma tubulin complex protein 3|	|GO:0000922:spindle pole|GO:0005815:microtubule organizing center|		|GO:0000226:microtubule cytoskeleton organization and biogenesis|
XLOC_000818	CCON0000096803.1[-]390039-392953	Known	Sj_000566|CNUS0000095942.1	1	CNUS0000095942.1	Equal	1	CNUS0000095942.1	Equal	OK	159.814	133.746	-0.256903	0.727881	0.868817	no	smm:Smp_066730	80	139	4e-32	hypothetical protein ; K11667 INO80 complex subunit C	|Genetic Information Processing; Replication and Repair; Chromosome [BR:ko03036];|	|IPR013272:YL1 nuclear, C-terminal|IPR015797:NUDIX|		|GO:0016787:hydrolase activity|
XLOC_000819	CCON0000096803.1[-]399562-407367	Novel	-	0	-		1	SjM.760.1		OK	1.92887	8.84222	2.19665	0.0240683	0.110479	no
XLOC_000820	CCON0000096803.1[-]407566-410138	Novel	-	0	-		1	SjM.761.1		OK	0	17.774	1.79769e+308	0.0134961	0.0818161	no
XLOC_000821	CCON0000096803.1[-]487900-489631	Known	Sj_000567|CNUS0000095946.1	1	SjF.597.2	5-Extend	2	CNUS0000095946.1,SjM.768.2	Equal,IR:5-Extend	OK	180.138	190.784	0.0828385	0.889264	0.952741	no	smm:Smp_066620	80	317	2e-85	mitochondrial ribosomal protein S25		|IPR007741:Mitochondrial ribosome|
XLOC_000822	CCON0000096803.1[-]502122-521954	Known	Sj_000568|CNUS0000095947.1	2	SjF.605.1,SjF.605.2	3-Extend:EN,3-Extend:5-Extend	2	SjM.769.1,SjM.769.2	3-Extend:ES:ADS:EN,3-Extend:5-Extend	OK	140.738	103.916	-0.437591	0.324507	0.570095	no	nve:NEMVE_v1g180776	50	578	1e-163	hypothetical protein ; K11204 glutamate--cysteine ligase catalytic subunit [EC:6.3.2.2]	|Metabolism; Metabolism of Other Amino Acids; Glutathione metabolism [PATH:ko00480-Map:ko00480];|	|IPR004308:Glutamate-cysteine ligase catalytic subunit|		|GO:0004357:glutamate-cysteine ligase activity|	|GO:0006750:glutathione biosynthetic process|
XLOC_000823	CCON0000096803.1[-]546585-551316	Known	Sj_000569|CNUS0000095949.1	0	-		1	CNUS0000095949.1	Equal	OK	1.50696	2.2544	0.581095	0.570766	0.776661	no	smm:Smp_001780	67	572	1e-161	hypothetical protein
XLOC_000824	CCON0000096803.1[-]601513-602768	Known	Sj_000570|CNUS0000095950.1	1	CNUS0000095950.1	Equal	1	CNUS0000095950.1	Equal	OK	14.758	32.17	1.12422	0.119786	0.31483	no	smm:Smp_123030	88	752	0	centaurin alpha		|IPR001164:Arf GTPase activating protein|IPR001849:Pleckstrin-like|IPR011993:Pleckstrin homology-type|			|GO:0043087:regulation of GTPase activity|
XLOC_000825	CCON0000096803.1[-]613862-643724	Known	Sj_000571|CNUS0000095951.1	1	SjF.604.2	ES	1	SjM.781.1	3-Extend:ES	OK	5.85498	33.4053	2.51234	0.000262592	0.00603332	yes	smm:Smp_123020	52	585	1e-165	protein serine/threonine kinase		|IPR000223:Peptidase S26A, signal peptidase I|	|GO:0016020:membrane|	|GO:0008236:serine-type peptidase activity|	|GO:0006508:proteolysis|
XLOC_000826	CCON0000096803.1[-]681002-681187	Known	Sj_000572|CNUS0000095952.1	1	CNUS0000095952.1	Equal	1	CNUS0000095952.1	Equal	OK	1240.6	755.647	-0.715259	0.473465	0.70439	no	smm:Smp_036010	68	78.6	1e-13	hypothetical protein		|IPR008521:Protein of unknown function DUF803|
XLOC_000827	CCON0000096803.1[-]785100-818422	Known	Sj_000573|CNUS0000095954.1	1	SjF.606.2	ADS:5-Extend	1	SjM.788.2	ADS:5-Extend	OK	16.3245	20.2761	0.312743	0.61513	0.805915	no	smm:Smp_123000.2	68	1823	0	sno and ski oncogene family		|IPR003380:Transforming protein Ski|IPR009061:Putative DNA binding|IPR010919:SAND-like|IPR014890:c-SKI Smad4 binding|	|GO:0005634:nucleus|	|GO:0000166:nucleotide binding|GO:0005488:binding|GO:0005515:protein binding|
XLOC_000828	CCON0000096803.1[-]871512-880142	Known	Sj_000574|CNUS0000095955.1	1	CNUS0000095955.1	Equal	1	CNUS0000095955.1	Equal	OK	1.42815	15.0198	3.39465	2.32038e-05	0.00090664	yes	smm:Smp_122980	46	403	1e-110	hypothetical protein		|IPR000210:BTB/POZ-like|IPR011333:BTB/POZ fold|IPR013069:BTB/POZ|IPR013089:Kelch related|		|GO:0005515:protein binding|
XLOC_000829	CCON0000096803.1[-]883745-892859	Known	Sj_000575|CNUS0000095956.1	2	SjF.619.1,SjF.619.3	3-Extend:5-Extend,ADS:5-Extend	3	SjM.800.1,SjM.800.2,SjM.800.4	3-Extend:AAS:5-Extend,3-Extend:5-Extend,ADS:5-Extend	OK	76.5748	83.0333	0.11682	0.715256	0.863245	no	smm:Smp_122970	69	692	0	hypothetical protein
XLOC_000830	CCON0000096803.1[-]924035-924703	Known	Sj_000576|CNUS0000095958.1	3	SjF.609.1,CNUS0000095958.1,SjF.610.1	3-Extend,Equal,ADS:IR:5-Extend	3	SjM.793.1,CNUS0000095958.1,SjM.794.1	3-Extend,Equal,ADS:IR:5-Extend	OK	1924.62	2006.93	0.0604162	0.917887	0.966225	no	smm:Smp_001640	62	142	7e-33	vacuolar ATP synthase subunit G		|IPR005124:Vacuolar (H+)-ATPase G subunit|
XLOC_000831	CCON0000096803.1[.]33566-34318	Novel	-	1	SjF.576.1		0	-		OK	7.17297	5.76116	-0.316211	0.726178	0.868117	no
XLOC_000832	CCON0000096803.1[.]113829-114078	Novel	-	0	-		1	SjM.750.1		OK	4.84954	31.071	2.67965	0.212084	0.445784	no
XLOC_000833	CCON0000096803.1[.]114257-114945	Novel	-	0	-		1	SjM.751.1		OK	6.96394	8.14373	0.225787	0.802412	0.909646	no
XLOC_000834	CCON0000096803.1[.]115240-116756	Novel	-	1	SjF.586.1		1	SjM.749.1		OK	12.5814	13.7676	0.129979	0.826117	0.921781	no
XLOC_000835	CCON0000096803.1[.]191430-191630	Novel	-	0	-		1	SjM.753.1		OK	681.938	809.463	0.247325	0.760699	0.887674	no
XLOC_000836	CCON0000096803.1[.]247910-248296	Novel	-	1	SjF.587.1		1	SjM.747.1		OK	36.6722	59.8383	0.706382	0.378849	0.620865	no
XLOC_000837	CCON0000096803.1[.]435228-435397	Novel	-	0	-		1	SjM.763.1		OK	2261.67	4049.13	0.840222	0.436095	0.672003	no
XLOC_000838	CCON0000096803.1[.]443837-444464	Novel	-	1	SjF.596.1		1	SjM.764.1		OK	151.509	49.3178	-1.61922	0.0161222	0.0896286	no
XLOC_000839	CCON0000096803.1[.]445781-447353	Novel	-	1	SjF.599.1		1	SjM.765.1		OK	16.1697	14.1788	-0.189556	0.798416	0.908099	no
XLOC_000840	CCON0000096803.1[.]787760-788991	Novel	-	1	SjF.607.1		1	SjM.789.1		OK	17.7102	19.4091	0.132151	0.858427	0.939959	no
XLOC_000841	CCON0000096803.1[.]789209-789489	Novel	-	1	SjF.608.1		0	-		OK	37.1536	8.9444	-2.05445	0.122334	0.317379	no
XLOC_000842	CCON0000096803.1[.]886614-886935	Novel	-	1	SjF.618.1		0	-		OK	98.7888	44.4627	-1.15175	0.152275	0.363799	no
XLOC_000843	CCON0000096804.1[+]110555-120316	Novel	-	1	SjF.678.1		1	SjM.874.1		OK	126.565	172.876	0.449859	0.46273	0.694323	no
XLOC_000844	CCON0000096804.1[+]196441-205042	Known	Sj_000577|CNUS0000095963.1	4	SjF.682.1,SjF.683.1,SjF.682.2,SjF.682.4	5-Extend,5-Extend,5-Extend:3-Extend,AAS:3-Extend	4	SjM.885.1,SjM.885.2,SjM.886.1,SjM.885.3	5-Extend,5-Extend:3-Extend,5-Extend,5-Extend:3-Extend	OK	75.2595	58.8449	-0.354954	0.424643	0.663519	no	smm:Smp_015220	82	1014	0	transcription initiation factor ; K03129 transcription initiation factor TFIID subunit 4	|Genetic Information Processing; Replication and Repair; Chromosome [BR:ko03036];|Genetic Information Processing; Transcription; Basal transcription factors [PATH:ko03022-Map:ko03022];|Human Diseases; Neurodegenerative Diseases; Huntington's disease [PATH:ko05016-Map:ko05016];|	|IPR003894:TAFH/NHR1|IPR007900:Transcription initiation factor TFIID component TAF4|IPR009072:Histone-fold|	|GO:0005634:nucleus|GO:0005669:transcription factor TFIID complex|	|GO:0003677:DNA binding|GO:0003700:transcription factor activity|GO:0016986:transcription initiation factor activity|	|GO:0006352:transcription initiation|GO:0006355:regulation of transcription, DNA-dependent|
XLOC_000845	CCON0000096804.1[+]315836-319598	Novel	-	0	-		1	SjM.804.1		OK	0.882657	13.4406	3.9286	0.0117235	0.076626	no
XLOC_000846	CCON0000096804.1[+]474514-497220	Known	Sj_000578|CNUS0000095968.1	2	SjF.626.1,CNUS0000095968.1	5-Extend:ADS,Equal	2	SjM.811.1,CNUS0000095968.1	5-Extend,Equal	OK	81.5694	241.521	1.56605	0.100908	0.28327	no	smm:Smp_149530	62	455	1e-126	elongation factor 2 kinase
XLOC_000847	CCON0000096804.1[+]510862-516610	Known	Sj_000579|CNUS0000095970.1	2	SjF.628.1,CNUS0000095970.1	IR:5-Extend,Equal	3	SjM.814.1,SjM.814.2,CNUS0000095970.1	5-Extend:ES,ADS:IR:5-Extend,Equal	OK	290.914	392.252	0.43119	0.542169	0.75663	no	smm:Smp_149540	98	274	1e-72	TATA-binding protein-associated phosphoprotein (dr1)		|IPR003958:Transcription factor CBF/NF-Y/archaeal histone|IPR009072:Histone-fold|	|GO:0005622:intracellular|	|GO:0003677:DNA binding|GO:0043565:sequence-specific DNA binding|
XLOC_000848	CCON0000096804.1[+]686975-691789	Known	Sj_000580|CNUS0000095974.1	1	CNUS0000095974.1	Equal	2	SjM.821.1,CNUS0000095974.1	5-Extend:IR,Equal	OK	1.40511	2.51176	0.838019	0.161456	0.375158	no	smm:Smp_149570	83	186	1e-44	pou3/brn-1		|IPR000327:POU-specific|IPR010982:Lambda repressor-like, DNA-binding|IPR013847:POU|	|GO:0005634:nucleus|	|GO:0003677:DNA binding|GO:0003700:transcription factor activity|	|GO:0006355:regulation of transcription, DNA-dependent|
XLOC_000849	CCON0000096804.1[+]737180-740370	Known	Sj_000582|CNUS0000095976.1	2	CNUS0000095976.1,SjF.635.2	Equal,IR:3-Extend	3	SjM.822.1,SjM.822.3,CNUS0000095976.1	IR:5-Extend,IR,Equal	OK	31.5072	19.1137	-0.721077	0.230026	0.463318	no	smm:Smp_051320	79	410	1e-113	ap endonuclease ; K10771 AP endonuclease 1 [EC:4.2.99.18]	|Genetic Information Processing; Replication and Repair; Base excision repair [PATH:ko03410-Map:ko03410];|Genetic Information Processing; Replication and Repair; DNA repair and recombination proteins [BR:ko03400];|	|IPR000097:AP endonuclease, family 1|IPR004808:Exodeoxyribonuclease III xth|IPR005135:Endonuclease/exonuclease/phosphatase|	|GO:0005622:intracellular|	|GO:0003677:DNA binding|GO:0004518:nuclease activity|GO:0004519:endonuclease activity|	|GO:0006281:DNA repair|
XLOC_000850	CCON0000096804.1[+]792519-818816	Known	Sj_000583|CNUS0000095977.1	1	CNUS0000095977.1	Equal	1	CNUS0000095977.1	Equal	OK	1.15305	7.69405	2.73828	0.0013689	0.020325	yes	smm:Smp_163650	56	283	4e-74	C-terminal pdz ligand of neuronal nitric oxide synthase protein		|IPR006020:Phosphotyrosine interaction region|IPR011993:Pleckstrin homology-type|
XLOC_000851	CCON0000096804.1[+]822800-844566	Known	Sj_000584|CNUS0000095978.1	1	CNUS0000095978.1	Equal	2	CNUS0000095978.1,SjM.824.2	Equal,EN:3-Extend	OK	3.92809	7.66118	0.963738	0.161347	0.37513	no	smm:Smp_163660	69	1124	0	hypothetical protein ; K00939 adenylate kinase [EC:2.7.4.3]	|Metabolism; Nucleotide Metabolism; Purine metabolism [PATH:ko00230-Map:ko00230];|	|IPR000850:Adenylate kinase|IPR007858:Dpy-30|		|GO:0005524:ATP binding|GO:0019205:nucleobase, nucleoside, nucleotide kinase activity|	|GO:0006139:nucleobase, nucleoside, nucleotide and nucleic acid metabolic process|
XLOC_000852	CCON0000096804.1[+]865840-882728	Known	Sj_000585|CNUS0000095980.1	1	SjF.644.1	5-Extend	1	SjM.836.2	5-Extend	OK	795.385	911.263	0.196213	0.761254	0.888032	no	smm:Smp_077090	87	249	4e-65	nitrogen fixation protein nifu		|IPR002871:NIF system FeS cluster assembly, NifU, N-terminal|IPR011339:ISC system FeS cluster assembly, IscU scaffold|		|GO:0005506:iron ion binding|GO:0005515:protein binding|GO:0051536:iron-sulfur cluster binding|	|GO:0016226:iron-sulfur cluster assembly|
XLOC_000853	CCON0000096804.1[+]981982-985414	Novel	-	0	-		1	SjM.842.1		OK	2.13325	3.83521	0.846251	0.43281	0.669036	no
XLOC_000854	CCON0000096804.1[+]986835-987788	Novel	-	0	-		1	SjM.852.1		OK	0	70.6167	1.79769e+308	0.0169474	0.0904394	no
XLOC_000855	CCON0000096804.1[+]994617-1061059	Known	Sj_000587|CNUS0000095982.1	1	SjF.652.1	5-Extend:3-Extend	2	SjM.858.1,SjM.858.3	5-Extend:AAS:3-Extend,EN	OK	703.535	1221.22	0.795631	0.104716	0.289449	no	smm:Smp_163720	46	144	2e-33	endophilin B1		|IPR004148:BAR|	|GO:0005737:cytoplasm|	|GO:0005515:protein binding|
XLOC_000856	CCON0000096804.1[+]1075699-1085927	Known	Sj_000588|CNUS0000095983.1	2	SjF.647.1,CNUS0000095983.1	ADS:5-Extend:AAS,Equal	2	SjM.844.1,SjM.844.3	ADS:5-Extend:AAS:3-Extend,EN:AAS:IR:3-Extend	OK	22.5694	10.4845	-1.1061	0.0889453	0.26183	no	smm:Smp_077180	81	961	0	serine/threonine protein kinase ; K02216 serine/threonine-protein kinase Chk1 [EC:2.7.11.1]	|Cellular Processes; Cell Growth and Death; Cell cycle - yeast [PATH:ko04111-Map:ko04111];|Cellular Processes; Cell Growth and Death; Cell cycle [PATH:ko04110-Map:ko04110];|Cellular Processes; Cell Growth and Death; Meiosis - yeast [PATH:ko04113-Map:ko04113];|Cellular Processes; Cell Growth and Death; p53 signaling pathway [PATH:ko04115-Map:ko04115];|Genetic Information Processing; Replication an…	|IPR000719:Protein kinase, core|IPR001245:Tyrosine protein kinase|IPR002290:Serine/threonine protein kinase|IPR008271:Serine/threonine protein kinase, active site|IPR011009:Protein kinase-like|IPR015729:Serine/threonine protein kinase Checkpoint 1/Hal4|		|GO:0004672:protein kinase activity|GO:0004674:protein serine/threonine kinase activity|GO:0004713:protein-tyrosine kinase activity|GO:0005524:ATP binding|	|GO:0006468:protein amino acid phosphorylation|
XLOC_000857	CCON0000096804.1[+]1138446-1139304	Known	Sj_000589|CNUS0000095986.1	1	CNUS0000095986.1	Equal	0	-		OK	2.00951	7.10348	1.82168	0.408975	0.648594	no	smm:Smp_142220	74	167	3e-40	apobec-1 complementation factor		|IPR000504:RNA recognition motif, RNP-1|		|GO:0003676:nucleic acid binding|
XLOC_000858	CCON0000096804.1[-]83196-98046	Novel	-	1	SjF.674.1		0	-		OK	56.8104	70.9349	0.320342	0.698362	0.854503	no
XLOC_000859	CCON0000096804.1[-]160724-162764	Novel	-	0	-		1	SjM.878.1		OK	494.015	1182.15	1.25879	0.155874	0.369255	no
XLOC_000860	CCON0000096804.1[-]172049-185480	Known-Merged	Sj_000591|CNUS0000095961.1,Sj_000592|CNUS0000095962.1	4	CNUS0000095961.1,SjF.680.1,SjF.680.5,SjF.680.4	Equal,ES:ADS,AAS:IR:ES:5-Extend,IR:ES:5-Extend	4	SjM.879.1,CNUS0000095961.1,SjM.881.1,SjM.880.1	AAS:3-Extend,Equal,ES:ADS:AAS:IR:ES:5-Extend,IR	OK	62.2707	41.6802	-0.579192	0.196947	0.424604	no	smm:Smp_024240	63	196	4e-49	rcc1-related guanine nucleotide exchange factor		|IPR000408:Regulator of chromosome condensation, RCC1|IPR009091:Regulator of chromosome condensation/beta-lactamase-inhibitor protein II|
XLOC_000861	CCON0000096804.1[-]205465-297138	Known	Sj_000593|CNUS0000095964.1	3	SjF.676.3,SjF.676.2,SjF.677.1	3-Extend:EN,3-Extend:IR,IR:3-Extend	1	SjM.873.2	3-Extend:IR	OK	53.3954	66.4574	0.315714	0.338705	0.583565	no	smm:Smp_130440	63	1840	0	hypothetical protein		|IPR001781:Zinc finger, LIM-type|IPR002938:Monooxygenase, FAD-binding|IPR003042:Aromatic-ring hydroxylase|		|GO:0004497:monooxygenase activity|GO:0008270:zinc ion binding|GO:0016491:oxidoreductase activity|	|GO:0006118:electron transport|GO:0006725:aromatic compound metabolic process|GO:0008152:metabolic process|
XLOC_000862	CCON0000096804.1[-]323885-347548	Known	Sj_000594|CNUS0000095965.1	2	SjF.622.1,CNUS0000095965.1	3-Extend:IR:5-Extend,Equal	2	SjM.805.1,CNUS0000095965.1	3-Extend:IR:5-Extend,Equal	OK	41.3179	44.8938	0.11975	0.755977	0.885399	no	smm:Smp_130460	82	1315	0	hypothetical protein		|IPR007265:Sec34-like protein|	|GO:0005801:cis-Golgi network|GO:0016020:membrane|		|GO:0006886:intracellular protein transport|
XLOC_000863	CCON0000096804.1[-]352962-353357	Known	Sj_000595|CNUS0000107777.1	0	-		1	CNUS0000107777.1	Equal	NOTEST	0	0.794281	1.79769e+308	0.158655	1	no
XLOC_000864	CCON0000096804.1[-]362227-411266	Known	Sj_000596|CNUS0000095966.1	1	SjF.624.2	ADS:IR:IR:5-Extend	1	SjM.806.2	ADS:IR:5-Extend	FAIL	11.4723	11.3783	0	1	1	no	smm:Smp_130470	71	3523	0	hypothetical protein ; K14437 chromodomain-helicase-DNA-binding protein 7 [EC:3.6.4.12]	|Genetic Information Processing; Replication and Repair; Chromosome [BR:ko03036];|	|IPR000330:SNF2-related|IPR000953:Chromo|IPR001650:DNA/RNA helicase, C-terminal|IPR006576:BRK|IPR014001:DEAD-like helicase, N-terminal|IPR014021:Helicase, superfamily 1 and 2, ATP-binding|	|GO:0000785:chromatin|GO:0005634:nucleus|	|GO:0003676:nucleic acid binding|GO:0003677:DNA binding|GO:0003682:chromatin binding|GO:0004386:helicase activity|GO:0005524:ATP binding|	|GO:0006333:chromatin assembly or disassembly|
XLOC_000865	CCON0000096804.1[-]428831-456375	Known	Sj_000597|CNUS0000095967.1	2	SjF.627.1,SjF.627.2	3-Extend:EN,3-Extend:AAS	3	SjM.810.1,SjM.810.2,CNUS0000095967.1	3-Extend:EN,3-Extend:AAS:5-Extend,Equal	OK	72.8207	80.7098	0.148395	0.691484	0.851166	no	smm:Smp_130480	83	700	0	TBC1 domain family member 15		|IPR000195:RabGAP/TBC|	|GO:0005622:intracellular|	|GO:0005097:Rab GTPase activator activity|	|GO:0032313:regulation of Rab GTPase activity|
XLOC_000866	CCON0000096804.1[-]502709-504020	Known	Sj_000598|CNUS0000095969.1	3	SjF.632.1,CNUS0000095969.1,SjF.632.3	3-Extend:IR,Equal,ADS:IR:5-Extend	2	SjM.813.1,CNUS0000095969.1	3-Extend:AAS:5-Extend,Equal	OK	1676.57	759.792	-1.14183	0.0229465	0.106668	no	smm:Smp_051260	92	481	1e-134	60S ribosomal protein L8 ; K02938 large subunit ribosomal protein L8e	|Genetic Information Processing; Translation; Ribosome [BR:ko03011];|Genetic Information Processing; Translation; Ribosome [PATH:ko03010-Map:ko03010];|	|IPR002171:Ribosomal protein L2|IPR008991:Translation protein SH3-like|IPR012340:Nucleic acid-binding, OB-fold|IPR014726:Ribosomal protein L2, domain 3|	|GO:0005622:intracellular|GO:0005840:ribosome|	|GO:0003735:structural constituent of ribosome|	|GO:0006412:translation|
XLOC_000867	CCON0000096804.1[-]516739-538305	Known	Sj_000599|CNUS0000095971.1	4	CNUS0000095971.1,SjF.629.2,SjF.629.3,SjF.629.4	Equal,AAS:AAS,EN:5-Extend,ADS:EN:5-Extend	3	SjM.815.3,SjM.815.1,SjM.815.2	AAS:EN,EN:5-Extend,AAS:ADS:EN:5-Extend	OK	44.6235	39.7654	-0.16629	0.616719	0.806395	no	smm:Smp_051280	55	791	0	smg-7 (suppressor with morphological effect on genitalia protein 7)
XLOC_000868	CCON0000096804.1[-]586679-591784	Novel	-	0	-		1	SjM.818.1		OK	1.06545	5.98232	2.48924	0.0143542	0.0843334	no
XLOC_000869	CCON0000096804.1[-]606391-622756	Known	Sj_000600|CNUS0000095972.1	3	SjF.633.2,SjF.633.4,SjF.633.3	5-Extend,EN:ADS:5-Extend,EN:ADS:IR:5-Extend	2	CNUS0000095972.1,SjM.820.2	Equal,EN:ADS:IR:5-Extend	OK	91.4453	77.2762	-0.242886	0.44772	0.682937	no	smm:Smp_051300	83	468	1e-130	tar DNA-binding protein		|IPR000504:RNA recognition motif, RNP-1|IPR012677:Nucleotide-binding, alpha-beta plait|		|GO:0000166:nucleotide binding|GO:0003676:nucleic acid binding|
XLOC_000870	CCON0000096804.1[-]639032-640550	Known	Sj_000601|CNUS0000095973.1	1	CNUS0000095973.1	Equal	1	CNUS0000095973.1	Equal	OK	174.22	114.539	-0.605072	0.32091	0.566042	no	smm:Smp_064510	90	452	1e-125	rna-binding protein nob1 ; K11883 RNA-binding protein NOB1	|Genetic Information Processing; Folding, Sorting and Degradation; Proteasome [BR:ko03051];|Genetic Information Processing; Translation; Ribosome Biogenesis [BR:ko03009];|Genetic Information Processing; Translation; Ribosome biogenesis in eukaryotes [PATH:ko03008-Map:ko03008];|	|IPR014881:Nin one binding (NOB1) Zn-ribbon like|
XLOC_000871	CCON0000096804.1[-]850014-855132	Known	Sj_000602|CNUS0000095979.1	3	CNUS0000095979.1,SjF.636.2,SjF.636.3	Equal,AAS:IR:5-Extend,AAS:5-Extend	2	SjM.825.1,CNUS0000095979.1	3-Extend:IR:5-Extend,Equal	OK	125.771	106.19	-0.24415	0.507416	0.730246	no	smm:Smp_077070	76	286	6e-76	hypothetical protein		|IPR001950:Translation initiation factor SUI1|IPR005873:Density-regulated protein DRP1|		|GO:0003743:translation initiation factor activity|	|GO:0006413:translational initiation|
XLOC_000872	CCON0000096804.1[-]916620-925527	Novel	-	1	SjF.640.1		1	SjM.832.1		OK	29.961	72.3083	1.27107	0.0416651	0.160358	no
XLOC_000873	CCON0000096804.1[-]1087950-1117566	Known	Sj_000603|CNUS0000095984.1	2	SjF.649.2,SjF.649.3	IR:EN:5-Extend,IR:5-Extend	1	SjM.845.1	3-Extend:IR:EN:5-Extend	OK	14.2703	13.7425	-0.0543632	0.917828	0.966225	no	smm:Smp_163730	72	761	0	rhoptry protein
XLOC_000874	CCON0000096804.1[-]1122118-1177980	Known-Merged	Sj_000604|CNUS0000095985.1,Sj_000605|CNUS0000095987.1	2	CNUS0000095987.1,SjF.650.1	Equal,3-Extend:ES	4	SjM.846.2,SjM.846.3,SjM.846.1,SjM.846.6	3-Extend:ADS:AAS:AAS,3-Extend:ADS:ES:AAS,3-Extend:ADS:AAS:ES:EN:ES,AAS	OK	6.83796	23.2088	1.76304	0.000359923	0.0075926	yes	smm:Smp_163730	63	226	3e-57	rhoptry protein
XLOC_000875	CCON0000096804.1[.]74130-75805	Novel	-	2	SjF.615.1,SjF.614.1		2	SjM.797.1,SjM.798.1		OK	27.2772	34.6547	0.345354	0.520681	0.740454	no
XLOC_000876	CCON0000096804.1[.]75945-78829	Novel	-	2	SjF.616.1,SjF.617.1		1	SjM.799.1		OK	27.5964	42.073	0.608417	0.319462	0.564452	no
XLOC_000877	CCON0000096804.1[.]125221-126479	Novel	-	1	SjF.679.1		1	SjM.876.1		OK	135.699	106.261	-0.352802	0.702077	0.856636	no
XLOC_000878	CCON0000096804.1[.]126802-128299	Novel	-	0	-		1	SjM.877.1		OK	1.98384	2.3489	0.243689	0.797302	0.907624	no
XLOC_000879	CCON0000096804.1[.]176083-177238	Novel	-	0	-		1	SjM.882.1		OK	1.81858	4.5835	1.33364	0.174456	0.394072	no
XLOC_000880	CCON0000096804.1[.]178148-179221	Novel	-	0	-		1	SjM.883.1		OK	2.64981	3.71115	0.485975	0.611672	0.804038	no
XLOC_000881	CCON0000096804.1[.]181525-182247	Novel	-	0	-		1	SjM.884.1		OK	4.39636	3.08418	-0.511424	0.613057	0.804677	no
XLOC_000882	CCON0000096804.1[.]364574-365282	Novel	-	1	SjF.625.1		1	SjM.807.1		OK	15.0074	15.0055	-0.000182464	0.999821	0.99992	no
XLOC_000883	CCON0000096804.1[.]426384-428660	Novel	-	1	SjF.623.1		2	SjM.809.1,SjM.808.1		OK	7.1163	7.16331	0.0095005	0.99012	0.995432	no
XLOC_000884	CCON0000096804.1[.]501315-501433	Novel	-	0	-		1	SjM.812.1		OK	0	11071.6	1.79769e+308	0.0206134	0.0989505	no
XLOC_000885	CCON0000096804.1[.]544552-544875	Novel	-	0	-		1	SjM.816.1		OK	6.47202	25.8316	1.99685	0.053179	0.187386	no
XLOC_000886	CCON0000096804.1[.]554699-555252	Novel	-	1	SjF.630.1		1	SjM.817.1		OK	13.478	18.7655	0.477471	0.574762	0.778803	no
XLOC_000887	CCON0000096804.1[.]601741-602269	Novel	-	1	SjF.631.1		1	SjM.819.1		OK	56.357	79.441	0.495291	0.49385	0.720927	no
XLOC_000888	CCON0000096804.1[.]853092-854191	Novel	-	1	SjF.637.1		0	-		LOWDATA	7.46973	9.14044	0.291207	1	1	no
XLOC_000889	CCON0000096804.1[.]854327-855062	Novel	-	1	SjF.638.1		0	-		LOWDATA	16.9578	7.42167	-1.19213	1	1	no
XLOC_000890	CCON0000096804.1[.]855270-855486	Novel	-	0	-		1	SjM.826.1		OK	32.1456	72.5492	1.17434	0.278735	0.520626	no
XLOC_000891	CCON0000096804.1[.]883988-884796	Novel	-	0	-		1	SjM.827.1		OK	1.86387	2.61876	0.490583	0.664571	0.835913	no
XLOC_000892	CCON0000096804.1[.]914638-915073	Novel	-	0	-		1	SjM.829.1		OK	7.0427	45.7908	2.70086	0.00502147	0.0476521	yes
XLOC_000893	CCON0000096804.1[.]915195-915526	Novel	-	0	-		1	SjM.830.1		OK	16.2842	24.3474	0.580295	0.546423	0.759765	no
XLOC_000894	CCON0000096804.1[.]915607-916272	Novel	-	1	SjF.639.1		1	SjM.831.1		OK	35.0294	55.2019	0.656151	0.372532	0.615951	no
XLOC_000895	CCON0000096804.1[.]925630-926630	Novel	-	1	SjF.641.1		1	SjM.833.1		OK	6.75617	14.9743	1.14821	0.161411	0.375158	no
XLOC_000896	CCON0000096804.1[.]926687-930815	Novel	-	2	SjF.643.1,SjF.642.1		1	SjM.834.1		OK	4.17115	9.0591	1.11892	0.116852	0.310928	no
XLOC_000897	CCON0000096804.1[.]973953-974350	Novel	-	0	-		1	SjM.835.1		OK	1.38861	11.0116	2.98731	0.0596949	0.203179	no
XLOC_000898	CCON0000096804.1[.]975233-975945	Novel	-	0	-		1	SjM.837.1		OK	0.551576	3.10211	2.49162	0.120915	0.315438	no
XLOC_000899	CCON0000096804.1[.]977415-978172	Novel	-	0	-		1	SjM.838.1		OK	0	5.71019	1.79769e+308	0.00962064	0.0694241	no
XLOC_000900	CCON0000096804.1[.]978251-978694	Novel	-	0	-		1	SjM.839.1		OK	3.41027	10.9224	1.67934	0.108868	0.297434	no
XLOC_000901	CCON0000096804.1[.]979319-980367	Novel	-	0	-		1	SjM.840.1		OK	1.34283	4.71158	1.81094	0.089423	0.262721	no
XLOC_000902	CCON0000096804.1[.]980702-981761	Novel	-	0	-		1	SjM.841.1		OK	1.6573	3.90752	1.23742	0.242754	0.480135	no
XLOC_000903	CCON0000096804.1[.]985635-986700	Novel	-	0	-		1	SjM.843.1		OK	0.658378	6.46778	3.29628	0.00489068	0.0468364	yes
XLOC_000904	CCON0000096804.1[.]988143-988698	Novel	-	0	-		1	SjM.853.1		OK	1.57697	7.99804	2.34249	0.0503304	0.181653	no
XLOC_000905	CCON0000096804.1[.]989181-990111	Novel	-	0	-		1	SjM.854.1		OK	1.1676	12.8969	3.46541	0.000509061	0.00972861	yes
XLOC_000906	CCON0000096804.1[.]990605-991802	Novel	-	0	-		1	SjM.855.1		OK	2.28848	10.5947	2.21087	0.0162458	0.0901082	no
XLOC_000907	CCON0000096804.1[.]992811-993710	Novel	-	0	-		1	SjM.856.1		OK	1.21862	11.6369	3.25539	0.00115505	0.0181111	yes
XLOC_000908	CCON0000096804.1[.]997954-998197	Novel	-	0	-		1	SjM.862.1		OK	0	44.1234	1.79769e+308	0.014343	0.0843334	no
XLOC_000909	CCON0000096804.1[.]1087948-1088448	Novel	-	1	SjF.648.1		0	-		OK	21.4612	21.4895	0.00190701	0.998195	0.999334	no
XLOC_000910	CCON0000096805.1[+]10806-16888	Known	Sj_000606|CNUS0000095988.1	1	CNUS0000095988.1	Equal	1	CNUS0000095988.1	Equal	OK	1.82898	9.35909	2.35533	0.14373	0.350797	no	smm:Smp_155610	98	135	1e-30	Calmodulin-5/6/7/8 (CaM-5/6/7/8)		|IPR002048:Calcium-binding EF-hand|IPR011992:EF-Hand type|		|GO:0005509:calcium ion binding|
XLOC_000911	CCON0000096805.1[+]60757-103048	Known-Merged	Sj_000607|CNUS0000095989.1,Sj_000608|CNUS0000095990.1	2	CNUS0000095990.1,CNUS0000095989.1	Equal,Equal	1	SjM.847.2	ADS	OK	0.700879	2.0842	1.57226	0.0951808	0.273837	no	smm:Smp_155600	69	592	1e-167	cadherin		|IPR002126:Cadherin|IPR015492:Protocadherin gamma|IPR015919:Cadherin-like|	|GO:0016020:membrane|	|GO:0005509:calcium ion binding|	|GO:0007156:homophilic cell adhesion|
XLOC_000912	CCON0000096805.1[+]130190-140288	Known	Sj_000609|CNUS0000095991.1	3	SjF.654.1,SjF.653.1,SjF.653.2	3-Extend,5-Extend:ES:3-Extend,5-Extend:3-Extend	2	SjM.848.1,SjM.849.1	5-Extend,5-Extend:3-Extend	OK	124.881	113.995	-0.131593	0.733902	0.872438	no	smm:Smp_155590	68	314	3e-84	hypothetical protein
XLOC_000913	CCON0000096805.1[+]193558-195138	Known	Sj_000610|CNUS0000095995.1	2	SjF.656.2,SjF.656.3	EN:3-Extend,EN:3-Extend	1	SjM.857.1	ADS:5-Extend	OK	51.7255	61.0853	0.23995	0.634676	0.817793	no	smm:Smp_121600	80	103	5e-21	hypothetical protein
XLOC_000914	CCON0000096805.1[+]304063-311189	Novel	-	0	-		1	SjM.866.1		OK	2.66429	5.50981	1.04825	0.33361	0.578948	no
XLOC_000915	CCON0000096805.1[+]389753-410397	Known	Sj_000611|CNUS0000095999.1	1	SjF.661.1	5-Extend	1	SjM.870.1	5-Extend:IR	OK	83.8706	78.3565	-0.0981122	0.863863	0.941606	no	smm:Smp_194520	79	709	0	myst histone acetyltransferase ; K11308 histone acetyltransferase MYST1 [EC:2.3.1.48]	|Genetic Information Processing; Replication and Repair; Chromosome [BR:ko03036];|	|IPR002717:MOZ/SAS-like protein|IPR011991:Winged helix repressor DNA-binding|
XLOC_000916	CCON0000096805.1[+]476351-477333	Known	Sj_000612|CNUS0000096000.1	0	-		1	CNUS0000096000.1	Equal	NOTEST	0	0.691369	1.79769e+308	0.0416323	1	no	smm:Smp_001190	49	179	2e-43	hypothetical protein		|IPR002126:Cadherin|IPR015919:Cadherin-like|	|GO:0016020:membrane|	|GO:0005509:calcium ion binding|	|GO:0007156:homophilic cell adhesion|
XLOC_000917	CCON0000096805.1[+]677329-719308	Known	Sj_000613|CNUS0000096005.1	3	CNUS0000096005.1,SjF.666.2,SjF.666.3	Equal,IR:ES,EN	3	SjM.875.1,CNUS0000096005.1,SjM.875.3	5-Extend:ES,Equal,EN	OK	17.3191	8.73362	-0.987714	0.0532351	0.187474	no	smm:Smp_137660	64	1038	0	rabkinesin-6		|IPR001752:Kinesin, motor region|	|GO:0005875:microtubule associated complex|	|GO:0003777:microtubule motor activity|GO:0005524:ATP binding|	|GO:0007018:microtubule-based movement|
XLOC_000918	CCON0000096805.1[-]145117-167689	Known	Sj_000614|CNUS0000095992.1	2	SjF.655.2,SjF.655.1	3-Extend:AAS:ES:5-Extend,3-Extend:AAS:ES:5-Extend	2	SjM.850.1,SjM.850.2	3-Extend:AAS:ES:5-Extend,3-Extend:AAS:ES:5-Extend	OK	18.211	13.9324	-0.386368	0.443602	0.679089	no	smm:Smp_194570	80	763	0	hypothetical protein		|IPR001680:WD40 repeat|IPR011046:WD40 repeat-like|IPR015943:WD40/YVTN repeat-like|
XLOC_000919	CCON0000096805.1[-]174716-184316	Known-Merged	Sj_000615|CNUS0000095993.1,Sj_000616|CNUS0000095994.1	1	SjF.657.1	AAS:3-Extend:ADS:AAS:5-Extend	1	SjM.851.1	3-Extend:AAS:ADS:AAS:5-Extend	OK	31.3812	26.8123	-0.227005	0.645387	0.823546	no	smm:Smp_194560	51	76.3	7e-13	Small VCP/p97-interacting protein ; K14014 small VCP/p97-interacting protein	|Genetic Information Processing; Folding, Sorting and Degradation; Protein processing in endoplasmic reticulum [PATH:ko04141-Map:ko04141];|
XLOC_000920	CCON0000096805.1[-]327003-337475	Known	Sj_000617|CNUS0000095996.1	2	SjF.658.2,SjF.658.3	ADS:5-Extend,EN:5-Extend	2	SjM.867.1,SjM.867.3	3-Extend:ADS:5-Extend,EN:ES:5-Extend	OK	13.57	37.3715	1.46152	0.00220802	0.0280944	yes	smm:Smp_121580	44	284	7e-75	hypothetical protein
XLOC_000921	CCON0000096805.1[-]344991-386322	Known-Merged	Sj_000618|CNUS0000095997.1,Sj_000619|CNUS0000095998.1	1	CNUS0000095998.1	Equal	2	SjM.868.2,SjM.868.4	ES:EN:ADS:5-Extend,EN:5-Extend	OK	4.655	30.1771	2.6966	7.69126e-07	5.17271e-05	yes	smm:Smp_194530	74	209	4e-53	hypothetical protein
XLOC_000922	CCON0000096805.1[-]596317-600089	Known	Sj_000620|CNUS0000096001.1	3	SjF.662.1,CNUS0000096001.1,SjF.662.3	3-Extend:AAS,Equal,ADS:AAS	1	SjM.871.1	3-Extend:AAS	OK	30.5355	18.638	-0.712242	0.142409	0.348609	no	smm:Smp_137640	73	317	3e-85	hypothetical protein
XLOC_000923	CCON0000096805.1[-]608908-641056	Known-Merged	Sj_000621|CNUS0000096002.1,Sj_000622|CNUS0000096003.1	3	SjF.665.1,CNUS0000096002.1,CNUS0000096003.1	3-Extend:ES:ADS,Equal,Equal	2	CNUS0000096002.1,SjM.891.2	Equal,ES:ADS	OK	108.854	69.5028	-0.647257	0.0789682	0.241944	no	smm:Smp_137650	83	600	1e-170	hypothetical protein ; K14288 exportin-T	|Genetic Information Processing; Translation; RNA transport [PATH:ko03013-Map:ko03013];|	|IPR001547:Glycoside hydrolase, family 5|		|GO:0004553:hydrolase activity, hydrolyzing O-glycosyl compounds|	|GO:0005975:carbohydrate metabolic process|
XLOC_000924	CCON0000096805.1[-]651900-667665	Known	Sj_000623|CNUS0000096004.1	2	SjF.664.1,CNUS0000096004.1	3-Extend:ES,Equal	2	SjM.872.1,CNUS0000096004.1	3-Extend:AAS,Equal	OK	118.074	53.8928	-1.13153	0.00685878	0.0573357	no	smm:Smp_028730	90	681	0	glucosamine-1-phosphate N-acetyltransferase (EC:2.3.1.157); K00966 mannose-1-phosphate guanylyltransferase [EC:2.7.7.13]	|Metabolism; Carbohydrate Metabolism; Amino sugar and nucleotide sugar metabolism [PATH:ko00520-Map:ko00520];|Metabolism; Carbohydrate Metabolism; Fructose and mannose metabolism [PATH:ko00051-Map:ko00051];|	|IPR001451:Bacterial transferase hexapeptide repeat|IPR005835:Nucleotidyl transferase|IPR011004:Trimeric LpxA-like|		|GO:0008415:acyltransferase activity|GO:0016740:transferase activity|GO:0016779:nucleotidyltransferase activity|	|GO:0009058:biosynthetic process|
XLOC_000925	CCON0000096805.1[-]713244-716123	Novel	-	1	SjF.667.1		0	-		OK	71.5038	2.76031	-4.69511	2.2013e-05	0.000876071	yes
XLOC_000926	CCON0000096805.1[-]720643-782785	Known	Sj_000624|CNUS0000096006.1	1	SjF.668.1	AAS	1	SjM.889.2	AAS	OK	13.0051	1.62061	-3.00447	6.33286e-05	0.00199733	yes	smm:Smp_137670	72	1413	0	calcium-dependent activator protein for secretion		|IPR000008:C2 calcium-dependent membrane targeting|IPR001849:Pleckstrin-like|IPR002223:Proteinase inhibitor I2, Kunitz metazoa|IPR008973:C2 calcium/lipid-binding region, CaLB|IPR010439:Protein of unknown function DUF1041|		|GO:0004867:serine-type endopeptidase inhibitor activity|
XLOC_000927	CCON0000096805.1[.]274757-275115	Novel	-	0	-		1	SjM.860.1		OK	8.54849	15.5373	0.861998	0.424297	0.663247	no
XLOC_000928	CCON0000096805.1[.]345512-346322	Novel	-	0	-		1	SjM.869.1		OK	1.91416	3.6642	0.936785	0.409649	0.64929	no
XLOC_000929	CCON0000096805.1[.]598328-599451	Novel	-	1	SjF.663.1		0	-		LOWDATA	10.4199	4.48039	-1.21764	1	1	no
XLOC_000930	CCON0000096805.1[.]760421-760634	Novel	-	0	-		1	SjM.890.1		OK	211.164	275.616	0.384295	0.652161	0.828587	no
XLOC_000931	CCON0000096806.1[+]7943-71413	Known	Sj_000625|CNUS0000096007.1	5	SjF.670.1,SjF.669.2,SjF.669.1,SjF.669.4,SjF.669.5	EN,ADS:EN:ES:ADS,ADS:EN:ES:3-Extend,EN:3-Extend,AAS:3-Extend	3	SjM.893.1,SjM.893.2,SjM.893.4	5-Extend:ADS:EN:ES:EN:ADS,5-Extend:ADS:EN:ES:EN:3-Extend,AAS:3-Extend	OK	40.3076	57.692	0.517319	0.182333	0.405833	no	smm:Smp_142620	78	480	1e-133	protein kinase ; K12323 atrial natriuretic peptide receptor A [EC:4.6.1.2]	|Metabolism; Nucleotide Metabolism; Purine metabolism [PATH:ko00230-Map:ko00230];|Organismal Systems; Circulatory System; Vascular smooth muscle contraction [PATH:ko04270-Map:ko04270];|	|IPR000719:Protein kinase, core|IPR001054:Adenylyl cyclase class-3/4/guanylyl cyclase|IPR001170:Natriuretic peptide receptor, N-terminal|IPR001245:Tyrosine protein kinase|IPR001828:Extracellular ligand-binding receptor|IPR002290:Serine/threonine protein kinase|IPR011009:Protein kinase-like|	|GO:0016020:membrane|	|GO:0004672:protein kinase activity|GO:0004674:protein serine/threonine kinase activity|GO:0004713:protein-tyrosine kinase activity|GO:0005524:ATP binding|GO:0008528:peptide receptor activity, G-protein coupled|GO:0016849:phosphorus-oxygen lyase activity|	|GO:0006468:protein amino acid phosphorylation|GO:0007242:intracellular signaling cascade|GO:0009190:cyclic nucleotide biosynthetic process|
XLOC_000932	CCON0000096806.1[+]74223-83384	Known	Sj_000626|CNUS0000096008.1	1	CNUS0000096008.1	Equal	1	CNUS0000096008.1	Equal	NOTEST	0.288062	0.969906	1.75147	0.288008	1	no	smm:Smp_142620	70	565	1e-159	protein kinase ; K12323 atrial natriuretic peptide receptor A [EC:4.6.1.2]	|Metabolism; Nucleotide Metabolism; Purine metabolism [PATH:ko00230-Map:ko00230];|Organismal Systems; Circulatory System; Vascular smooth muscle contraction [PATH:ko04270-Map:ko04270];|
XLOC_000933	CCON0000096806.1[+]96442-99529	Novel	-	0	-		2	SjM.892.1,SjM.892.2		OK	4.81507	50.1118	3.37952	0.000467872	0.00911288	yes
XLOC_000934	CCON0000096806.1[+]99992-233255	Known	Sj_000627|CNUS0000096009.1	2	CNUS0000096009.1,SjF.684.2	Equal,AAS	3	CNUS0000096009.1,SjM.914.2,SjM.914.3	Equal,AAS,AAS	OK	153.021	215.26	0.492349	0.25941	0.500284	no	smm:Smp_142630	85	2653	0	talin 2 ; K06271 talin	|Cellular Processes; Cell Communication; Focal adhesion [PATH:ko04510-Map:ko04510];|	|IPR000299:Band 4.1, N-terminal|IPR002558:I/LWEQ|IPR011993:Pleckstrin homology-type|IPR014352:FERM-type 3-helical bundle|IPR015009:Vinculin Binding Site|IPR015224:Talin, central|IPR015710:Talin related|IPR015711:Talin|	|GO:0001726:ruffle|GO:0005856:cytoskeleton|GO:0005925:focal adhesion|	|GO:0003779:actin binding|GO:0005200:structural constituent of cytoskeleton|GO:0005488:binding|GO:0005515:protein binding|	|GO:0007016:cytoskeletal anchoring|
XLOC_000935	CCON0000096806.1[+]340228-355170	Known	Sj_000628|CNUS0000096012.1	2	SjF.681.1,CNUS0000096012.1	5-Extend:ES:ES:AAS,Equal	2	SjM.897.1,SjM.897.2	5-Extend:ADS:ES:ES:AAS,5-Extend:ES:ES:AAS	OK	21.9637	47.1564	1.10234	0.0338912	0.140289	no	smm:Smp_142670	73	281	3e-74	hypothetical protein
XLOC_000936	CCON0000096806.1[+]376159-380683	Known	Sj_000629|CNUS0000107778.1	2	SjF.693.1,SjF.693.2	5-Extend:IR:3-Extend,IR:5-Extend:3-Extend	2	SjM.905.1,SjM.905.2	5-Extend:IR:3-Extend,5-Extend:IR:3-Extend	OK	165.109	66.2265	-1.31794	0.00144996	0.0211224	yes	smm:Smp_084620	62	139	5e-32	hypothetical protein		|IPR003173:Transcriptional coactivator p15|IPR009044:ssDNA-binding transcriptional regulator|		|GO:0003677:DNA binding|GO:0003713:transcription coactivator activity|GO:0005488:binding|	|GO:0006355:regulation of transcription, DNA-dependent|
XLOC_000937	CCON0000096806.1[+]460196-461674	Novel	-	0	-		1	SjM.911.1		OK	6.38772	8.37958	0.391577	0.703847	0.857554	no
XLOC_000938	CCON0000096806.1[+]607350-625035	Known	Sj_000631|CNUS0000096019.1	3	SjF.695.1,CNUS0000096019.1,SjF.695.3	5-Extend:EN:AAS:3-Extend,Equal,AAS:3-Extend	3	SjM.918.1,SjM.918.3,SjM.918.4	5-Extend:AAS:3-Extend,EN:3-Extend,AAS:3-Extend	OK	156.263	150.352	-0.0556355	0.859317	0.940334	no	smm:Smp_141630.1	77	1540	0	splicing factor 3b subunit 1-related ; K12828 splicing factor 3B subunit 1	|Genetic Information Processing; Transcription; Spliceosome [BR:ko03041];|Genetic Information Processing; Transcription; Spliceosome [PATH:ko03040-Map:ko03040];|	|IPR000357:HEAT|IPR011989:Armadillo-like helical|IPR015016:Splicing factor 3B subunit 1|		|GO:0005488:binding|
XLOC_000939	CCON0000096806.1[+]684134-723206	Known	Sj_000632|CNUS0000096021.1	3	SjF.689.1,SjF.688.1,CNUS0000096021.1	3-Extend,5-Extend:ES:ADS,Equal	1	SjM.915.1	5-Extend:3-Extend	OK	34.9116	50.2879	0.526502	0.336287	0.581008	no	smm:Smp_036180	74	1137	0	diacylglycerol kinase theta ; K00901 diacylglycerol kinase [EC:2.7.1.107]	|Environmental Information Processing; Signal Transduction; Phosphatidylinositol signaling system [PATH:ko04070-Map:ko04070];|Metabolism; Lipid Metabolism; Glycerolipid metabolism [PATH:ko00561-Map:ko00561];|Metabolism; Lipid Metabolism; Glycerophospholipid metabolism [PATH:ko00564-Map:ko00564];|	|IPR000159:Ras-association|IPR000756:Diacylglycerol kinase accessory region|IPR001206:Diacylglycerol kinase, catalytic region|IPR002219:Protein kinase C, phorbol ester/diacylglycerol binding|		|GO:0004143:diacylglycerol kinase activity|	|GO:0007165:signal transduction|GO:0007205:protein kinase C activation|GO:0007242:intracellular signaling cascade|
XLOC_000940	CCON0000096806.1[+]750513-775711	Known	Sj_000633|CNUS0000096023.1	1	SjF.698.1	5-Extend:ES:EN:IR	1	SjM.916.1	5-Extend:ES:EN:IR	OK	8.78224	14.4861	0.722012	0.328458	0.573872	no	smm:Smp_141660	88	847	0	high voltage-activated calcium channel beta subunit 2		|IPR000584:Voltage-dependent calcium channel, L-type, beta subunit|IPR001452:Src homology-3|IPR008145:Guanylate kinase/L-type calcium channel region|		|GO:0005245:voltage-gated calcium channel activity|	|GO:0006816:calcium ion transport|
XLOC_000941	CCON0000096806.1[+]785896-786264	Known	Sj_000634|CNUS0000096024.1	1	CNUS0000096024.1	Equal	1	CNUS0000096024.1	Equal	OK	1062.02	642.101	-0.725932	0.221047	0.45448	no	smm:Smp_036220	100	184	2e-45	histone H2B ; K11252 histone H2B	|Genetic Information Processing; Replication and Repair; Chromosome [BR:ko03036];|Human Diseases; Immune System Diseases; Systemic lupus erythematosus [PATH:ko05322-Map:ko05322];|	|IPR000558:Histone H2B|IPR007125:Histone core|IPR009072:Histone-fold|	|GO:0000786:nucleosome|GO:0005634:nucleus|	|GO:0003677:DNA binding|	|GO:0006334:nucleosome assembly|GO:0007001:chromosome organization and biogenesis (sensu Eukaryota)|
XLOC_000942	CCON0000096806.1[+]866728-887710	Known	Sj_000636|CNUS0000096028.1	2	SjF.701.1,SjF.701.3	5-Extend:IR,ADS:IR	2	SjM.923.1,SjM.923.3	IR:5-Extend,ADS:IR	OK	50.7781	54.1161	0.0918519	0.79725	0.907624	no	smm:Smp_013070	84	1266	0	one cut domain family member		|IPR001356:Homeobox|IPR003350:Homeodomain protein CUT|IPR009057:Homeodomain-like|IPR012287:Homeodomain-related|	|GO:0005634:nucleus|	|GO:0003677:DNA binding|GO:0003700:transcription factor activity|GO:0043565:sequence-specific DNA binding|	|GO:0006355:regulation of transcription, DNA-dependent|GO:0045449:regulation of transcription|
XLOC_000943	CCON0000096806.1[+]979719-984337	Known	Sj_000637|CNUS0000096031.1	2	SjF.779.1,CNUS0000096031.1	IR:5-Extend:3-Extend,Equal	2	SjM.967.1,CNUS0000096031.1	IR:5-Extend:3-Extend,Equal	OK	3806.06	2007.87	-0.922637	0.329902	0.575591	no	smm:Smp_013040.1	82	733	0	cathepsin D (A01 family) ; K01379 cathepsin D [EC:3.4.23.5]	|Cellular Processes; Transport and Catabolism; Lysosome [PATH:ko04142-Map:ko04142];|Human Diseases; Infectious Diseases; Tuberculosis [PATH:ko05152-Map:ko05152];|Metabolism; Enzyme Families; Peptidases [BR:ko01002];|	|IPR001461:Peptidase A1|IPR001969:Peptidase aspartic, active site|IPR009007:Peptidase aspartic, catalytic|IPR012848:Propeptide, peptidase A1|		|GO:0004190:aspartic-type endopeptidase activity|GO:0004194:pepsin A activity|	|GO:0006508:proteolysis|
XLOC_000944	CCON0000096806.1[+]1027428-1030251	Known	Sj_000638|CNUS0000096034.1	0	-		1	SjM.928.1	5-Extend:AAS:IR:3-Extend	OK	1.48775	4.17009	1.48695	0.102752	0.286483	no
XLOC_000945	CCON0000096806.1[+]1033601-1035504	Novel	-	1	SjF.708.1		1	SjM.931.1		OK	6.02385	6.97722	0.211966	0.806533	0.912208	no
XLOC_000946	CCON0000096806.1[+]1071966-1073984	Novel	-	0	-		1	SjM.935.1		OK	21.7811	19.6786	-0.146454	0.887739	0.951635	no
XLOC_000947	CCON0000096806.1[+]1073992-1077935	Known	Sj_000639|CNUS0000096036.1	2	CNUS0000096036.1,SjF.710.2	Equal,IR:IR:AAS	2	CNUS0000096036.1,SjM.936.2	Equal,IR:IR	OK	10.0363	5.97317	-0.748659	0.225502	0.460451	no	smm:Smp_127490	60	493	1e-137	blooms syndrome DNA helicase		|IPR004589:DNA helicase, ATP-dependent, RecQ type|IPR011545:DNA/RNA helicase, DEAD/DEAH box type, N-terminal|IPR014021:Helicase, superfamily 1 and 2, ATP-binding|		|GO:0003676:nucleic acid binding|GO:0005524:ATP binding|GO:0008026:ATP-dependent helicase activity|	|GO:0006310:DNA recombination|
XLOC_000948	CCON0000096806.1[-]236654-263640	Known	Sj_000640|CNUS0000096010.1	2	SjF.672.1,SjF.673.1	3-Extend,3-Extend:ADS:5-Extend	3	SjM.896.1,SjM.895.1,CNUS0000096010.1	3-Extend,3-Extend:ADS,Equal	OK	104.097	85.5051	-0.283847	0.538003	0.75373	no	smm:Smp_142640	88	389	1e-106	n-terminal yjef related		|IPR004443:YjeF-related protein, N-terminal|
XLOC_000949	CCON0000096806.1[-]270717-327607	Known	Sj_000641|CNUS0000096011.1	3	SjF.675.2,SjF.675.3,SjF.675.4	AAS:EN:EN:5-Extend,EN:EN:EN:5-Extend,EN:EN:EN:5-Extend	4	SjM.899.1,SjM.899.3,SjM.899.4,SjM.899.5	3-Extend:AAS:EN:EN:5-Extend,EN:AAS:EN:EN:5-Extend,EN:EN:EN:5-Extend,EN:EN:EN:5-Extend	OK	61.1867	72.069	0.23616	0.489832	0.717519	no	smm:Smp_142650.2	58	703	0	hypothetical protein		|IPR001478:PDZ/DHR/GLGF|		|GO:0005515:protein binding|
XLOC_000950	CCON0000096806.1[-]363716-402157	Known-Merged	Sj_000642|CNUS0000096013.1,Sj_000643|CNUS0000096014.1	3	SjF.690.2,SjF.691.1,CNUS0000096014.1	ES:ES:ES:ES:5-Extend,ADS:AAS:IR,Equal	3	SjM.902.2,CNUS0000096014.1,SjM.902.4	ES:ES:ES:ES:IR:5-Extend,Equal,IR:5-Extend	OK	71.4014	93.7069	0.392203	0.208703	0.441274	no	smm:Smp_037900	54	116	4e-25	family S12 unassigned peptidase (S12 family)
XLOC_000951	CCON0000096806.1[-]444287-501090	Known-Merged	Sj_000644|CNUS0000096015.1,Sj_000645|CNUS0000096016.1	4	CNUS0000096016.1,SjF.685.2,SjF.685.3,SjF.685.4	Equal,AAS,EN,AAS:EN:EN	2	SjM.910.2,SjM.910.3	AAS,ADS:EN:AAS:EN:EN:ADS	OK	21.465	42.0885	0.971441	0.0455746	0.169674	no	smm:Smp_168000	59	663	0	monocarboxylate transporter		|IPR011701:Major facilitator superfamily MFS-1|
XLOC_000952	CCON0000096806.1[-]675866-677178	Known	Sj_000646|CNUS0000096020.1	1	CNUS0000096020.1	Equal	1	CNUS0000096020.1	Equal	OK	3.61912	2.09003	-0.792114	0.69784	0.854253	no	isc:IscW_ISCW003606	53	119	8e-26	dynein light chain; K10418 dynein light chain LC8-type	|Cellular Processes; Cell Motility; Cytoskeleton proteins [BR:ko04812];|Organismal Systems; Excretory System; Vasopressin-regulated water reabsorption [PATH:ko04962-Map:ko04962];|	|IPR001372:Dynein light chain, type 1|	|GO:0005875:microtubule associated complex|	|GO:0003777:microtubule motor activity|	|GO:0007017:microtubule-based process|
XLOC_000953	CCON0000096806.1[-]728934-742483	Known	Sj_000647|CNUS0000096022.1	2	SjF.696.1,SjF.696.2	3-Extend:ADS:5-Extend,3-Extend:5-Extend	1	SjM.917.1	3-Extend:5-Extend	OK	21.6533	46.2264	1.09413	0.0818551	0.248658	no	smm:Smp_141650	50	299	2e-79	hypothetical protein
XLOC_000954	CCON0000096806.1[-]793267-811859	Known	Sj_000648|CNUS0000096025.1	1	SjF.700.1	3-Extend:5-Extend	1	SjM.919.1	3-Extend:5-Extend	OK	2.54377	7.51062	1.56196	0.0634692	0.21017	no	smm:Smp_013080	85	461	1e-128	hypothetical protein		|IPR003959:AAA ATPase, core|		|GO:0005524:ATP binding|
XLOC_000955	CCON0000096806.1[-]813415-815881	Novel	-	0	-		1	SjM.920.1		OK	7.72268	62.5707	3.01832	0.0103483	0.0722134	no
XLOC_000956	CCON0000096806.1[-]820233-832122	Known	Sj_000649|CNUS0000096026.1	1	SjF.699.2	AAS	1	CNUS0000096026.1	Equal	OK	3.58019	13.5199	1.91698	0.0287339	0.125084	no	smm:Smp_013080	78	520	1e-146	hypothetical protein		|IPR000048:IQ calmodulin-binding region|
XLOC_000957	CCON0000096806.1[-]928402-948560	Known	Sj_000650|CNUS0000096029.1	1	SjF.702.2	5-Extend	1	SjM.924.2	5-Extend	OK	35.3828	75.034	1.0845	0.0935731	0.270596	no	smm:Smp_013060	79	523	1e-147	smad1 5 8 and ; K04676 SMAD, mothers against DPP 1/5/8	|Environmental Information Processing; Signal Transduction; TGF-beta signaling pathway [PATH:ko04350-Map:ko04350];|	|IPR001132:MAD homology 2, Dwarfin-type|IPR003619:MAD homology 1, Dwarfin-type|IPR008984:SMAD/FHA|IPR013019:MAD homology, MH1|IPR013790:Dwarfin|	|GO:0005622:intracellular|GO:0005667:transcription factor complex|	|GO:0003700:transcription factor activity|GO:0005515:protein binding|	|GO:0006355:regulation of transcription, DNA-dependent|GO:0007179:transforming growth factor beta receptor signaling pathway|
XLOC_000958	CCON0000096806.1[-]956554-969495	Known	Sj_000651|CNUS0000096030.1	3	SjF.706.1,SjF.706.2,CNUS0000096030.1	3-Extend:IR:5-Extend,3-Extend:AAS:IR:5-Extend,Equal	2	SjM.922.1,CNUS0000096030.1	3-Extend:EN,Equal	OK	31.5501	35.5951	0.174035	0.685721	0.848284	no	smm:Smp_013050	76	667	0	hypothetical protein		|IPR006571:TLDc|
XLOC_000959	CCON0000096806.1[-]989036-1020887	Known-Merged	Sj_000652|CNUS0000096032.1,Sj_000653|CNUS0000096033.1	2	SjF.781.1,CNUS0000096033.1	3-Extend:EN:ADS:EN,Equal	4	SjM.933.2,SjM.933.3,CNUS0000096033.1,SjM.933.5	EN:ADS,EN:EN:ADS:AAS,Equal,IR:5-Extend	OK	77.0302	75.0067	-0.0384042	0.897329	0.95656	no	smm:Smp_127460	61	266	5e-70	myosin heavy chain
XLOC_000960	CCON0000096806.1[-]1044048-1060575	Known	Sj_000654|CNUS0000096035.1	1	CNUS0000096035.1	Equal	1	CNUS0000096035.1	Equal	OK	1.15251	4.33798	1.91225	0.0449349	0.168041	no	smm:Smp_127480	60	740	0	hypothetical protein
XLOC_000961	CCON0000096806.1[-]1082912-1088563	Known	Sj_000655|CNUS0000096037.1	2	SjF.712.3,SjF.712.2	EN,EN	2	SjM.939.2,SjM.939.3	EN,EN	OK	141.715	143.359	0.0166439	0.974933	0.989308	no	smm:Smp_009980	92	267	8e-70	ran binding protein 9-related		|IPR006594:LisH dimerisation motif|IPR013720:LisH dimerisation motif, subgroup|
XLOC_000962	CCON0000096806.1[.]69475-69825	Novel	-	1	SjF.671.1		1	SjM.894.1		OK	27.0262	44.699	0.725882	0.402065	0.643024	no
XLOC_000963	CCON0000096806.1[.]273313-274029	Novel	-	0	-		1	SjM.900.1		OK	2.19859	4.01444	0.868618	0.430628	0.668172	no
XLOC_000964	CCON0000096806.1[.]275410-276369	Novel	-	0	-		1	SjM.901.1		OK	1.50432	4.21967	1.48801	0.166507	0.382427	no
XLOC_000965	CCON0000096806.1[.]360631-361511	Novel	-	0	-		1	SjM.898.1		OK	0	5.86188	1.79769e+308	0.00782792	0.0617058	no
XLOC_000966	CCON0000096806.1[.]372685-373162	Novel	-	1	SjF.692.1		1	SjM.903.1		OK	118.749	114.663	-0.0505145	0.941311	0.976733	no
XLOC_000967	CCON0000096806.1[.]388859-389307	Novel	-	0	-		1	SjM.907.1		OK	3.35762	8.21474	1.29078	0.268082	0.510375	no
XLOC_000968	CCON0000096806.1[.]392393-393085	Novel	-	1	SjF.694.1		1	SjM.908.1		OK	25.9113	21.6821	-0.257075	0.741781	0.87679	no
XLOC_000969	CCON0000096806.1[.]499113-499710	Novel	-	1	SjF.686.1		1	SjM.912.1		OK	12.1035	14.7664	0.286889	0.737402	0.874495	no
XLOC_000970	CCON0000096806.1[.]663133-663677	Novel	-	1	SjF.687.1		1	SjM.913.1		OK	340.626	409.187	0.264572	0.659765	0.832607	no
XLOC_000971	CCON0000096806.1[.]730516-731051	Novel	-	1	SjF.697.1		0	-		OK	17.6744	8.93447	-0.984209	0.259473	0.500284	no
XLOC_000972	CCON0000096806.1[.]835399-835868	Novel	-	0	-		1	SjM.921.1		OK	0	22.1245	1.79769e+308	0.00574025	0.0517025	no
XLOC_000973	CCON0000096806.1[.]933706-935077	Novel	-	2	SjF.704.1,SjF.703.1		1	SjM.925.1		OK	37.8097	62.8081	0.732196	0.254047	0.49347	no
XLOC_000974	CCON0000096806.1[.]937939-938871	Novel	-	1	SjF.705.1		0	-		OK	4.26968	3.27002	-0.384828	0.686184	0.848458	no
XLOC_000975	CCON0000096806.1[.]989011-990044	Novel	-	0	-		1	SjM.927.1		NOTEST	0	0.589048	1.79769e+308	0.0848309	1	no
XLOC_000976	CCON0000096806.1[.]1030478-1031948	Novel	-	0	-		1	SjM.929.1		OK	0.900298	2.01981	1.16574	0.286277	0.527918	no
XLOC_000977	CCON0000096806.1[.]1032157-1033492	Novel	-	0	-		1	SjM.930.1		OK	1.0064	2.54063	1.33599	0.217252	0.450854	no
XLOC_000978	CCON0000096806.1[.]1065240-1066291	Novel	-	0	-		1	SjM.934.1		OK	1.33815	5.07074	1.92195	0.0704583	0.225014	no
XLOC_000979	CCON0000096806.1[.]1079562-1080720	Novel	-	0	-		1	SjM.937.1		OK	2.67822	3.50711	0.389011	0.679533	0.844635	no
XLOC_000980	CCON0000096806.1[.]1093566-1094535	Novel	-	1	SjF.711.1		1	SjM.938.1		OK	11.7077	11.4533	-0.0316924	0.96282	0.985019	no
XLOC_000981	CCON0000096807.1[+]362-27156	Known	Sj_000656|CNUS0000096038.1	1	CNUS0000096038.1	Equal	2	SjM.940.3,SjM.940.2	IR,IR:ADS:3-Extend	OK	1.33159	4.44456	1.73889	0.0223911	0.104825	no	smm:Smp_168870	79	1835	0	hypothetical protein		|IPR008929:Chondroitin AC/alginate lyase|
XLOC_000982	CCON0000096807.1[+]44546-46583	Known	Sj_000657|CNUS0000096039.1	1	CNUS0000096039.1	Equal	1	SjM.941.2	3-Extend	OK	2.18257	7.95646	1.8661	0.0362537	0.146549	no	smm:Smp_168870	77	217	4e-55	hypothetical protein
XLOC_000983	CCON0000096807.1[+]63673-97239	Known	Sj_000658|CNUS0000096040.1	3	SjF.716.1,SjF.716.2,SjF.716.4	5-Extend:AAS,5-Extend:AAS:ES:3-Extend,EN:ES:3-Extend	3	SjM.944.2,SjM.944.1,SjM.944.4	5-Extend:AAS,5-Extend:AAS:ES:3-Extend,EN:ES:3-Extend	OK	41.9801	35.2278	-0.252991	0.440482	0.676603	no	smm:Smp_168850.2	72	807	0	metastasis-associated protein 1 (mta1)		|IPR000679:Zinc finger, GATA-type|IPR001025:Bromo adjacent region|IPR009057:Homeodomain-like|	|GO:0005634:nucleus|	|GO:0003677:DNA binding|GO:0003700:transcription factor activity|GO:0008270:zinc ion binding|GO:0043565:sequence-specific DNA binding|	|GO:0006355:regulation of transcription, DNA-dependent|
XLOC_000984	CCON0000096807.1[+]214813-224717	Known	Sj_000659|CNUS0000096044.1	1	SjF.719.1	5-Extend:AAS:3-Extend	1	SjM.948.1	5-Extend:AAS:3-Extend	OK	22.4674	18.3988	-0.288219	0.664669	0.835913	no	smm:Smp_168810	75	892	0	gabp alpha		|IPR000418:Ets|IPR011991:Winged helix repressor DNA-binding|	|GO:0005634:nucleus|	|GO:0003700:transcription factor activity|GO:0043565:sequence-specific DNA binding|	|GO:0006355:regulation of transcription, DNA-dependent|
XLOC_000985	CCON0000096807.1[+]237228-238486	Known	Sj_000660|CNUS0000096045.1	0	-		2	SjM.950.1,CNUS0000096045.1	5-Extend:IR:3-Extend,Equal	OK	6.17933	45.4274	2.87804	0.00408554	0.0417465	yes
XLOC_000986	CCON0000096807.1[+]261425-269627	Known-Merged	Sj_000661|CNUS0000096047.1,Sj_000662|CNUS0000096048.1	1	CNUS0000096047.1	Equal	1	SjM.952.1	5-Extend:ES:ES:ES:ES:3-Extend	OK	16.9854	20.1285	0.24495	0.748559	0.881286	no	smm:Smp_113760	68	104	2e-21	anti-inflammatory protein 16
XLOC_000987	CCON0000096807.1[+]384835-397732	Known	Sj_000664|CNUS0000096053.1	1	CNUS0000096053.1	Equal	1	SjM.958.1	5-Extend:AAS:3-Extend	OK	213.792	189.312	-0.175443	0.722034	0.866246	no	smm:Smp_017660	77	381	1e-104	proteasome subunit ; K06698 proteasome activator subunit 3 (PA28 gamma)	|Genetic Information Processing; Folding, Sorting and Degradation; Proteasome [BR:ko03051];|Genetic Information Processing; Folding, Sorting and Degradation; Proteasome [PATH:ko03050-Map:ko03050];|Human Diseases; Infectious Diseases; Hepatitis C [PATH:ko05160-Map:ko05160];|Organismal Systems; Immune System; Antigen processing and presentation [PATH:ko04612-Map:ko04612];|	|IPR003186:Proteasome activator pa28, REG beta subunit|IPR009077:Proteasome activator pa28, REG alpha/beta subunit|	|GO:0008537:proteasome activator complex|	|GO:0008538:proteasome activator activity|
XLOC_000988	CCON0000096807.1[+]402653-433969	Known	Sj_000665|CNUS0000096054.1	3	SjF.728.1,SjF.728.3,SjF.728.4	5-Extend:ADS:IR,EN:ADS,AAS:IR	1	SjM.959.1	5-Extend:ADS:IR	OK	38.0293	28.97	-0.392552	0.283245	0.525489	no	smm:Smp_017670	67	926	0	hypothetical protein		|IPR013136:WSTF/Acf1/Cbp146|
XLOC_000989	CCON0000096807.1[+]470396-474860	Known	Sj_000666|CNUS0000096055.1	1	CNUS0000096055.1	Equal	1	CNUS0000096055.1	Equal	OK	25.3976	19.8142	-0.358158	0.685937	0.848407	no
XLOC_000990	CCON0000096807.1[+]533568-541742	Known	Sj_000668|CNUS0000096057.1	2	SjF.729.1,CNUS0000096057.1	5-Extend:IR:3-Extend,Equal	2	SjM.965.1,CNUS0000096057.1	IR:5-Extend:3-Extend,Equal	OK	161.262	137.677	-0.228121	0.553363	0.76424	no	smm:Smp_103200	85	406	1e-112	ATP synthase subunit d ; K02149 V-type H+-transporting ATPase subunit D [EC:3.6.3.14]	|Cellular Processes; Transport and Catabolism; Phagosome [PATH:ko04145-Map:ko04145];|Human Diseases; Immune System Diseases; Rheumatoid arthritis [PATH:ko05323-Map:ko05323];|Human Diseases; Infectious Diseases; Epithelial cell signaling in Helicobacter pylori infection [PATH:ko05120-Map:ko05120];|Human Diseases; Infectious Diseases; Vibrio cholerae infection [PATH:ko05110-Map:ko05110];|Metabolism…	|IPR002699:ATPase, V1/A1 complex, subunit D|	|GO:0016469:proton-transporting two-sector ATPase complex|	|GO:0046933:hydrogen ion transporting ATP synthase activity, rotational mechanism|GO:0046961:hydrogen ion transporting ATPase activity, rotational mechanism|	|GO:0015986:ATP synthesis coupled proton transport|
XLOC_000991	CCON0000096807.1[+]549536-580776	Novel	-	0	-		2	SjM.970.1,SjM.970.2		OK	5.65873	21.2909	1.91169	0.0275912	0.121452	no
XLOC_000992	CCON0000096807.1[+]584359-629187	Known	Sj_000669|CNUS0000096058.1	1	SjF.730.1	5-Extend:ADS:3-Extend	2	SjM.971.1,SjM.971.2	5-Extend:ADS:3-Extend,5-Extend:ADS:3-Extend	OK	14.3049	28.3217	0.985393	0.0994818	0.282323	no	smm:Smp_175280	88	280	2e-74	hypothetical protein
XLOC_000993	CCON0000096807.1[+]607697-609992	Known	Sj_000670|CNUS0000096059.1	1	CNUS0000096059.1	Equal	1	CNUS0000096059.1	Equal	OK	19.5904	40.0772	1.03264	0.178446	0.400228	no	smm:Smp_127680	72	236	1e-60	rabconnectin-related
XLOC_000994	CCON0000096807.1[+]692502-709649	Known-Merged	Sj_000671|CNUS0000096062.1,Sj_000672|CNUS0000096063.1	2	SjF.736.1,SjF.735.2	EN,ADS:IR	2	SjM.977.2,SjM.977.3	ADS:IR,AAS:IR	OK	50.0377	46.7727	-0.0973481	0.82195	0.919833	no	smm:Smp_086600.2	63	317	7e-85	arginine/serine-rich splicing factor		|IPR000504:RNA recognition motif, RNP-1|IPR012677:Nucleotide-binding, alpha-beta plait|		|GO:0000166:nucleotide binding|GO:0003676:nucleic acid binding|
XLOC_000995	CCON0000096807.1[+]904717-912519	Known	Sj_000673|CNUS0000096068.1	1	CNUS0000096068.1	Equal	2	SjM.990.1,CNUS0000096068.1	5-Extend:ADS,Equal	OK	0.255616	11.6444	5.50952	0.000207795	0.00505145	yes	smm:Smp_017610	71	266	4e-69	copper/topaquinone oxidase		|IPR000269:Copper amine oxidase|IPR015798:Copper amine oxidase, C-terminal|IPR015801:Copper amine oxidase, N2/3-terminal|		|GO:0005507:copper ion binding|GO:0008131:amine oxidase activity|GO:0048038:quinone binding|	|GO:0009308:amine metabolic process|
XLOC_000996	CCON0000096807.1[+]915631-921888	Known	Sj_000674|CNUS0000096069.1	0	-		1	SjM.994.1	5-Extend:3-Extend	OK	0.32112	31.5441	6.61811	1.31645e-05	0.000561776	yes	smm:Smp_017620	85	135	9e-31	hypothetical protein		|IPR015798:Copper amine oxidase, C-terminal|		|GO:0005507:copper ion binding|GO:0008131:amine oxidase activity|GO:0048038:quinone binding|	|GO:0009308:amine metabolic process|
XLOC_000997	CCON0000096807.1[+]949176-996251	Known-Merged	Sj_000675|CNUS0000096071.1,Sj_000676|CNUS0000096072.1	2	SjF.741.1,SjF.741.4	5-Extend:ADS:ES:3-Extend,EN:ADS:AAS:3-Extend	3	SjM.998.1,SjM.998.2,SjM.998.5	5-Extend:ADS:ES:ADS:AAS,5-Extend:ADS:ES:ADS:EN:AAS:3-Extend,EN:ADS:EN:AAS:3-Extend	OK	39.7385	61.3068	0.625511	0.0883808	0.260646	no	smm:Smp_169240	72	395	1e-108	proto-oncogene tyrosine-protein kinase abl1		|IPR000719:Protein kinase, core|IPR000980:SH2 motif|IPR001245:Tyrosine protein kinase|IPR001452:Src homology-3|IPR011009:Protein kinase-like|		|GO:0004672:protein kinase activity|GO:0004713:protein-tyrosine kinase activity|GO:0005524:ATP binding|	|GO:0006468:protein amino acid phosphorylation|GO:0007242:intracellular signaling cascade|
XLOC_000998	CCON0000096807.1[-]143349-160940	Known	Sj_000677|CNUS0000096041.1	1	SjF.720.1	3-Extend:5-Extend	1	SjM.953.1	3-Extend:5-Extend	OK	164.075	169.112	0.0436231	0.954115	0.9819	no	smm:Smp_103160.2	91	1538	0	faa3; long-chain-fatty-acid--CoA ligase (EC:6.2.1.3); K01897 long-chain acyl-CoA synthetase [EC:6.2.1.3]	|Cellular Processes; Transport and Catabolism; Peroxisome [PATH:ko04146-Map:ko04146];|Metabolism; Lipid Metabolism; Fatty acid metabolism [PATH:ko00071-Map:ko00071];|Metabolism; Lipid Metabolism; Lipid biosynthesis proteins [BR:ko01004];|Organismal Systems; Endocrine System; Adipocytokine signaling pathway [PATH:ko04920-Map:ko04920];|Organismal Systems; Endocrine System; PPAR signaling pathway [P…	|IPR000873:AMP-dependent synthetase and ligase|		|GO:0003824:catalytic activity|	|GO:0008152:metabolic process|
XLOC_000999	CCON0000096807.1[-]168274-176263	Known	Sj_000678|CNUS0000096042.1	3	SjF.717.1,SjF.717.2,SjF.717.3	3-Extend:EN,3-Extend:AAS:5-Extend,3-Extend:5-Extend	2	SjM.946.1,CNUS0000096042.1	3-Extend:IR:5-Extend,Equal	OK	164.068	172.303	0.0706617	0.834379	0.927135	no	smm:Smp_085830	69	370	1e-101	hypothetical protein		|IPR008853:TMEM9|	|GO:0016021:integral to membrane|
XLOC_001000	CCON0000096807.1[-]178576-184958	Known	Sj_000679|CNUS0000096043.1	1	CNUS0000096043.1	Equal	1	CNUS0000096043.1	Equal	OK	60.9878	61.997	0.0236779	0.974315	0.989037	no	smm:Smp_168840	59	191	1e-47	hypothetical protein
XLOC_001001	CCON0000096807.1[-]240860-243391	Known	Sj_000680|CNUS0000096046.1	2	CNUS0000096046.1,SjF.722.2	Equal,IR:5-Extend	2	SjM.951.1,CNUS0000096046.1	3-Extend:IR:5-Extend,Equal	OK	303.303	679.369	1.16344	0.00931741	0.0684862	no							|IPR000886:Endoplasmic reticulum targeting sequence|	|GO:0005783:endoplasmic reticulum|
XLOC_001002	CCON0000096807.1[-]296386-299067	Known	Sj_000681|CNUS0000096050.1	2	CNUS0000096050.1,SjF.724.2	Equal,AAS:5-Extend	2	CNUS0000096050.1,SjM.954.2	Equal,AAS:5-Extend	OK	5075.82	3070.54	-0.72515	0.109762	0.299116	no
XLOC_001003	CCON0000096807.1[-]308039-327365	Known	Sj_000682|CNUS0000096051.1	1	CNUS0000096051.1	Equal	2	SjM.961.1,CNUS0000096051.1	3-Extend:IR:5-Extend,Equal	OK	119.074	142.126	0.255317	0.528294	0.746145	no	nve:NEMVE_v1g193603	49	959	0	hypothetical protein ; K03032 26S proteasome regulatory subunit N2	|Genetic Information Processing; Folding, Sorting and Degradation; Proteasome [BR:ko03051];|Genetic Information Processing; Folding, Sorting and Degradation; Proteasome [PATH:ko03050-Map:ko03050];|	|IPR000217:Tubulin|IPR002015:Proteasome/cyclosome, regulatory subunit|IPR011989:Armadillo-like helical|	|GO:0005874:microtubule|	|GO:0005488:binding|GO:0005525:GTP binding|	|GO:0000074:regulation of progression through cell cycle|GO:0007017:microtubule-based process|
XLOC_001004	CCON0000096807.1[-]331951-343161	Known	Sj_000683|CNUS0000096052.1	1	SjF.723.1	3-Extend:EN:EN	1	SjM.962.1	3-Extend:EN:EN	OK	79.5933	58.7636	-0.437723	0.463258	0.694618	no	smm:Smp_017640	55	389	1e-106	nucleolar complex protein		|IPR002048:Calcium-binding EF-hand|IPR005612:CBF|		|GO:0005509:calcium ion binding|
XLOC_001005	CCON0000096807.1[-]344962-346120	Novel	-	1	SjF.725.1		1	SjM.955.1		OK	763.322	379.897	-1.00668	0.208388	0.440928	no
XLOC_001006	CCON0000096807.1[-]376726-377478	Novel	-	1	SjF.727.1		1	SjM.957.1		OK	110189	71941.1	-0.615097	0.410268	0.649577	no
XLOC_001007	CCON0000096807.1[-]622592-623308	Known	Sj_000684|CNUS0000096060.1	1	CNUS0000096060.1	Equal	1	CNUS0000096060.1	Equal	OK	18.2509	90.3807	2.30804	0.00143221	0.0209586	yes	smm:Smp_175270	51	200	6e-50	hypothetical protein
XLOC_001008	CCON0000096807.1[-]628621-639212	Novel	-	1	SjF.733.1		1	SjM.972.1		OK	19.3822	64.4198	1.73277	0.0175983	0.092911	no
XLOC_001009	CCON0000096807.1[-]668206-679703	Known	Sj_000685|CNUS0000096061.1	1	CNUS0000096061.1	Equal	1	SjM.968.1	3-Extend:5-Extend	OK	102.42	113.61	0.149598	0.807589	0.912705	no	smm:Smp_096810.1	81	1040	0	hypothetical protein ; K12829 splicing factor 3B subunit 2	|Genetic Information Processing; Transcription; Spliceosome [BR:ko03041];|Genetic Information Processing; Transcription; Spliceosome [PATH:ko03040-Map:ko03040];|	|IPR006568:PSP, proline-rich|IPR007180:Protein of unknown function DUF382|	|GO:0005634:nucleus|		|GO:0006397:mRNA processing|
XLOC_001010	CCON0000096807.1[-]750574-768101	Known	Sj_000687|CNUS0000096065.1	2	CNUS0000096065.1,SjF.739.2	Equal,IR:IR:5-Extend	2	CNUS0000096065.1,SjM.1015.2	Equal,IR:IR	OK	47.5641	142.597	1.58399	0.000565129	0.0105495	yes	smm:Smp_169260	70	233	7e-59	zinc finger protein		|IPR007087:Zinc finger, C2H2-type|IPR013087:Zinc finger, C2H2-type/integrase, DNA-binding|IPR015880:Zinc finger, C2H2-like|	|GO:0005622:intracellular|	|GO:0003676:nucleic acid binding|GO:0008270:zinc ion binding|
XLOC_001011	CCON0000096807.1[-]861878-863481	Known	Sj_000688|CNUS0000096066.1	1	CNUS0000096066.1	Equal	1	CNUS0000096066.1	Equal	OK	334.127	287.484	-0.216916	0.716498	0.863771	no	smm:Smp_131860	81	224	2e-57	hypothetical protein		|IPR000218:Ribosomal protein L14b/L23e|	|GO:0005622:intracellular|GO:0005840:ribosome|	|GO:0003735:structural constituent of ribosome|	|GO:0006412:translation|
XLOC_001012	CCON0000096807.1[-]867236-878162	Known	Sj_000689|CNUS0000096067.1	4	CNUS0000096067.1,SjF.740.2,SjF.740.3,SjF.740.4	Equal,AAS,ES:5-Extend,ES:ES:ES:5-Extend	3	SjM.991.1,SjM.992.1,CNUS0000096067.1	AAS:IR:3-Extend,3-Extend:ES:5-Extend,Equal	OK	85.8204	68.233	-0.330852	0.34957	0.594851	no	smm:Smp_131860	66	331	5e-89	hypothetical protein		|IPR001648:Ribosomal protein S18|	|GO:0005622:intracellular|GO:0005840:ribosome|	|GO:0003735:structural constituent of ribosome|	|GO:0006412:translation|
XLOC_001013	CCON0000096807.1[-]926477-939651	Known	Sj_000690|CNUS0000096070.1	1	CNUS0000096070.1	Equal	1	SjM.997.1	3-Extend:IR:5-Extend	OK	72.8577	64.2486	-0.181416	0.749423	0.881606	no	smm:Smp_131870	89	1175	0	syntaxin binding protein-123		|IPR001619:Sec1-like protein|			|GO:0006904:vesicle docking during exocytosis|GO:0016192:vesicle-mediated transport|
XLOC_001014	CCON0000096807.1[.]48664-48972	Novel	-	1	SjF.714.1		1	SjM.943.1		OK	29.4077	39.2243	0.415555	0.643796	0.822152	no
XLOC_001015	CCON0000096807.1[.]49097-49199	Novel	-	1	SjF.715.1		1	SjM.942.1		OK	40482.4	41469.4	0.0347538	0.970823	0.987996	no
XLOC_001016	CCON0000096807.1[.]174867-175686	Novel	-	1	SjF.718.1		0	-		OK	11.9517	11.6034	-0.0426606	0.958354	0.983576	no
XLOC_001017	CCON0000096807.1[.]224849-225347	Novel	-	0	-		1	SjM.949.1		OK	2.80244	6.85192	1.28983	0.226455	0.461264	no
XLOC_001018	CCON0000096807.1[.]338320-338540	Novel	-	0	-		1	SjM.963.1		OK	28.041	56.8046	1.01847	0.351165	0.596319	no
XLOC_001019	CCON0000096807.1[.]339448-339762	Novel	-	0	-		1	SjM.964.1		OK	6.93918	19.8097	1.51337	0.152591	0.364204	no
XLOC_001020	CCON0000096807.1[.]355246-355480	Novel	-	1	SjF.726.1		1	SjM.956.1		OK	206.384	389.416	0.915977	0.238752	0.474749	no
XLOC_001021	CCON0000096807.1[.]433408-433716	Novel	-	0	-		1	SjM.960.1		OK	12.2119	16.6964	0.451241	0.680714	0.845185	no
XLOC_001022	CCON0000096807.1[.]539759-539930	Novel	-	0	-		1	SjM.966.1		OK	0	2821.57	1.79769e+308	0.0166924	0.0904394	no
XLOC_001023	CCON0000096807.1[.]604255-604361	Novel	-	1	SjF.731.1		0	-		OK	49058.7	0	-1.79769e+308	0.0127235	0.0799961	no
XLOC_001024	CCON0000096807.1[.]622032-622439	Novel	-	1	SjF.732.1		0	-		OK	33.4633	83.4175	1.31777	0.093474	0.270378	no
XLOC_001025	CCON0000096807.1[.]651058-651426	Novel	-	0	-		1	SjM.973.1		OK	1.61401	13.7397	3.08963	0.0510135	0.183125	no
XLOC_001026	CCON0000096807.1[.]698247-699196	Novel	-	0	-		1	SjM.978.1		OK	3.80086	10.2371	1.42941	0.112428	0.303764	no
XLOC_001027	CCON0000096807.1[.]699359-699673	Novel	-	0	-		1	SjM.979.1		OK	13.9011	33.0419	1.2491	0.20926	0.44187	no
XLOC_001028	CCON0000096807.1[.]700015-700165	Novel	-	0	-		1	SjM.980.1		OK	1521.02	4644.61	1.61052	0.259122	0.500107	no
XLOC_001029	CCON0000096807.1[.]700329-700627	Novel	-	0	-		1	SjM.981.1		OK	7.97372	24.3317	1.60951	0.163781	0.378735	no
XLOC_001030	CCON0000096807.1[.]700707-701445	Novel	-	0	-		1	SjM.982.1		OK	3.15775	11.8269	1.90511	0.0515195	0.183799	no
XLOC_001031	CCON0000096807.1[.]701507-704580	Novel	-	0	-		1	SjM.983.1		OK	5.50635	11.6574	1.08208	0.131858	0.33157	no
XLOC_001032	CCON0000096807.1[.]732580-733228	Novel	-	1	SjF.734.1		1	SjM.969.1		OK	12.6314	11.6018	-0.122668	0.885382	0.950269	no
XLOC_001033	CCON0000096807.1[.]739788-741797	Novel	-	1	SjF.737.1		2	SjM.974.1,SjM.975.1		OK	25.9777	28.5913	0.138303	0.830641	0.924841	no
XLOC_001034	CCON0000096807.1[.]747969-748461	Novel	-	0	-		1	SjM.976.1		OK	3.81068	10.7522	1.4965	0.164756	0.379955	no
XLOC_001035	CCON0000096807.1[.]847760-848607	Novel	-	0	-		1	SjM.984.1		OK	0	3.20172	1.79769e+308	0.0151301	0.0853425	no
XLOC_001036	CCON0000096807.1[.]863561-864507	Novel	-	1	SjF.738.1		0	-		OK	4.19066	1.92559	-1.12188	0.260852	0.50214	no
XLOC_001037	CCON0000096807.1[.]864897-865111	Novel	-	0	-		1	SjM.985.1		OK	69.3548	86.0583	0.311319	0.766441	0.89103	no
XLOC_001038	CCON0000096807.1[.]865530-865975	Novel	-	0	-		1	SjM.986.1		OK	3.38358	6.37421	0.913694	0.40292	0.643859	no
XLOC_001039	CCON0000096807.1[.]866495-867103	Novel	-	0	-		1	SjM.987.1		OK	2.06591	3.87742	0.908317	0.405694	0.645989	no
XLOC_001040	CCON0000096807.1[.]899435-899639	Novel	-	0	-		1	SjM.989.1		OK	0	187.158	1.79769e+308	0.0134961	0.0818161	no
XLOC_001041	CCON0000096808.1[+]21227-30522	Known	Sj_000691|CNUS0000096073.1	1	CNUS0000096073.1	Equal	1	SjM.1003.1	ADS:5-Extend:3-Extend	OK	18.3995	61.729	1.74628	0.0100529	0.0714922	no	smm:Smp_176650	49	94.4	1e-17	hypothetical protein
XLOC_001042	CCON0000096808.1[+]54149-56961	Known	Sj_000692|CNUS0000096075.1	2	SjF.742.1,CNUS0000096075.1	IR:5-Extend:3-Extend,Equal	2	SjM.1002.1,CNUS0000096075.1	IR:5-Extend:3-Extend,Equal	OK	129.39	73.6868	-0.812246	0.222596	0.455965	no	smm:Smp_099300	85	234	1e-60	28S ribosomal protein S10		|IPR001848:Ribosomal protein S10|	|GO:0005622:intracellular|GO:0005840:ribosome|	|GO:0003735:structural constituent of ribosome|	|GO:0006412:translation|
XLOC_001043	CCON0000096808.1[+]91253-92841	Known	Sj_000693|CNUS0000096077.1	1	SjF.744.1	IR:5-Extend	2	SjM.1004.2,SjM.1004.1	ADS:IR:5-Extend,IR:5-Extend	OK	102.843	58.9278	-0.803427	0.115481	0.309027	no	smm:Smp_099320	81	243	4e-63	hypothetical protein		|IPR005062:SAC3/GANP/Nin1/mts3/eIF-3 p25|IPR009374:Translation initiation factor 3, subunit 12, eukaryotic|	|GO:0005634:nucleus|	|GO:0003743:translation initiation factor activity|	|GO:0006413:translational initiation|
XLOC_001044	CCON0000096808.1[+]208558-233418	Novel	-	0	-		1	SjM.1006.1		OK	21.4815	31.4973	0.552133	0.62554	0.811335	no
XLOC_001045	CCON0000096808.1[+]244793-274529	Novel	-	4	SjF.751.1,SjF.751.2,SjF.749.1,SjF.748.1		1	SjM.1007.1		OK	91.8686	7.94746	-3.53101	1.52637e-08	1.60119e-06	yes
XLOC_001046	CCON0000096808.1[+]290384-549823	Known-Merged	Sj_000694|CNUS0000096081.1,Sj_000696|CNUS0000096084.1	3	SjF.769.2,SjF.769.1,CNUS0000096084.1	EN:AAS:ES:AAS:EN,ES:ES:AAS:EN,Equal	3	SjM.1108.3,SjM.1108.5,SjM.1108.1	AAS:ES:AAS,EN:EN:ADS,5-Extend:EN:AAS:EN	OK	22.8465	39.8718	0.803399	0.0141926	0.0843334	no	smm:Smp_169900.1	80	692	0	serine/threonine protein kinase		|IPR000719:Protein kinase, core|IPR001245:Tyrosine protein kinase|IPR002290:Serine/threonine protein kinase|IPR008271:Serine/threonine protein kinase, active site|IPR011009:Protein kinase-like|IPR015940:Ubiquitin-associated/translation elongation factor EF1B, N-terminal, eukaryote|		|GO:0004672:protein kinase activity|GO:0004674:protein serine/threonine kinase activity|GO:0004713:protein-tyrosine kinase activity|GO:0005524:ATP binding|	|GO:0006468:protein amino acid phosphorylation|
XLOC_001047	CCON0000096808.1[+]424451-443370	Known	Sj_000695|CNUS0000096083.1	2	CNUS0000096083.1,SjF.771.1	Equal,IR	1	SjM.1114.1	IR:3-Extend	OK	14.9172	19.8914	0.415166	0.566114	0.773577	no	smm:Smp_176770	72	681	0	dock-9		|IPR010703:Dedicator of cytokinesis|		|GO:0005085:guanyl-nucleotide exchange factor activity|GO:0005525:GTP binding|GO:0051020:GTPase binding|
XLOC_001048	CCON0000096808.1[+]572882-617566	Known	Sj_000697|CNUS0000096086.1	1	CNUS0000096086.1	Equal	1	CNUS0000096086.1	Equal	OK	12.4581	12.1358	-0.0378108	0.9512	0.980737	no	smm:Smp_176800	86	769	0	hypothetical protein		|IPR011046:WD40 repeat-like|
XLOC_001049	CCON0000096808.1[+]631071-682483	Known-Merged	Sj_000698|CNUS0000096088.1,Sj_000699|CNUS0000096090.1	2	CNUS0000096090.1,CNUS0000096088.1	Equal,Equal	2	SjM.1020.2,CNUS0000096090.1	ES:AAS:3-Extend,Equal	OK	9.66307	24.7426	1.35644	0.0132608	0.0818161	no	smm:Smp_162150	39	235	1e-59	hypothetical protein
XLOC_001050	CCON0000096808.1[+]694611-704165	Known	Sj_000700|CNUS0000096091.1	1	CNUS0000096091.1	Equal	0	-		OK	2.92212	0	-1.79769e+308	0.0512352	0.183247	no							|IPR001568:Ribonuclease T2|		|GO:0003723:RNA binding|GO:0004521:endoribonuclease activity|
XLOC_001051	CCON0000096808.1[-]35549-39299	Known	Sj_000701|CNUS0000096074.1	2	SjF.743.1,CNUS0000096074.1	3-Extend:EN,Equal	2	SjM.1001.1,CNUS0000096074.1	3-Extend:EN,Equal	OK	36.2328	28.8054	-0.330961	0.530046	0.747514	no	smm:Smp_176660	59	160	5e-38	hypothetical protein
XLOC_001052	CCON0000096808.1[-]58219-81751	Known	Sj_000702|CNUS0000096076.1	2	SjF.746.1,SjF.746.2	3-Extend:5-Extend,3-Extend:5-Extend	1	SjM.1011.1	3-Extend:5-Extend	OK	111.647	92.486	-0.271644	0.455826	0.689148	no	smm:Smp_099310	80	771	0	protein transport protein sec23 ; K14006 protein transport protein SEC23	|Genetic Information Processing; Folding, Sorting and Degradation; Protein processing in endoplasmic reticulum [PATH:ko04141-Map:ko04141];|	|IPR006895:Zinc finger, Sec23/Sec24-type|IPR006896:Sec23/Sec24 trunk region|IPR006900:Sec23/Sec24 helical region|IPR007123:Gelsolin region|IPR012990:Sec23/Sec24 beta-sandwich|	|GO:0030127:COPII vesicle coat|	|GO:0005515:protein binding|GO:0008270:zinc ion binding|	|GO:0006886:intracellular protein transport|GO:0006888:ER to Golgi vesicle-mediated transport|
XLOC_001053	CCON0000096808.1[-]98184-155332	Known	Sj_000703|CNUS0000096078.1	1	SjF.745.1	EN	2	SjM.1008.1,SjM.1008.3	EN,ADS:AAS	OK	14.1477	17.0725	0.271106	0.637719	0.819227	no	smm:Smp_176670	39	239	1e-60	histone H2A
XLOC_001054	CCON0000096808.1[-]120646-123157	Novel	-	0	-		1	SjM.1009.1		OK	6221.71	8477.52	0.44633	0.68349	0.846994	no
XLOC_001055	CCON0000096808.1[-]278108-279611	Known	Sj_000705|CNUS0000096080.1	1	CNUS0000096080.1	Equal	1	CNUS0000096080.1	Equal	OK	6062.68	227.451	-4.73633	1.90412e-11	3.63895e-09	yes	smm:Smp_087760	91	200	2e-50	ferritin light chain ; K00522 ferritin heavy chain [EC:1.16.3.1]	|Metabolism; Metabolism of Cofactors and Vitamins; Porphyrin and chlorophyll metabolism [PATH:ko00860-Map:ko00860];|Organismal Systems; Digestive System; Mineral absorption [PATH:ko04978-Map:ko04978];|	|IPR001519:Ferritin, N-terminal|IPR008331:Ferritin and Dps|IPR009040:Ferritin-like|IPR009078:Ferritin/ribonucleotide reductase-like|IPR012347:Ferritin-related|		|GO:0005488:binding|GO:0008199:ferric iron binding|GO:0016491:oxidoreductase activity|GO:0046914:transition metal ion binding|	|GO:0006826:iron ion transport|GO:0006879:cellular iron ion homeostasis|
XLOC_001056	CCON0000096808.1[-]402899-403495	Known	Sj_000706|CNUS0000096082.1	1	CNUS0000096082.1	Equal	1	CNUS0000096082.1	Equal	OK	369.702	574.798	0.636693	0.303125	0.547526	no	smm:Smp_072330.2	86	320	3e-86	heat shock protein ; K04079 molecular chaperone HtpG	|Genetic Information Processing; Folding, Sorting and Degradation; Chaperones and folding catalysts [BR:ko03110];|Genetic Information Processing; Folding, Sorting and Degradation; Proteasome [BR:ko03051];|Genetic Information Processing; Folding, Sorting and Degradation; Protein processing in endoplasmic reticulum [PATH:ko04141-Map:ko04141];|Human Diseases; Cancers; Pathways in cancer [PATH:ko0520…	|IPR001404:Heat shock protein Hsp90|IPR003594:ATP-binding region, ATPase-like|		|GO:0005524:ATP binding|GO:0051082:unfolded protein binding|	|GO:0006457:protein folding|
XLOC_001057	CCON0000096808.1[-]444127-451577	Novel	-	0	-		1	SjM.1115.1		OK	1.4325	4.83084	1.75374	0.21655	0.450075	no
XLOC_001058	CCON0000096808.1[-]454445-539995	Novel	-	0	-		1	SjM.1116.1		OK	11.6623	24.1735	1.05157	0.212866	0.446494	no
XLOC_001059	CCON0000096808.1[-]468530-478946	Novel	-	1	SjF.772.1		1	SjM.1117.1		OK	8.26907	18.3088	1.14674	0.108375	0.296532	no
XLOC_001060	CCON0000096808.1[-]549989-552046	Known	Sj_000707|CNUS0000096085.1	1	SjF.753.1	3-Extend:5-Extend	1	SjM.1014.1	3-Extend:5-Extend	OK	30.8045	85.711	1.47634	0.0606024	0.204302	no
XLOC_001061	CCON0000096808.1[-]619702-625043	Known	Sj_000708|CNUS0000096087.1	1	CNUS0000096087.1	Equal	2	CNUS0000096087.1,SjM.1016.2	Equal,IR:5-Extend	OK	17.3271	39.2744	1.18056	0.0307591	0.130752	no	bfo:BRAFLDRAFT_276618	74	384	1e-105	hypothetical protein; K10410 dynein light intermediate chain, axonemal	|Cellular Processes; Cell Motility; Cytoskeleton proteins [BR:ko04812];|Human Diseases; Neurodegenerative Diseases; Huntington's disease [PATH:ko05016-Map:ko05016];|
XLOC_001062	CCON0000096808.1[-]670962-680929	Known	Sj_000709|CNUS0000096089.1	1	CNUS0000096089.1	Equal	2	CNUS0000096089.1,SjM.1026.2	Equal,ADS	OK	1.79575	11.9423	2.73343	0.001498	0.0215941	yes	smm:Smp_165820	67	439	1e-121	dynein heavy chain
XLOC_001063	CCON0000096808.1[.]33159-34175	Novel	-	0	-		1	SjM.999.1		OK	1.74352	3.52406	1.01523	0.341923	0.586754	no
XLOC_001064	CCON0000096808.1[.]34542-35345	Novel	-	0	-		1	SjM.1000.1		OK	3.28836	6.60047	1.0052	0.302649	0.547286	no
XLOC_001065	CCON0000096808.1[.]61208-61656	Novel	-	1	SjF.747.1		1	SjM.1013.1		OK	16.7455	24.5915	0.55439	0.521901	0.741534	no
XLOC_001066	CCON0000096808.1[.]96416-97374	Novel	-	0	-		1	SjM.1005.1		OK	3.75021	2.94844	-0.347019	0.719674	0.865166	no
XLOC_001067	CCON0000096808.1[.]270631-271128	Novel	-	1	SjF.750.1		0	-		OK	75.6787	0	-1.79769e+308	0.00327365	0.0365845	yes
XLOC_001068	CCON0000096808.1[.]355153-355618	Novel	-	1	SjF.770.1		2	SjM.1109.1,SjM.1109.2		OK	10.4896	37.2476	1.82819	0.0400812	0.156514	no
XLOC_001069	CCON0000096808.1[.]363106-363624	Novel	-	0	-		1	SjM.1110.1		OK	0	6.43698	1.79769e+308	0.0150627	0.0853425	no
XLOC_001070	CCON0000096808.1[.]365427-365922	Novel	-	0	-		1	SjM.1111.1		OK	5.67588	9.05628	0.674074	0.507611	0.730315	no
XLOC_001071	CCON0000096808.1[.]371971-372536	Novel	-	0	-		1	SjM.1112.1		OK	3.84828	6.05893	0.654848	0.546577	0.759807	no
XLOC_001072	CCON0000096808.1[.]403741-403936	Novel	-	0	-		1	SjM.1113.1		OK	150.098	464.02	1.62828	0.133684	0.333989	no
XLOC_001073	CCON0000096808.1[.]660545-661987	Novel	-	1	SjF.755.1		1	SjM.1021.1		OK	3.36019	3.11197	-0.110713	0.902281	0.958547	no
XLOC_001074	CCON0000096808.1[.]662250-662876	Novel	-	0	-		1	SjM.1023.1		OK	3.39736	4.10438	0.272749	0.802187	0.909646	no
XLOC_001075	CCON0000096808.1[.]663845-664411	Novel	-	1	SjF.756.1		1	SjM.1025.1		OK	22.8447	58.4504	1.35536	0.0772738	0.238952	no
XLOC_001076	CCON0000096808.1[.]682851-683525	Novel	-	1	SjF.758.1		1	SjM.1017.1		OK	10.707	25.769	1.26708	0.123352	0.318906	no
XLOC_001077	CCON0000096809.1[+]16683-19804	Known	Sj_000710|CNUS0000096093.1	1	CNUS0000096093.1	Equal	1	CNUS0000096093.1	Equal	OK	5.69286	24.5306	2.10736	0.0140482	0.0840538	no
XLOC_001078	CCON0000096809.1[+]34484-121720	Known	Sj_000711|CNUS0000096094.1	4	SjF.760.1,SjF.760.2,SjF.760.4,SjF.760.5	EN,ADS,EN,AAS:ADS	2	SjM.1027.1,SjM.1027.3	EN,EN:ADS	OK	16.0383	24.5915	0.616641	0.150021	0.360565	no	smm:Smp_134910.2	56	429	1e-118	serine/threonine protein kinase		|IPR000719:Protein kinase, core|IPR002290:Serine/threonine protein kinase|IPR008271:Serine/threonine protein kinase, active site|IPR011009:Protein kinase-like|		|GO:0004672:protein kinase activity|GO:0004674:protein serine/threonine kinase activity|GO:0005524:ATP binding|	|GO:0006468:protein amino acid phosphorylation|
XLOC_001079	CCON0000096809.1[+]147292-166544	Known	Sj_000712|CNUS0000096095.1	2	SjF.761.1,SjF.761.2	ADS:5-Extend:ADS,5-Extend:ADS:3-Extend	1	SjM.1022.1	ADS:5-Extend:ADS:3-Extend	OK	14.186	13.7061	-0.0496524	0.933904	0.973443	no	cqu:CpipJ_CPIJ018212	40	197	7e-49	abc transporter		|IPR011527:ABC transporter, transmembrane region, type 1|	|GO:0016021:integral to membrane|	|GO:0005524:ATP binding|GO:0042626:ATPase activity, coupled to transmembrane movement of substances|	|GO:0006810:transport|
XLOC_001080	CCON0000096809.1[+]167688-255664	Known-Merged	Sj_000713|CNUS0000096096.1,Sj_000714|CNUS0000096099.1	3	SjF.763.1,SjF.763.2,CNUS0000096096.1	EN:EN:ES:3-Extend,EN:ES:3-Extend,Equal	3	SjM.1034.2,SjM.1035.1,CNUS0000096099.1	ADS:EN:ES:3-Extend,EN,Equal	OK	17.5284	25.0655	0.516009	0.30875	0.55239	no	smm:Smp_116630	82	179	4e-44	ATP-binding cassette sub-family B member 6 mitochondrial precursor (abc6)		|IPR001140:ABC transporter, transmembrane region|IPR011527:ABC transporter, transmembrane region, type 1|	|GO:0016021:integral to membrane|	|GO:0005524:ATP binding|GO:0042626:ATPase activity, coupled to transmembrane movement of substances|	|GO:0006810:transport|
XLOC_001081	CCON0000096809.1[+]222769-223237	Novel	-	0	-		1	SjM.1042.1		OK	53.9865	58.7112	0.121037	0.909679	0.962433	no
XLOC_001082	CCON0000096809.1[+]279408-295580	Known	Sj_000715|CNUS0000096101.1	1	SjF.766.1	5-Extend:ES	1	SjM.1029.1	5-Extend:ES	OK	64.1772	82.9966	0.370992	0.564117	0.772131	no	smm:Smp_134880	87	283	5e-75	hypothetical protein ; K13151 snurportin-1	|Genetic Information Processing; Transcription; Spliceosome [BR:ko03041];|Genetic Information Processing; Translation; RNA transport [PATH:ko03013-Map:ko03013];|
XLOC_001083	CCON0000096809.1[+]357748-359196	Known	Sj_000716|CNUS0000096103.1	1	CNUS0000096103.1	Equal	1	CNUS0000096103.1	Equal	OK	4.18226	11.5926	1.47085	0.0750439	0.233968	no	smm:Smp_134870	61	496	1e-138	early growth response protein		|IPR007087:Zinc finger, C2H2-type|IPR013087:Zinc finger, C2H2-type/integrase, DNA-binding|IPR015880:Zinc finger, C2H2-like|	|GO:0005622:intracellular|	|GO:0003676:nucleic acid binding|GO:0008270:zinc ion binding|
XLOC_001084	CCON0000096809.1[+]453012-479817	Known	Sj_000717|CNUS0000096105.1	1	SjF.773.1	IR:5-Extend:ADS:AAS:3-Extend	2	SjM.1044.1,SjM.1044.2	IR:5-Extend:ADS:AAS:ADS:3-Extend,ADS:5-Extend:AAS:3-Extend	OK	22.3387	32.495	0.540675	0.34592	0.591038	no	smm:Smp_134850	82	892	0	Rootletin (Ciliary rootlet coiled-coil protein) ; K06669 structural maintenance of chromosome 3 (chondroitin sulfate proteoglycan 6)	|Cellular Processes; Cell Growth and Death; Cell cycle - yeast [PATH:ko04111-Map:ko04111];|Cellular Processes; Cell Growth and Death; Cell cycle [PATH:ko04110-Map:ko04110];|Cellular Processes; Cell Growth and Death; Meiosis - yeast [PATH:ko04113-Map:ko04113];|Cellular Processes; Cell Growth and Death; Oocyte meiosis [PATH:ko04114-Map:ko04114];|Genetic Information Processing; Replication and Repai…	|IPR003395:SMC protein, N-terminal|IPR003439:ABC transporter related|IPR009053:Prefoldin|IPR010935:SMCs flexible hinge|	|GO:0005694:chromosome|	|GO:0005515:protein binding|GO:0005524:ATP binding|GO:0016887:ATPase activity|	|GO:0006259:DNA metabolic process|GO:0051276:chromosome organization and biogenesis|
XLOC_001085	CCON0000096809.1[+]505444-506901	Known	Sj_000718|CNUS0000096107.1	1	CNUS0000096107.1	Equal	1	CNUS0000096107.1	Equal	OK	12.9831	1.53695	-3.07849	0.000417995	0.00845776	yes	smm:Smp_023470	71	736	0	3-hydroxy-kinureninase (EC:3.7.1.3); K01556 kynureninase [EC:3.7.1.3]	|Metabolism; Amino Acid Metabolism; Tryptophan metabolism [PATH:ko00380-Map:ko00380];|	|IPR010111:Kynureninase|IPR015422:Pyridoxal phosphate-dependent transferase, major region, subdomain 2|IPR015424:Pyridoxal phosphate-dependent transferase, major region|	|GO:0005737:cytoplasm|	|GO:0003824:catalytic activity|GO:0030170:pyridoxal phosphate binding|GO:0030429:kynureninase activity|	|GO:0006569:tryptophan catabolic process|GO:0009435:NAD biosynthetic process|
XLOC_001086	CCON0000096809.1[+]584693-587578	Known	Sj_000719|CNUS0000096109.1	1	SjF.777.1		1	CNUS0000096109.1	Equal	OK	0.981176	2.46683	1.33007	0.146887	0.355379	no	smm:Smp_134820	58	350	3e-94	biogenic amine (octopamine/dopamine) receptor ; K04153 5-hydroxytryptamine receptor 1	|Environmental Information Processing; Signaling Molecules and Interaction; G protein-coupled receptors [BR:ko04030];|Environmental Information Processing; Signaling Molecules and Interaction; Neuroactive ligand-receptor interaction [PATH:ko04080-Map:ko04080];|	|IPR000276:Rhodopsin-like GPCR superfamily|IPR004825:Insulin/IGF/relaxin|IPR013032:EGF-like region|	|GO:0005576:extracellular region|GO:0016021:integral to membrane|	|GO:0001584:rhodopsin-like receptor activity|GO:0005179:hormone activity|	|GO:0007186:G-protein coupled receptor protein signaling pathway|
XLOC_001087	CCON0000096809.1[+]670552-680054	Known	Sj_000720|CNUS0000096111.1	1	CNUS0000096111.1	Equal	1	SjM.1046.2	AAS	OK	2.31181	6.98587	1.59542	0.0531388	0.18734	no	smm:Smp_134800	53	284	3e-74	tyrosine kinase		|IPR000719:Protein kinase, core|IPR001245:Tyrosine protein kinase|IPR002290:Serine/threonine protein kinase|IPR011009:Protein kinase-like|		|GO:0004672:protein kinase activity|GO:0004674:protein serine/threonine kinase activity|GO:0004713:protein-tyrosine kinase activity|GO:0005524:ATP binding|	|GO:0006468:protein amino acid phosphorylation|
XLOC_001088	CCON0000096809.1[+]735488-742843	Novel	-	3	SjF.780.1,SjF.784.1,SjF.783.1		2	SjM.1050.1,SjM.1050.2		OK	17.9337	16.017	-0.163065	0.717381	0.864188	no
XLOC_001089	CCON0000096809.1[+]803379-811038	Known	Sj_000721|CNUS0000096118.1	2	SjF.786.1,CNUS0000096118.1	5-Extend:IR:3-Extend,Equal	2	SjM.1060.1,CNUS0000096118.1	5-Extend:IR:3-Extend,Equal	OK	116.469	104.824	-0.151973	0.65924	0.832275	no	smm:Smp_023360.1	86	912	0	histidyl-tRNA synthetase ; K01892 histidyl-tRNA synthetase [EC:6.1.1.21]	|Genetic Information Processing; Translation; Aminoacyl-tRNA biosynthesis [PATH:ko00970-Map:ko00970];|Metabolism; Amino Acid Metabolism; Amino acid related enzymes [BR:ko01007];|	|IPR002314:Aminoacyl-tRNA synthetase, class II (G, H, P and S)|IPR004154:Anticodon-binding|IPR004516:Histidyl-tRNA synthetase, class IIa|IPR006195:Aminoacyl-tRNA synthetase, class II|IPR015805:Histidyl-tRNA synthetase|IPR015807:Histidyl-tRNA synthetase, class IIa, subgroup|	|GO:0005737:cytoplasm|	|GO:0000166:nucleotide binding|GO:0004812:aminoacyl-tRNA ligase activity|GO:0004821:histidine-tRNA ligase activity|GO:0005524:ATP binding|	|GO:0006412:translation|GO:0006418:tRNA aminoacylation for protein translation|GO:0006427:histidyl-tRNA aminoacylation|
XLOC_001090	CCON0000096809.1[+]841862-862065	Known	Sj_000722|CNUS0000096119.1	1	CNUS0000096119.1	Equal	2	SjM.1056.3,SjM.1056.1	EN:3-Extend,5-Extend:ADS	OK	39.4284	27.2004	-0.535606	0.348167	0.593459	no	smm:Smp_023340	49	489	1e-136	hypothetical protein
XLOC_001091	CCON0000096809.1[+]907371-911103	Known	Sj_000723|CNUS0000096122.1	1	CNUS0000096122.1	Equal	1	CNUS0000096122.1	Equal	OK	84.4665	33.4662	-1.33568	0.0619742	0.207031	no	smm:Smp_136730	62	266	7e-70	subfamily A1A unassigned peptidase (A01 family)		|IPR001461:Peptidase A1|IPR001969:Peptidase aspartic, active site|IPR009007:Peptidase aspartic, catalytic|		|GO:0004190:aspartic-type endopeptidase activity|GO:0004194:pepsin A activity|	|GO:0006508:proteolysis|
XLOC_001092	CCON0000096809.1[-]2220-12676	Known	Sj_000724|CNUS0000096092.1	1	CNUS0000096092.1	Equal	1	CNUS0000096092.1	Equal	NOTEST	0.377321	0.704843	0.90151	0.409222	1	no	smm:Smp_138350	93	263	4e-68	hypothetical protein
XLOC_001093	CCON0000096809.1[-]184842-218216	Known	Sj_000725|CNUS0000096097.1	2	CNUS0000096097.1,SjF.764.1	Equal,AAS	3	CNUS0000096097.1,SjM.1037.2,SjM.1038.1	Equal,EN:ADS:AAS,AAS	OK	23.6533	95.1278	2.00783	0.000385715	0.00801406	yes	smm:Smp_160460	61	513	1e-143	zinc finger protein		|IPR000949:ELM2|IPR001005:SANT, DNA-binding|IPR007087:Zinc finger, C2H2-type|IPR009057:Homeodomain-like|IPR014778:Myb, DNA-binding|	|GO:0005622:intracellular|GO:0005634:nucleus|	|GO:0003676:nucleic acid binding|GO:0003677:DNA binding|GO:0008270:zinc ion binding|
XLOC_001094	CCON0000096809.1[-]222762-239660	Known	Sj_000726|CNUS0000096098.1	1	CNUS0000096098.1	Equal	2	SjM.1041.1,CNUS0000096098.1	AAS,Equal	OK	2.85705	6.64038	1.21674	0.0540559	0.18981	no	smm:Smp_160450	54	269	4e-70	hypothetical protein
XLOC_001095	CCON0000096809.1[-]258117-272223	Known	Sj_000727|CNUS0000096100.1	1	CNUS0000096100.1	Equal	1	SjM.1028.2	IR:5-Extend	OK	53.9462	113.238	1.06977	0.0543615	0.19071	no	smm:Smp_023550	85	1385	0	beta-catenin ; K02105 catenin (cadherin-associated protein), beta 1	|Cellular Processes; Cell Communication; Adherens junction [PATH:ko04520-Map:ko04520];|Cellular Processes; Cell Communication; Focal adhesion [PATH:ko04510-Map:ko04510];|Cellular Processes; Cell Communication; Tight junction [PATH:ko04530-Map:ko04530];|Environmental Information Processing; Signal Transduction; Wnt signaling pathway [PATH:ko04310-Map:ko04310];|Human Diseases; Cancers; Basal cell c…	|IPR000225:Armadillo|IPR011989:Armadillo-like helical|IPR013284:Beta-catenin|		|GO:0005488:binding|
XLOC_001096	CCON0000096809.1[-]302413-305392	Known	Sj_000728|CNUS0000096102.1	2	SjF.768.1,CNUS0000096102.1	3-Extend:ES:EN,Equal	1	SjM.1043.1	3-Extend:ES:EN	OK	256.842	134.886	-0.929145	0.0225081	0.105296	no	smm:Smp_023530	71	448	1e-124	nucleosome assembly protein ; K11279 nucleosome assembly protein 1-like 1	|Genetic Information Processing; Replication and Repair; Chromosome [BR:ko03036];|	|IPR002164:Nucleosome assembly protein (NAP)|	|GO:0005634:nucleus|		|GO:0006334:nucleosome assembly|
XLOC_001097	CCON0000096809.1[-]361278-436312	Known	Sj_000729|CNUS0000096104.1	1	SjF.774.1	3-Extend:IR:5-Extend	1	CNUS0000096104.1	Equal	OK	18.7398	17.7069	-0.0818003	0.884543	0.94995	no	smm:Smp_134860	74	1886	0	translational activator gcn1-related		|IPR000357:HEAT|IPR007087:Zinc finger, C2H2-type|IPR011989:Armadillo-like helical|	|GO:0005622:intracellular|	|GO:0003676:nucleic acid binding|GO:0005488:binding|GO:0008270:zinc ion binding|
XLOC_001098	CCON0000096809.1[-]489407-511968	Known	Sj_000730|CNUS0000096106.1	3	SjF.775.2,CNUS0000096106.1,SjF.775.3	AAS,Equal,ADS:5-Extend	2	SjM.1052.3,SjM.1052.2	AAS,5-Extend	OK	14.5942	38.7324	1.40814	0.0080394	0.06285	no	smm:Smp_134840	51	215	9e-54	hypothetical protein
XLOC_001099	CCON0000096809.1[-]508370-660786	Known-Merged	Sj_000731|CNUS0000096108.1,Sj_000732|CNUS0000096110.1	3	SjF.776.1,SjF.776.3,CNUS0000096110.1	3-Extend:ES:ES:AAS:5-Extend,EN:ES:ES:AAS,Equal	3	SjM.1054.1,SjM.1054.2,SjM.1054.5	EN,EN:ES:ES:5-Extend,EN:5-Extend	OK	16.4788	43.0253	1.38457	0.00016737	0.00426626	yes	smm:Smp_134830	81	435	1e-120	suppressor of actin (sac)		|IPR002013:Synaptojanin, N-terminal|
XLOC_001100	CCON0000096809.1[-]687929-702613	Known	Sj_000733|CNUS0000096112.1	2	SjF.778.2,SjF.778.1	3-Extend:AAS,3-Extend:AAS	1	SjM.1047.1	3-Extend:AAS	OK	28.9763	27.0463	-0.0994408	0.877535	0.946796	no	smm:Smp_134790	59	296	1e-78	transcription initiation factor iid 28 kD subunit-related ; K03135 transcription initiation factor TFIID subunit 11	|Genetic Information Processing; Transcription; Basal transcription factors [PATH:ko03022-Map:ko03022];|	|IPR006809:TAFII28-like protein|IPR009072:Histone-fold|	|GO:0005634:nucleus|	|GO:0003677:DNA binding|GO:0003702:RNA polymerase II transcription factor activity|	|GO:0045449:regulation of transcription|
XLOC_001101	CCON0000096809.1[-]704131-714251	Known	Sj_000734|CNUS0000096113.1	1	SjF.782.1	IR:3-Extend:5-Extend	3	SjM.1049.1,CNUS0000096113.1,SjM.1049.3	AAS:3-Extend,Equal,ADS:EN	OK	46.6118	43.6457	-0.0948566	0.868017	0.942938	no	smm:Smp_134780	73	596	1e-168	hypothetical protein		|IPR001841:Zinc finger, RING-type|IPR013083:Zinc finger, RING/FYVE/PHD-type|		|GO:0005515:protein binding|GO:0008270:zinc ion binding|
XLOC_001102	CCON0000096809.1[-]753870-770582	Known	Sj_000736|CNUS0000096115.1	1	CNUS0000096115.1	Equal	1	CNUS0000096115.1	Equal	NOTEST	0.633291	0.638824	0.0125515	0.99109	1	no	smm:Smp_134750	33	330	4e-88	hypothetical protein		|IPR002052:N-6 Adenine-specific DNA methylase|		|GO:0003676:nucleic acid binding|GO:0008168:methyltransferase activity|	|GO:0032259:methylation|
XLOC_001103	CCON0000096809.1[-]789835-790446	Known	Sj_000737|CNUS0000096116.1	0	-		1	CNUS0000096116.1	Equal	OK	0	1.92483	1.79769e+308	0.0477904	0.174865	no	smm:Smp_134740	57	135	2e-30	hypothetical protein
XLOC_001104	CCON0000096809.1[-]790500-791564	Known	Sj_000738|CNUS0000096117.1	0	-		1	CNUS0000096117.1	Equal	NOTEST	0	1.48005	1.79769e+308	0.0261725	1	no	smm:Smp_134740	58	401	1e-110	hypothetical protein
XLOC_001105	CCON0000096809.1[-]862174-884679	Known	Sj_000739|CNUS0000096120.1	1	CNUS0000096120.1	Equal	2	SjM.1055.1,SjM.1055.3	3-Extend:AAS,ADS:EN	OK	7.0734	12.329	0.80158	0.260753	0.502051	no	smm:Smp_023290	63	379	1e-103	glutamate receptor AMPA		|IPR015683:Glutamate receptor-related|
XLOC_001106	CCON0000096809.1[.]158344-158650	Novel	-	1	SjF.762.1		1	SjM.1024.1		OK	53.3666	59.7724	0.163544	0.843973	0.932756	no
XLOC_001107	CCON0000096809.1[.]170551-171325	Novel	-	0	-		1	SjM.1036.1		OK	4.04006	3.06375	-0.399079	0.694859	0.852526	no
XLOC_001108	CCON0000096809.1[.]185276-185487	Novel	-	0	-		1	SjM.1039.1		OK	0	132.596	1.79769e+308	0.012181	0.0786874	no
XLOC_001109	CCON0000096809.1[.]185575-186154	Novel	-	0	-		1	SjM.1040.1		OK	9.85163	17.1716	0.801593	0.360167	0.605326	no
XLOC_001110	CCON0000096809.1[.]296466-297535	Novel	-	0	-		1	SjM.1031.1		OK	2.29384	2.75927	0.266518	0.791883	0.904915	no
XLOC_001111	CCON0000096809.1[.]299087-299217	Novel	-	1	SjF.767.1		1	SjM.1032.1		OK	39054.5	40766.6	0.0619007	0.939025	0.975791	no
XLOC_001112	CCON0000096809.1[.]344935-345547	Novel	-	0	-		1	SjM.1033.1		OK	1.36424	4.6086	1.75624	0.152021	0.363461	no
XLOC_001113	CCON0000096809.1[.]497120-498067	Novel	-	0	-		1	SjM.1053.1		OK	1.55171	3.43332	1.14575	0.287816	0.530047	no
XLOC_001114	CCON0000096810.1[+]55466-63070	Known	Sj_000741|CNUS0000096124.1	1	CNUS0000096124.1	Equal	2	CNUS0000096124.1,SjM.1074.1	Equal,IR:3-Extend	OK	82.2043	80.252	-0.0346768	0.948719	0.979574	no	phu:Phum_PHUM446340	64	441	1e-122	protein PINCH, putative		|IPR001781:Zinc finger, LIM-type|IPR007087:Zinc finger, C2H2-type|	|GO:0005622:intracellular|	|GO:0003676:nucleic acid binding|GO:0008270:zinc ion binding|
XLOC_001115	CCON0000096810.1[+]110882-119938	Known	Sj_000742|CNUS0000096126.1	2	SjF.790.1,SjF.790.2	5-Extend:3-Extend,5-Extend:3-Extend	1	SjM.1066.1	5-Extend:3-Extend	OK	24.3654	10.053	-1.27722	0.0174832	0.0924802	no	smm:Smp_008580	74	535	1e-150	sugar transporter		|IPR004689:UDP-galactose transporter|IPR007271:Nucleotide-sugar transporter|	|GO:0000139:Golgi membrane|GO:0016021:integral to membrane|	|GO:0005338:nucleotide-sugar transmembrane transporter activity|GO:0005351:sugar:hydrogen ion symporter activity|	|GO:0008643:carbohydrate transport|GO:0015780:nucleotide-sugar transport|
XLOC_001116	CCON0000096810.1[+]138368-141755	Known	Sj_000743|CNUS0000096127.1	1	CNUS0000096127.1	Equal	1	CNUS0000096127.1	Equal	OK	96.8518	108.621	0.165447	0.794305	0.905864	no	smm:Smp_126750	80	380	1e-104	Transmembrane protein 86A		|IPR012506:YhhN-like|	|GO:0016021:integral to membrane|
XLOC_001117	CCON0000096810.1[+]143143-184951	Known	Sj_000744|CNUS0000096128.1	1	CNUS0000096128.1	Equal	2	SjM.1068.1,CNUS0000096128.1	5-Extend:ADS,Equal	OK	10.9403	17.5751	0.683879	0.128312	0.326438	no	smm:Smp_126760	65	1434	0	hypothetical protein
XLOC_001118	CCON0000096810.1[+]282356-292954	Known	Sj_000745|CNUS0000096130.1	2	SjF.798.1,CNUS0000096130.1	5-Extend:ADS,Equal	1	CNUS0000096130.1	Equal	OK	43.0397	27.9219	-0.624274	0.318945	0.564071	no	smm:Smp_036010	64	207	2e-52	hypothetical protein		|IPR008521:Protein of unknown function DUF803|
XLOC_001119	CCON0000096810.1[+]449066-454130	Known	Sj_000746|CNUS0000096132.1	1	CNUS0000096132.1	Equal	2	SjM.1073.1,CNUS0000096132.1	5-Extend:IR,Equal	OK	41.5803	32.0586	-0.375189	0.517784	0.737965	no	smm:Smp_093450	86	374	1e-102	hepatocellular carcinoma-associated antigen ; K14557 U3 small nucleolar RNA-associated protein 6	|Genetic Information Processing; Translation; Ribosome Biogenesis [BR:ko03009];|Genetic Information Processing; Translation; Ribosome biogenesis in eukaryotes [PATH:ko03008-Map:ko03008];|	|IPR013949:U3 small nucleolar RNA-associated protein 6|
XLOC_001120	CCON0000096810.1[+]501381-512913	Novel	-	1	SjF.808.1		1	SjM.1091.1		OK	316.61	106.711	-1.569	0.031746	0.133761	no
XLOC_001121	CCON0000096810.1[+]547528-580841	Known	Sj_000747|CNUS0000096134.1	1	SjF.804.1	ADS:3-Extend	2	SjM.1083.3,SjM.1083.2	EN,ADS:3-Extend	OK	13.0973	14.0788	0.104254	0.853425	0.936967	no	smm:Smp_141590.2	49	328	1e-87	formin-like		|IPR010472:Diaphanous FH3|IPR014768:GTPase-binding/formin homology 3|		|GO:0003779:actin binding|	|GO:0016043:cellular component organization and biogenesis|
XLOC_001122	CCON0000096810.1[+]619942-666093	Known	Sj_000748|CNUS0000096136.1	3	SjF.811.2,SjF.811.1,SjF.811.4	5-Extend:ADS,5-Extend:ADS:AAS,AAS:IR	2	SjM.1085.1,SjM.1085.3	5-Extend,AAS:ADS:AAS	OK	20.7472	15.0079	-0.467197	0.229259	0.462551	no	smm:Smp_141600	61	1222	0	hypothetical protein		|IPR001325:Interleukin-4/interleukin-13|	|GO:0005576:extracellular region|	|GO:0005126:hematopoietin/interferon-class (D200-domain) cytokine receptor binding|	|GO:0006955:immune response|
XLOC_001123	CCON0000096810.1[-]217-26269	Known	Sj_000749|CNUS0000096123.1	1	SjF.787.2	ADS:AAS:ES:5-Extend	2	CNUS0000096123.1,SjM.1057.2	Equal,AAS:ES:5-Extend	OK	28.1707	38.3677	0.445696	0.497754	0.723249	no	smm:Smp_165080	83	140	3e-32	hypothetical protein
XLOC_001124	CCON0000096810.1[-]62830-95143	Known	Sj_000750|CNUS0000096125.1	1	SjF.794.2	AAS:ADS:ADS:5-Extend	1	SjM.1075.2	AAS:ADS:ADS:5-Extend	OK	46.8782	44.3653	-0.0794833	0.863326	0.941558	no	smm:Smp_079650	77	1129	0	chromodomain helicase DNA binding protein ; K11643 chromodomain-helicase-DNA-binding protein 4 [EC:3.6.4.12]	|Genetic Information Processing; Replication and Repair; Chromosome [BR:ko03036];|	|IPR000719:Protein kinase, core|IPR009462:Protein of unknown function DUF1086|IPR009463:Protein of unknown function DUF1087|IPR012957:CHD, C-terminal 2|		|GO:0004672:protein kinase activity|GO:0005524:ATP binding|	|GO:0006468:protein amino acid phosphorylation|
XLOC_001125	CCON0000096810.1[-]102691-107537	Novel	-	0	-		4	SjM.1062.1,SjM.1061.2,SjM.1061.1,SjM.1063.1		OK	6.5901	13.3686	1.02048	0.117915	0.312627	no
XLOC_001126	CCON0000096810.1[-]232186-236426	Known	Sj_000751|CNUS0000096129.1	1	SjF.792.2	AAS:EN	2	SjM.1069.2,SjM.1069.3	AAS:EN,AAS:EN	OK	40.4969	44.5728	0.138352	0.81852	0.91839	no	smm:Smp_025750	62	474	1e-132	hypothetical protein
XLOC_001127	CCON0000096810.1[-]257378-261757	Known	Sj_000752|CNUS0000107779.1	1	CNUS0000107779.1	Equal	1	CNUS0000107779.1	Equal	NOTEST	0.945481	0.818233	-0.208536	0.817283	1	no	dre:100147861	34	805	0	Gag-Pol polyprotein-like		|IPR008042:Retrotransposon, Pao|IPR015416:Zinc finger, H2C2-type, histone UAS binding|
XLOC_001128	CCON0000096810.1[-]317183-385000	Known	Sj_000753|CNUS0000096131.1	1	SjF.799.1	3-Extend:AAS:5-Extend	1	SjM.1072.1	3-Extend	OK	4.77377	10.3643	1.11842	0.0360865	0.146117	no	smm:Smp_036020	64	802	0	hypothetical protein		|IPR003006:Immunoglobulin/major histocompatibility complex motif|IPR003599:Immunoglobulin subtype|IPR007110:Immunoglobulin-like|IPR013151:Immunoglobulin|
XLOC_001129	CCON0000096810.1[-]470899-476133	Novel	-	2	SjF.801.1,SjF.800.1		1	SjM.1079.1		OK	28.7146	31.068	0.113645	0.842608	0.931982	no
XLOC_001130	CCON0000096810.1[-]479269-481753	Novel	-	1	SjF.802.1		1	SjM.1080.1		OK	23.534	27.6104	0.230461	0.753223	0.884027	no
XLOC_001131	CCON0000096810.1[-]483250-488540	Novel	-	1	SjF.803.1		1	SjM.1081.1		OK	19.8461	25.5503	0.364489	0.61568	0.806122	no
XLOC_001132	CCON0000096810.1[-]509072-525314	Known	Sj_000754|CNUS0000096133.1	2	SjF.809.2,SjF.809.1	3-Extend:AAS,3-Extend:ES:ES:ES:ES:5-Extend	2	SjM.1092.2,SjM.1092.1	3-Extend:AAS,3-Extend:ES:ES:ES:ES	OK	53.0149	45.0353	-0.235341	0.636265	0.818473	no	smm:Smp_036090	77	456	1e-126	hypothetical protein		|IPR002110:Ankyrin|
XLOC_001133	CCON0000096810.1[-]583378-588942	Known	Sj_000755|CNUS0000096135.1	1	SjF.805.1	3-Extend:5-Extend	1	SjM.1084.1	3-Extend:5-Extend	OK	47.6593	45.3089	-0.0729655	0.90953	0.962328	no	smm:Smp_036060	52	322	2e-86	hypothetical protein
XLOC_001134	CCON0000096810.1[-]681272-684237	Known	Sj_000756|CNUS0000096137.1	2	CNUS0000096137.1,SjF.813.2	Equal,IR:5-Extend	3	SjM.1096.1,SjM.1096.2,CNUS0000096137.1	3-Extend:IR:5-Extend,3-Extend:IR:5-Extend,Equal	OK	158.456	200.837	0.341944	0.36343	0.608354	no	smm:Smp_036130	76	421	1e-116	phosducin-like protein (phlp)		|IPR001200:Phosducin|IPR012335:Thioredoxin fold|IPR012336:Thioredoxin-like fold|
XLOC_001135	CCON0000096810.1[-]694279-708279	Known	Sj_000757|CNUS0000096138.1	1	SjF.828.1	3-Extend:5-Extend	1	SjM.1209.1	3-Extend:5-Extend	OK	974.339	2662.93	1.45052	0.25461	0.494158	no	smm:Smp_141610	84	573	1e-162	SmCB2 peptidase (C01 family) ; K01363 cathepsin B [EC:3.4.22.1]	|Cellular Processes; Transport and Catabolism; Lysosome [PATH:ko04142-Map:ko04142];|Genetic Information Processing; Folding, Sorting and Degradation; Chaperones and folding catalysts [BR:ko03110];|Metabolism; Enzyme Families; Peptidases [BR:ko01002];|Organismal Systems; Immune System; Antigen processing and presentation [PATH:ko04612-Map:ko04612];|	|IPR000169:Peptidase, cysteine peptidase active site|IPR000668:Peptidase C1A, papain C-terminal|IPR012599:Peptidase C1A, propeptide|IPR013128:Peptidase C1A, papain|IPR015643:Peptidase C1A, cathepsin B|		|GO:0004197:cysteine-type endopeptidase activity|GO:0008234:cysteine-type peptidase activity|	|GO:0006508:proteolysis|GO:0050790:regulation of catalytic activity|
XLOC_001136	CCON0000096810.1[-]720786-737279	Known-Merged	Sj_000758|CNUS0000096139.1,Sj_000759|CNUS0000096140.1	2	SjF.814.1,CNUS0000096140.1	3-Extend:ES:ES:ADS,Equal	3	SjM.1097.1,SjM.1097.3,CNUS0000096140.1	3-Extend:ES:ES:ADS,ADS:ADS,Equal	OK	33.1489	33.6282	0.0207108	0.95928	0.983701	no	smm:Smp_086460	64	72.8	1e-11	tho2 protein ; K12879 THO complex subunit 2	|Genetic Information Processing; Transcription; Spliceosome [BR:ko03041];|Genetic Information Processing; Transcription; Spliceosome [PATH:ko03040-Map:ko03040];|Genetic Information Processing; Translation; RNA transport [PATH:ko03013-Map:ko03013];|
XLOC_001137	CCON0000096810.1[.]21349-21554	Novel	-	1	SjF.788.1		1	SjM.1058.1		OK	205.954	311.455	0.596701	0.519066	0.739004	no
XLOC_001138	CCON0000096810.1[.]100962-101852	Novel	-	1	SjF.789.1		1	SjM.1059.1		OK	6.97823	3.66033	-0.93089	0.315729	0.5608	no
XLOC_001139	CCON0000096810.1[.]103422-104316	Novel	-	0	-		1	SjM.1064.1		OK	0	4.1845	1.79769e+308	0.0108908	0.0739147	no
XLOC_001140	CCON0000096810.1[.]107602-108366	Novel	-	0	-		1	SjM.1065.1		OK	1.50496	4.23024	1.49101	0.158744	0.371358	no
XLOC_001141	CCON0000096810.1[.]272938-273493	Novel	-	1	SjF.797.1		1	SjM.1070.1		OK	25.8579	15.988	-0.693613	0.39712	0.638232	no
XLOC_001142	CCON0000096810.1[.]541416-541508	Novel	-	0	-		1	SjM.1082.1		OK	59319.5	52642.4	-0.17228	0.869182	0.943182	no
XLOC_001143	CCON0000096810.1[.]585727-585996	Novel	-	1	SjF.806.1		0	-		OK	47.0485	43.8906	-0.100236	0.911657	0.963311	no
XLOC_001144	CCON0000096810.1[.]649944-650544	Novel	-	0	-		1	SjM.1087.1		OK	3.58551	5.19491	0.534923	0.620057	0.808393	no
XLOC_001145	CCON0000096810.1[.]651487-652393	Novel	-	1	SjF.812.1		1	SjM.1088.1		OK	4.29436	1.43244	-1.58396	0.134679	0.335246	no
XLOC_001146	CCON0000096810.1[.]653929-654570	Novel	-	0	-		1	SjM.1089.1		OK	3.25993	4.35754	0.418673	0.698818	0.854681	no
XLOC_001147	CCON0000096810.1[.]670997-671994	Novel	-	1	SjF.807.1		0	-		OK	4.28291	0.200401	-4.41763	0.00561006	0.0511505	no
XLOC_001148	CCON0000096810.1[.]676096-676447	Novel	-	1	SjF.810.1		1	SjM.1086.1		OK	35.3525	33.1781	-0.0915814	0.915694	0.965659	no
XLOC_001149	CCON0000096810.1[.]676736-677232	Novel	-	0	-		1	SjM.1090.1		OK	6.58168	7.95806	0.273959	0.786212	0.901856	no
XLOC_001150	CCON0000096810.1[.]732151-732552	Novel	-	0	-		1	SjM.1098.1		OK	12.3924	7.76324	-0.674725	0.504418	0.728055	no
XLOC_001151	CCON0000096811.1[+]3576-30102	Known-Merged	Sj_000760|CNUS0000096141.1,Sj_000761|CNUS0000096142.1	4	SjF.816.1,CNUS0000096141.1,CNUS0000096142.1,SjF.816.4	IR:5-Extend:3-Extend,Equal,Equal,AAS:3-Extend	4	SjM.1100.1,CNUS0000096141.1,CNUS0000096142.1,SjM.1100.4	5-Extend:IR:3-Extend,Equal,Equal,AAS:3-Extend	OK	191.285	157.814	-0.277495	0.515838	0.73633	no	smm:Smp_194510	78	270	2e-71	ribosomal pseudouridine synthase
XLOC_001152	CCON0000096811.1[+]100036-108321	Known	Sj_000763|CNUS0000096146.1	2	SjF.819.1,CNUS0000096146.1	5-Extend:IR,Equal	1	SjM.1104.1	5-Extend:IR:3-Extend	OK	50.3544	59.144	0.232115	0.658632	0.831834	no	smm:Smp_166390	56	100	2e-19	hypothetical protein		|IPR001202:WW/Rsp5/WWP|		|GO:0005515:protein binding|
XLOC_001153	CCON0000096811.1[+]123657-129353	Novel	-	0	-		1	SjM.1106.1		OK	84.8683	105.86	0.318856	0.694004	0.85235	no
XLOC_001154	CCON0000096811.1[+]134864-157318	Known	Sj_000764|CNUS0000107780.1	1	SjF.821.1	5-Extend:ADS	1	SjM.1118.1	5-Extend:ADS	OK	8.40027	10.3863	0.306172	0.61602	0.806144	no	smm:Smp_166410	69	1144	0	thyroid hormone receptor-associated protein		|IPR001091:Site-specific DNA-methyltransferase (cytosine-N4-specific)|IPR002048:Calcium-binding EF-hand|		|GO:0003677:DNA binding|GO:0005509:calcium ion binding|GO:0008170:N-methyltransferase activity|	|GO:0006306:DNA methylation|
XLOC_001155	CCON0000096811.1[+]213735-214289	Known	Sj_000765|CNUS0000096150.1	1	CNUS0000096150.1	Equal	1	CNUS0000096150.1	Equal	OK	986.731	900.928	-0.131245	0.842673	0.932	no	smm:Smp_082030	85	283	5e-75	family C56 non-peptidase homologue (C56 family) ; K03152 4-methyl-5(b-hydroxyethyl)-thiazole monophosphate biosynthesis	|Metabolism; Enzyme Families; Peptidases [BR:ko01002];|	|IPR002818:ThiJ/PfpI|IPR006287:DJ-1|
XLOC_001156	CCON0000096811.1[+]226007-234022	Known	Sj_000766|CNUS0000096152.1	1	SjF.824.1	5-Extend:3-Extend	1	SjM.1121.1	5-Extend:3-Extend	OK	147.551	118.512	-0.316186	0.600884	0.795961	no	smm:Smp_082050	96	399	1e-110	ubiquitin-conjugating enzyme E2-25kD ; K04649 ubiquitin-conjugating enzyme (huntingtin interacting protein 2) [EC:6.3.2.19]	|Genetic Information Processing; Folding, Sorting and Degradation; Ubiquitin mediated proteolysis [PATH:ko04120-Map:ko04120];|Genetic Information Processing; Folding, Sorting and Degradation; Ubiquitin system [BR:ko04121];|	|IPR000449:Ubiquitin-associated/translation elongation factor EF1B, N-terminal|IPR000608:Ubiquitin-conjugating enzyme, E2|IPR009060:UBA-like|IPR015940:Ubiquitin-associated/translation elongation factor EF1B, N-terminal, eukaryote|		|GO:0019787:small conjugating protein ligase activity|	|GO:0006464:protein modification process|GO:0006512:ubiquitin cycle|
XLOC_001157	CCON0000096811.1[+]413242-457061	Known-Merged	Sj_000767|CNUS0000096154.1,Sj_000768|CNUS0000096155.1	1	SjF.827.1	5-Extend:ADS:ES:AAS:3-Extend	1	SjM.1128.1	5-Extend:ADS:ES:AAS:3-Extend	OK	66.2036	75.3503	0.186705	0.755856	0.885399	no	smm:Smp_170450	79	417	1e-115	hypothetical protein		|IPR004481:K+-dependent Na+/Ca+ exchanger related-protein|IPR004837:Sodium/calcium exchanger membrane region|	|GO:0016021:integral to membrane|
XLOC_001158	CCON0000096811.1[+]498987-505345	Known	Sj_000769|CNUS0000096158.1	1	CNUS0000096158.1	Equal	1	SjM.1123.1	5-Extend:3-Extend	OK	5.67241	7.84524	0.467856	0.595994	0.792717	no	smm:Smp_088720	68	295	1e-78	hypothetical protein		|IPR013857:NADH:ubiquinone oxidoreductase complex I intermediate-associated protein 30|
XLOC_001159	CCON0000096811.1[+]523106-532448	Known	Sj_000770|CNUS0000096160.1	2	SjF.832.1,CNUS0000096160.1	5-Extend:IR:ES:AAS,Equal	3	SjM.1127.1,SjM.1127.2,SjM.1127.4	5-Extend:ADS,5-Extend:ES:IR:ES:AAS,EN:AAS	OK	155.17	105.913	-0.55097	0.165126	0.380568	no	smm:Smp_170400	64	881	0	nicalin (M28 family)
XLOC_001160	CCON0000096811.1[+]560718-566034	Known	Sj_000771|CNUS0000096162.1	2	SjF.833.1,CNUS0000096162.1	5-Extend:IR,Equal	2	SjM.1130.1,CNUS0000096162.1	5-Extend:IR,Equal	OK	653.671	380.719	-0.779839	0.0380609	0.151155	no	smm:Smp_088650	81	306	5e-82	ADP-ribosylation factor arf		|IPR001806:Ras GTPase|IPR005225:Small GTP-binding protein domain|IPR006688:ADP-ribosylation factor|IPR006689:ARF/SAR superfamily|	|GO:0005622:intracellular|	|GO:0005525:GTP binding|	|GO:0007264:small GTPase mediated signal transduction|
XLOC_001161	CCON0000096811.1[+]738677-746307	Known	Sj_000772|CNUS0000096165.1	4	SjF.841.1,SjF.841.2,CNUS0000096165.1,SjF.841.4	ADS:IR:5-Extend,IR:5-Extend:3-Extend,Equal,EN:3-Extend	2	SjM.1139.2,SjM.1139.3	ADS:IR,IR:3-Extend	OK	45.051	35.3527	-0.349737	0.339858	0.584926	no	smm:Smp_088600	74	659	0	ccr4 not-related ; K12580 CCR4-NOT transcription complex subunit 3	|Genetic Information Processing; Folding, Sorting and Degradation; RNA degradation [PATH:ko03018-Map:ko03018];|	|IPR007207:Not CCR4-Not complex component, N-terminal|IPR007282:NOT2/NOT3/NOT5|IPR012270:CCR4-NOT complex, subunits 3 and 5|	|GO:0005634:nucleus|	|GO:0030528:transcription regulator activity|	|GO:0045449:regulation of transcription|
XLOC_001162	CCON0000096811.1[+]760384-778139	Known	Sj_000773|CNUS0000096166.1	2	SjF.846.1,SjF.846.3	5-Extend:ADS,EN:EN	1	SjM.1142.2	AAS:EN:ADS	OK	81.6842	82.3002	0.0108391	0.98488	0.992985	no	smm:Smp_139920	53	165	2e-39	cdc50-related		|IPR000560:Histidine acid phosphatase|		|GO:0003993:acid phosphatase activity|
XLOC_001163	CCON0000096811.1[+]790436-791890	Known	Sj_000774|CNUS0000096167.1	1	CNUS0000096167.1	Equal	1	CNUS0000096167.1	Equal	OK	407.255	306.305	-0.410966	0.496364	0.722536	no	smm:Smp_032810	83	413	1e-114	thymidylate kinase (EC:2.7.4.9); K00943 dTMP kinase [EC:2.7.4.9]	|Metabolism; Nucleotide Metabolism; Pyrimidine metabolism [PATH:ko00240-Map:ko00240];|	|IPR000062:Thymidylate kinase|		|GO:0004798:thymidylate kinase activity|GO:0005524:ATP binding|	|GO:0006233:dTDP biosynthetic process|GO:0006235:dTTP biosynthetic process|
XLOC_001164	CCON0000096811.1[+]799934-822450	Known	Sj_000776|CNUS0000096170.1	2	CNUS0000096170.1,SjF.852.2	Equal,AAS:3-Extend	3	CNUS0000096170.1,SjM.1148.2,SjM.1148.3	Equal,AAS:3-Extend,AAS:3-Extend	OK	31.5778	26.1254	-0.273459	0.581199	0.782828	no	smm:Smp_139910	48	704	0	hypothetical protein		|IPR000571:Zinc finger, CCCH-type|		|GO:0003676:nucleic acid binding|GO:0008270:zinc ion binding|
XLOC_001165	CCON0000096811.1[+]850229-852347	Novel	-	1	SjF.854.1		4	SjM.1145.1,SjM.1145.2,SjM.1145.3,SjM.1146.1		OK	101.578	171.103	0.75228	0.210535	0.443883	no
XLOC_001166	CCON0000096811.1[+]852451-855599	Novel	-	1	SjF.856.1		1	SjM.1149.1		OK	1695.32	1749.93	0.0457378	0.944048	0.977901	no
XLOC_001167	CCON0000096811.1[+]856025-863934	Novel	-	1	SjF.857.1		1	SjM.1150.1		OK	764.49	658.077	-0.21624	0.747516	0.880702	no
XLOC_001168	CCON0000096811.1[-]56257-79110	Known-Merged	Sj_000777|CNUS0000096143.1,Sj_000778|CNUS0000096145.1	2	CNUS0000096143.1,SjF.815.2	Equal,AAS:ES	2	CNUS0000096143.1,SjM.1099.2	Equal,AAS:ES	OK	59.8231	71.5917	0.259089	0.582927	0.783926	no	tca:661979	79	72.8	1e-11	similar to CG9005-PA
XLOC_001169	CCON0000096811.1[-]109767-129377	Known	Sj_000779|CNUS0000096147.1	2	SjF.820.2,SjF.820.1	3-Extend:IR:5-Extend,3-Extend:IR:5-Extend	1	SjM.1105.1	3-Extend:IR:5-Extend	OK	17.3138	28.9466	0.741475	0.245416	0.483656	no	tca:659090	64	530	1e-149	kinesin-7; kinesin 7; K03257 translation initiation factor eIF-4A	|Genetic Information Processing; Translation; RNA transport [PATH:ko03013-Map:ko03013];|Genetic Information Processing; Translation; Translation factors [BR:ko03012];|	|IPR000629:RNA helicase, ATP-dependent, DEAD-box type|IPR001650:DNA/RNA helicase, C-terminal|IPR011545:DNA/RNA helicase, DEAD/DEAH box type, N-terminal|IPR014001:DEAD-like helicase, N-terminal|IPR014014:RNA helicase, DEAD-box type, Q motif|IPR014021:Helicase, superfamily 1 and 2, ATP-binding|		|GO:0003676:nucleic acid binding|GO:0004386:helicase activity|GO:0005524:ATP binding|GO:0008026:ATP-dependent helicase activity|
XLOC_001170	CCON0000096811.1[-]177342-178793	Known	Sj_000780|CNUS0000096148.1	1	CNUS0000096148.1	Equal	1	CNUS0000096148.1	Equal	OK	1.59925	7.81671	2.28917	0.0154063	0.0865463	no
XLOC_001171	CCON0000096811.1[-]187583-189373	Novel	-	0	-		1	SjM.1107.1		OK	60.4041	532.456	3.13994	0.00257832	0.0312409	yes
XLOC_001172	CCON0000096811.1[-]196396-206190	Known	Sj_000781|CNUS0000096149.1	1	SjF.822.2	AAS:5-Extend	2	CNUS0000096149.1,SjM.1119.2	Equal,AAS:5-Extend	OK	5.09791	21.2002	2.0561	0.00316962	0.0357778	yes	smm:Smp_166420	85	593	1e-168	hypothetical protein		|IPR001440:Tetratricopeptide TPR-1|IPR011990:Tetratricopeptide-like helical|IPR013026:Tetratricopeptide region|		|GO:0005488:binding|
XLOC_001173	CCON0000096811.1[-]218853-222738	Known	Sj_000782|CNUS0000096151.1	2	CNUS0000096151.1,SjF.823.2	Equal,ADS:5-Extend	2	SjM.1120.1,CNUS0000096151.1	3-Extend:ADS:5-Extend,Equal	OK	156.408	70.4381	-1.15089	0.0168311	0.0904394	no	smm:Smp_166430	74	190	3e-47	nuclear cap binding protein ; K12883 nuclear cap-binding protein subunit 2	|Genetic Information Processing; Transcription; Spliceosome [BR:ko03041];|Genetic Information Processing; Transcription; Spliceosome [PATH:ko03040-Map:ko03040];|Genetic Information Processing; Translation; RNA transport [PATH:ko03013-Map:ko03013];|Genetic Information Processing; Translation; mRNA surveillance pathway [PATH:ko03015-Map:ko03015];|	|IPR000504:RNA recognition motif, RNP-1|IPR012677:Nucleotide-binding, alpha-beta plait|		|GO:0000166:nucleotide binding|GO:0003676:nucleic acid binding|
XLOC_001174	CCON0000096811.1[-]373481-389556	Known	Sj_000783|CNUS0000096153.1	1	SjF.825.2	ADS:5-Extend	1	SjM.1122.1	3-Extend:ADS	OK	10.4985	12.3718	0.236875	0.726602	0.868414	no	smm:Smp_094380	63	1011	0	fyve-containing		|IPR000253:Forkhead-associated|IPR001965:Zinc finger, PHD-type|IPR008984:SMAD/FHA|IPR011011:Zinc finger, FYVE/PHD-type|IPR013083:Zinc finger, RING/FYVE/PHD-type|		|GO:0005515:protein binding|GO:0008270:zinc ion binding|
XLOC_001175	CCON0000096811.1[-]458347-477063	Known	Sj_000784|CNUS0000096156.1	1	SjF.826.1	3-Extend:IR:5-Extend	3	SjM.1124.1,SjM.1124.2,CNUS0000096156.1	3-Extend:EN,3-Extend:IR:5-Extend,Equal	OK	46.9837	34.3522	-0.451756	0.300663	0.545102	no	smm:Smp_170440	85	622	1e-176	hypothetical protein
XLOC_001176	CCON0000096811.1[-]482387-492372	Known	Sj_000785|CNUS0000096157.1	0	-		1	CNUS0000096157.1	Equal	NOTEST	0	0.755618	1.79769e+308	0.0512352	1	no	smm:Smp_170430	55	384	1e-105	d-amino acid oxidase ; K00272 D-aspartate oxidase [EC:1.4.3.1]	|Cellular Processes; Transport and Catabolism; Peroxisome [PATH:ko04146-Map:ko04146];|Metabolism; Amino Acid Metabolism; Alanine, aspartate and glutamate metabolism [PATH:ko00250-Map:ko00250];|	|IPR006076:FAD dependent oxidoreductase|IPR006181:D-amino acid oxidase|		|GO:0003884:D-amino-acid oxidase activity|GO:0016491:oxidoreductase activity|
XLOC_001177	CCON0000096811.1[-]510666-511453	Known	Sj_000786|CNUS0000096159.1	1	CNUS0000096159.1	Equal	0	-		NOTEST	1.73092	0	-1.79769e+308	0.0416323	1	no	smm:Smp_170410	68	277	5e-73	hypothetical protein		|IPR013857:NADH:ubiquinone oxidoreductase complex I intermediate-associated protein 30|
XLOC_001178	CCON0000096811.1[-]542535-549179	Known	Sj_000787|CNUS0000096161.1	3	CNUS0000096161.1,SjF.830.2,SjF.830.3	Equal,IR:5-Extend,IR:5-Extend	3	CNUS0000096161.1,SjM.1125.2,SjM.1125.3	Equal,IR:5-Extend,5-Extend	OK	53.7218	51.3717	-0.0645351	0.858439	0.939959	no	smm:Smp_088660	72	353	5e-96	hypothetical protein		|IPR001005:SANT, DNA-binding|IPR009057:Homeodomain-like|IPR014778:Myb, DNA-binding|	|GO:0005634:nucleus|	|GO:0003677:DNA binding|
XLOC_001179	CCON0000096811.1[-]580514-629184	Known	Sj_000788|CNUS0000096163.1	2	SjF.851.1,SjF.851.3	3-Extend:EN:EN:ES:5-Extend,EN:ES:EN:EN:ES:5-Extend	2	SjM.1143.1,SjM.1143.3	3-Extend:EN:EN:ES:AAS:5-Extend,EN:ES:EN:EN:ES:5-Extend	OK	80.4194	91.1237	0.180281	0.572311	0.777484	no	smm:Smp_170390	43	185	2e-44	bromodomain containing protein		|IPR001965:Zinc finger, PHD-type|IPR002490:ATPase, V0/A0 complex, 116-kDa subunit|IPR002893:Zinc finger, MYND-type|IPR011011:Zinc finger, FYVE/PHD-type|IPR013083:Zinc finger, RING/FYVE/PHD-type|	|GO:0016020:membrane|	|GO:0005515:protein binding|GO:0008270:zinc ion binding|	|GO:0015992:proton transport|
XLOC_001180	CCON0000096811.1[-]691825-693489	Novel	-	3	SjF.835.1,SjF.834.2,SjF.834.1		2	SjM.1134.1,SjM.1133.1		OK	35.1411	39.396	0.164893	0.732049	0.871362	no
XLOC_001181	CCON0000096811.1[-]704181-715884	Known	Sj_000789|CNUS0000096164.1	2	CNUS0000096164.1,SjF.837.2	Equal,ADS:5-Extend	2	SjM.1135.2,CNUS0000096164.1	AAS,Equal	OK	266.799	199.839	-0.416914	0.345155	0.590148	no	smm:Smp_032800.1	66	226	6e-58	hypothetical protein		|IPR001680:WD40 repeat|IPR011046:WD40 repeat-like|IPR015943:WD40/YVTN repeat-like|
XLOC_001182	CCON0000096811.1[-]715985-716963	Novel	-	1	SjF.839.1		1	SjM.1137.1		OK	110.186	94.5422	-0.220904	0.765339	0.890719	no
XLOC_001183	CCON0000096811.1[-]752845-758868	Novel	-	2	SjF.843.1,SjF.842.1		3	SjM.1140.1,SjM.1141.2,SjM.1141.1		OK	25.587	23.4926	-0.123205	0.801246	0.909423	no
XLOC_001184	CCON0000096811.1[-]797733-799047	Known	Sj_000790|CNUS0000096169.1	1	CNUS0000096169.1	Equal	1	CNUS0000096169.1	Equal	OK	187.236	230.831	0.301984	0.695815	0.852955	no	smm:Smp_032800.2	73	152	1e-35	smu-1 suppressor of mec-8 and unc-52 homolog ; K13111 WD40 repeat-containing protein SMU1	|Genetic Information Processing; Transcription; Spliceosome [BR:ko03041];|	|IPR001680:WD40 repeat|IPR011046:WD40 repeat-like|IPR015943:WD40/YVTN repeat-like|
XLOC_001185	CCON0000096811.1[-]838146-839537	Known	Sj_000791|CNUS0000107781.1	1	CNUS0000107781.1	Equal	1	CNUS0000107781.1	Equal	NOTEST	0.119936	0.269109	1.16592	0.703227	1	no	dre:100332517	37	305	4e-81	Gag-Pol polyprotein-like		|IPR008042:Retrotransposon, Pao|
XLOC_001186	CCON0000096811.1[.]11453-12804	Novel	-	1	SjF.817.1		1	SjM.1101.1		OK	10.7035	7.66439	-0.481833	0.541762	0.756358	no
XLOC_001187	CCON0000096811.1[.]98904-99475	Novel	-	0	-		1	SjM.1102.1		OK	3.02168	5.107	0.757124	0.497084	0.722929	no
XLOC_001188	CCON0000096811.1[.]109057-109476	Novel	-	1	SjF.818.1		1	SjM.1103.1		OK	25.5566	23.1395	-0.14334	0.86541	0.942095	no
XLOC_001189	CCON0000096811.1[.]547972-548393	Novel	-	1	SjF.831.1		1	SjM.1126.1		OK	17.9018	10.0379	-0.834647	0.392881	0.634421	no
XLOC_001190	CCON0000096811.1[.]682014-682217	Novel	-	0	-		1	SjM.1129.1		OK	0	321.714	1.79769e+308	0.00819754	0.0636736	no
XLOC_001191	CCON0000096811.1[.]683263-683523	Novel	-	0	-		1	SjM.1131.1		OK	16.319	257.854	3.98192	9.69468e-05	0.00279294	yes
XLOC_001192	CCON0000096811.1[.]687515-687934	Novel	-	0	-		1	SjM.1132.1		OK	7.53344	9.94529	0.400704	0.698661	0.854598	no
XLOC_001193	CCON0000096811.1[.]705504-708030	Novel	-	1	SjF.838.1		0	-		OK	14.8371	10.0388	-0.56362	0.424498	0.6634	no
XLOC_001194	CCON0000096811.1[.]721093-721238	Novel	-	1	SjF.840.1		1	SjM.1138.1		OK	77002.7	54009	-0.51171	0.484524	0.713718	no
XLOC_001195	CCON0000096811.1[.]752846-753371	Novel	-	1	SjF.836.1		0	-		LOWDATA	6.85635	9.34245	0.44636	1	1	no
XLOC_001196	CCON0000096811.1[.]758119-758861	Novel	-	1	SjF.845.1		0	-		LOWDATA	3.0387	1.09759	-1.46912	1	1	no
XLOC_001197	CCON0000096811.1[.]766726-767294	Novel	-	1	SjF.847.1		0	-		OK	9.98254	6.02125	-0.729344	0.437177	0.673133	no
XLOC_001198	CCON0000096811.1[.]767417-767884	Novel	-	1	SjF.848.1		0	-		OK	13.6151	2.93987	-2.21138	0.0429463	0.163404	no
XLOC_001199	CCON0000096811.1[.]771908-772667	Novel	-	1	SjF.850.1		0	-		OK	6.63474	4.56384	-0.539793	0.560638	0.769431	no
XLOC_001200	CCON0000096811.1[.]841421-842367	Novel	-	1	SjF.853.1		1	SjM.1144.1		OK	8.4147	10.096	0.262802	0.75076	0.88237	no
XLOC_001201	CCON0000096812.1[+]184820-185911	Known	Sj_000794|CNUS0000096174.1	1	CNUS0000096174.1	Equal	1	CNUS0000096174.1	Equal	NOTEST	0.63939	0.89725	0.488814	0.714843	1	no	smm:Smp_123740	72	272	2e-71	alpha-actinin		|IPR002017:Spectrin repeat|
XLOC_001202	CCON0000096812.1[+]226680-231089	Known	Sj_000795|CNUS0000107782.1	1	CNUS0000107782.1	Equal	1	CNUS0000107782.1	Equal	NOTEST	0.221632	0.216429	-0.0342706	0.980612	1	no	dre:100147861	32	715	0	Gag-Pol polyprotein-like		|IPR008042:Retrotransposon, Pao|IPR015416:Zinc finger, H2C2-type, histone UAS binding|
XLOC_001203	CCON0000096812.1[+]264994-274863	Known	Sj_000797|CNUS0000096176.1	1	SjF.862.1	5-Extend:ES:EN:3-Extend	3	SjM.1153.1,SjM.1153.2,SjM.1153.3	5-Extend:ES:3-Extend,5-Extend:ADS:3-Extend,5-Extend:ES:EN:IR:3-Extend	OK	143.811	117.154	-0.295777	0.356908	0.601768	no	smm:Smp_065580.3	62	450	1e-125	heterogeneous nuclear ribonucleoprotein ; K12886 heterogeneous nuclear ribonucleoprotein K	|Genetic Information Processing; Transcription; Spliceosome [BR:ko03041];|Genetic Information Processing; Transcription; Spliceosome [PATH:ko03040-Map:ko03040];|	|IPR004087:K Homology|IPR004088:K Homology, type 1|		|GO:0003723:RNA binding|
XLOC_001204	CCON0000096812.1[+]420002-444061	Known	Sj_000798|CNUS0000096180.1	2	SjF.863.2,SjF.863.1	5-Extend:ADS,5-Extend	1	SjM.1156.2	5-Extend	OK	24.3203	47.8488	0.976323	0.106495	0.29315	no	smm:Smp_157540	55	451	1e-125	smad		|IPR001132:MAD homology 2, Dwarfin-type|IPR008984:SMAD/FHA|IPR013790:Dwarfin|	|GO:0005622:intracellular|		|GO:0006355:regulation of transcription, DNA-dependent|
XLOC_001205	CCON0000096812.1[+]529378-536518	Known	Sj_000799|CNUS0000096183.1	1	SjF.867.1	ADS:5-Extend:3-Extend	1	CNUS0000096183.1	Equal	OK	34.7223	31.9624	-0.119487	0.866708	0.942629	no	smm:Smp_065650	66	354	4e-96	Co-chaperone protein HscB mitochondrial precursor (Hsc20) ; K04082 molecular chaperone HscB	|Genetic Information Processing; Folding, Sorting and Degradation; Chaperones and folding catalysts [BR:ko03110];|	|IPR001623:Heat shock protein DnaJ, N-terminal|IPR004640:Co-chaperone Hsc20|IPR009073:Heat shock cognate protein B, C-terminal oligomerisation|		|GO:0005515:protein binding|GO:0031072:heat shock protein binding|GO:0051087:chaperone binding|	|GO:0006457:protein folding|
XLOC_001206	CCON0000096812.1[-]278030-320793	Known	Sj_000801|CNUS0000096177.1	2	SjF.860.1,SjF.860.2	AAS:3-Extend,3-Extend:ES:EN:AAS:5-Extend	2	SjM.1152.1,SjM.1152.2	AAS:3-Extend,3-Extend:ES:EN:AAS:5-Extend	OK	32.8854	44.3006	0.429878	0.449555	0.684525	no	smm:Smp_157530	60	264	2e-68	hypothetical protein		|IPR007087:Zinc finger, C2H2-type|IPR013087:Zinc finger, C2H2-type/integrase, DNA-binding|IPR015880:Zinc finger, C2H2-like|	|GO:0005622:intracellular|	|GO:0003676:nucleic acid binding|GO:0008270:zinc ion binding|
XLOC_001207	CCON0000096812.1[-]357366-369911	Known	Sj_000802|CNUS0000096178.1	1	CNUS0000096178.1	Equal	1	CNUS0000096178.1	Equal	NOTEST	1.48362	1.2536	-0.243041	0.853588	1	no	smm:Smp_098450.2	75	124	2e-27	hypothetical protein
XLOC_001208	CCON0000096812.1[-]397991-410244	Known	Sj_000803|CNUS0000096179.1	2	SjF.883.1,CNUS0000096179.1	3-Extend:IR:5-Extend,Equal	2	SjM.1190.1,CNUS0000096179.1	3-Extend:IR:5-Extend,Equal	OK	780.003	1087.88	0.479962	0.331645	0.57712	no	smm:Smp_065610.1	82	826	0	pyruvate kinase ; K00873 pyruvate kinase [EC:2.7.1.40]	|Human Diseases; Metabolic Diseases; Type II diabetes mellitus [PATH:ko04930-Map:ko04930];|Metabolism; Carbohydrate Metabolism; Glycolysis / Gluconeogenesis [PATH:ko00010-Map:ko00010];|Metabolism; Carbohydrate Metabolism; Pyruvate metabolism [PATH:ko00620-Map:ko00620];|Metabolism; Energy Metabolism; Carbon fixation in photosynthetic organisms [PATH:ko00710-Map:ko00710];|Metabolism; Nucleotide Met…	|IPR001697:Pyruvate kinase|IPR011037:Pyruvate kinase, beta-barrel-like|IPR015793:Pyruvate kinase, barrel|IPR015794:Pyruvate kinase, alpha/beta|IPR015795:Pyruvate kinase, C-terminal-like|IPR015813:Pyruvate/Phosphoenolpyruvate kinase, catalytic core|		|GO:0000287:magnesium ion binding|GO:0003824:catalytic activity|GO:0004743:pyruvate kinase activity|GO:0030955:potassium ion binding|	|GO:0006096:glycolysis|
XLOC_001209	CCON0000096812.1[-]450839-503238	Known	Sj_000804|CNUS0000096181.1	1	SjF.865.1	3-Extend:AAS	2	CNUS0000096181.1,SjM.1160.2	Equal,EN	OK	7.8223	19.0287	1.28251	0.0136509	0.0824145	no	smm:Smp_157550	60	805	0	par3; cell polarity protein; partition defective complex protein		|IPR001478:PDZ/DHR/GLGF|		|GO:0005515:protein binding|
XLOC_001210	CCON0000096812.1[-]517239-521469	Known	Sj_000805|CNUS0000096182.1	1	CNUS0000096182.1	Equal	3	SjM.1158.1,SjM.1158.2,CNUS0000096182.1	AAS:3-Extend:5-Extend,AAS:3-Extend:5-Extend,Equal	OK	71.8522	9.72852	-2.88474	2.95946e-06	0.00016321	yes	smm:Smp_150350	51	120	1e-25	synaptotagmin
XLOC_001211	CCON0000096812.1[-]534714-580955	Known	Sj_000806|CNUS0000096184.1	1	SjF.868.1	3-Extend:ES:EN:EN:EN:AAS:AAS:EN	2	SjM.1164.2,SjM.1164.1	3-Extend:ES:EN:EN:EN:EN:AAS,3-Extend:ES:EN:EN:EN:AAS:AAS:EN	OK	12.9926	13.9356	0.101083	0.862201	0.941228	no	smm:Smp_157560	73	944	0	hypothetical protein		|IPR012419:Cas1p-like|
XLOC_001212	CCON0000096812.1[-]599966-600441	Novel	-	1	SjF.866.1		1	SjM.1163.1		OK	504.828	1924.41	1.93056	0.0190012	0.0961871	no
XLOC_001213	CCON0000096812.1[-]637668-687300	Known	Sj_000807|CNUS0000096185.1	1	SjF.870.2	ADS	2	CNUS0000096185.1,SjM.1165.2	Equal,AAS:5-Extend	OK	25.0538	40.6923	0.699727	0.133552	0.333872	no	smm:Smp_157510	83	2192	0	ATP-dependent RNA Helicase ; K12818 ATP-dependent RNA helicase DHX8/PRP22 [EC:3.6.4.13]	|Genetic Information Processing; Transcription; Spliceosome [BR:ko03041];|Genetic Information Processing; Transcription; Spliceosome [PATH:ko03040-Map:ko03040];|	|IPR001650:DNA/RNA helicase, C-terminal|IPR002464:DNA/RNA helicase, ATP-dependent, DEAH-box type|IPR003029:S1, RNA binding|IPR007502:Helicase-associated region|IPR011709:Region of unknown function DUF1605|IPR012340:Nucleic acid-binding, OB-fold|IPR014001:DEAD-like helicase, N-terminal|IPR014021:Helicase, superfamily 1 and 2, ATP-binding|		|GO:0003676:nucleic acid binding|GO:0003723:RNA binding|GO:0004386:helicase activity|GO:0005524:ATP binding|GO:0008026:ATP-dependent helicase activity|
XLOC_001214	CCON0000096812.1[.]442587-443433	Novel	-	1	SjF.864.1		1	SjM.1157.1		OK	8.83517	13.5918	0.621404	0.452641	0.686705	no
XLOC_001215	CCON0000096812.1[.]447324-448266	Novel	-	0	-		1	SjM.1154.1		OK	1.91497	4.73209	1.30515	0.2173	0.450886	no
XLOC_001216	CCON0000096812.1[.]449914-450278	Novel	-	0	-		1	SjM.1155.1		OK	0	14.0588	1.79769e+308	0.0134961	0.0818161	no
XLOC_001217	CCON0000096812.1[.]463272-463604	Novel	-	0	-		1	SjM.1161.1		OK	4.04252	28.8153	2.83351	0.0164806	0.0904394	no
XLOC_001218	CCON0000096812.1[.]463828-464756	Novel	-	0	-		1	SjM.1162.1		OK	0.78051	2.85308	1.87003	0.124626	0.320766	no
XLOC_001219	CCON0000096812.1[.]521824-522305	Novel	-	0	-		1	SjM.1159.1		OK	0	5.5806	1.79769e+308	0.0206134	0.0989505	no
XLOC_001220	CCON0000096813.1[+]12621-20213	Known	Sj_000808|CNUS0000096186.1	0	-		1	CNUS0000096186.1	Equal	NOTEST	0	0.0727077	1.79769e+308	0.158655	1	no							|IPR008946:Nuclear hormone receptor, ligand-binding|	|GO:0005634:nucleus|	|GO:0003700:transcription factor activity|GO:0003707:steroid hormone receptor activity|	|GO:0006355:regulation of transcription, DNA-dependent|
XLOC_001221	CCON0000096813.1[+]93436-121172	Known	Sj_000809|CNUS0000096189.1	1	CNUS0000096189.1	Equal	1	CNUS0000096189.1	Equal	OK	42.6215	65.4531	0.618883	0.324349	0.569939	no	smm:Smp_164620	92	359	3e-97	cortactin
XLOC_001222	CCON0000096813.1[+]125508-226832	Known-Merged	Sj_000810|CNUS0000096190.1,Sj_000811|CNUS0000096191.1	2	SjF.880.2,SjF.880.4	IR:EN:ADS:EN:AAS:3-Extend,ES:EN	4	SjM.1170.3,SjM.1170.2,SjM.1170.4,SjM.1170.5	IR:EN:EN,IR:IR:ADS:EN:AAS:3-Extend,EN:ADS:EN:AAS:3-Extend,ES:EN	OK	35.783	33.1037	-0.112286	0.801235	0.909423	no	smm:Smp_143650	69	2122	0	midasin (midas-containing protein) ; K14572 midasin	|Genetic Information Processing; Translation; Ribosome Biogenesis [BR:ko03009];|Genetic Information Processing; Translation; Ribosome biogenesis in eukaryotes [PATH:ko03008-Map:ko03008];|	|IPR002048:Calcium-binding EF-hand|IPR003593:AAA+ ATPase, core|IPR011704:ATPase associated with various cellular activities, AAA-5|		|GO:0000166:nucleotide binding|GO:0005509:calcium ion binding|GO:0005524:ATP binding|GO:0016887:ATPase activity|GO:0017111:nucleoside-triphosphatase activity|
XLOC_001223	CCON0000096813.1[+]242710-363829	Known-Merged	Sj_000812|CNUS0000096192.1,Sj_000813|CNUS0000096193.1	3	SjF.874.1,SjF.874.3,CNUS0000096193.1	5-Extend:ADS:ES,EN:IR:ADS:EN,Equal	3	SjM.1175.1,SjM.1175.3,CNUS0000096193.1	5-Extend:IR:ADS:EN:ES:ES:ADS:ES:AAS,EN:IR:ADS:ES,Equal	OK	17.0763	67.1223	1.9748	2.79112e-06	0.000156007	yes	smm:Smp_143680	79	2312	0	laminin ; K05637 laminin, alpha 1/2	|Cellular Processes; Cell Communication; Focal adhesion [PATH:ko04510-Map:ko04510];|Environmental Information Processing; Signaling Molecules and Interaction; CAM ligands [BR:ko04516];|Environmental Information Processing; Signaling Molecules and Interaction; ECM-receptor interaction [PATH:ko04512-Map:ko04512];|Human Diseases; Cancers; Pathways in cancer [PATH:ko05200-Map:ko05200];|Human Diseases…	|IPR000034:Laminin B|IPR000742:EGF-like, type 3|IPR002049:EGF-like, laminin|IPR002223:Proteinase inhibitor I2, Kunitz metazoa|IPR006210:EGF|IPR008211:Laminin, N-terminal|IPR008979:Galactose-binding like|IPR008985:Concanavalin A-like lectin/glucanase|IPR013032:EGF-like region|	|GO:0005578:proteinaceous extracellular matrix|GO:0031012:extracellular matrix|	|GO:0004867:serine-type endopeptidase inhibitor activity|	|GO:0007155:cell adhesion|
XLOC_001224	CCON0000096813.1[+]518324-529944	Known	Sj_000814|CNUS0000096195.1	3	SjF.875.1,CNUS0000096195.1,SjF.875.3	IR:5-Extend,Equal,EN:AAS	2	SjM.1173.1,SjM.1173.3	IR:5-Extend,EN:AAS	OK	52.2415	42.0384	-0.313487	0.435236	0.671161	no	smm:Smp_181500	90	470	1e-130	peter pan-related		|IPR007087:Zinc finger, C2H2-type|IPR015880:Zinc finger, C2H2-like|	|GO:0005622:intracellular|	|GO:0003676:nucleic acid binding|GO:0008270:zinc ion binding|
XLOC_001225	CCON0000096813.1[+]574267-575967	Novel	-	2	SjF.877.1,SjF.877.2		2	SjM.1178.1,SjM.1178.2		OK	180.411	217.652	0.270734	0.568009	0.774766	no
XLOC_001226	CCON0000096813.1[+]576083-581679	Known	Sj_000815|CNUS0000096197.1	1	SjF.878.1	5-Extend:AAS	1	SjM.1178.3	5-Extend:AAS:3-Extend	OK	73.8192	77.288	0.0662484	0.924636	0.969226	no	smm:Smp_095410.2	76	154	2e-36	Magnesium-dependent phosphatase 1 (EC:3.1.3.-)
XLOC_001227	CCON0000096813.1[-]21362-62400	Known	Sj_000816|CNUS0000096187.1	3	SjF.869.2,SjF.869.3,SjF.869.4	EN,EN,ADS:AAS:IR	4	SjM.1166.1,SjM.1166.3,SjM.1166.2,SjM.1166.5	EN,AAS:IR,EN:IR:5-Extend,ADS:5-Extend	OK	41.2647	27.6417	-0.578064	0.126071	0.322736	no	smm:Smp_061540	88	211	2e-52	amino acid transporter		|IPR013057:Amino acid transporter, transmembrane|
XLOC_001228	CCON0000096813.1[-]67516-79145	Known	Sj_000817|CNUS0000096188.1	2	SjF.871.2,SjF.871.3	AAS:5-Extend,ADS:EN	2	SjM.1167.2,SjM.1167.3	AAS:5-Extend,ADS:AAS:5-Extend	OK	28.2523	27.2754	-0.0507711	0.921057	0.967786	no	smm:Smp_061570	60	430	1e-118	lung cancer metastasis-related (lcmr1) protein
XLOC_001229	CCON0000096813.1[-]231816-234848	Known	Sj_000818|CNUS0000107783.1	2	SjF.872.1,CNUS0000107783.1	3-Extend,Equal	1	SjM.1169.1	AAS:3-Extend:5-Extend	OK	11.379	14.1217	0.311534	0.596972	0.793523	no	smm:Smp_143670	57	692	0	hypothetical protein		|IPR007991:RNA polymerase I specific transcription initiation factor RRN3|
XLOC_001230	CCON0000096813.1[-]504954-508079	Known	Sj_000819|CNUS0000096194.1	0	-		3	SjM.1171.2,SjM.1171.3,SjM.1172.1	EN:ES:5-Extend,ADS:5-Extend,5-Extend	OK	4.7001	11.5138	1.29261	0.0284468	0.12418	no	smm:Smp_143950	54	134	3e-30	hypothetical protein		|IPR013783:Immunoglobulin-like fold|
XLOC_001231	CCON0000096813.1[-]540198-562176	Known	Sj_000820|CNUS0000096196.1	2	CNUS0000096196.1,SjF.879.2	Equal,AAS:5-Extend	2	CNUS0000096196.1,SjM.1177.2	Equal,AAS:5-Extend	OK	110.715	206.881	0.901949	0.0829594	0.251221	no	smm:Smp_174490	38	204	8e-51	hypothetical protein
XLOC_001232	CCON0000096813.1[-]585198-606740	Novel	-	0	-		3	SjM.1179.2,SjM.1179.1,SjM.1179.4		OK	2.83027	19.5473	2.78796	0.000174377	0.00439633	yes
XLOC_001233	CCON0000096813.1[-]590809-605322	Novel	-	0	-		1	SjM.1179.3		OK	2.46187	6.00419	1.28622	0.234126	0.468397	no
XLOC_001234	CCON0000096813.1[.]122999-123542	Novel	-	0	-		1	SjM.1168.1		OK	2.44575	5.05474	1.04736	0.334022	0.579331	no
XLOC_001235	CCON0000096813.1[.]536303-536734	Novel	-	1	SjF.876.1		1	SjM.1174.1		OK	21.5672	12.1962	-0.822401	0.352904	0.598205	no
XLOC_001236	CCON0000096813.1[.]560660-561796	Novel	-	0	-		1	SjM.1176.1		OK	0.611325	1.88199	1.62225	0.254835	0.494454	no
XLOC_001237	CCON0000096814.1[+]2440-5281	Known	Sj_000821|CNUS0000096198.1	2	SjF.881.1,CNUS0000096198.1	5-Extend:AAS:3-Extend,Equal	1	SjM.1180.1	5-Extend:3-Extend	OK	67.8904	115.482	0.766395	0.181021	0.403612	no	cme:CMT356C	50	101	1e-20	dynein light chain; K10418 dynein light chain LC8-type	|Cellular Processes; Cell Motility; Cytoskeleton proteins [BR:ko04812];|Organismal Systems; Excretory System; Vasopressin-regulated water reabsorption [PATH:ko04962-Map:ko04962];|	|IPR001372:Dynein light chain, type 1|	|GO:0005875:microtubule associated complex|	|GO:0003777:microtubule motor activity|	|GO:0007017:microtubule-based process|
XLOC_001238	CCON0000096814.1[+]17209-18842	Known	Sj_000822|CNUS0000096199.1	1	CNUS0000096199.1	Equal	2	SjM.1181.1,CNUS0000096199.1	5-Extend:AAS:3-Extend,Equal	OK	681.232	812.756	0.254677	0.648848	0.825853	no	pon:100437967	77	154	1e-36	hypothetical protein LOC100437967		|IPR001372:Dynein light chain, type 1|	|GO:0005875:microtubule associated complex|	|GO:0003777:microtubule motor activity|	|GO:0007017:microtubule-based process|
XLOC_001239	CCON0000096814.1[+]26499-27362	Known	Sj_000823|CNUS0000096200.1	1	CNUS0000096200.1	Equal	1	CNUS0000096200.1	Equal	OK	7.23824	114.952	3.98925	0.000583562	0.0108203	yes	pon:100437967	71	145	1e-33	hypothetical protein LOC100437967		|IPR001372:Dynein light chain, type 1|	|GO:0005875:microtubule associated complex|	|GO:0003777:microtubule motor activity|	|GO:0007017:microtubule-based process|
XLOC_001240	CCON0000096814.1[+]48969-81515	Known	Sj_000824|CNUS0000096202.1	2	CNUS0000096202.1,SjF.886.2	Equal,EN:3-Extend	1	SjM.1184.2	EN:3-Extend	OK	17.6643	10.2911	-0.779447	0.171168	0.388921	no	smm:Smp_125040	58	803	0	Epa2p-like protein
XLOC_001241	CCON0000096814.1[+]186078-221975	Known	Sj_000826|CNUS0000096208.1	1	CNUS0000096208.1	Equal	1	SjM.1187.2	ES	OK	7.83684	5.15525	-0.60423	0.462763	0.694323	no	smm:Smp_128120	65	305	4e-81	polybromo-1 ; K11757 protein polybromo-1	|Genetic Information Processing; Replication and Repair; Chromosome [BR:ko03036];|
XLOC_001242	CCON0000096814.1[+]267202-272129	Novel	-	1	SjF.889.1		1	SjM.1196.1		OK	14.4986	8.88298	-0.706799	0.457721	0.69076	no
XLOC_001243	CCON0000096814.1[+]393366-505717	Known	Sj_000827|CNUS0000096213.1	1	SjF.905.1	5-Extend:ES:3-Extend	1	SjM.1192.1	5-Extend:ES:3-Extend	OK	146.065	99.4111	-0.555135	0.348423	0.593737	no	smm:Smp_128120	65	305	4e-81	polybromo-1 ; K11757 protein polybromo-1	|Genetic Information Processing; Replication and Repair; Chromosome [BR:ko03036];|
XLOC_001244	CCON0000096814.1[+]460528-500129	Known	Sj_000828|CNUS0000096214.1	1	SjF.906.1	5-Extend	1	SjM.1193.1	5-Extend	OK	17.4918	4.08561	-2.09805	0.00587714	0.0524217	no	smm:Smp_128120	65	305	4e-81	polybromo-1 ; K11757 protein polybromo-1	|Genetic Information Processing; Replication and Repair; Chromosome [BR:ko03036];|
XLOC_001245	CCON0000096814.1[+]597465-615137	Novel	-	0	-		1	SjM.1194.1		OK	15.2152	49.5809	1.70427	0.0751659	0.234273	no
XLOC_001246	CCON0000096814.1[+]625584-638982	Known	Sj_000829|CNUS0000096216.1	2	CNUS0000096216.1,SjF.897.2	Equal,ADS:3-Extend	2	CNUS0000096216.1,SjM.1205.2	Equal,ADS:3-Extend	OK	30.3396	126.158	2.05595	4.67247e-05	0.00158225	yes	smm:Smp_128120	65	305	4e-81	polybromo-1 ; K11757 protein polybromo-1	|Genetic Information Processing; Replication and Repair; Chromosome [BR:ko03036];|
XLOC_001247	CCON0000096814.1[-]32769-34721	Known	Sj_000830|CNUS0000096201.1	1	SjF.882.1	3-Extend:ADS:5-Extend	0	-		OK	19.0248	0	-1.79769e+308	0.0115517	0.0759955	no							|IPR001372:Dynein light chain, type 1|	|GO:0005875:microtubule associated complex|	|GO:0003777:microtubule motor activity|	|GO:0007017:microtubule-based process|
XLOC_001248	CCON0000096814.1[-]84137-96609	Known	Sj_000831|CNUS0000096203.1	2	SjF.884.1,CNUS0000096203.1	3-Extend:EN,Equal	2	SjM.1182.1,CNUS0000096203.1	3-Extend:EN,Equal	OK	66.0679	62.7308	-0.0747743	0.877133	0.946618	no	smm:Smp_163110	98	199	9e-50	DEAD box ATP-dependent RNA helicase ; K13177 ATP-dependent RNA helicase DDX1 [EC:3.6.4.13]	|Genetic Information Processing; Transcription; Spliceosome [BR:ko03041];|	|IPR000905:Peptidase M22, glycoprotease|IPR011545:DNA/RNA helicase, DEAD/DEAH box type, N-terminal|IPR014021:Helicase, superfamily 1 and 2, ATP-binding|		|GO:0003676:nucleic acid binding|GO:0005524:ATP binding|GO:0008026:ATP-dependent helicase activity|GO:0008450:O-sialoglycoprotein endopeptidase activity|	|GO:0006508:proteolysis|
XLOC_001249	CCON0000096814.1[-]97110-104087	Known	Sj_000832|CNUS0000096204.1	2	CNUS0000096204.1,SjF.885.2	Equal,EN	2	CNUS0000096204.1,SjM.1185.2	Equal,AAS:AAS	OK	229.987	208.193	-0.14363	0.824724	0.921149	no	smm:Smp_128120	65	305	4e-81	polybromo-1 ; K11757 protein polybromo-1	|Genetic Information Processing; Replication and Repair; Chromosome [BR:ko03036];|
XLOC_001250	CCON0000096814.1[-]120001-144228	Known	Sj_000833|CNUS0000096206.1	0	-		3	SjM.1186.1,SjM.1186.2,SjM.1186.3	3-Extend:IR:IR,3-Extend:IR,3-Extend:IR:EN:AAS:5-Extend	OK	1.18269	10.2824	3.12003	7.46067e-06	0.000357335	yes	smm:Smp_128120	65	305	4e-81	polybromo-1 ; K11757 protein polybromo-1	|Genetic Information Processing; Replication and Repair; Chromosome [BR:ko03036];|
[truncated: 18,938 more rows]
