# Supplementary material for: Genome-wide transcriptome analysis shows extensive alternative RNA splicing in the zoonotic parasite Schistosoma japonicum
Source: BMC Genomics. 2014 Aug 26;15(1):715. doi: 10.1186/1471-2164-15-715 (PMC4203478; doi:10.1186/1471-2164-15-715)
Supplement: Supplementary file 5 — Additional file 5: Genes with alternative splicing in female and male parsites. (XLS 700 KB) [file 12864_2014_6414_MOESM5_ESM.xls]

## Sheet: Sheet1
Additional file 5. Genes with alternative splicing in female and male parsites.
Locus	Position	Mark	Reference Gene	SjF		SjM		Alternative Splicing Class			Status	Expression							Blastx KEGG						GO
				#	Transcripts	#	Transcripts	SjF vs Reference	SjM vs Reference	SjF vs SjM		SjF	SjM	log2(fold_change)	P_value	Q_value	Significant	SjF-M	Best hits	Identity	Score	E-value	Annotation	Pathway	Cellular Component	Molecular Function	Biological Process
XLOC_012643	CCON0000098530.1[+]81935-99035	Known	Sj_008059|CNUS0000103313.1	1	SjF.9350.1	3	SjM.11838.1,SjM.11838.3,SjM.11838.4	ADS:5-Extend	5-Extend:ES:ES:ES,ADS,ADS	5-Extend:ES:3-Extend,3-Extend,ADS:3-Extend	OK	26595.2	57.8917	-8.84359	8.28968e-11	1.41599e-08	yes	26537.3	smm:Smp_000440	62	204	4e-51	hypothetical protein
XLOC_009929	CCON0000097615.1[+]362487-443566	Known-Merged	Sj_006353|CNUS0000101636.1,Sj_006352|CNUS0000101635.1	3	SjF.7206.1,SjF.7207.1,SjF.7207.4	4	SjM.9391.1,SjM.9393.1,SjM.9393.3,SjM.9392.1	5-Extend,5-Extend:ES:EN:EN:EN:ES:ADS:3-Extend,EN:3-Extend	EN,EN:ES:3-Extend,EN:3-Extend,5-Extend:ES:EN:EN:EN	Equal,ADS:ES,Equal,ADS:5-Extend:AAS	OK	9311.32	42.1722	-7.78655	0	0	yes	9269.15	smm:Smp_125660	52	572	1e-161	heterogeneous nuclear ribonucleoprotein			|GO:0003676:nucleic acid binding|
XLOC_012668	CCON0000098534.1[+]21799-27384	Known	Sj_008078|CNUS0000103332.1	1	SjF.9106.1	1	SjM.11875.1	5-Extend:ES:3-Extend	IR:5-Extend:3-Extend	AAS	OK	3726.24	454.944	-3.03396	3.43261e-06	0.000186113	yes	3271.3	nve:NEMVE_v1g139511	48	89	1e-16	hypothetical protein ; K13443 Niemann-Pick C2 protein	|Cellular Processes; Transport and Catabolism; Lysosome [PATH:ko04142-Map:ko04142];|
XLOC_000093	CCON0000096786.1[+]1265310-1265969	Known	Sj_000063|CNUS0000095475.1	2	CNUS0000095475.1,SjF.116.2	2	SjM.112.1,CNUS0000095475.1	Equal,IR:3-Extend	ADS:5-Extend:3-Extend,Equal	ADS:5-Extend:3-Extend,Equal	OK	4881.52	1616.61	-1.59436	0.00357438	0.0386216	yes	3264.91	smm:Smp_041980	95	124	2e-27	60S ribosomal protein P1 ; K02942 large subunit ribosomal protein LP1	|Genetic Information Processing; Translation; Ribosome [BR:ko03011];|Genetic Information Processing; Translation; Ribosome [PATH:ko03010-Map:ko03010];|	|GO:0005840:ribosome|	|GO:0003735:structural constituent of ribosome|	|GO:0006414:translational elongation|
XLOC_008640	CCON0000097410.1[+]46873-57691	Known-Merged	Sj_005578|CNUS0000100872.1,Sj_005577|CNUS0000100871.1	3	SjF.6254.1,CNUS0000100872.1,SjF.6254.4	3	SjM.8151.1,CNUS0000100872.1,SjM.8151.4	IR:5-Extend:EN,Equal,EN:AAS:3-Extend	IR:5-Extend:AAS:ADS,Equal,EN	ES:AAS:ES:ADS,ES:ES,AAS:ES	OK	3807.62	1074.87	-1.82474	4.53267e-09	5.60831e-07	yes	2732.75	smm:Smp_042680	72	400	1e-110	3-oxoacyl-[ACP] reductase (EC:1.1.1.100)			|GO:0016491:oxidoreductase activity|	|GO:0008152:metabolic process|
XLOC_001617	CCON0000096830.1[+]356275-356662	Known	Sj_001077|CNUS0000096456.1	2	SjF.1179.1,CNUS0000096456.1	2	SjM.1528.1,CNUS0000096456.1	IR:5-Extend,Equal	IR:5-Extend,Equal	Equal,IR	OK	4046.72	1695.67	-1.2549	0.000389108	0.00804992	yes	2351.05	smm:Smp_063300	92	186	4e-46	60S ribosomal protein L36e ; K02920 large subunit ribosomal protein L36e	|Genetic Information Processing; Translation; Ribosome [BR:ko03011];|Genetic Information Processing; Translation; Ribosome [PATH:ko03010-Map:ko03010];|	|GO:0005840:ribosome|	|GO:0003735:structural constituent of ribosome|	|GO:0006412:translation|
XLOC_015287	CCON0000100594.1[-]9013-10051	Known	Sj_009668|CNUS0000104887.1	2	SjF.10719.1,CNUS0000104887.1	2	SjM.14194.1,CNUS0000104887.1	AAS:IR:3-Extend,Equal	AAS:IR:3-Extend,Equal	3-Extend,IR	OK	3246.62	1144.49	-1.50423	0.00482901	0.0465302	yes	2102.13	smm:Smp_029820	63	126	4e-28	60S ribosomal protein P2 ; K02943 large subunit ribosomal protein LP2	|Genetic Information Processing; Translation; Ribosome [BR:ko03011];|Genetic Information Processing; Translation; Ribosome [PATH:ko03010-Map:ko03010];|	|GO:0005840:ribosome|	|GO:0003735:structural constituent of ribosome|	|GO:0006414:translational elongation|
XLOC_017875	CCON0000106721.1[-]55-1154	Known	Sj_011294|CNUS0000106472.1	2	SjF.12149.1,CNUS0000106472.1	1	SjM.16176.1	AAS:3-Extend,Equal	AAS:3-Extend	3-Extend	OK	1847.58	4.71224	-8.61501	1.82869e-11	3.52974e-09	yes	1842.87	smm:Smp_000650	97	84	3e-15	ubiquitin ligase sina (ec 6.3.2.-) (seven in absentia homolog)(smsina) ; K04506 E3 ubiquitin-protein ligase SIAH1 [EC:6.3.2.19]	|Cellular Processes; Cell Growth and Death; p53 signaling pathway [PATH:ko04115-Map:ko04115];|Environmental Information Processing; Signal Transduction; Wnt signaling pathway [PATH:ko04310-Map:ko04310];|Genetic Information Processing; Folding, Sorting and Degradation; Ubiquitin mediated proteolysis [PATH:ko04120-Map:ko04120];|Genetic Information Processing; Folding, Sorting and Degradation; Ubiqu…	|GO:0005634:nucleus|		|GO:0007275:multicellular organismal development|
XLOC_005679	CCON0000097064.1[+]8892-18731	Known	Sj_003693|CNUS0000099022.1	2	SjF.4150.1,CNUS0000099022.1	2	SjM.5366.1,CNUS0000099022.1	5-Extend:AAS,Equal	5-Extend:AAS:3-Extend,Equal	5-Extend:AAS:3-Extend,Equal	OK	2498.73	668.273	-1.90269	6.1292e-05	0.00194913	yes	1830.46	smm:Smp_016490.1	62	203	3e-51	hypothetical protein
XLOC_005224	CCON0000097032.1[+]238144-238525	Known	Sj_003402|CNUS0000098743.1	2	SjF.3801.1,CNUS0000098743.1	2	SjM.4945.1,CNUS0000098743.1	ADS:IR:5-Extend,Equal	ADS:IR:5-Extend,Equal	Equal,IR	OK	2506.8	687.531	-1.86635	0.00317337	0.0357992	yes	1819.27	smm:Smp_036940	98	137	3e-31	sec61 gamma subunit ; K07342 protein transport protein SEC61 subunit gamma and related proteins	|Cellular Processes; Transport and Catabolism; Phagosome [PATH:ko04145-Map:ko04145];|Environmental Information Processing; Membrane Transport; Secretion system [BR:ko02044];|Genetic Information Processing; Folding, Sorting and Degradation; Protein export [PATH:ko03060-Map:ko03060];|Genetic Information Processing; Folding, Sorting and Degradation; Protein processing in endoplasmic reticulum [PATH:…	|GO:0016020:membrane|	|GO:0015450:protein transmembrane transporter activity|	|GO:0015031:protein transport|
XLOC_002176	CCON0000096851.1[+]323613-324064	Known	Sj_001428|CNUS0000096795.1	2	SjF.1567.1,CNUS0000096795.1	2	SjM.2053.1,CNUS0000096795.1	ADS:IR:5-Extend,Equal	ADS:IR:5-Extend,Equal	3-Extend,IR	OK	3197.64	1388.43	-1.20355	0.00353358	0.0383716	yes	1809.21	smm:Smp_035790	96	205	7e-52	hypothetical protein ; K02929 large subunit ribosomal protein L44e	|Genetic Information Processing; Translation; Ribosome [BR:ko03011];|Genetic Information Processing; Translation; Ribosome [PATH:ko03010-Map:ko03010];|	|GO:0005840:ribosome|	|GO:0003735:structural constituent of ribosome|	|GO:0006412:translation|
XLOC_011362	CCON0000098024.1[-]28890-29472	Known	Sj_007280|CNUS0000102545.1	2	CNUS0000102545.1,SjF.8268.2	3	SjM.10710.2,SjM.10710.1,CNUS0000102545.1	Equal,5-Extend	AAS:3-Extend:ADS,AAS:IR:3-Extend,Equal	AAS:3-Extend:ADS,AAS:IR:3-Extend,Equal	OK	2838.8	1169.94	-1.27885	0.00174472	0.0239181	yes	1668.86	smm:Smp_132300	81	253	3e-66	hypothetical protein ; K10394 kinesin family member 3/17	|Cellular Processes; Cell Motility; Cytoskeleton proteins [BR:ko04812];|	|GO:0005840:ribosome|	|GO:0003735:structural constituent of ribosome|	|GO:0006412:translation|
XLOC_008663	CCON0000097414.1[-]34244-46644	Novel	-	2	SjF.6248.1,SjF.6249.1	2	SjM.8161.1,SjM.8162.1			3-Extend:ES:ADS,3-Extend	OK	1866.45	212.995	-3.13141	0.00366173	0.0391608	yes	1653.45
XLOC_008862	CCON0000097443.1[-]47244-47752	Known	Sj_005728|CNUS0000101012.1	2	SjF.6410.2,SjF.6410.1	2	CNUS0000101012.1,SjM.8349.2	AAS:3-Extend,AAS:IR:3-Extend	Equal,IR:5-Extend	IR,Equal	OK	3029.12	1382.13	-1.13201	0.00370665	0.0394623	yes	1646.99	smm:Smp_032760	95	288	6e-77	ribosomal protein S11 ; K02949 small subunit ribosomal protein S11e	|Genetic Information Processing; Translation; Ribosome [BR:ko03011];|Genetic Information Processing; Translation; Ribosome [PATH:ko03010-Map:ko03010];|	|GO:0005840:ribosome|	|GO:0003735:structural constituent of ribosome|	|GO:0006412:translation|
XLOC_007371	CCON0000097242.1[+]169085-169725	Known	Sj_004770|CNUS0000100082.1	2	CNUS0000100082.1,SjF.5316.2	1	CNUS0000100082.1	Equal,IR	Equal	IR	OK	2768.3	1222.26	-1.17945	0.00346323	0.0379719	yes	1546.04	smm:Smp_031310	85	198	1e-49	40S ribosomal protein S26 ; K02976 small subunit ribosomal protein S26e	|Genetic Information Processing; Translation; Ribosome [BR:ko03011];|Genetic Information Processing; Translation; Ribosome [PATH:ko03010-Map:ko03010];|	|GO:0005840:ribosome|	|GO:0003735:structural constituent of ribosome|	|GO:0006412:translation|
XLOC_016192	CCON0000101713.1[-]4869-6577	Known	Sj_010265|CNUS0000105472.1	1	CNUS0000105472.1	1	SjM.14907.2	Equal	AAS:ADS:5-Extend	AAS:ADS:5-Extend	OK	1546	46.928	-5.04195	0.00013486	0.00358569	yes	1499.07	smm:Smp_154560	92	89.4	6e-17	hypothetical protein		|GO:0005840:ribosome|	|GO:0005515:protein binding|	|GO:0006412:translation|
XLOC_006464	CCON0000097137.1[-]182286-184730	Known	Sj_004171|CNUS0000099488.1	2	SjF.4680.1,CNUS0000099488.1	2	SjM.6099.1,CNUS0000099488.1	3-Extend:ADS:5-Extend,Equal	3-Extend:ADS:5-Extend,Equal	ADS:5-Extend,Equal	OK	1895.78	538.624	-1.81544	0.000659724	0.0119344	yes	1357.16	smm:Smp_019060	100	100	3e-20	hypothetical protein ; K09481 protein transport protein SEC61 subunit beta	|Cellular Processes; Transport and Catabolism; Phagosome [PATH:ko04145-Map:ko04145];|Environmental Information Processing; Membrane Transport; Secretion system [BR:ko02044];|Genetic Information Processing; Folding, Sorting and Degradation; Protein export [PATH:ko03060-Map:ko03060];|Genetic Information Processing; Folding, Sorting and Degradation; Protein processing in endoplasmic reticulum [PATH:…
XLOC_004765	CCON0000096994.1[-]175165-175878	Known	Sj_003111|CNUS0000098453.1	2	CNUS0000098453.1,SjF.3466.2	2	CNUS0000098453.1,SjM.4493.2	Equal,IR:5-Extend	Equal,IR:5-Extend	IR,5-Extend	OK	2144.43	789.113	-1.44229	0.000576099	0.0107231	yes	1355.32	smm:Smp_098960	88	251	1e-65	60S ribosomal protein L26 ; K02898 large subunit ribosomal protein L26e	|Genetic Information Processing; Translation; Ribosome [BR:ko03011];|Genetic Information Processing; Translation; Ribosome [PATH:ko03010-Map:ko03010];|	|GO:0015934:large ribosomal subunit|	|GO:0003735:structural constituent of ribosome|	|GO:0006412:translation|
XLOC_008745	CCON0000097428.1[+]23303-44522	Known-Merged	Sj_005653|CNUS0000100944.1,Sj_005652|CNUS0000100943.1	4	CNUS0000100944.1,SjF.6297.1,CNUS0000100943.1,SjF.6297.3	1	SjM.8234.1	Equal,5-Extend:ES:ADS,Equal,AAS:ADS	5-Extend:ES:ES:EN:EN:AAS:3-Extend	ES:AAS:ADS:ES:EN:EN:AAS:3-Extend	OK	1293.28	21.0751	-5.93935	1.81038e-10	2.81806e-08	yes	1272.2
XLOC_005910	CCON0000097087.1[-]41069-41622	Known	Sj_003832|CNUS0000099155.1	2	CNUS0000099155.1,SjF.4304.2	2	CNUS0000099155.1,SjM.5592.2	Equal,IR:5-Extend	Equal,IR:5-Extend	IR,Equal	OK	2163.67	915.93	-1.24017	0.00105631	0.0170618	yes	1247.74	smm:Smp_027610	97	282	5e-75	40S ribosomal protein S3 ; K02985 small subunit ribosomal protein S3e	|Genetic Information Processing; Translation; Ribosome [BR:ko03011];|Genetic Information Processing; Translation; Ribosome [PATH:ko03010-Map:ko03010];|	|GO:0005840:ribosome|	|GO:0003735:structural constituent of ribosome|	|GO:0006412:translation|
XLOC_017646	CCON0000105480.1[-]16620-25076	Known	Sj_011151|CNUS0000106334.1	1	SjF.12032.1	1	SjM.16020.1	3-Extend:IR:5-Extend	3-Extend:IR:5-Extend	ES:5-Extend	OK	1372.67	213.262	-2.68629	2.3158e-08	2.35261e-06	yes	1159.41	smm:Smp_181070	58	95.1	1e-18	hypothetical protein
XLOC_002330	CCON0000096858.1[-]406345-407470	Known	Sj_001528|CNUS0000096889.1	2	CNUS0000096889.1,SjF.1676.2	1	SjM.2212.2	Equal,IR:5-Extend	IR:5-Extend	IR:5-Extend	OK	1647.9	636.475	-1.37245	2.12894e-06	0.000125283	yes	1011.43	smm:Smp_102040.1	89	586	1e-166	receptor for activated PKC
XLOC_001637	CCON0000096830.1[-]439314-439817	Known	Sj_001098|CNUS0000096461.1	2	SjF.1182.2,CNUS0000096461.1	2	SjM.1533.2,CNUS0000096461.1	IR,Equal	IR,Equal	Equal,IR	OK	1536.95	570.796	-1.42902	0.00401983	0.0413817	yes	966.154	smm:Smp_063350	85	248	7e-65	60S ribosomal protein L27e ; K02901 large subunit ribosomal protein L27e	|Genetic Information Processing; Translation; Ribosome [BR:ko03011];|Genetic Information Processing; Translation; Ribosome [PATH:ko03010-Map:ko03010];|	|GO:0005840:ribosome|	|GO:0003735:structural constituent of ribosome|	|GO:0006412:translation|
XLOC_011193	CCON0000097951.1[-]97459-98394	Known	Sj_007164|CNUS0000102430.1	2	SjF.8133.1,CNUS0000102430.1	2	SjM.10561.1,CNUS0000102430.1	AAS:IR:3-Extend,Equal	AAS:IR:3-Extend,Equal	AAS:3-Extend,IR	OK	1408.41	446.245	-1.65816	4.58137e-05	0.00155686	yes	962.165	smm:Smp_120170	86	248	8e-65	hypothetical protein
XLOC_003709	CCON0000096931.1[-]162608-163451	Known	Sj_002417|CNUS0000097764.1	2	CNUS0000097764.1,SjF.2667.2	2	CNUS0000097764.1,SjM.3455.2	Equal,IR:5-Extend	Equal,IR:5-Extend	IR,IR:IR:5-Extend	OK	1589.14	668.361	-1.24954	0.00224064	0.0283785	yes	920.779	smm:Smp_093440	97	393	1e-108	40S ribosomal protein S5 ; K02989 small subunit ribosomal protein S5e	|Genetic Information Processing; Translation; Ribosome [BR:ko03011];|Genetic Information Processing; Translation; Ribosome [PATH:ko03010-Map:ko03010];|
XLOC_012929	CCON0000098609.1[-]9485-41904	Known	Sj_008224|CNUS0000103475.1	3	SjF.9277.1,CNUS0000103475.1,SjF.9277.3	4	SjM.12124.1,SjM.12124.2,CNUS0000103475.1,SjM.12124.4	3-Extend:ES:5-Extend,Equal,EN:AAS:5-Extend	3-Extend:AAS,3-Extend:AAS:5-Extend,Equal,EN:ES:5-Extend	AAS,ES:AAS,ES,ES	OK	1582.87	679.111	-1.22082	6.29294e-05	0.00199125	yes	903.759	smm:Smp_062070.2	70	659	0	sulfide quinone reductase
XLOC_015448	CCON0000100755.1[-]13951-17858	Known	Sj_009768|CNUS0000104985.1	2	SjF.10804.1,CNUS0000104985.1	2	SjM.14315.1,CNUS0000104985.1	3-Extend:EN:5-Extend,Equal	3-Extend:EN:5-Extend,Equal	Equal,ES	OK	1200.79	315.513	-1.92821	1.44391e-06	8.87588e-05	yes	885.277	smm:Smp_160410.1	85	275	2e-72	hypothetical protein
XLOC_011594	CCON0000098086.1[+]55598-56964	Known	Sj_007419|CNUS0000102683.1	2	SjF.8407.1,CNUS0000102683.1	2	SjM.10927.1,CNUS0000102683.1	ADS:5-Extend:AAS,Equal	5-Extend:IR,Equal	5-Extend:IR,Equal	OK	1561.53	683.523	-1.1919	0.002311	0.0290599	yes	878.007	smm:Smp_074470	99	293	4e-78	30S ribosomal protein S12 ; K02973 small subunit ribosomal protein S23e	|Genetic Information Processing; Translation; Ribosome [BR:ko03011];|Genetic Information Processing; Translation; Ribosome [PATH:ko03010-Map:ko03010];|	|GO:0015935:small ribosomal subunit|	|GO:0003735:structural constituent of ribosome|	|GO:0006412:translation|
XLOC_003417	CCON0000096915.1[+]376729-378338	Known	Sj_002217|CNUS0000097578.1	2	CNUS0000097578.1,SjF.2471.2	1	CNUS0000097578.1	Equal,EN:3-Extend	Equal	ES	OK	1184.32	308.658	-1.93998	2.58245e-05	0.000989018	yes	875.662	smm:Smp_074390	69	172	7e-42	eukaryotic translation initiation factor 4e-binding protein			|GO:0008190:eukaryotic initiation factor 4E binding|	|GO:0045947:negative regulation of translational initiation|
XLOC_008736	CCON0000097424.1[-]12905-14945	Known	Sj_005644|CNUS0000100934.1	2	SjF.6310.1,CNUS0000100934.1	2	CNUS0000100934.1,SjM.8227.2	3-Extend:ES:ES:5-Extend,Equal	Equal,IR:5-Extend	Equal,IR	OK	1476.9	606.077	-1.285	0.00106231	0.0171445	yes	870.823	smm:Smp_081960	84	473	1e-132	ribosomal protein S2 eukaryotic and archaeal form ; K02998 small subunit ribosomal protein SAe	|Genetic Information Processing; Translation; Ribosome [BR:ko03011];|Genetic Information Processing; Translation; Ribosome [PATH:ko03010-Map:ko03010];|	|GO:0015935:small ribosomal subunit|	|GO:0003735:structural constituent of ribosome|	|GO:0006412:translation|
XLOC_010520	CCON0000097746.1[+]283754-284374	Novel	-	1	SjF.7631.1	2	SjM.9937.1,SjM.9937.2			Equal,AAS	OK	1247.12	391.941	-1.6699	0.00218045	0.0278354	yes	855.179
XLOC_008463	CCON0000097375.1[-]55033-68665	Known	Sj_005466|CNUS0000100762.1	2	SjF.6109.1,CNUS0000100762.1	1	CNUS0000100762.1	3-Extend:EN,Equal	Equal	ES	OK	842.986	3.12745	-8.07438	0	0	yes	839.859	smm:Smp_149610	61	306	4e-81	hypothetical protein			|GO:0005529:sugar binding|
XLOC_004032	CCON0000096950.1[+]1643-2377	Known	Sj_002624|CNUS0000097974.1	2	CNUS0000097974.1,SjF.2921.1	2	CNUS0000097974.1,SjM.3780.1	Equal,IR:3-Extend	Equal,IR:3-Extend	IR,Equal	OK	1293.94	528.682	-1.2913	0.00396478	0.0410423	yes	765.258	smm:Smp_032260	97	263	3e-69	ribosomal protein L15 ; K02877 large subunit ribosomal protein L15e	|Genetic Information Processing; Translation; Ribosome [BR:ko03011];|Genetic Information Processing; Translation; Ribosome [PATH:ko03010-Map:ko03010];|	|GO:0005840:ribosome|	|GO:0003735:structural constituent of ribosome|	|GO:0006412:translation|
XLOC_012139	CCON0000098337.1[-]103418-112872	Known	Sj_007739|CNUS0000102998.1	3	SjF.8738.1,SjF.8738.2,CNUS0000102998.1	1	SjM.11388.2	3-Extend:ES:IR:5-Extend,3-Extend:IR,Equal	5-Extend	IR	OK	1393.16	640.401	-1.12131	0.00341759	0.037652	yes	752.759	smm:Smp_101450	80	425	1e-117	60S ribosomal protein L7 ; K02937 large subunit ribosomal protein L7e	|Genetic Information Processing; Translation; Ribosome [BR:ko03011];|Genetic Information Processing; Translation; Ribosome [PATH:ko03010-Map:ko03010];|	|GO:0015934:large ribosomal subunit|	|GO:0030528:transcription regulator activity|	|GO:0006412:translation|
XLOC_012604	CCON0000098509.1[-]45522-56947	Known	Sj_008037|CNUS0000103289.1	2	CNUS0000103289.1,SjF.9060.2	1	CNUS0000103289.1	Equal,ADS:5-Extend	Equal	ADS	OK	967.792	215.049	-2.17003	4.05391e-08	3.85461e-06	yes	752.743	smm:Smp_059980	81	426	1e-118	arginase ; K01476 arginase [EC:3.5.3.1]	|Human Diseases; Infectious Diseases; Amoebiasis [PATH:ko05146-Map:ko05146];|Metabolism; Amino Acid Metabolism; Arginine and proline metabolism [PATH:ko00330-Map:ko00330];|		|GO:0046872:metal ion binding|	|GO:0006527:arginine catabolic process|
XLOC_012478	CCON0000098474.1[+]27437-42889	Known	Sj_007963|CNUS0000103218.1	2	SjF.8969.1,CNUS0000103218.1	1	SjM.11685.1	IR:5-Extend:3-Extend,Equal	5-Extend:IR	IR	OK	925.049	185.202	-2.32043	5.1745e-07	3.60571e-05	yes	739.847	smm:Smp_002080	87	576	1e-163	S-adenosylmethionine synthetase ; K00789 S-adenosylmethionine synthetase [EC:2.5.1.6]	|Metabolism; Amino Acid Metabolism; Cysteine and methionine metabolism [PATH:ko00270-Map:ko00270];|		|GO:0005524:ATP binding|	|GO:0006730:one-carbon compound metabolic process|
XLOC_006801	CCON0000097176.1[+]68707-72906	Known	Sj_004392|CNUS0000099706.1	3	SjF.4912.1,CNUS0000099706.1,SjF.4912.3	3	SjM.6432.1,CNUS0000099706.1,SjM.6432.3	5-Extend:ES:ES:ES:3-Extend,Equal,EN:3-Extend	ADS:IR:5-Extend:3-Extend,Equal,ADS:IR:3-Extend	IR:5-Extend,ES,IR	OK	1421.52	694.796	-1.03278	0.0053642	0.0496489	yes	726.724	smm:Smp_056760	91	390	1e-106	protein disulfide-isomerase ; K09580 protein disulfide-isomerase A1 [EC:5.3.4.1]	|Genetic Information Processing; Folding, Sorting and Degradation; Chaperones and folding catalysts [BR:ko03110];|Genetic Information Processing; Folding, Sorting and Degradation; Protein processing in endoplasmic reticulum [PATH:ko04141-Map:ko04141];|	|GO:0005783:endoplasmic reticulum|	|GO:0016853:isomerase activity|	|GO:0045454:cell redox homeostasis|
XLOC_005019	CCON0000097015.1[-]273807-274512	Known	Sj_003263|CNUS0000098605.1	2	CNUS0000098605.1,SjF.3654.2	2	CNUS0000098605.1,SjM.4749.2	Equal,IR:5-Extend	Equal,IR:5-Extend	IR,Equal	OK	1129.16	458.076	-1.30159	0.00102493	0.0166873	yes	671.084	smm:Smp_024850	87	356	4e-97	60S ribosomal protein L17 ; K02880 large subunit ribosomal protein L17e	|Genetic Information Processing; Translation; Ribosome [BR:ko03011];|Genetic Information Processing; Translation; Ribosome [PATH:ko03010-Map:ko03010];|	|GO:0015934:large ribosomal subunit|	|GO:0003735:structural constituent of ribosome|	|GO:0006412:translation|
XLOC_017818	CCON0000106294.1[+]152-2357	Known	Sj_011258|CNUS0000106436.1	2	SjF.12120.1,CNUS0000106436.1	1	CNUS0000106436.1	5-Extend:ADS,Equal	Equal	ADS	OK	809.687	246.967	-1.71305	0.000482944	0.00931248	yes	562.72
XLOC_011561	CCON0000098078.1[-]4532-5523	Known	Sj_007394|CNUS0000102658.1	2	CNUS0000102658.1,SjF.8382.2	2	CNUS0000102658.1,SjM.10891.2	Equal,IR:5-Extend	Equal,IR:5-Extend	IR,IR	OK	1027.19	474.926	-1.11293	0.001233	0.0189334	yes	552.264	smm:Smp_073880.1	90	437	1e-121	40S ribosomal protein S3A ; K02984 small subunit ribosomal protein S3Ae	|Genetic Information Processing; Translation; Ribosome [BR:ko03011];|Genetic Information Processing; Translation; Ribosome [PATH:ko03010-Map:ko03010];|	|GO:0005840:ribosome|	|GO:0003735:structural constituent of ribosome|	|GO:0006412:translation|
XLOC_006315	CCON0000097120.1[+]264691-276482	Known	Sj_004065|CNUS0000099389.1	2	SjF.4576.1,CNUS0000099389.1	2	SjM.5976.1,CNUS0000099389.1	5-Extend:IR:IR,Equal	5-Extend:IR:3-Extend,Equal	ADS:IR:IR:3-Extend,IR:IR	OK	735.814	187.603	-1.97166	2.56089e-05	0.000982708	yes	548.211	smm:Smp_001410.2	89	567	1e-160	lactoylglutathione lyase (EC:4.4.1.5)
XLOC_003691	CCON0000096930.1[-]125922-130099	Known	Sj_002408|CNUS0000097758.1	1	SjF.2696.2	2	CNUS0000097758.1,SjM.3501.2	IR:5-Extend	Equal,IR:5-Extend	IR,IR	OK	781.677	273.856	-1.51316	3.65046e-05	0.00129287	yes	507.821	smm:Smp_079310	87	369	1e-100	transmembrane protein tmp21-related
XLOC_000070	CCON0000096786.1[+]44438-50185	Known	Sj_000043|CNUS0000095435.1	2	CNUS0000095435.1,SjF.80.2	1	CNUS0000095435.1	Equal,AAS:3-Extend	Equal	AAS	OK	490.618	0.62435	-9.61803	0	0	yes	489.994	smm:Smp_165360	53	177	2e-42	Histone acetyltransferase MYST4 (EC:2.3.1.48)			|GO:0004867:serine-type endopeptidase inhibitor activity|
XLOC_006017	CCON0000097096.1[-]227238-233551	Known	Sj_003900|CNUS0000099224.1	3	SjF.4371.1,SjF.4371.2,CNUS0000099224.1	2	SjM.5685.1,CNUS0000099224.1	3-Extend:IR,3-Extend:IR:5-Extend,Equal	3-Extend:IR:5-Extend,Equal	3-Extend:IR,IR	OK	814.328	354.163	-1.2012	0.00375345	0.0397854	yes	460.165	smm:Smp_035470	87	775	0	dolichyl-diphosphooligosaccharide-protein glycosyltransferase ; K12670 oligosaccharyltransferase complex subunit beta	|Genetic Information Processing; Folding, Sorting and Degradation; Protein processing in endoplasmic reticulum [PATH:ko04141-Map:ko04141];|Metabolism; Glycan Biosynthesis and Metabolism; N-Glycan biosynthesis [PATH:ko00510-Map:ko00510];|Metabolism; Glycan Biosynthesis and Metabolism; Various types of N-glycan biosynthesis [PATH:ko00513-Map:ko00513];|	|GO:0005789:endoplasmic reticulum membrane|	|GO:0018759:methenyltetrahydromethanopterin cyclohydrolase activity|	|GO:0018279:protein amino acid N-linked glycosylation via asparagine|
XLOC_009391	CCON0000097531.1[+]120023-121434	Novel	-	2	SjF.6803.1,SjF.6803.2	2	SjM.8862.1,SjM.8862.2			ES,AAS	OK	541.955	124.823	-2.11829	0.00028294	0.00635037	yes	417.132
XLOC_009196	CCON0000097497.1[-]28942-44020	Known	Sj_005929|CNUS0000101217.1	1	SjF.6692.1	2	SjM.8673.1,CNUS0000101217.1	3-Extend:AAS	3-Extend:AAS:ES:5-Extend,Equal	3-Extend:AAS:5-Extend,AAS:5-Extend	OK	597.852	202.367	-1.56282	3.0504e-05	0.0011224	yes	395.485	smm:Smp_045560	65	402	1e-110	annexin			|GO:0005544:calcium-dependent phospholipid binding|
XLOC_003560	CCON0000096922.1[+]200983-220786	Known	Sj_002316|CNUS0000097671.1	1	CNUS0000097671.1	2	SjM.3351.1,CNUS0000097671.1	Equal	5-Extend:ES:3-Extend,Equal	5-Extend:ES:3-Extend,Equal	OK	507.273	129.479	-1.97004	0.000345069	0.00738525	yes	377.794	smm:Smp_172590	59	567	1e-160	family S10 unassigned peptidase (S10 family) ; K13289 cathepsin A (carboxypeptidase C) [EC:3.4.16.5]	|Cellular Processes; Transport and Catabolism; Lysosome [PATH:ko04142-Map:ko04142];|Genetic Information Processing; Folding, Sorting and Degradation; Chaperones and folding catalysts [BR:ko03110];|Metabolism; Enzyme Families; Peptidases [BR:ko01002];|Organismal Systems; Endocrine System; Renin-angiotensin system [PATH:ko04614-Map:ko04614];|		|GO:0004185:serine carboxypeptidase activity|	|GO:0006508:proteolysis|
XLOC_012623	CCON0000098517.1[-]2458-12575	Known	Sj_008047|CNUS0000103300.1	2	SjF.9058.1,CNUS0000103300.1	2	SjM.11815.1,CNUS0000103300.1	AAS:3-Extend,Equal	AAS:3-Extend,Equal	AAS,AAS	OK	565.268	187.837	-1.58945	0.000969377	0.0158971	yes	377.431								|GO:0008270:zinc ion binding|
XLOC_004435	CCON0000096975.1[+]702982-709381	Known	Sj_002880|CNUS0000098236.1	2	SjF.3242.1,CNUS0000098236.1	2	SjM.4197.1,CNUS0000098236.1	5-Extend:ES:3-Extend,Equal	5-Extend:ES:3-Extend,Equal	ES,Equal	OK	557.212	202.096	-1.46319	0.00110688	0.0175555	yes	355.116	smm:Smp_009830	75	269	5e-71	hypothetical protein ; K13250 translocon-associated protein subunit beta	|Genetic Information Processing; Folding, Sorting and Degradation; Protein processing in endoplasmic reticulum [PATH:ko04141-Map:ko04141];|	|GO:0016021:integral to membrane|
XLOC_011835	CCON0000098154.1[+]19106-20347	Novel	-	2	SjF.8568.1,SjF.8568.2	3	SjM.11120.1,SjM.11120.2,SjM.11120.3			IR:3-Extend,ES:3-Extend,3-Extend	OK	594.596	242.318	-1.29501	0.000347695	0.00741569	yes	352.278
XLOC_003813	CCON0000096937.1[-]322913-356345	Known	Sj_002490|CNUS0000097829.1	2	SjF.2770.3,SjF.2770.1	1	SjM.3552.1	EN:AAS:ES,3-Extend:ADS:AAS	3-Extend:EN:AAS:ES	ADS:AAS:ADS	OK	414.291	62.0856	-2.73832	1.61808e-10	2.5392e-08	yes	352.205	smm:Smp_174530	50	377	1e-102	aminopeptidase PILS (M01 family)			|GO:0008270:zinc ion binding|	|GO:0006508:proteolysis|
XLOC_004206	CCON0000096960.1[-]70910-71757	Known	Sj_002734|CNUS0000098080.1	3	CNUS0000098080.1,SjF.3056.2,SjF.3056.3	3	CNUS0000098080.1,SjM.3927.2,SjM.3927.3	Equal,IR:5-Extend,IR:5-Extend	Equal,IR:5-Extend,IR:5-Extend	IR,Equal,IR	OK	444.612	93.5106	-2.24935	7.60234e-10	1.04815e-07	yes	351.101	smm:Smp_135840	52	219	8e-56	hypothetical protein
XLOC_000100	CCON0000096786.1[-]20599-36488	Known	Sj_000067|CNUS0000095434.1	1	SjF.76.2	1	CNUS0000095434.1	ADS:5-Extend	Equal	3-Extend:ADS	OK	351.074	0.841024	-8.70541	0	0	yes	350.233	smm:Smp_165370	64	138	1e-30	hypothetical protein			|GO:0008270:zinc ion binding|
XLOC_006858	CCON0000097182.1[+]32684-36757	Known	Sj_004425|CNUS0000099738.1	2	SjF.4946.1,SjF.4946.3	1	SjM.6470.1	5-Extend:3-Extend,IR:3-Extend	5-Extend:IR	IR	OK	486.796	142.3	-1.77439	2.81559e-07	2.13963e-05	yes	344.496	smm:Smp_075870.1	76	329	7e-89	translocation associated membrane protein ; K14010 translocating chain-associated membrane protein 1	|Genetic Information Processing; Folding, Sorting and Degradation; Protein processing in endoplasmic reticulum [PATH:ko04141-Map:ko04141];|	|GO:0016021:integral to membrane|
XLOC_017588	CCON0000105347.1[+]3233-12745	Novel	-	1	SjF.11983.1	2	SjM.15976.1,SjM.15976.2			5-Extend:AAS:3-Extend,5-Extend:AAS:3-Extend	OK	393.692	55.1488	-2.83566	0.00120107	0.0185464	yes	338.543
XLOC_000655	CCON0000096799.1[-]43446-64247	Known-Merged	Sj_000455|CNUS0000095831.1,Sj_000456|CNUS0000095832.1	3	SjF.508.1,CNUS0000095831.1,CNUS0000095832.1	2	CNUS0000095832.1,SjM.604.1	3-Extend:ES:ES:ES:ES:5-Extend,Equal,Equal	Equal,3-Extend:AAS	Equal,AAS	OK	467.658	132.22	-1.82251	2.35861e-06	0.000136714	yes	335.438	smm:Smp_155570	67	705	0	hypothetical protein			|GO:0043169:cation binding|	|GO:0005975:carbohydrate metabolic process|
XLOC_011906	CCON0000098186.1[-]27794-41535	Known	Sj_007602|CNUS0000102861.1	2	SjF.8610.2,SjF.8610.3	2	CNUS0000102861.1,SjM.11187.2	EN:5-Extend,AAS:EN:AAS:5-Extend	Equal,EN:AAS:5-Extend	3-Extend:ES,AAS	OK	477.377	147.559	-1.69384	0.00113873	0.0179573	yes	329.818	smm:Smp_149780	85	576	1e-162	synaptotagmin-like protein
XLOC_000814	CCON0000096803.1[-]250931-263732	Known	Sj_000561|CNUS0000095935.1	1	SjF.590.1	2	SjM.754.1,SjM.754.2	3-Extend:ADS:5-Extend	3-Extend:ADS:5-Extend,3-Extend:ADS:5-Extend	3-Extend:5-Extend,3-Extend:5-Extend	OK	543.167	217.229	-1.32218	0.000166323	0.00424653	yes	325.938
XLOC_002294	CCON0000096856.1[-]376455-386042	Known	Sj_001508|CNUS0000096871.1	2	SjF.1636.1,SjF.1636.2	3	SjM.2172.2,SjM.2172.1,CNUS0000096871.1	3-Extend:ES:5-Extend,3-Extend:ES:5-Extend	3-Extend:ES:5-Extend,3-Extend:ES:5-Extend,Equal	3-Extend:AAS,3-Extend:ES:5-Extend,EN	OK	366.715	79.6091	-2.20365	6.59638e-09	7.76362e-07	yes	287.106	smm:Smp_005880	88	788	0	phosphoenolpyruvate carboxykinase ; K01596 phosphoenolpyruvate carboxykinase (GTP) [EC:4.1.1.32]	|Metabolism; Carbohydrate Metabolism; Citrate cycle (TCA cycle) [PATH:ko00020-Map:ko00020];|Metabolism; Carbohydrate Metabolism; Glycolysis / Gluconeogenesis [PATH:ko00010-Map:ko00010];|Metabolism; Carbohydrate Metabolism; Pyruvate metabolism [PATH:ko00620-Map:ko00620];|Organismal Systems; Endocrine System; Adipocytokine signaling pathway [PATH:ko04920-Map:ko04920];|Organismal Systems; Endocrine …		|GO:0017076:purine nucleotide binding|	|GO:0006094:gluconeogenesis|
XLOC_009133	CCON0000097488.1[+]172341-173062	Known	Sj_005889|CNUS0000101181.1	2	SjF.6607.1,CNUS0000101181.1	2	SjM.8618.1,CNUS0000101181.1	IR:5-Extend,Equal	IR:5-Extend,Equal	Equal,IR	OK	465.02	182.542	-1.34906	0.00159484	0.0224053	yes	282.478	smm:Smp_042400	83	266	3e-70	hypothetical protein
XLOC_000571	CCON0000096796.1[-]111187-111878	Known	Sj_000402|CNUS0000095781.1	2	CNUS0000095781.1,SjF.437.2	2	CNUS0000095781.1,SjM.529.2	Equal,IR:5-Extend	Equal,IR:5-Extend	IR,Equal	OK	406.738	125.203	-1.69983	0.00021904	0.00525201	yes	281.535							|GO:0005634:nucleus|	|GO:0043565:sequence-specific DNA binding|	|GO:0045449:regulation of transcription|
XLOC_007603	CCON0000097265.1[+]15080-145590	Novel	-	6	SjF.5500.1,SjF.5500.2,SjF.5500.3,SjF.5501.1,SjF.5500.4,SjF.5502.1	5	SjM.7187.1,SjM.7188.3,SjM.7188.1,SjM.7188.2,SjM.7186.1			Equal,IR,ADS:IR,ADS:IR,ADS	OK	363.489	90.1741	-2.01113	3.24474e-09	4.12039e-07	yes	273.315
XLOC_005422	CCON0000097042.1[-]150076-155142	Known	Sj_003533|CNUS0000098863.1	2	SjF.3941.1,CNUS0000098863.1	2	SjM.5120.1,CNUS0000098863.1	AAS:3-Extend:EN,Equal	3-Extend:AAS,Equal	3-Extend:AAS:IR,ES	OK	385.539	114.555	-1.75083	3.87664e-05	0.00136049	yes	270.984	smm:Smp_139720	64	471	1e-131	zinc transporter ; K14713 solute carrier family 39 (zinc transporter), member 7		|GO:0016020:membrane|	|GO:0046873:metal ion transmembrane transporter activity|	|GO:0030001:metal ion transport|
XLOC_019843	CCON0000120377.1[+]305-6322	Known	Sj_012372|CNUS0000107567.1	1	CNUS0000107567.1	1	SjM.17532.1	Equal	5-Extend	5-Extend	OK	277.454	18.9479	-3.87214	4.82891e-06	0.000246581	yes	258.506							|GO:0016021:integral to membrane|
XLOC_000021	CCON0000096785.1[+]1309184-1313025	Known	Sj_000021|CNUS0000095427.1	1	SjF.41.1	1	SjM.35.1	ADS:5-Extend:3-Extend	ADS:5-Extend:3-Extend	5-Extend:3-Extend	OK	274.401	20.2928	-3.75725	3.34925e-06	0.000182619	yes	254.108	smm:Smp_124070	74	82.4	9e-15	SmVAL16; venom allergen-like (VAL) 16 protein		|GO:0005576:extracellular region|
XLOC_016740	CCON0000103781.1[+]1420-2223	Novel	-	1	SjF.11525.1	1	SjM.15303.1			3-Extend	OK	311.861	60.072	-2.37614	0.00102931	0.0167378	yes	251.789	smm:Smp_174530	60	96.7	5e-19	aminopeptidase PILS (M01 family)			|GO:0004179:membrane alanyl aminopeptidase activity|	|GO:0006508:proteolysis|
XLOC_006497	CCON0000097142.1[+]1679-56005	Known-Merged	Sj_004194|CNUS0000099511.1,Sj_004193|CNUS0000099510.1	3	SjF.4728.2,SjF.4728.3,SjF.4728.4	4	SjM.6136.1,SjM.6133.1,SjM.6133.2,SjM.6133.4	EN:ADS,AAS:ADS:AAS:ADS,AAS:ADS:AAS:3-Extend	AAS:ADS:AAS:3-Extend,5-Extend:ADS,ADS:5-Extend:ES:EN:ADS,AAS:ADS	AAS:ADS,5-Extend,5-Extend:AAS,5-Extend:ES:ADS	OK	309.897	61.5755	-2.33136	1.34959e-12	2.9602e-10	yes	248.321	smm:Smp_133180.2	71	798	0	zinc finger protein			|GO:0009055:electron carrier activity|	|GO:0006118:electron transport|
XLOC_011866	CCON0000098165.1[+]28128-38584	Known	Sj_007576|CNUS0000102839.1	3	SjF.8592.1,SjF.8592.2,CNUS0000102839.1	2	SjM.11144.2,SjM.11144.3	5-Extend:ES:EN,5-Extend:AAS:3-Extend,Equal	ES:EN,AAS:3-Extend	ES,ES	OK	269.123	22.9196	-3.55361	0	0	yes	246.203	smm:Smp_054010	79	270	1e-70	cationic amino acid transporter		|GO:0016020:membrane|	|GO:0015171:amino acid transmembrane transporter activity|	|GO:0006865:amino acid transport|
XLOC_000041	CCON0000096785.1[-]1005595-1013573	Known	Sj_000034|CNUS0000095418.1	1	SjF.47.1	1	SjM.31.1	3-Extend:ES:5-Extend	3-Extend:ES:5-Extend	3-Extend	OK	331.474	92.019	-1.84889	0.00243268	0.0300148	yes	239.455	smm:Smp_003610.2	73	248	1e-64	hypothetical protein
XLOC_017484	CCON0000105226.1[+]6030-7268	Known	Sj_011051|CNUS0000106237.1	2	SjF.11931.1,CNUS0000106237.1	1	CNUS0000106237.1	IR:5-Extend,Equal	Equal	IR	OK	241.843	10.723	-4.49529	8.88178e-16	2.81043e-13	yes	231.12	smm:Smp_064830	71	308	1e-82	survival motor neuron protein ; K12839 survival of motor neuron-related-splicing factor 30	|Genetic Information Processing; Transcription; Spliceosome [BR:ko03041];|Genetic Information Processing; Transcription; Spliceosome [PATH:ko03040-Map:ko03040];|		|GO:0003676:nucleic acid binding|
XLOC_015152	CCON0000100487.1[-]10640-21104	Known	Sj_009579|CNUS0000104801.1	2	SjF.10652.1,SjF.10652.2	3	SjM.14082.1,SjM.14082.2,CNUS0000104801.1	3-Extend:AAS,3-Extend:ADS:5-Extend	3-Extend:AAS,3-Extend:IR:5-Extend,Equal	3-Extend,3-Extend:AAS:ADS:IR:5-Extend,AAS:ADS	OK	335.118	106.953	-1.6477	8.74464e-06	0.000410679	yes	228.165	smm:Smp_081570	69	711	0	ebna2 binding protein P100			|GO:0004518:nuclease activity|
XLOC_010079	CCON0000097638.1[-]2727-14239	Known	Sj_006447|CNUS0000101721.1	3	SjF.7306.2,SjF.7306.1,SjF.7306.4	2	SjM.9528.2,SjM.9528.1	3-Extend:ES:EN:AAS,3-Extend:ES:EN,ADS:IR:5-Extend	3-Extend:ES:EN:AAS,3-Extend:IR:5-Extend	ADS:IR,EN:ES:ADS	OK	441.805	216.948	-1.02606	1.124e-05	0.000503376	yes	224.857	dse:Dsec_GM16661	41	174	4e-42	GM16661 gene product from transcript GM16661-RA; K09595 minor histocompatibility antigen H13 [EC:3.4.23.-]	|Metabolism; Enzyme Families; Peptidases [BR:ko01002];|	|GO:0016021:integral to membrane|	|GO:0004190:aspartic-type endopeptidase activity|
XLOC_005617	CCON0000097060.1[-]244339-250232	Known	Sj_003670|CNUS0000098997.1	2	CNUS0000098997.1,SjF.4112.2	1	SjM.5327.2	Equal,IR:5-Extend	5-Extend	IR	OK	376.583	153.923	-1.29076	0.00133848	0.0199964	yes	222.66	smm:Smp_006550.2	76	336	6e-91	glutaredoxin grx			|GO:0015035:protein disulfide oxidoreductase activity|	|GO:0045454:cell redox homeostasis|
XLOC_002999	CCON0000096893.1[+]174771-321676	Known	Sj_001950|CNUS0000097310.1	3	SjF.2178.2,SjF.2178.1,SjF.2178.4	3	SjM.2859.2,SjM.2859.4,SjM.2859.1	5-Extend:ES:AAS,5-Extend:ES:AAS:ES:ES:ES:ES:3-Extend,3-Extend	5-Extend:ES:ES:ES:ES:ES:3-Extend,3-Extend,5-Extend:ES:AAS	EN:EN:ES:ES:ES:ES:ES:ES:EN:ES,AAS,5-Extend	OK	397.972	179.869	-1.14572	0.0011914	0.0185007	yes	218.103
XLOC_005889	CCON0000097085.1[+]88658-98886	Known	Sj_003816|CNUS0000099142.1	1	SjF.4285.1	1	SjM.5569.1	5-Extend:AAS	5-Extend:AAS	EN:EN:3-Extend	OK	215.724	20.9851	-3.36175	0.000226576	0.0053793	yes	194.739
XLOC_006871	CCON0000097185.1[-]76223-88289	Known	Sj_004438|CNUS0000099747.1	4	SjF.4958.3,CNUS0000099747.1,SjF.4958.2,SjF.4958.4	5	SjM.6480.2,CNUS0000099747.1,SjM.6481.1,SjM.6480.3,SjM.6480.4	AAS:AAS,Equal,AAS,EN:ADS	AAS:AAS,Equal,EN,EN:ADS,EN:ADS	AAS,AAS:ES:ADS,AAS,ADS,Equal	OK	235.968	41.2559	-2.51592	3.18372e-08	3.13531e-06	yes	194.712	smm:Smp_129310	82	146	3e-34	inositol polyphosphate multikinase			|GO:0008440:inositol trisphosphate 3-kinase activity|
XLOC_000610	CCON0000096797.1[-]899164-911319	Known	Sj_000429|CNUS0000095814.1	2	SjF.468.2,SjF.468.1	2	SjM.578.2,SjM.578.1	3-Extend:AAS:AAS:ES:5-Extend,3-Extend:AAS:AAS:ES:5-Extend	3-Extend:AAS:ES:5-Extend,3-Extend:AAS:AAS:ES:5-Extend	AAS:AAS:5-Extend,AAS:ADS:5-Extend	OK	388.727	194.05	-1.00233	0.000346165	0.00739942	yes	194.677							|GO:0005634:nucleus|	|GO:0043565:sequence-specific DNA binding|	|GO:0045449:regulation of transcription|
XLOC_006863	CCON0000097182.1[-]39612-56172	Known	Sj_004430|CNUS0000099739.1	3	SjF.4950.1,CNUS0000099739.1,SjF.4950.3	2	CNUS0000099739.1,SjM.6471.2	3-Extend:AAS:ADS:5-Extend,Equal,ADS:AAS:ADS:5-Extend	Equal,AAS:ADS	ADS:AAS:ADS,ADS	OK	377.985	183.942	-1.03907	1.58657e-05	0.000658212	yes	194.043	smm:Smp_075860.2	82	569	1e-160	60S ribosomal protein L35 ; K07151 dolichyl-diphosphooligosaccharide--protein glycosyltransferase [EC:2.4.1.119]	|Genetic Information Processing; Folding, Sorting and Degradation; Protein processing in endoplasmic reticulum [PATH:ko04141-Map:ko04141];|Metabolism; Glycan Biosynthesis and Metabolism; Glycosyltransferases [BR:ko01003];|Metabolism; Glycan Biosynthesis and Metabolism; N-Glycan biosynthesis [PATH:ko00510-Map:ko00510];|Metabolism; Glycan Biosynthesis and Metabolism; Various types of N-glycan biosy…	|GO:0016020:membrane|	|GO:0004576:oligosaccharyl transferase activity|	|GO:0006486:protein amino acid glycosylation|
XLOC_008311	CCON0000097363.1[+]69589-70522	Novel	-	4	SjF.5993.1,SjF.5993.2,SjF.5993.3,SjF.5993.4	3	SjM.7830.1,SjM.7830.2,SjM.7830.3			AAS:IR,AAS:IR,IR	OK	285.952	94.6735	-1.59474	4.80807e-05	0.00161682	yes	191.279
XLOC_005524	CCON0000097051.1[-]168911-205938	Known-Merged	Sj_003602|CNUS0000098934.1,Sj_003601|CNUS0000098933.1	3	SjF.4031.1,CNUS0000098933.1,SjF.4031.3	3	SjM.5227.1,SjM.5227.2,CNUS0000098933.1	3-Extend:ADS:AAS,Equal,ADS:ES:ES:ES:ES:ES:ES:ES:ES:ES:ES:5-Extend	EN:EN:ADS:ES:EN,EN:ADS,Equal	EN:EN:EN:EN:EN,EN:EN:EN:EN,ADS	OK	214.818	23.7298	-3.17834	1.18558e-10	1.9559e-08	yes	191.088	smm:Smp_169010	49	207	1e-51	adenylate cyclase
XLOC_003545	CCON0000096921.1[-]601055-677195	Known	Sj_002313|CNUS0000097658.1	1	SjF.2552.2	2	SjM.3341.2,SjM.3341.3	ADS:5-Extend	AAS:EN:EN:AAS:ES:EN,ADS:ADS:AAS:EN:EN	3-Extend,3-Extend:ADS	OK	218.159	28.6681	-2.92786	1.05688e-09	1.43661e-07	yes	189.491	smm:Smp_148400	49	533	1e-149	calmodulin-binding transcription activator (camta)
XLOC_009883	CCON0000097611.1[-]64206-68276	Novel	-	1	SjF.7167.1	1	SjM.9331.1			3-Extend	OK	234.806	49.4596	-2.24715	0.00380556	0.0400763	yes	185.346
XLOC_000085	CCON0000096786.1[+]908528-916477	Known	Sj_000056|CNUS0000095461.1	3	SjF.88.1,CNUS0000095461.1,SjF.88.3	2	SjM.91.1,CNUS0000095461.1	IR:5-Extend,Equal,IR	IR:5-Extend,Equal	IR,IR	OK	416.478	237.996	-0.807299	0.00257358	0.0312227	yes	178.482	smm:Smp_041740	94	705	0	chaperonin containing t-complex protein 1 gamma subunit tcpg ; K09495 T-complex protein 1 subunit gamma	|Genetic Information Processing; Folding, Sorting and Degradation; Chaperones and folding catalysts [BR:ko03110];|		|GO:0051082:unfolded protein binding|	|GO:0044267:cellular protein metabolic process|
XLOC_000363	CCON0000096791.1[+]386793-399413	Novel	-	1	SjF.286.1	1	SjM.336.1			5-Extend:3-Extend	OK	215.74	38.7192	-2.47817	5.28775e-05	0.00173874	yes	177.021	smm:Smp_139340	90	430	1e-118	rab		|GO:0005622:intracellular|	|GO:0005525:GTP binding|	|GO:0007264:small GTPase mediated signal transduction|GO:0015031:protein transport|
XLOC_008811	CCON0000097438.1[+]46089-51176	Known	Sj_005694|CNUS0000100984.1	2	SjF.6356.2,SjF.6356.3	2	SjM.8293.1,SjM.8293.3	ADS:ADS,EN:ADS:ADS	5-Extend:IR,ADS	5-Extend:ES:ADS:IR:3-Extend,ES:ADS:3-Extend	OK	342.842	174.586	-0.973606	0.00369361	0.0393824	yes	168.256
XLOC_013935	CCON0000099254.1[-]28294-69589	Known-Merged	Sj_008829|CNUS0000104066.1,Sj_008830|CNUS0000104067.1	4	SjF.9912.2,SjF.9912.1,SjF.9912.4,SjF.9912.6	1	SjM.13021.2	3-Extend:AAS:IR,3-Extend:AAS:EN:ES:ES:ES:ADS,ADS:AAS:IR,EN:ADS:AAS	AAS:EN	AAS	OK	194.866	28.0593	-2.79593	6.26926e-06	0.000307912	yes	166.807	smm:Smp_058660	68	121	1e-26	hypothetical protein				|GO:0006777:Mo-molybdopterin cofactor biosynthetic process|
XLOC_008557	CCON0000097398.1[+]224480-233978	Known	Sj_005519|CNUS0000100817.1	1	SjF.6177.2	1	SjM.8071.2	5-Extend:ADS:IR:3-Extend	IR:3-Extend	ADS:IR:IR	OK	167.354	2.70483	-5.95122	0	0	yes	164.649	smm:Smp_160560	55	379	1e-103	hypothetical protein
XLOC_009633	CCON0000097572.1[+]139369-141036	Known	Sj_006174|CNUS0000101459.1	2	SjF.6953.1,CNUS0000101459.1	2	SjM.9067.1,CNUS0000101459.1	IR:5-Extend,Equal	IR:5-Extend,Equal	IR,IR	OK	223.215	63.0746	-1.8233	6.5081e-05	0.00203597	yes	160.14	smm:Smp_158740	66	603	1e-170	hypothetical protein
XLOC_000481	CCON0000096794.1[+]542810-550703	Known	Sj_000345|CNUS0000095740.1	2	SjF.391.1,CNUS0000095740.1	1	CNUS0000095740.1	IR:5-Extend,Equal	Equal	IR	OK	251.777	93.6019	-1.42754	0.00311269	0.0353627	yes	158.175	smm:Smp_155880	91	300	2e-80	beta-14-galactosyltransferase			|GO:0003723:RNA binding|
XLOC_016281	CCON0000102015.1[+]512-1430	Known	Sj_010320|CNUS0000105526.1	3	SjF.11290.1,CNUS0000105526.1,SjF.11290.3	1	SjM.14975.1	ADS:IR:5-Extend,Equal,3-Extend	ADS:IR:5-Extend	3-Extend	OK	197.009	40.9642	-2.26583	0.00531733	0.0494763	yes	156.045	smm:Smp_174680	84	128	1e-28	diphteria toxin resistance protein 2 dph2
XLOC_004582	CCON0000096982.1[+]393229-393954	Known	Sj_002984|CNUS0000098331.1	4	SjF.3379.1,SjF.3380.1,SjF.3380.2,CNUS0000098331.1	3	SjM.4397.1,SjM.4398.1,CNUS0000098331.1	ADS:IR:5-Extend,5-Extend:IR:3-Extend,5-Extend:ES:AAS:3-Extend,Equal	IR:5-Extend,ADS:IR:5-Extend,Equal	IR:5-Extend,ADS:5-Extend,IR	OK	221.618	71.8388	-1.62524	0.0022554	0.0285466	yes	149.779
XLOC_012921	CCON0000098605.1[-]12694-13337	Novel	-	2	SjF.9260.1,SjF.9261.1	1	SjM.12111.1			IR	OK	189.458	41.2777	-2.19844	0.00451234	0.0446433	yes	148.18	smm:Smp_130740	65	139	2e-31	hypothetical protein ; K11270 chromosome transmission fidelity protein 8	|Genetic Information Processing; Replication and Repair; Chromosome [BR:ko03036];|
XLOC_003956	CCON0000096946.1[+]328793-341235	Known	Sj_002582|CNUS0000097938.1	1	CNUS0000097938.1	2	CNUS0000097938.1,SjM.3724.2	Equal	Equal,ADS:3-Extend	Equal,ADS:3-Extend	OK	150.527	9.16592	-4.03759	6.83009e-13	1.53346e-10	yes	141.361	aml:100483259	38	224	1e-56	cathepsin S-like; K01368 cathepsin S [EC:3.4.22.27]	|Cellular Processes; Transport and Catabolism; Lysosome [PATH:ko04142-Map:ko04142];|Cellular Processes; Transport and Catabolism; Phagosome [PATH:ko04145-Map:ko04145];|Genetic Information Processing; Folding, Sorting and Degradation; Chaperones and folding catalysts [BR:ko03110];|Human Diseases; Infectious Diseases; Tuberculosis [PATH:ko05152-Map:ko05152];|Metabolism; Enzyme Families; Peptidases …		|GO:0008234:cysteine-type peptidase activity|	|GO:0006508:proteolysis|
XLOC_009974	CCON0000097619.1[-]124009-125644	Novel	-	3	SjF.7234.1,SjF.7234.2,SjF.7234.3	3	SjM.9430.1,SjM.9430.2,SjM.9430.3			3-Extend,3-Extend:IR,IR	OK	221.17	81.019	-1.44883	0.00170944	0.0236278	yes	140.151							|GO:0005783:endoplasmic reticulum|
XLOC_010490	CCON0000097743.1[+]99677-104891	Known	Sj_006691|CNUS0000101966.1	2	SjF.7599.1,CNUS0000101966.1	2	SjM.9910.1,CNUS0000101966.1	5-Extend:IR,Equal	5-Extend:IR,Equal	5-Extend,IR	OK	231.02	92.204	-1.32512	0.00244206	0.0300808	yes	138.816	smm:Smp_005060.2	70	376	1e-102	hypothetical protein
XLOC_019662	CCON0000119791.1[-]152-16166	Known	Sj_012265|CNUS0000107465.1	1	SjF.13036.2	1	CNUS0000107465.1	ADS:5-Extend	Equal	3-Extend:ADS	OK	162.309	24.3148	-2.73884	4.13471e-05	0.00142261	yes	137.994	smm:Smp_150390.2	71	409	1e-112	hypothetical protein			|GO:0008889:glycerophosphodiester phosphodiesterase activity|	|GO:0006071:glycerol metabolic process|
XLOC_000197	CCON0000096788.1[+]495247-502986	Known	Sj_000141|CNUS0000095540.1	2	SjF.167.1,SjF.167.2	2	SjM.188.1,CNUS0000095540.1	5-Extend:IR,5-Extend	5-Extend:IR:3-Extend,Equal	IR:3-Extend,IR:3-Extend	OK	263.439	131.178	-1.00595	0.00236553	0.0294768	yes	132.261	smm:Smp_015800	77	356	6e-97	hypothetical protein ; K11375 elongator complex protein 4	|Genetic Information Processing; Replication and Repair; Chromosome [BR:ko03036];|
XLOC_005729	CCON0000097070.1[+]82960-83777	Known	Sj_003728|CNUS0000099056.1	2	SjF.4176.1,CNUS0000099056.1	2	SjM.5418.1,CNUS0000099056.1	ADS:IR:5-Extend,Equal	ADS:IR:5-Extend,Equal	Equal,IR	OK	160.615	31.7425	-2.33912	2.70586e-05	0.0010181	yes	128.873	smm:Smp_056260	49	116	5e-25	hypothetical protein			|GO:0031177:phosphopantetheine binding|
XLOC_003445	CCON0000096916.1[-]397062-409519	Known	Sj_002241|CNUS0000097591.1	3	SjF.2483.2,SjF.2483.1,CNUS0000097591.1	1	SjM.3228.1	3-Extend:EN:AAS:AAS:IR,3-Extend:AAS:IR:5-Extend,Equal	3-Extend:IR:5-Extend	ES:AAS:IR:5-Extend	OK	212.343	84.131	-1.33568	7.55854e-05	0.00231212	yes	128.212	smm:Smp_168500	79	367	1e-100	hypoxanthine-guanine phosphoribosyltransferase ; K00760 hypoxanthine phosphoribosyltransferase [EC:2.4.2.8]	|Metabolism; Nucleotide Metabolism; Purine metabolism [PATH:ko00230-Map:ko00230];|Metabolism; Xenobiotics Biodegradation and Metabolism; Drug metabolism - other enzymes [PATH:ko00983-Map:ko00983];|		|GO:0016740:transferase activity|	|GO:0009116:nucleoside metabolic process|
XLOC_003125	CCON0000096898.1[+]328795-347123	Known	Sj_002028|CNUS0000097388.1	2	SjF.2229.1,SjF.2229.2	3	SjM.2937.1,SjM.2937.2,SjM.2937.3	5-Extend:ES:AAS:ADS,5-Extend:3-Extend	5-Extend:ES:3-Extend,5-Extend:ADS,5-Extend:ES:3-Extend	5-Extend:ES:ADS:3-Extend,Equal,ES:ADS:3-Extend	OK	161.834	33.6331	-2.26657	4.44089e-16	1.42864e-13	yes	128.201	smm:Smp_049330	79	912	0	hypothetical protein
XLOC_000488	CCON0000096794.1[-]309619-328792	Known	Sj_000351|CNUS0000095734.1	3	SjF.385.1,SjF.385.2,SjF.385.3	3	SjM.464.1,SjM.464.2,SjM.464.3	3-Extend:ES:ADS:5-Extend,3-Extend:ADS:ADS:5-Extend,3-Extend:ADS:5-Extend	3-Extend,3-Extend:ADS:ADS:5-Extend,3-Extend:ADS:5-Extend	EN,ADS,ADS	OK	212.112	84.0179	-1.33606	1.50968e-06	9.22148e-05	yes	128.094
XLOC_008138	CCON0000097336.1[+]134125-149159	Known	Sj_005258|CNUS0000100559.1	3	SjF.5882.1,SjF.5882.2,CNUS0000100559.1	1	SjM.7681.1	5-Extend:ES,5-Extend:ES,Equal	5-Extend:ES:3-Extend	ADS:ES:ES:3-Extend	OK	130.575	3.14056	-5.37771	0	0	yes	127.434	smm:Smp_058160	90	276	2e-72	hypothetical protein
XLOC_008313	CCON0000097363.1[-]17140-34761	Known	Sj_005369|CNUS0000100667.1	3	SjF.5994.1,SjF.5994.2,SjF.5994.4	2	SjM.7831.1,SjM.7831.3	3-Extend:ADS:5-Extend,3-Extend:ADS:ES:5-Extend,EN:AAS:ES:5-Extend	3-Extend:ADS:5-Extend,EN:AAS:ES:5-Extend	3-Extend:ES,ADS:AAS:ES	OK	255.173	133.146	-0.938467	0.00257646	0.0312379	yes	122.027	smm:Smp_064530	76	861	0	hypothetical protein			|GO:0030170:pyridoxal phosphate binding|	|GO:0006520:amino acid metabolic process|
XLOC_010067	CCON0000097635.1[+]2647-17508	Known	Sj_006439|CNUS0000101714.1	1	SjF.7315.1	2	SjM.9516.1,SjM.9512.2	5-Extend:ADS	EN,ADS	3-Extend,Equal	OK	166.188	44.6098	-1.89738	0.000107625	0.0030107	yes	121.578	smm:Smp_049150	86	177	2e-43	aspartate aminotransferase ; K14454 aspartate aminotransferase, cytoplasmic [EC:2.6.1.1]	|Metabolism; Amino Acid Metabolism; Alanine, aspartate and glutamate metabolism [PATH:ko00250-Map:ko00250];|Metabolism; Amino Acid Metabolism; Amino acid related enzymes [BR:ko01007];|Metabolism; Amino Acid Metabolism; Arginine and proline metabolism [PATH:ko00330-Map:ko00330];|Metabolism; Amino Acid Metabolism; Cysteine and methionine metabolism [PATH:ko00270-Map:ko00270];|Metabolism; Amino Acid…		|GO:0030170:pyridoxal phosphate binding|	|GO:0009058:biosynthetic process|
XLOC_019361	CCON0000118759.1[-]224-978	Known	Sj_012105|CNUS0000107306.1	2	SjF.12900.2,SjF.12900.3	2	SjM.17160.2,SjM.17160.3	IR:5-Extend,IR:5-Extend	IR:5-Extend,IR:5-Extend	IR,IR	OK	225.868	104.776	-1.10817	0.00500031	0.0474908	yes	121.092	smm:Smp_007450.2	74	246	3e-64	hypothetical protein
XLOC_000647	CCON0000096799.1[+]218148-218984	Known	Sj_000446|CNUS0000095839.1	2	SjF.493.1,SjF.493.2	3	SjM.612.1,SjM.612.2,SjM.612.3	5-Extend:IR:3-Extend,IR:5-Extend:3-Extend	5-Extend:IR:3-Extend,ADS:IR:5-Extend,IR:5-Extend:3-Extend	ADS:IR:5-Extend,ADS:5-Extend,ADS:IR:5-Extend	OK	240.685	120.213	-1.00155	0.00113625	0.0179329	yes	120.472	spu:584921	36	91.3	2e-17	hypothetical LOC584921
XLOC_010069	CCON0000097635.1[-]18871-47478	Known	Sj_006441|CNUS0000101715.1	2	SjF.7321.1,CNUS0000101715.1	3	SjM.9517.1,CNUS0000101715.1,SjM.9518.1	3-Extend:IR:5-Extend,Equal	3-Extend:IR:5-Extend,Equal,ADS:IR:5-Extend	3-Extend:IR:5-Extend,IR,ADS:5-Extend	OK	153.545	36.0022	-2.09251	1.48914e-05	0.000624856	yes	117.543	smm:Smp_049160	65	1489	0	zinc finger protein		|GO:0005622:intracellular|	|GO:0030170:pyridoxal phosphate binding|	|GO:0009058:biosynthetic process|
XLOC_009777	CCON0000097591.1[-]23952-24795	Known	Sj_006259|CNUS0000101534.1	2	SjF.7076.1,CNUS0000101534.1	2	SjM.9230.1,CNUS0000101534.1	AAS:IR:3-Extend:5-Extend,Equal	AAS:IR:3-Extend:5-Extend,Equal	3-Extend,IR	OK	160.281	49.6611	-1.69042	0.00376315	0.0398226	yes	110.62	smm:Smp_169340	71	134	1e-30	hypothetical protein
XLOC_006691	CCON0000097165.1[+]293267-302964	Known	Sj_004311|CNUS0000099625.1	1	SjF.4846.2	1	SjM.6328.2	AAS:3-Extend	EN:3-Extend	5-Extend:AAS	OK	129.766	19.4622	-2.73717	0.000530108	0.0100315	yes	110.304	smm:Smp_187140	55	90.1	4e-17	subfamily C1A non-peptidase homologue (C01 family)			|GO:0008234:cysteine-type peptidase activity|	|GO:0006508:proteolysis|
XLOC_000022	CCON0000096785.1[+]1317565-1352845	Known	Sj_000022|CNUS0000095428.1	2	SjF.49.2,SjF.49.1	3	SjM.39.2,SjM.39.1,SjM.39.4	5-Extend:ES:EN,5-Extend:ES:ES:ADS:EN	5-Extend:ES:EN,5-Extend:ES:ES:3-Extend,EN:3-Extend	ES,ES:ES:ES:ADS:ES:3-Extend,3-Extend	OK	135.983	27.5556	-2.30301	1.61682e-06	9.75248e-05	yes	108.427	smm:Smp_124060	78	132	4e-29	SmVAL13; venom allergen-like (VAL) 13 protein		|GO:0005576:extracellular region|
XLOC_002567	CCON0000096869.1[+]453047-495749	Known	Sj_001696|CNUS0000097060.1	2	CNUS0000097060.1,SjF.1821.2	3	CNUS0000097060.1,SjM.2413.2,SjM.2413.3	Equal,IR:ADS	Equal,ADS:IR:3-Extend,EN:ADS	IR:ADS,ADS:ADS:3-Extend,EN:ADS	OK	172.273	65.775	-1.38909	0.00214674	0.0275691	yes	106.498	smm:Smp_164830	63	240	1e-61	ssm4 protein ; K10661 E3 ubiquitin-protein ligase MARCH6 [EC:6.3.2.19]	|Genetic Information Processing; Folding, Sorting and Degradation; Protein processing in endoplasmic reticulum [PATH:ko04141-Map:ko04141];|Genetic Information Processing; Folding, Sorting and Degradation; Ubiquitin system [BR:ko04121];|
XLOC_017860	CCON0000106658.1[+]22-1501	Known	Sj_011283|CNUS0000106462.1	1	CNUS0000106462.1	2	SjM.16163.1,CNUS0000106462.1	Equal	5-Extend:ADS,Equal	5-Extend:ADS,Equal	OK	143.024	37.1556	-1.9446	0.00531317	0.0494717	yes	105.868	smm:Smp_143840	92	163	3e-39	glycogen phosphorylase ; K00688 starch phosphorylase [EC:2.4.1.1]	|Metabolism; Carbohydrate Metabolism; Starch and sucrose metabolism [PATH:ko00500-Map:ko00500];|Organismal Systems; Endocrine System; Insulin signaling pathway [PATH:ko04910-Map:ko04910];|		|GO:0004645:phosphorylase activity|	|GO:0005975:carbohydrate metabolic process|
XLOC_013423	CCON0000098974.1[+]3674-8093	Known	Sj_008521|CNUS0000103765.1	2	SjF.9564.1,SjF.9564.3	3	SjM.12539.1,CNUS0000103765.1,SjM.12539.3	IR:5-Extend:3-Extend,AAS:3-Extend	ADS:5-Extend,Equal,AAS:3-Extend	5-Extend,IR:AAS,AAS:3-Extend	OK	147.524	45.7968	-1.68763	0.000285647	0.00636014	yes	101.727	smm:Smp_154370	74	346	5e-94	shippo-1-related
XLOC_012451	CCON0000098469.1[+]200229-234904	Known	Sj_007949|CNUS0000103206.1	2	SjF.8936.2,SjF.8936.1	1	SjM.11662.2	5-Extend:EN,5-Extend:ES:3-Extend	ES:3-Extend	ES	OK	103.057	1.39761	-6.20434	0	0	yes	101.659	smm:Smp_083770	82	1014	0	hypothetical protein
XLOC_006984	CCON0000097195.1[-]251050-266799	Known	Sj_004501|CNUS0000099810.1	2	CNUS0000099810.1,SjF.5031.2	2	CNUS0000099810.1,SjM.6596.2	Equal,ADS:IR:5-Extend	Equal,ADS:IR	ADS:IR,ADS	OK	170.233	68.9457	-1.30397	0.00193339	0.0257508	yes	101.287	smm:Smp_075120	85	509	1e-142	pur-alpha
XLOC_007942	CCON0000097310.1[+]277124-280497	Novel	-	2	SjF.5746.1,SjF.5746.2	1	SjM.7504.1			ES	OK	135.958	36.6608	-1.89085	2.27112e-05	0.000894634	yes	99.2972	smm:Smp_152820	60	304	9e-81	tbc1 domain family member		|GO:0005622:intracellular|	|GO:0005097:Rab GTPase activator activity|	|GO:0032313:regulation of Rab GTPase activity|
XLOC_000936	CCON0000096806.1[+]376159-380683	Known	Sj_000629|CNUS0000107778.1	2	SjF.693.1,SjF.693.2	2	SjM.905.1,SjM.905.2	5-Extend:IR:3-Extend,IR:5-Extend:3-Extend	5-Extend:IR:3-Extend,5-Extend:IR:3-Extend	ADS:5-Extend:AAS:3-Extend,ADS:AAS:3-Extend	OK	165.109	66.2265	-1.31794	0.00144996	0.0211224	yes	98.8825	smm:Smp_084620	62	139	5e-32	hypothetical protein			|GO:0005488:binding|	|GO:0006355:regulation of transcription, DNA-dependent|
XLOC_007394	CCON0000097243.1[+]706-27786	Known-Merged	Sj_004779|CNUS0000100088.1,Sj_004778|CNUS0000100087.1	6	SjF.5329.1,SjF.5329.2,CNUS0000100087.1,SjF.5329.4,SjF.5329.5,SjF.5326.1	3	CNUS0000100088.1,SjM.6982.1,CNUS0000100087.1	5-Extend:ES:EN:EN:EN:AAS:3-Extend,5-Extend:ADS,Equal,EN:EN:AAS:3-Extend,EN:AAS:3-Extend,5-Extend	Equal,5-Extend:ADS,Equal	Equal,ES:ES,Equal	OK	126.278	27.4147	-2.20359	8.07576e-12	1.64082e-09	yes	98.8633	smm:Smp_014260	56	394	1e-108	beta-13-galactosyltransferase brn		|GO:0016020:membrane|	|GO:0008378:galactosyltransferase activity|	|GO:0006486:protein amino acid glycosylation|
XLOC_007613	CCON0000097265.1[-]160882-176343	Known	Sj_004919|CNUS0000100218.1	2	SjF.5489.2,SjF.5489.1	1	SjM.7165.1	3-Extend:EN:ADS,3-Extend:EN:ADS:IR:5-Extend	3-Extend:EN:ADS:5-Extend	3-Extend:IR	OK	108.707	13.5928	-2.99953	3.18345e-06	0.000175062	yes	95.1142	smm:Smp_166280	67	271	4e-71	glutaminyl cyclase (M28 family) ; K00683 glutaminyl-peptide cyclotransferase [EC:2.3.2.5]	|Unclassified; Metabolism; Others|		|GO:0008233:peptidase activity|	|GO:0006508:proteolysis|
XLOC_009311	CCON0000097507.1[-]334272-345367	Known	Sj_005992|CNUS0000101277.1	3	SjF.6741.2,CNUS0000101277.1,SjF.6741.3	2	CNUS0000101277.1,SjM.8782.2	IR:AAS:IR,Equal,IR:AAS:5-Extend	Equal,IR:IR:AAS:IR:5-Extend	IR:AAS:IR,AAS:AAS:IR	OK	151.322	56.3288	-1.42567	0.00111263	0.0176177	yes	94.9932	smm:Smp_042790	91	398	1e-109	dolichol-phosphate beta-D-mannosyltransferase (EC:2.4.1.83); K00721 dolichol-phosphate mannosyltransferase [EC:2.4.1.83]	|Metabolism; Glycan Biosynthesis and Metabolism; Glycosyltransferases [BR:ko01003];|Metabolism; Glycan Biosynthesis and Metabolism; N-Glycan biosynthesis [PATH:ko00510-Map:ko00510];|
XLOC_011691	CCON0000098103.1[-]73428-78866	Known	Sj_007477|CNUS0000102739.1	3	SjF.8471.1,SjF.8471.2,CNUS0000102739.1	1	CNUS0000102739.1	AAS:3-Extend:EN,AAS:3-Extend:5-Extend,Equal	Equal	AAS:ES	OK	101.251	7.36353	-3.78139	4.41903e-09	5.50298e-07	yes	93.8875	smm:Smp_098340	79	315	1e-84	hypothetical protein
XLOC_007829	CCON0000097291.1[+]83634-95640	Known	Sj_005064|CNUS0000100366.1	1	SjF.5669.1	1	SjM.7381.1	5-Extend:ES:3-Extend	5-Extend:ES:3-Extend	3-Extend	OK	108.092	14.5858	-2.88962	1.17154e-05	0.000514784	yes	93.5062	smm:Smp_165950	68	252	8e-66	tektin		|GO:0005874:microtubule|		|GO:0000226:microtubule cytoskeleton organization and biogenesis|
XLOC_000339	CCON0000096790.1[-]1117199-1121994	Known	Sj_000249|CNUS0000095636.1	2	CNUS0000095636.1,SjF.271.2	2	CNUS0000095636.1,SjM.325.2	Equal,IR:5-Extend	Equal,IR:5-Extend	IR,IR:5-Extend	OK	145.796	52.528	-1.47279	0.00282753	0.0332787	yes	93.268	smm:Smp_086210	72	335	2e-90	dihydropteridine reductase (EC:1.5.1.34); K00357 dihydropteridine reductase [EC:1.5.1.34]	|Metabolism; Metabolism of Cofactors and Vitamins; Folate biosynthesis [PATH:ko00790-Map:ko00790];|		|GO:0016491:oxidoreductase activity|	|GO:0008152:metabolic process|
XLOC_003187	CCON0000096901.1[-]305372-320318	Known	Sj_002078|CNUS0000097432.1	2	SjF.2295.1,SjF.2295.2	1	CNUS0000097432.1	3-Extend:ADS,3-Extend:ADS:AAS:IR:5-Extend	Equal	ADS:IR	OK	94.8113	1.69785	-5.80328	1.90296e-07	1.52411e-05	yes	93.1135	smm:Smp_127000.1	65	200	5e-50	cationic amino acid transporter		|GO:0016020:membrane|	|GO:0015171:amino acid transmembrane transporter activity|	|GO:0006865:amino acid transport|
XLOC_019378	CCON0000118850.1[-]126-4623	Known	Sj_012113|CNUS0000107314.1	3	SjF.12911.2,SjF.12911.1,CNUS0000107314.1	1	CNUS0000107314.1	AAS:3-Extend,AAS:3-Extend:ES:5-Extend,Equal	Equal	AAS	OK	91.45	0.764006	-6.90326	2.29898e-08	2.34788e-06	yes	90.686	smm:Smp_132020	86	350	5e-95	cell division cycle 20 (fizzy)-related ; K03364 cell division cycle 20-like protein 1, cofactor of APC complex	|Cellular Processes; Cell Growth and Death; Cell cycle - yeast [PATH:ko04111-Map:ko04111];|Cellular Processes; Cell Growth and Death; Cell cycle [PATH:ko04110-Map:ko04110];|Genetic Information Processing; Folding, Sorting and Degradation; Ubiquitin mediated proteolysis [PATH:ko04120-Map:ko04120];|Genetic Information Processing; Folding, Sorting and Degradation; Ubiquitin system [BR:ko04121];|Orga…
XLOC_010291	CCON0000097700.1[+]8781-88275	Known-Merged	Sj_006588|CNUS0000101863.1,Sj_006587|CNUS0000101862.1	1	SjF.7539.1	5	SjM.9734.2,CNUS0000101863.1,SjM.9734.3,SjM.9733.3,SjM.9733.2	EN:ADS:EN:EN:ES:ES:AAS:3-Extend	ES:AAS:ADS,Equal,AAS:ADS:3-Extend,EN:EN,ADS:EN	EN:ADS,EN:EN:AAS,AAS:EN:AAS:ADS,EN,ES	OK	97.6931	7.49196	-3.70484	0	0	yes	90.2011	smm:Smp_151850	40	385	1e-104	inositol 145-trisphosphate receptor		|GO:0016020:membrane|	|GO:0005216:ion channel activity|	|GO:0006811:ion transport|
XLOC_012766	CCON0000098564.1[-]30720-34203	Known	Sj_008126|CNUS0000103379.1	2	SjF.9149.1,CNUS0000103379.1	2	SjM.11952.1,CNUS0000103379.1	3-Extend:IR,Equal	3-Extend:IR,Equal	IR,IR	OK	155.512	65.6257	-1.24469	0.00177651	0.0241991	yes	89.8863	smm:Smp_174910	84	790	0	importin alpha-related			|GO:0005488:binding|
XLOC_007113	CCON0000097207.1[-]56682-65647	Known	Sj_004592|CNUS0000099901.1	2	CNUS0000099901.1,SjF.5134.1	2	CNUS0000099901.1,SjM.6701.1	Equal,ADS:5-Extend	Equal,5-Extend	ADS,Equal	OK	143.391	53.5423	-1.42121	0.000828036	0.0140446	yes	89.8487	smm:Smp_057620	84	824	0	n-acetylgalactosaminyltransferase ; K00710 polypeptide N-acetylgalactosaminyltransferase [EC:2.4.1.41]	|Metabolism; Glycan Biosynthesis and Metabolism; Glycosyltransferases [BR:ko01003];|Metabolism; Glycan Biosynthesis and Metabolism; Mucin type O-glycan biosynthesis [PATH:ko00512-Map:ko00512];|
XLOC_007949	CCON0000097310.1[-]238828-258352	Known	Sj_005146|CNUS0000100447.1	1	SjF.5751.1	2	SjM.7510.1,SjM.7510.2	3-Extend:EN:ES:IR:5-Extend	3-Extend:EN:ES:IR,3-Extend:IR:5-Extend	IR,ES:EN:5-Extend	OK	181.325	93.0836	-0.961976	0.00113602	0.0179329	yes	88.2414	smm:Smp_057140	69	751	0	hypothetical protein		|GO:0005680:anaphase-promoting complex|	|GO:0005515:protein binding|	|GO:0030071:regulation of mitotic metaphase/anaphase transition|
XLOC_002759	CCON0000096877.1[+]122162-141475	Known	Sj_001800|CNUS0000097160.1	2	SjF.1964.1,CNUS0000097160.1	1	CNUS0000097160.1	IR:5-Extend,Equal	Equal	IR	OK	96.0199	8.52489	-3.49358	4.44089e-16	1.42863e-13	yes	87.495	smm:Smp_007760	85	835	0	alanine aminotransferase ; K00814 alanine transaminase [EC:2.6.1.2]	|Metabolism; Amino Acid Metabolism; Alanine, aspartate and glutamate metabolism [PATH:ko00250-Map:ko00250];|Metabolism; Amino Acid Metabolism; Amino acid related enzymes [BR:ko01007];|Metabolism; Energy Metabolism; Carbon fixation in photosynthetic organisms [PATH:ko00710-Map:ko00710];|		|GO:0030170:pyridoxal phosphate binding|	|GO:0009058:biosynthetic process|
XLOC_009884	CCON0000097611.1[-]76264-78967	Known	Sj_006324|CNUS0000101598.1	2	CNUS0000101598.1,SjF.7166.2	1	CNUS0000101598.1	Equal,IR:5-Extend	Equal	IR	OK	112.17	25.5558	-2.13397	4.94135e-06	0.000251657	yes	86.6142	smm:Smp_127200	75	496	1e-139	hypothetical protein		|GO:0016021:integral to membrane|	|GO:0005351:sugar:hydrogen ion symporter activity|	|GO:0008643:carbohydrate transport|
XLOC_000521	CCON0000096795.1[+]656018-671614	Known	Sj_000364|CNUS0000095757.1	2	SjF.416.1,CNUS0000095757.1	2	SjM.493.1,SjM.493.3	5-Extend:AAS,Equal	5-Extend:AAS:3-Extend,EN:3-Extend	5-Extend:3-Extend,EN:3-Extend	OK	109.269	23.6326	-2.20903	3.32094e-08	3.23741e-06	yes	85.6364	smm:Smp_180790	48	454	1e-125	hypothetical protein
XLOC_008851	CCON0000097442.1[-]216716-219594	Known	Sj_005721|CNUS0000101008.1	3	SjF.6396.2,SjF.6396.3,SjF.6396.4	2	CNUS0000101008.1,SjM.8335.2	ES:ES:ES:ES:ES:5-Extend,ES:ES:ES:ES:5-Extend,IR:5-Extend	Equal,IR:5-Extend	IR,5-Extend	OK	106.504	21.8391	-2.28593	6.79089e-05	0.00211757	yes	84.6649	cin:100175771	35	168	3e-40	similar to RAD9 homolog A (S. pombe); K10994 cell cycle checkpoint control protein RAD9A [EC:3.1.11.2]	|Genetic Information Processing; Replication and Repair; DNA repair and recombination proteins [BR:ko03400];|			|GO:0006281:DNA repair|
XLOC_005833	CCON0000097077.1[-]153054-157060	Known	Sj_003774|CNUS0000099098.1	3	CNUS0000099098.1,SjF.4243.2,SjF.4243.3	2	CNUS0000099098.1,SjM.5502.2	Equal,AAS:IR:5-Extend,IR:5-Extend	Equal,IR:5-Extend	IR,IR:5-Extend	OK	150.208	65.7036	-1.19291	0.00014763	0.00383235	yes	84.5044	smm:Smp_058320	70	577	1e-163	nuclear autoantigenic sperm protein (nasp) ; K11291 nuclear autoantigenic sperm protein	|Genetic Information Processing; Replication and Repair; Chromosome [BR:ko03036];|
XLOC_015375	CCON0000100692.1[-]9698-10996	Known	Sj_009729|CNUS0000104947.1	1	CNUS0000104947.1	2	SjM.14258.1,CNUS0000104947.1	Equal	AAS:3-Extend,Equal	AAS:3-Extend,Equal	OK	88.399	4.37603	-4.33634	2.15497e-09	2.78461e-07	yes	84.023	smm:Smp_164400	48	109	5e-23	hypothetical protein
XLOC_001045	CCON0000096808.1[+]244793-274529	Novel	-	4	SjF.751.1,SjF.751.2,SjF.749.1,SjF.748.1	1	SjM.1007.1			5-Extend:ADS:AAS:ADS:ES:AAS:ADS	OK	91.8686	7.94746	-3.53101	1.52637e-08	1.60119e-06	yes	83.9211	smm:Smp_169910	63	583	1e-164	stomatin-related			|GO:0004289:subtilase activity|	|GO:0006508:proteolysis|
XLOC_000086	CCON0000096786.1[+]926820-929037	Novel	-	2	SjF.87.1,SjF.87.2	1	SjM.92.1			3-Extend	OK	91.5303	8.29745	-3.46351	6.74565e-09	7.83727e-07	yes	83.2328
XLOC_001485	CCON0000096822.1[-]233288-247998	Known	Sj_000978|CNUS0000096346.1	2	SjF.1065.2,SjF.1065.3	1	SjM.1403.2	ADS:5-Extend,EN:5-Extend	ADS:5-Extend	ES:5-Extend	OK	119.524	36.6757	-1.70441	0.000201185	0.00491553	yes	82.8483	smm:Smp_090890	71	1027	0	serine/threonine protein kinase			|GO:0005524:ATP binding|	|GO:0006468:protein amino acid phosphorylation|
XLOC_007521	CCON0000097256.1[-]57330-59021	Known	Sj_004860|CNUS0000100162.1	2	SjF.5433.1,CNUS0000100162.1	3	SjM.7085.2,SjM.7085.1,CNUS0000100162.1	AAS:IR:3-Extend:5-Extend,Equal	AAS:IR:3-Extend:5-Extend,AAS:IR:3-Extend:5-Extend,Equal	3-Extend,3-Extend:ADS:5-Extend,IR	OK	113.413	31.6802	-1.83993	0.00107886	0.0173147	yes	81.7328	smm:Smp_002950	92	215	7e-55	hypothetical protein
XLOC_008353	CCON0000097365.1[-]205936-208939	Known	Sj_005392|CNUS0000100689.1	2	SjF.6049.1,CNUS0000100689.1	1	CNUS0000100689.1	AAS:3-Extend,Equal	Equal	AAS	OK	105.544	25.5617	-2.04579	0.00173789	0.0238753	yes	79.9823	spu:578377	43	184	8e-45	hypothetical LOC578377; K13649 folate receptor	|Cellular Processes; Transport and Catabolism; Endocytosis [PATH:ko04144-Map:ko04144];|
XLOC_010029	CCON0000097626.1[+]143952-149796	Known	Sj_006413|CNUS0000101690.1	3	SjF.7276.2,SjF.7276.3,SjF.7276.4	1	SjM.9472.2	ES,ES:EN,EN:ES	EN:ES	EN:ES:3-Extend	OK	89.9137	9.99586	-3.16914	1.14715e-08	1.25809e-06	yes	79.9178	smm:Smp_140720	45	161	4e-38	hypothetical protein
XLOC_003088	CCON0000096897.1[-]67367-74892	Known	Sj_002006|CNUS0000097348.1	4	SjF.2198.3,CNUS0000097348.1,SjF.2198.2,SjF.2198.4	3	CNUS0000097348.1,SjM.2898.2,SjM.2898.3	ES:AAS,Equal,AAS:ES:5-Extend,EN:IR:5-Extend	Equal,ADS:AAS,ADS:5-Extend	ES:IR:AAS,AAS,ADS	OK	157.182	78.2753	-1.00581	0.000180213	0.00449414	yes	78.9067	smm:Smp_147940.2	73	1019	0	lipin			|GO:0005488:binding|
XLOC_015474	CCON0000100770.1[-]7502-15132	Known	Sj_009790|CNUS0000105008.1	2	CNUS0000105008.1,SjF.10825.2	1	CNUS0000105008.1	Equal,AAS	Equal	AAS	OK	122.167	44.6288	-1.45281	0.00522581	0.0489891	yes	77.5382	smm:Smp_174680	61	567	1e-160	diphteria toxin resistance protein 2 dph2
XLOC_012259	CCON0000098360.1[+]80525-93870	Known	Sj_007813|CNUS0000103072.1	4	SjF.8815.1,SjF.8815.2,CNUS0000103072.1,SjF.8815.4	3	SjM.11487.1,CNUS0000103072.1,SjM.11487.3	5-Extend:ES:ES:ES:3-Extend,5-Extend:AAS:3-Extend,Equal,ES:3-Extend	5-Extend:AAS:IR:3-Extend,Equal,EN:3-Extend	5-Extend:AAS:IR,Equal,EN	OK	195.888	119.696	-0.710655	0.0020126	0.0264087	yes	76.192	smm:Smp_141000	78	622	1e-176	interleukin enhancer binding factor ; K13089 interleukin enhancer-binding factor 2	|Genetic Information Processing; Transcription; Spliceosome [BR:ko03041];|		|GO:0016740:transferase activity|	|GO:0006955:immune response|
XLOC_010655	CCON0000097777.1[-]62539-63941	Known	Sj_006805|CNUS0000102076.1	3	CNUS0000102076.1,SjF.7730.2,SjF.7730.3	1	SjM.10092.1	Equal,IR:5-Extend,IR:5-Extend	3-Extend:IR:5-Extend	IR:3-Extend	OK	136.465	61.087	-1.1596	0.00156679	0.022123	yes	75.378	smm:Smp_055890	95	724	0	ribonucleoside-diphosphate reductase small chain ; K10808 ribonucleoside-diphosphate reductase subunit M2 [EC:1.17.4.1]	|Cellular Processes; Cell Growth and Death; p53 signaling pathway [PATH:ko04115-Map:ko04115];|Genetic Information Processing; Replication and Repair; DNA repair and recombination proteins [BR:ko03400];|Metabolism; Metabolism of Other Amino Acids; Glutathione metabolism [PATH:ko00480-Map:ko00480];|Metabolism; Nucleotide Metabolism; Purine metabolism [PATH:ko00230-Map:ko00230];|Metabolism; Nucleoti…		|GO:0046914:transition metal ion binding|	|GO:0009186:deoxyribonucleoside diphosphate metabolic process|
XLOC_003989	CCON0000096948.1[+]189627-220922	Known-Merged	Sj_002598|CNUS0000097949.1,Sj_002599|CNUS0000097951.1	5	SjF.2900.1,SjF.2898.2,SjF.2898.3,SjF.2898.1,SjF.2898.5	5	SjM.3747.1,SjM.3748.1,SjM.3748.2,SjM.3748.3,SjM.3748.4	EN,ADS:5-Extend,ADS:5-Extend,ADS:5-Extend:EN:ES:ES,AAS:EN:ES:ES	IR:5-Extend,5-Extend:ES,ADS:5-Extend:AAS,ADS:5-Extend:EN:ES:ES,ADS:5-Extend:EN:ES:ES	IR:5-Extend,ADS:5-Extend:ES:AAS:ES,ADS:ES:AAS:ES,ADS:ES:AAS:ES,ES:AAS:ES	OK	126.166	51.702	-1.28704	1.02491e-07	8.91118e-06	yes	74.464	smm:Smp_168170	67	279	3e-73	hypothetical protein			|GO:0016787:hydrolase activity|
XLOC_002327	CCON0000096858.1[-]265677-271137	Known	Sj_001525|CNUS0000096884.1	2	SjF.1645.1,CNUS0000096884.1	2	SjM.2189.1,CNUS0000096884.1	3-Extend:IR:5-Extend,Equal	3-Extend:IR:5-Extend,Equal	3-Extend,IR	OK	94.7948	21.204	-2.16047	1.01018e-06	6.47792e-05	yes	73.5908	smm:Smp_055990	86	777	0	adenylosuccinate synthetase (EC:6.3.4.4); K01939 adenylosuccinate synthase [EC:6.3.4.4]	|Metabolism; Amino Acid Metabolism; Alanine, aspartate and glutamate metabolism [PATH:ko00250-Map:ko00250];|Metabolism; Nucleotide Metabolism; Purine metabolism [PATH:ko00230-Map:ko00230];|		|GO:0005525:GTP binding|	|GO:0006164:purine nucleotide biosynthetic process|
XLOC_006717	CCON0000097166.1[-]96364-97996	Known	Sj_004325|CNUS0000099634.1	3	SjF.4862.2,SjF.4862.3,SjF.4862.4	2	SjM.6350.2,SjM.6350.3	IR:5-Extend,IR:IR:5-Extend,IR:5-Extend	IR:IR:5-Extend,IR:5-Extend	IR,IR:IR	OK	128.687	56.1015	-1.19776	5.1732e-05	0.00170689	yes	72.5855	smm:Smp_148990	90	802	0	nucleolar protein NOP56 ; K14565 nucleolar protein 58	|Genetic Information Processing; Translation; Ribosome Biogenesis [BR:ko03009];|Genetic Information Processing; Translation; Ribosome biogenesis in eukaryotes [PATH:ko03008-Map:ko03008];|
XLOC_012829	CCON0000098574.1[-]2768-8887	Known	Sj_008160|CNUS0000103412.1	3	SjF.9199.1,SjF.9199.2,CNUS0000103412.1	1	CNUS0000103412.1	3-Extend:AAS,3-Extend:EN:5-Extend,Equal	Equal	AAS:ES	OK	99.6912	27.2874	-1.86923	4.24724e-05	0.00145355	yes	72.4038	smm:Smp_127270	80	385	1e-105	hypothetical protein
XLOC_011078	CCON0000097913.1[+]2558-10508	Known	Sj_007080|CNUS0000102346.1	5	SjF.8045.1,SjF.8044.1,SjF.8044.3,SjF.8044.4,SjF.8044.5	3	SjM.10451.1,SjM.10451.3,SjM.10451.4	3-Extend,IR:5-Extend:3-Extend,IR:3-Extend,IR:3-Extend,AAS:ADS:IR:3-Extend	IR:5-Extend:3-Extend,3-Extend,AAS:ES:3-Extend	IR:AAS:IR:IR,IR:AAS:IR:IR,ADS:IR	OK	100.532	28.7161	-1.80772	5.05167e-08	4.68507e-06	yes	71.8159	smm:Smp_050830	77	809	0	synaptojanin			|GO:0004437:inositol or phosphatidylinositol phosphatase activity|
XLOC_004919	CCON0000097009.1[+]20670-32545	Known	Sj_003207|CNUS0000098550.1	1	SjF.3570.2	2	SjM.4638.2,SjM.4638.3	ES:3-Extend	ES:3-Extend,AAS	Equal,AAS:EN	OK	109.968	38.5533	-1.51216	0.00174776	0.0239269	yes	71.4147	smm:Smp_129410	63	202	2e-50	hypothetical protein
XLOC_000517	CCON0000096795.1[+]149047-181813	Known	Sj_000359|CNUS0000095748.1	5	SjF.396.1,SjF.401.1,CNUS0000095748.1,SjF.401.3,SjF.399.1	3	SjM.484.1,SjM.484.2,CNUS0000095748.1	5-Extend,ADS:5-Extend:ADS:ES:EN,Equal,AAS,5-Extend	5-Extend:AAS:ADS:ADS:ES:EN,5-Extend:AAS:ADS:3-Extend,Equal	ADS:5-Extend:AAS:AAS:ADS:ES:ADS,ADS:5-Extend:AAS:AAS:ADS:ADS:ES:AAS:3-Extend,ADS:ES:AAS	OK	97.364	27.9668	-1.79967	0.000463624	0.00905756	yes	69.3972	smm:Smp_056620	77	946	0	DNA helicase recq1 ; K10899 ATP-dependent DNA helicase Q1 [EC:3.6.4.12]	|Genetic Information Processing; Replication and Repair; DNA repair and recombination proteins [BR:ko03400];|	|GO:0016272:prefoldin complex|	|GO:0051082:unfolded protein binding|	|GO:0006457:protein folding|
XLOC_003979	CCON0000096947.1[-]121331-126394	Known	Sj_002595|CNUS0000097944.1	1	SjF.2877.2	2	SjM.3733.1,SjM.3734.1	IR:5-Extend	3-Extend:5-Extend,IR:5-Extend	3-Extend:IR,IR	OK	102.833	33.7382	-1.60785	0.00350918	0.0382032	yes	69.0948	smm:Smp_174910	90	252	5e-66	importin alpha-related		|GO:0005737:cytoplasm|	|GO:0008565:protein transporter activity|	|GO:0006886:intracellular protein transport|
XLOC_003456	CCON0000096917.1[-]94098-99844	Known	Sj_002248|CNUS0000097597.1	1	SjF.2489.1	2	SjM.3255.1,CNUS0000097597.1	3-Extend:EN	3-Extend:EN,Equal	3-Extend:5-Extend,ES:5-Extend	OK	86.4417	18.9381	-2.19044	0.00210583	0.0271921	yes	67.5036
XLOC_007719	CCON0000097273.1[-]261824-267847	Known	Sj_005000|CNUS0000100298.1	2	CNUS0000100298.1,SjF.5633.2	3	SjM.7387.1,CNUS0000100298.1,SjM.7388.1	Equal,EN:IR:5-Extend	3-Extend:IR,Equal,ADS:IR:5-Extend	3-Extend:ES,ES:IR,ADS:IR:5-Extend	OK	85.6015	20.1431	-2.08735	4.25855e-08	4.00969e-06	yes	65.4584	smm:Smp_150840.2	51	323	1e-86	hypothetical protein
XLOC_014750	CCON0000099938.1[-]2-871	Known	Sj_009331|CNUS0000104559.1	1	SjF.10434.1	1	CNUS0000104559.1	3-Extend:ADS:5-Extend	Equal	ADS	OK	70.2483	5.15414	-3.76866	7.17037e-05	0.00222155	yes	65.0942
XLOC_002744	CCON0000096876.1[-]1733-40638	Known	Sj_001795|CNUS0000097148.1	1	SjF.1939.1	1	CNUS0000097148.1	IR:5-Extend	Equal	IR	OK	64.6991	1.94708	-5.05436	2.18647e-12	4.63773e-10	yes	62.752	smm:Smp_145860	86	197	3e-48	nuclear hormone receptor		|GO:0005634:nucleus|	|GO:0043565:sequence-specific DNA binding|	|GO:0006355:regulation of transcription, DNA-dependent|
XLOC_001210	CCON0000096812.1[-]517239-521469	Known	Sj_000805|CNUS0000096182.1	1	CNUS0000096182.1	3	SjM.1158.1,SjM.1158.2,CNUS0000096182.1	Equal	AAS:3-Extend:5-Extend,AAS:3-Extend:5-Extend,Equal	AAS:3-Extend:5-Extend,AAS:3-Extend:5-Extend,Equal	OK	71.8522	9.72852	-2.88474	2.95946e-06	0.00016321	yes	62.1237	smm:Smp_150350	51	120	1e-25	synaptotagmin
XLOC_008420	CCON0000097371.1[-]223964-239675	Known	Sj_005448|CNUS0000100743.1	1	SjF.6069.1	2	SjM.7940.1,CNUS0000100743.1	3-Extend:AAS:IR	3-Extend:AAS:IR,Equal	Equal,AAS:IR:5-Extend	OK	78.6296	18.5842	-2.08099	0.000672991	0.0121063	yes	60.0454	smm:Smp_004060	85	338	2e-91	cell division cycle 20 (cdc20) (fizzy) ; K03363 cell division cycle 20, cofactor of APC complex	|Cellular Processes; Cell Growth and Death; Cell cycle - yeast [PATH:ko04111-Map:ko04111];|Cellular Processes; Cell Growth and Death; Cell cycle [PATH:ko04110-Map:ko04110];|Cellular Processes; Cell Growth and Death; Meiosis - yeast [PATH:ko04113-Map:ko04113];|Cellular Processes; Cell Growth and Death; Oocyte meiosis [PATH:ko04114-Map:ko04114];|Genetic Information Processing; Folding, Sorting and …
XLOC_001867	CCON0000096841.1[-]239023-307923	Known	Sj_001251|CNUS0000096613.1	2	SjF.1340.3,SjF.1340.2	1	SjM.1748.2	ES:AAS:ES:AAS,ES:ES:5-Extend	ES	AAS:AAS:EN	OK	66.4959	7.40041	-3.16759	1.48137e-06	9.07725e-05	yes	59.0955	smm:Smp_173240	70	825	0	cement precursor protein 3B variant 3
XLOC_000207	CCON0000096788.1[+]1295154-1307042	Known	Sj_000150|CNUS0000095556.1	3	SjF.188.1,SjF.188.3,SjF.188.4	3	SjM.226.1,SjM.226.2,SjM.226.4	5-Extend:ES:IR:ADS:3-Extend,ADS:ADS,AAS:3-Extend	5-Extend:ES:AAS:IR:ADS:3-Extend,5-Extend:ES:AAS:3-Extend,AAS:3-Extend	ADS:ES:AAS:ADS:AAS,ADS:ES:AAS:IR:ADS:ADS:AAS,Equal	OK	99.8525	43.8654	-1.18671	0.00465641	0.0455991	yes	55.9871	smm:Smp_021590	71	809	0	rac gtpase activating protein		|GO:0005622:intracellular|		|GO:0007242:intracellular signaling cascade|
XLOC_008792	CCON0000097436.1[-]149787-159296	Known	Sj_005685|CNUS0000100971.1	2	SjF.6365.1,SjF.6365.2	2	SjM.8279.1,SjM.8279.2	3-Extend,3-Extend:IR:5-Extend	3-Extend,3-Extend:IR:5-Extend	IR,5-Extend	OK	92.3589	36.5832	-1.33607	0.000311173	0.0068253	yes	55.7757	smm:Smp_101820	64	1226	0	lupus la ribonucleoprotein		|GO:0030529:ribonucleoprotein complex|	|GO:0003723:RNA binding|	|GO:0006396:RNA processing|
XLOC_015049	CCON0000100402.1[+]5548-14547	Known	Sj_009511|CNUS0000104736.1	2	SjF.10588.1,CNUS0000104736.1	3	SjM.13991.1,SjM.13991.2,CNUS0000104736.1	5-Extend:AAS:3-Extend,Equal	5-Extend:AAS:3-Extend,5-Extend:AAS:3-Extend,Equal	AAS:3-Extend,AAS:3-Extend,Equal	OK	83.6625	28.476	-1.55483	0.000302475	0.00665377	yes	55.1865	smm:Smp_135880	68	798	0	hypothetical protein
XLOC_014658	CCON0000099782.1[+]26550-29193	Known	Sj_009279|CNUS0000104509.1	2	CNUS0000104509.1,SjF.10376.2	1	CNUS0000104509.1	Equal,EN	Equal	ES	OK	57.5181	2.40081	-4.58243	0.00375709	0.0397972	yes	55.1173	smm:Smp_139940	84	217	6e-55	pou6f1/brn-5		|GO:0005634:nucleus|	|GO:0003700:transcription factor activity|	|GO:0006355:regulation of transcription, DNA-dependent|
XLOC_006540	CCON0000097146.1[+]44423-53422	Known	Sj_004223|CNUS0000099540.1	2	SjF.4754.1,CNUS0000099540.1	2	SjM.6171.2,CNUS0000099540.1	5-Extend:ES:ES:EN:EN,Equal	ADS:EN:EN,Equal	ADS:ADS,ES:ES	OK	83.2059	29.7097	-1.48575	0.00183675	0.0247922	yes	53.4962	nvi:100115006	34	113	1e-23	NV17931; similar to UDP-galactose transporter
XLOC_011763	CCON0000098123.1[+]21413-40064	Known	Sj_007516|CNUS0000102778.1	2	SjF.8530.2,SjF.8530.3	2	SjM.11053.3,SjM.11053.2	ADS,AAS:ADS	ADS,ADS	AAS,AAS:ADS:ADS	OK	58.6306	5.34974	-3.45411	6.24489e-11	1.09581e-08	yes	53.2809	smm:Smp_129020	37	344	1e-92	innexin		|GO:0005921:gap junction|
XLOC_011795	CCON0000098133.1[-]1670-29462	Known-Merged	Sj_007533|CNUS0000102795.1,Sj_007532|CNUS0000102794.1	2	CNUS0000102794.1,SjF.8542.2	1	SjM.11079.2	Equal,AAS:EN:ADS:ES:5-Extend	AAS:EN:ADS:ES:5-Extend	AAS	OK	64.5728	11.6759	-2.46739	0.000402143	0.00825762	yes	52.8969	smm:Smp_170560	85	171	2e-41	G-protein coupled receptor fragment		|GO:0016020:membrane|	|GO:0004930:G-protein coupled receptor activity|
XLOC_006855	CCON0000097181.1[-]263341-273083	Known	Sj_004423|CNUS0000099734.1	2	CNUS0000099734.1,SjF.4945.2	2	CNUS0000099734.1,SjM.6468.2	Equal,IR:ADS:5-Extend	Equal,IR:ADS:5-Extend	IR:ADS,Equal	OK	87.6839	35.0506	-1.32287	0.00128329	0.0194123	yes	52.6333	smm:Smp_157400	82	325	4e-87	family M13 unassigned peptidase (M13 family)
XLOC_010283	CCON0000097698.1[-]40134-47215	Known	Sj_006582|CNUS0000101857.1	3	SjF.7453.1,CNUS0000101857.1,SjF.7453.3	1	CNUS0000101857.1	3-Extend:AAS,Equal,ADS:5-Extend	Equal	AAS:ADS	OK	83.8428	31.6294	-1.40642	0.00020559	0.00500415	yes	52.2134	smm:Smp_009030	86	1464	0	ribonucleoside-diphosphate reductase alpha subunit ; K10807 ribonucleoside-diphosphate reductase subunit M1 [EC:1.17.4.1]	|Genetic Information Processing; Replication and Repair; DNA repair and recombination proteins [BR:ko03400];|Metabolism; Metabolism of Other Amino Acids; Glutathione metabolism [PATH:ko00480-Map:ko00480];|Metabolism; Nucleotide Metabolism; Purine metabolism [PATH:ko00230-Map:ko00230];|Metabolism; Nucleotide Metabolism; Pyrimidine metabolism [PATH:ko00240-Map:ko00240];|	|GO:0005971:ribonucleoside-diphosphate reductase complex|	|GO:0005515:protein binding|	|GO:0006260:DNA replication|
XLOC_006734	CCON0000097167.1[-]179495-186957	Known	Sj_004336|CNUS0000099647.1	2	CNUS0000099647.1,SjF.4872.2	2	SjM.6368.1,CNUS0000099647.1	Equal,IR:AAS	3-Extend:IR:IR:ES:EN:AAS:5-Extend,Equal	3-Extend:IR:IR:ES:EN:AAS:5-Extend,IR:AAS	OK	69.033	16.8705	-2.03278	9.78311e-07	6.31551e-05	yes	52.1625	smm:Smp_179320	85	1570	0	eukaryotic translation initiation factor 2c			|GO:0003676:nucleic acid binding|
XLOC_010447	CCON0000097741.1[-]72106-84887	Known	Sj_006672|CNUS0000101942.1	2	SjF.7573.1,CNUS0000101942.1	1	CNUS0000101942.1	3-Extend:AAS,Equal	Equal	AAS	OK	70.3541	18.4478	-1.93119	0.000142607	0.00374484	yes	51.9063	smm:Smp_073300	52	367	1e-99	hypothetical protein		|GO:0005622:intracellular|	|GO:0008270:zinc ion binding|
XLOC_010170	CCON0000097676.1[-]5775-40466	Known	Sj_006502|CNUS0000101777.1	2	SjF.7369.2,SjF.7369.1	1	CNUS0000101777.1	3-Extend:IR,3-Extend:AAS:5-Extend	Equal	IR	OK	51.7124	0.917316	-5.81695	1.11022e-14	3.1514e-12	yes	50.7951	smm:Smp_166560	41	384	1e-104	transcription factor ; K09299 zinc finger homeobox protein 1	|Genetic Information Processing; Transcription; Transcription factors [BR:ko03000];|	|GO:0005622:intracellular|	|GO:0008270:zinc ion binding|
XLOC_016421	CCON0000102440.1[+]926-8858	Novel	-	1	SjF.11362.1	1	SjM.15071.1			5-Extend	OK	59.4942	9.65804	-2.62295	0.000226878	0.00537985	yes	49.8362	smm:Smp_181440.2	57	126	6e-28	hypothetical protein
XLOC_011270	CCON0000097984.1[-]916-29415	Known	Sj_007222|CNUS0000102486.1	3	SjF.8187.1,CNUS0000102486.1,SjF.8187.3	1	SjM.10622.2	3-Extend:ADS:ES:5-Extend,Equal,EN:ADS:AAS	ES:5-Extend	ES:ADS:AAS:ES	OK	52.6	3.20476	-4.03677	2.22045e-16	7.51913e-14	yes	49.3952	smm:Smp_151860	65	424	1e-117	inositol 145-trisphosphate receptor		|GO:0016020:membrane|	|GO:0005262:calcium channel activity|	|GO:0006816:calcium ion transport|
XLOC_005614	CCON0000097060.1[+]257601-268623	Known	Sj_003666|CNUS0000098998.1	2	CNUS0000098998.1,SjF.4106.2	3	SjM.5325.1,SjM.5325.2,SjM.5325.4	Equal,EN:3-Extend	5-Extend:ADS:IR:3-Extend,5-Extend:IR:3-Extend,EN:3-Extend	5-Extend:ADS:IR:ES,5-Extend:IR:ES,AAS	OK	62.6405	15.5861	-2.00683	1.05989e-05	0.000482502	yes	47.0544	smm:Smp_125740	44	128	9e-28	hypothetical protein			|GO:0008270:zinc ion binding|
XLOC_017754	CCON0000105882.1[-]1489-6053	Known	Sj_011222|CNUS0000106401.1	3	CNUS0000106401.1,SjF.12086.2,SjF.12086.3	3	SjM.16091.1,CNUS0000106401.1,SjM.16091.3	Equal,IR:5-Extend,IR:5-Extend	3-Extend:IR:5-Extend,Equal,IR:5-Extend	3-Extend,IR,IR	OK	68.5955	22.6632	-1.59776	0.000243886	0.00566484	yes	45.9323	smm:Smp_009600	85	907	0	serine/threonine protein kinase ; K06631 polo-like kinase 1 [EC:2.7.11.21]	|Cellular Processes; Cell Growth and Death; Cell cycle [PATH:ko04110-Map:ko04110];|Cellular Processes; Cell Growth and Death; Oocyte meiosis [PATH:ko04114-Map:ko04114];|Genetic Information Processing; Replication and Repair; Chromosome [BR:ko03036];|Metabolism; Enzyme Families; Protein kinases [BR:ko01001];|Organismal Systems; Endocrine System; Progesterone-mediated oocyte maturation [PATH:ko0491…		|GO:0005524:ATP binding|	|GO:0006468:protein amino acid phosphorylation|
XLOC_001512	CCON0000096824.1[-]590189-629741	Known	Sj_001000|CNUS0000096372.1	3	SjF.1090.4,SjF.1090.1,SjF.1090.2	4	SjM.1433.1,SjM.1433.2,SjM.1433.4,SjM.1433.5	EN:IR,3-Extend:ADS:EN,3-Extend:ADS:EN	3-Extend:ADS:EN,3-Extend:ADS:IR,EN,EN	3-Extend:EN,3-Extend:ES:ES:ES,ADS,EN:ES:ES	OK	74.9277	31.3472	-1.25716	9.80631e-05	0.00281669	yes	43.5805	smm:Smp_148720	80	918	0	t3/t7 bacteriophage-related mitochodrial DNA-directed rna polymerase ; K10908 DNA-directed RNA polymerase, mitochondrial [EC:2.7.7.6]	|Unclassified; Genetic Information Processing; Transcription related proteins|		|GO:0003899:DNA-directed RNA polymerase activity|	|GO:0006350:transcription|
XLOC_010776	CCON0000097801.1[-]54568-60143	Known	Sj_006879|CNUS0000102148.1	3	CNUS0000102148.1,SjF.7804.2,SjF.7804.3	2	SjM.10170.1,CNUS0000102148.1	Equal,IR:5-Extend,IR:5-Extend	3-Extend:IR:5-Extend,Equal	3-Extend,IR	OK	53.6902	10.7275	-2.32334	0.000184193	0.00455807	yes	42.9627	smm:Smp_175230	81	271	1e-71	dihydrofolate reductase (EC:1.5.1.3); K00287 dihydrofolate reductase [EC:1.5.1.3]	|Metabolism; Metabolism of Cofactors and Vitamins; Folate biosynthesis [PATH:ko00790-Map:ko00790];|Metabolism; Metabolism of Cofactors and Vitamins; One carbon pool by folate [PATH:ko00670-Map:ko00670];|		|GO:0050661:NADP binding|	|GO:0009165:nucleotide biosynthetic process|
XLOC_005231	CCON0000097032.1[-]88761-92915	Known	Sj_003409|CNUS0000098740.1	2	SjF.3800.2,SjF.3800.3	2	SjM.4942.3,SjM.4942.2	5-Extend,5-Extend	5-Extend,AAS:5-Extend	3-Extend:ADS:5-Extend,3-Extend:AAS:ADS:5-Extend	OK	77.8414	34.9074	-1.157	0.00429539	0.0432345	yes	42.934	smm:Smp_036980	65	282	3e-74	pcdc2 (programmed cell death protein 2)-related
XLOC_008281	CCON0000097359.1[+]23368-40221	Known	Sj_005341|CNUS0000100640.1	1	SjF.5977.1	1	SjM.7804.1	ADS:5-Extend:3-Extend	ADS:5-Extend:3-Extend	5-Extend	OK	48.0848	5.97426	-3.00875	0.00028533	0.00636014	yes	42.1105	smm:Smp_130370	66	258	1e-67	elongation of fatty acids protein 1		|GO:0016021:integral to membrane|
XLOC_019949	CCON0000120869.1[-]1873-3665	Novel	-	1	SjF.13190.1	1	SjM.17604.1			3-Extend	OK	48.2168	7.51003	-2.68265	0.000442268	0.00878748	yes	40.7068	smm:Smp_163810	60	86.3	3e-15	laminin gamma-1 chain ; K05635 laminin, gamma 1	|Cellular Processes; Cell Communication; Focal adhesion [PATH:ko04510-Map:ko04510];|Environmental Information Processing; Signaling Molecules and Interaction; CAM ligands [BR:ko04516];|Environmental Information Processing; Signaling Molecules and Interaction; ECM-receptor interaction [PATH:ko04512-Map:ko04512];|Human Diseases; Cancers; Pathways in cancer [PATH:ko05200-Map:ko05200];|Human Diseases…
XLOC_003355	CCON0000096911.1[+]212309-226785	Known	Sj_002181|CNUS0000097535.1	1	SjF.2419.2	2	CNUS0000097535.1,SjM.3168.2	AAS:3-Extend	Equal,AAS:IR:3-Extend	5-Extend:AAS,IR	OK	58.2972	17.6992	-1.71975	4.90511e-05	0.00163736	yes	40.598	smm:Smp_094140	91	1401	0	DNA replication licensing factor MCM6 ; K02542 minichromosome maintenance protein 6	|Cellular Processes; Cell Growth and Death; Cell cycle - yeast [PATH:ko04111-Map:ko04111];|Cellular Processes; Cell Growth and Death; Cell cycle [PATH:ko04110-Map:ko04110];|Cellular Processes; Cell Growth and Death; Meiosis - yeast [PATH:ko04113-Map:ko04113];|Genetic Information Processing; Replication and Repair; DNA replication [PATH:ko03030-Map:ko03030];|Genetic Information Processing; Replica…	|GO:0005634:nucleus|	|GO:0008094:DNA-dependent ATPase activity|	|GO:0006270:DNA replication initiation|
XLOC_013934	CCON0000099254.1[-]6362-10533	Known	Sj_008828|CNUS0000104065.1	2	SjF.9907.1,CNUS0000104065.1	1	CNUS0000104065.1	3-Extend:EN,Equal	Equal	ES	OK	42.5898	3.78374	-3.49262	3.05231e-07	2.29244e-05	yes	38.8061	smm:Smp_058670	79	936	0	cerebral cell adhesion molecule related ; K11703 collagen beta-1,O-galactosyltransferase [EC:2.4.1.50]	|Metabolism; Amino Acid Metabolism; Lysine degradation [PATH:ko00310-Map:ko00310];|Metabolism; Glycan Biosynthesis and Metabolism; Glycosyltransferases [BR:ko01003];|Metabolism; Glycan Biosynthesis and Metabolism; Other types of O-glycan biosynthesis [PATH:ko00514-Map:ko00514];|			|GO:0009103:lipopolysaccharide biosynthetic process|
XLOC_006698	CCON0000097165.1[-]295863-309555	Known	Sj_004316|CNUS0000099626.1	1	SjF.4847.1	1	SjM.6329.1	3-Extend:ADS:5-Extend	3-Extend:ADS:5-Extend	3-Extend:5-Extend	OK	50.2289	12.1765	-2.04442	0.00300402	0.034825	yes	38.0524	xtr:594890	39	107	2e-22	hypothetical protein LOC594890; K01368 cathepsin S [EC:3.4.22.27]	|Cellular Processes; Transport and Catabolism; Lysosome [PATH:ko04142-Map:ko04142];|Cellular Processes; Transport and Catabolism; Phagosome [PATH:ko04145-Map:ko04145];|Genetic Information Processing; Folding, Sorting and Degradation; Chaperones and folding catalysts [BR:ko03110];|Human Diseases; Infectious Diseases; Tuberculosis [PATH:ko05152-Map:ko05152];|Metabolism; Enzyme Families; Peptidases …		|GO:0008234:cysteine-type peptidase activity|	|GO:0006508:proteolysis|
XLOC_008464	CCON0000097375.1[-]76019-87868	Known	Sj_005467|CNUS0000100763.1	2	SjF.6091.1,CNUS0000100763.1	1	CNUS0000100763.1	3-Extend:EN,Equal	Equal	ES	OK	45.5855	7.7133	-2.56316	0.000209896	0.0050897	yes	37.8722	smm:Smp_149610	54	257	6e-67	hypothetical protein
XLOC_013471	CCON0000099008.1[+]46539-76556	Known	Sj_008556|CNUS0000103799.1	3	SjF.9601.3,SjF.9601.4,SjF.9601.1	2	SjM.12590.3,SjM.12590.1	AAS:3-Extend,EN:AAS:3-Extend,5-Extend:AAS:ES:EN	AAS:3-Extend,5-Extend:IR:AAS:ES:EN	ES:3-Extend,IR:ADS	OK	65.1502	27.5	-1.24434	0.00365875	0.0391608	yes	37.6502	smm:Smp_170590	58	1137	0	cation efflux protein/ zinc transporter ; K14692 solute carrier family 30 (zinc transporter), member 5
XLOC_016503	CCON0000102571.1[-]8559-12447	Novel	-	1	SjF.11410.1	1	SjM.15134.1			5-Extend	OK	44.1261	8.0655	-2.4518	0.00206341	0.0268021	yes	36.0606	smm:Smp_134590	99	210	8e-53	unc-13 (munc13) ; K00030 isocitrate dehydrogenase (NAD+) [EC:1.1.1.41]	|Metabolism; Carbohydrate Metabolism; Citrate cycle (TCA cycle) [PATH:ko00020-Map:ko00020];|	|GO:0005576:extracellular region|	|GO:0008047:enzyme activator activity|	|GO:0007586:digestion|GO:0016042:lipid catabolic process|
XLOC_013135	CCON0000098726.1[-]32034-34508	Known	Sj_008362|CNUS0000103610.1	1	SjF.9405.1	2	SjM.12296.1,CNUS0000103610.1	3-Extend:AAS	3-Extend:AAS,Equal	5-Extend,AAS:5-Extend	OK	44.2905	8.23207	-2.42767	0.000220074	0.00525725	yes	36.0584	smm:Smp_181440.1	73	182	4e-45	hypothetical protein
XLOC_003314	CCON0000096908.1[-]135175-146428	Known	Sj_002159|CNUS0000107809.1	1	CNUS0000107809.1	3	SjM.3118.1,SjM.3118.2,CNUS0000107809.1	Equal	3-Extend:EN,3-Extend:IR:5-Extend,Equal	3-Extend:EN,3-Extend:IR:5-Extend,Equal	OK	71.4061	36.4306	-0.970897	0.00107985	0.0173147	yes	34.9755	smm:Smp_006630.2	66	1509	0	hypothetical protein ; K02331 DNA polymerase phi subunit [EC:2.7.7.7]	|Genetic Information Processing; Replication and Repair; DNA repair and recombination proteins [BR:ko03400];|		|GO:0003887:DNA-directed DNA polymerase activity|	|GO:0006350:transcription|
XLOC_003843	CCON0000096938.1[-]137885-154375	Known	Sj_002506|CNUS0000097853.1	1	SjF.2776.2	3	SjM.3580.3,SjM.3580.4,SjM.3580.2	AAS:EN	AAS:EN,EN:EN,AAS	AAS:AAS,AAS:AAS:5-Extend,ES:5-Extend	OK	44.1926	9.62834	-2.19845	6.12953e-05	0.00194913	yes	34.5643	smm:Smp_172340	65	624	1e-177	hypothetical protein
XLOC_012157	CCON0000098339.1[+]162297-190656	Known	Sj_007753|CNUS0000103015.1	2	SjF.8747.1,SjF.8747.2	1	CNUS0000103015.1	5-Extend:EN,5-Extend:3-Extend	Equal	ES	OK	42.7022	8.17859	-2.38439	0.000606534	0.011142	yes	34.5236	rno:303067	56	317	6e-85	Thg1l; tRNA-histidine guanylyltransferase 1-like (S. cerevisiae); K10761 tRNA(His) guanylyltransferase [EC:2.7.7.-]	|Unclassified; Metabolism; Others|
XLOC_017944	CCON0000106852.1[+]2784-11192	Known	Sj_011329|CNUS0000106507.1	2	SjF.12172.1,CNUS0000106507.1	1	CNUS0000106507.1	IR:5-Extend,Equal	Equal	IR	OK	55.8503	21.5918	-1.37108	0.000703487	0.0125149	yes	34.2585	smm:Smp_152740	71	1082	0	hypothetical protein
XLOC_007471	CCON0000097250.1[+]1764-49801	Known-Merged	Sj_004823|CNUS0000100130.1,Sj_004822|CNUS0000100128.1	3	SjF.5401.1,SjF.5399.1,SjF.5399.4	3	SjM.7050.1,CNUS0000100130.1,SjM.7051.1	EN,5-Extend:ES:ES:3-Extend,EN:3-Extend	5-Extend:ES:ES:3-Extend,Equal,AAS:ADS	5-Extend:ES:ES:3-Extend,EN:ES:ES,ADS:IR	OK	60.3486	26.6104	-1.18133	0.00341701	0.037652	yes	33.7382	smm:Smp_102920	68	313	2e-83	tRNA delta(2)-isopentenylpyrophosphate transferase ; K00791 tRNA dimethylallyltransferase [EC:2.5.1.75]	|Metabolism; Metabolism of Terpenoids and Polyketides; Prenyltransferases [BR:ko01006];|Metabolism; Metabolism of Terpenoids and Polyketides; Zeatin biosynthesis [PATH:ko00908-Map:ko00908];|		|GO:0005524:ATP binding|	|GO:0008033:tRNA processing|
XLOC_011626	CCON0000098090.1[-]244707-251155	Known	Sj_007442|CNUS0000102704.1	3	SjF.8423.3,CNUS0000102704.1,SjF.8423.2	2	SjM.10940.2,SjM.10940.1	IR,Equal,IR:5-Extend	3-Extend:IR,3-Extend:IR:5-Extend	3-Extend:IR,3-Extend:5-Extend	OK	45.4835	12.1852	-1.90021	6.48345e-05	0.00203155	yes	33.2983	xtr:394616	54	171	2e-41	ranbp1, MGC76028, ranbp2; RAN binding protein 1				|GO:0046907:intracellular transport|
XLOC_005273	CCON0000097033.1[-]392604-406304	Novel	-	1	SjF.3833.1	3	SjM.4983.1,SjM.4984.1,SjM.4982.1			AAS:5-Extend,5-Extend,Equal	OK	50.572	17.4617	-1.53415	0.00129077	0.0194829	yes	33.1103	smm:Smp_187030	77	129	6e-28	hypothetical protein
XLOC_015730	CCON0000100969.1[-]15950-22790	Known	Sj_009969|CNUS0000105182.1	2	SjF.10992.1,CNUS0000105182.1	1	CNUS0000105182.1	3-Extend:AAS,Equal	Equal	AAS	OK	38.4136	6.02391	-2.67284	0.000169144	0.00430147	yes	32.3897	smm:Smp_047620	82	379	1e-103	cyclin B3
XLOC_003836	CCON0000096938.1[+]56699-109703	Known	Sj_002500|CNUS0000097851.1	3	CNUS0000097851.1,SjF.2783.2,SjF.2783.3	4	SjM.3575.1,SjM.3575.2,SjM.3575.4,SjM.3575.5	Equal,AAS:IR:ES:ES:ES:ES:ES:ES:ES:ES:ES:3-Extend,IR:ES:ES:IR:3-Extend	5-Extend:IR:IR:ES:ES:ES:ES:ES:ES:ES:ES:ES:ADS,5-Extend:IR:IR:ES:ES:IR:3-Extend,ADS,ES:ES:3-Extend	5-Extend:IR:AAS:IR:ES:ES:ES:ES:ES:ES:ES:ES:ADS,5-Extend:IR:AAS:IR:ES:ES:3-Extend,AAS:IR:ADS,ES:ES:IR:3-Extend	OK	66.4093	34.07	-0.962885	0.00107019	0.0172428	yes	32.3393	smm:Smp_052790	85	585	1e-165	hypothetical protein
XLOC_004586	CCON0000096982.1[-]371471-374627	Known	Sj_002987|CNUS0000098330.1	1	SjF.3378.1	2	CNUS0000098330.1,SjM.4396.1	3-Extend:AAS:IR:5-Extend	Equal,IR:5-Extend	AAS:IR,IR:5-Extend	OK	46.8852	14.872	-1.65653	0.0040798	0.0417248	yes	32.0132	smm:Smp_080730	93	798	0	serine/threonine protein kinase			|GO:0005524:ATP binding|	|GO:0006468:protein amino acid phosphorylation|
XLOC_007537	CCON0000097258.1[+]121937-140401	Known	Sj_004868|CNUS0000100177.1	2	SjF.5445.2,SjF.5445.3	2	SjM.7098.1,SjM.7098.3	ES:ES:3-Extend,AAS:ES:ES:3-Extend	5-Extend:ES:AAS,ES:ES:3-Extend	5-Extend:ES:AAS:EN:EN,AAS	OK	39.7601	7.94311	-2.32354	0.000269145	0.00613346	yes	31.817	smm:Smp_180660	48	176	2e-42	hypothetical protein
XLOC_007610	CCON0000097265.1[+]322020-340217	Known	Sj_004915|CNUS0000100222.1	2	SjF.5494.3,SjF.5494.1	1	CNUS0000100222.1	EN:AAS:3-Extend,ES:EN	Equal	ES:AAS:ES	OK	34.6371	2.85456	-3.60098	2.17081e-06	0.000126973	yes	31.7825	smm:Smp_175560	65	326	2e-87	memapsin-2 (A01 family)			|GO:0004194:pepsin A activity|	|GO:0006508:proteolysis|
XLOC_006783	CCON0000097173.1[+]161527-168296	Known	Sj_004378|CNUS0000099692.1	2	SjF.4896.1,CNUS0000099692.1	1	CNUS0000099692.1	5-Extend:IR:3-Extend,Equal	Equal	IR	OK	45.8081	14.632	-1.64648	0.000566179	0.0105588	yes	31.1761	smm:Smp_156360	82	976	0	pyruvate kinase		|GO:0005634:nucleus|	|GO:0043565:sequence-specific DNA binding|	|GO:0006355:regulation of transcription, DNA-dependent|
XLOC_010843	CCON0000097812.1[+]169182-193356	Known-Merged	Sj_006921|CNUS0000102195.1,Sj_006920|CNUS0000102194.1	2	SjF.7871.2,SjF.7871.1	3	SjM.10245.1,SjM.10245.2,CNUS0000102195.1	5-Extend:ADS:ES,5-Extend:ES:ES:ES:3-Extend	5-Extend:ADS:ES,5-Extend:ADS:ES:ES:3-Extend,Equal	Equal,ES,EN	OK	48.9543	19.0517	-1.36152	0.00101155	0.0165046	yes	29.9026	smm:Smp_079800	69	501	1e-140	GTPase activating protein		|GO:0005622:intracellular|	|GO:0005097:Rab GTPase activator activity|	|GO:0032313:regulation of Rab GTPase activity|
XLOC_010199	CCON0000097682.1[+]146823-161235	Known	Sj_006524|CNUS0000101801.1	2	SjF.7399.1,CNUS0000101801.1	3	SjM.9642.1,SjM.9642.2,CNUS0000101801.1	IR:5-Extend:ADS:EN,Equal	IR:5-Extend:ES:ADS:EN:3-Extend,IR:5-Extend:3-Extend,Equal	ES:3-Extend,ADS:ES:3-Extend,IR:ADS:ES	OK	58.3292	29.5064	-0.983189	0.00119459	0.0185127	yes	28.8228	smm:Smp_067120	66	301	1e-79	hypothetical protein
XLOC_010971	CCON0000097849.1[-]47444-51504	Known	Sj_007004|CNUS0000102272.1	2	CNUS0000102272.1,SjF.7971.2	1	SjM.10365.1	Equal,ADS:5-Extend	3-Extend:AAS	3-Extend:ADS:AAS	OK	34.6292	6.29501	-2.45971	0.000111455	0.00310433	yes	28.3342	smm:Smp_063520	61	439	1e-121	irx-related			|GO:0003677:DNA binding|	|GO:0045449:regulation of transcription|
XLOC_012572	CCON0000098496.1[-]27443-51288	Known	Sj_008018|CNUS0000103271.1	3	SjF.9024.1,SjF.9024.2,SjF.9024.4	2	SjM.11768.1,SjM.11768.2	3-Extend,3-Extend,EN:AAS:IR:ES:5-Extend	3-Extend:AAS:ES:5-Extend,3-Extend	3-Extend:ES:ES:IR:ES:5-Extend,ADS:ES:AAS:IR	OK	50.1374	22.635	-1.14733	0.0031159	0.0353783	yes	27.5024	aag:AaeL_AAEL013400	44	371	1e-100	DEAD box ATP-dependent RNA helicase			|GO:0008026:ATP-dependent helicase activity|
XLOC_002536	CCON0000096868.1[+]69063-74446	Known	Sj_001669|CNUS0000097030.1	4	SjF.1797.1,SjF.1797.2,SjF.1797.3,CNUS0000097030.1	3	SjM.2385.1,SjM.2385.2,CNUS0000097030.1	5-Extend:IR:ADS:3-Extend,5-Extend:IR:3-Extend,5-Extend:IR:3-Extend,Equal	5-Extend:IR,5-Extend:IR:ADS,Equal	ADS:5-Extend:ADS,Equal,IR:ADS	OK	50.0663	22.7657	-1.13698	0.00111207	0.0176177	yes	27.3006	smm:Smp_065160	78	445	1e-123	taz protein (tafazzin) ; K13511 monolysocardiolipin acyltransferase [EC:2.3.1.-]	|Metabolism; Lipid Metabolism; Glycerophospholipid metabolism [PATH:ko00564-Map:ko00564];|Metabolism; Lipid Metabolism; Lipid biosynthesis proteins [BR:ko01004];|		|GO:0008415:acyltransferase activity|	|GO:0008152:metabolic process|
XLOC_012449	CCON0000098469.1[+]158208-171894	Known	Sj_007948|CNUS0000103205.1	4	SjF.8937.1,SjF.8937.2,SjF.8937.4,SjF.8937.5	3	SjM.11664.1,SjM.11664.3,SjM.11664.4	ADS:IR:5-Extend:EN,IR:5-Extend:ES:ES:3-Extend,AAS:3-Extend,AAS:3-Extend	ADS:IR:5-Extend:AAS:ES:ES:3-Extend,ES:ES:3-Extend,AAS:3-Extend	IR:ES:AAS,ADS:IR:ES:ES:AAS,AAS	OK	56.905	30.1573	-0.916049	0.00412487	0.0419706	yes	26.7477	smm:Smp_083780	59	377	1e-102	ku P80 DNA helicase ; K10885 ATP-dependent DNA helicase 2 subunit 2	|Genetic Information Processing; Replication and Repair; DNA repair and recombination proteins [BR:ko03400];|Genetic Information Processing; Replication and Repair; Non-homologous end-joining [PATH:ko03450-Map:ko03450];|		|GO:0004003:ATP-dependent DNA helicase activity|	|GO:0006303:double-strand break repair via nonhomologous end joining|
XLOC_000438	CCON0000096793.1[+]196595-203653	Known	Sj_000314|CNUS0000095704.1	3	SjF.352.1,SjF.352.2,CNUS0000095704.1	1	SjM.420.1	5-Extend:AAS,5-Extend:AAS,Equal	5-Extend:AAS:3-Extend	AAS:AAS:3-Extend	OK	34.284	7.55124	-2.18275	0.000812021	0.0138828	yes	26.7328	smm:Smp_153810	91	261	2e-68	l-asparaginase I ; K13278 60kDa lysophospholipase [EC:3.1.1.5 3.1.1.47 3.5.1.1]	|Unclassified; Metabolism; Lipid metabolism|			|GO:0006520:amino acid metabolic process|
XLOC_020176	CCON0000121818.1[+]34250-35848	Known	Sj_012567|CNUS0000107758.1	2	SjF.13305.1,CNUS0000107758.1	1	SjM.17774.2	5-Extend:IR,Equal	IR:3-Extend	3-Extend	OK	26.9898	0.67498	-5.32143	6.48598e-08	5.87758e-06	yes	26.3148	smm:Smp_017810	94	207	1e-52	nipped-b-like protein (delangin) (scc2 homolog) ; K06672 cohesin loading factor subunit SCC2	|Cellular Processes; Cell Growth and Death; Cell cycle - yeast [PATH:ko04111-Map:ko04111];|Genetic Information Processing; Replication and Repair; Chromosome [BR:ko03036];|
XLOC_005986	CCON0000097094.1[-]15945-36078	Known	Sj_003877|CNUS0000099197.1	2	SjF.4340.1,SjF.4340.2	1	SjM.5638.1	3-Extend:AAS:ADS:5-Extend,3-Extend:5-Extend	3-Extend:AAS:ADS:5-Extend	ADS:IR	OK	36.0897	9.88668	-1.86803	0.00115859	0.0181519	yes	26.203	smm:Smp_170990	70	828	0	vinculin
XLOC_003652	CCON0000096928.1[+]192617-291348	Known	Sj_002377|CNUS0000097729.1	2	SjF.2645.1,CNUS0000097729.1	2	SjM.3419.2,SjM.3419.1	3-Extend,Equal	5-Extend:ADS,5-Extend:ES:ES:3-Extend	5-Extend:ADS,5-Extend:ES:ES:EN:AAS:3-Extend	OK	32.1452	6.39476	-2.32964	0.000138401	0.00365948	yes	25.7504	smm:Smp_000300	70	1915	0	similar to WD repeat domain 19-related
XLOC_002202	CCON0000096852.1[-]201035-220581	Known-Merged	Sj_001447|CNUS0000096804.1,Sj_001448|CNUS0000096805.1	3	SjF.1560.1,CNUS0000096804.1,SjF.1560.4	2	SjM.2061.1,SjM.2061.2	AAS:3-Extend:EN:AAS:ES:IR:5-Extend,Equal,ADS:IR:5-Extend	AAS:3-Extend:AAS:ES:5-Extend,3-Extend:AAS:ES:5-Extend	IR:AAS:ADS:IR:5-Extend,AAS:ES:AAS:ADS:IR:5-Extend	OK	39.445	14.0669	-1.48754	0.000211201	0.00510853	yes	25.3781	smm:Smp_027300	87	260	3e-68	histone-lysine n-methyltransferase suv9		|GO:0005634:nucleus|
XLOC_004321	CCON0000096969.1[+]145935-158310	Known	Sj_002812|CNUS0000098161.1	3	SjF.3133.1,CNUS0000098161.1,SjF.3133.3	2	SjM.4071.1,CNUS0000098161.1	5-Extend:IR:3-Extend,Equal,AAS:3-Extend	5-Extend:IR:3-Extend,Equal	AAS:3-Extend,IR:AAS	OK	33.976	9.2892	-1.87089	0.000104525	0.00295369	yes	24.6868	smm:Smp_137390	76	502	1e-140	slbp-P1-related
XLOC_008491	CCON0000097381.1[-]57446-68768	Known	Sj_005482|CNUS0000100778.1	4	SjF.6117.1,SjF.6117.2,SjF.6117.3,SjF.6117.5	3	SjM.8008.1,SjM.8008.2,SjM.8008.3	3-Extend:ADS:AAS:ADS,3-Extend:ES:ADS:ADS:IR:5-Extend,3-Extend:IR:5-Extend,ADS	3-Extend:AAS,3-Extend:AAS:EN,3-Extend:ES:ADS:ADS:IR:5-Extend	3-Extend:IR,3-Extend:ADS,3-Extend:ES:ADS:ADS:5-Extend	OK	51.404	27.8748	-0.882918	0.00338719	0.0374453	yes	23.5292	smm:Smp_123750	64	508	1e-142	arylformamidase (EC:3.5.1.9); K00816 kynurenine---oxoglutarate transaminase / cysteine-S-conjugate beta-lyase / glutamine---phenylpyruvate transaminase [EC:2.6.1.7 4.4.1.13 2.6.1.64]	|Metabolism; Amino Acid Metabolism; Amino acid related enzymes [BR:ko01007];|Metabolism; Amino Acid Metabolism; Tryptophan metabolism [PATH:ko00380-Map:ko00380];|Metabolism; Metabolism of Other Amino Acids; Selenocompound metabolism [PATH:ko00450-Map:ko00450];|	|GO:0005634:nucleus|	|GO:0008270:zinc ion binding|	|GO:0006508:proteolysis|
XLOC_014783	CCON0000099975.1[-]1700-2554	Known	Sj_009351|CNUS0000104578.1	2	CNUS0000104578.1,SjF.10453.2	1	SjM.13773.1	Equal,IR:5-Extend	AAS:IR:3-Extend	3-Extend	OK	28.1961	5.19536	-2.4402	0.00304097	0.0349929	yes	23.0007	smm:Smp_128350	80	260	2e-68	hypothetical protein		|GO:0005622:intracellular|	|GO:0008270:zinc ion binding|
XLOC_009305	CCON0000097507.1[+]285616-317446	Known	Sj_005986|CNUS0000101275.1	2	CNUS0000101275.1,SjF.6740.2	1	CNUS0000101275.1	Equal,AAS:IR	Equal	AAS:IR	OK	28.134	5.53884	-2.34466	2.9734e-05	0.00109947	yes	22.5952	smm:Smp_042810	68	1201	0	chromosome transmission fidelity factor ; K11269 chromosome transmission fidelity protein 18	|Genetic Information Processing; Replication and Repair; Chromosome [BR:ko03036];|		|GO:0017111:nucleoside-triphosphatase activity|
XLOC_001774	CCON0000096836.1[+]438088-472284	Known	Sj_001178|CNUS0000096551.1	3	SjF.1281.4,SjF.1281.2,SjF.1281.3	2	SjM.1674.2,SjM.1674.3	ES:ES:ES:ADS,EN,IR:EN	ADS,IR	IR:ES,IR:ES:ADS	OK	27.6239	5.73463	-2.26815	2.90596e-05	0.00108075	yes	21.8893	smm:Smp_166150	67	1445	0	gsx family homeobox protein; serine/threonine kinase		|GO:0005634:nucleus|	|GO:0043565:sequence-specific DNA binding|	|GO:0045449:regulation of transcription|
XLOC_006552	CCON0000097147.1[+]128664-136189	Known	Sj_004230|CNUS0000099547.1	2	CNUS0000099547.1,SjF.4758.2	1	CNUS0000099547.1	Equal,EN:3-Extend	Equal	ES	OK	24.0711	2.33027	-3.36873	3.98796e-05	0.00138359	yes	21.7408	smm:Smp_099090	59	407	1e-112	alpha(13)fucosyltransferase		|GO:0016020:membrane|	|GO:0008417:fucosyltransferase activity|	|GO:0006486:protein amino acid glycosylation|
XLOC_002718	CCON0000096875.1[+]298813-314663	Known	Sj_001785|CNUS0000097146.1	3	SjF.1937.1,CNUS0000097146.1,SjF.1937.3	2	CNUS0000097146.1,SjM.2548.2	5-Extend:AAS,Equal,AAS	Equal,AAS:3-Extend	AAS,3-Extend	OK	34.1994	12.5159	-1.45021	0.000210385	0.00509516	yes	21.6835	smm:Smp_149070	67	1078	0	nucleolar rna-associated protein
XLOC_001393	CCON0000096818.1[+]595591-602264	Known	Sj_000917|CNUS0000096298.1	2	SjF.1002.1,SjF.1002.2	1	SjM.1320.1	5-Extend:AAS:3-Extend,5-Extend:AAS:3-Extend	5-Extend:IR:3-Extend	ADS:IR	OK	26.1444	4.76002	-2.45746	8.42297e-05	0.00251283	yes	21.3844	smm:Smp_177320	81	94	6e-18	hypothetical protein
XLOC_011596	CCON0000098086.1[-]61953-77974	Known	Sj_007421|CNUS0000102684.1	2	SjF.8405.1,CNUS0000102684.1	3	SjM.10919.4,SjM.10919.1,SjM.10919.2	3-Extend:EN,Equal	EN:EN,3-Extend:EN,3-Extend:AAS	EN:EN,Equal,ES:AAS	OK	36.5427	15.3074	-1.25535	0.0032771	0.0365845	yes	21.2353	smm:Smp_162340	81	1258	0	phosphatidylinositol 3-and 4-kinase ; K06640 ataxia telangiectasia and Rad3 related [EC:2.7.11.1]	|Cellular Processes; Cell Growth and Death; Cell cycle [PATH:ko04110-Map:ko04110];|Cellular Processes; Cell Growth and Death; p53 signaling pathway [PATH:ko04115-Map:ko04115];|Genetic Information Processing; Replication and Repair; DNA repair and recombination proteins [BR:ko03400];|Metabolism; Enzyme Families; Protein kinases [BR:ko01001];|		|GO:0016773:phosphotransferase activity, alcohol group as acceptor|
XLOC_005470	CCON0000097046.1[-]6671-42616	Known	Sj_003563|CNUS0000098891.1	2	SjF.3978.1,SjF.3978.2	4	SjM.5161.1,SjM.5161.3,SjM.5161.2,SjM.5161.5	3-Extend:EN:EN,3-Extend:EN:EN:ADS:ES:5-Extend	3-Extend:AAS,3-Extend:EN,3-Extend:ADS,EN	3-Extend:AAS,3-Extend,3-Extend:ES:ES:ADS,Equal	OK	35.3434	14.2612	-1.30935	0.00186091	0.0250134	yes	21.0822	gga:417715	32	246	5e-63	SLC26A5; solute carrier family 26, member 5 (prestin); K14703 solute carrier family 26, member 5		|GO:0016021:integral to membrane|	|GO:0005215:transporter activity|	|GO:0006810:transport|
XLOC_020083	CCON0000121582.1[-]100-1332	Known	Sj_012507|CNUS0000107700.1	2	SjF.13259.2,SjF.13259.1	1	SjM.17707.2	AAS:IR:3-Extend:5-Extend,AAS:IR:3-Extend:5-Extend	5-Extend	IR	OK	29.703	8.62994	-1.78319	0.00421749	0.0426656	yes	21.0731	smm:Smp_065150	81	111	2e-23	establishment of cohesion 1 (eco1) homolog ; K11268 N-acetyltransferase [EC:2.3.1.-]	|Genetic Information Processing; Replication and Repair; Chromosome [BR:ko03036];|			|GO:0006281:DNA repair|
XLOC_008269	CCON0000097358.1[+]364462-370671	Known	Sj_005333|CNUS0000100637.1	1	SjF.5971.1	1	CNUS0000100637.1	5-Extend:ADS	Equal	ADS:3-Extend	OK	21.8869	0.869515	-4.65371	5.72664e-05	0.00184534	yes	21.0174
XLOC_001597	CCON0000096828.1[-]6000-10395	Novel	-	1	SjF.1151.1	1	SjM.1495.1			AAS	OK	27.189	6.5092	-2.06247	0.000355709	0.00752839	yes	20.6798	smm:Smp_121240	41	169	4e-40	hypothetical protein
XLOC_016060	CCON0000101498.1[+]15933-19541	Known	Sj_010171|CNUS0000105380.1	2	SjF.11172.1,CNUS0000105380.1	1	CNUS0000105380.1	IR:5-Extend:3-Extend,Equal	Equal	IR	OK	22.2913	2.28371	-3.28703	3.0324e-05	0.00111915	yes	20.0076	smm:Smp_076560.3	83	596	1e-169	cyclin
XLOC_008641	CCON0000097410.1[+]110172-120006	Known	Sj_005579|CNUS0000100874.1	1	SjF.6230.2	1	CNUS0000100874.1	EN	Equal	ES	OK	23.9685	4.18636	-2.51738	0.00237606	0.0295888	yes	19.7821	smm:Smp_042670.2	81	414	1e-114	hypothetical protein ; K08737 DNA mismatch repair protein MSH6	|Genetic Information Processing; Replication and Repair; DNA repair and recombination proteins [BR:ko03400];|Genetic Information Processing; Replication and Repair; Mismatch repair [PATH:ko03430-Map:ko03430];|Human Diseases; Cancers; Colorectal cancer [PATH:ko05210-Map:ko05210];|Human Diseases; Cancers; Pathways in cancer [PATH:ko05200-Map:ko05200];|		|GO:0030983:mismatched DNA binding|	|GO:0006298:mismatch repair|
XLOC_003802	CCON0000096937.1[+]381374-400788	Known	Sj_002479|CNUS0000097832.1	1	SjF.2752.2	1	CNUS0000097832.1	ADS:3-Extend	Equal	ADS	OK	19.5587	0.229144	-6.41541	0.0018108	0.0245566	yes	19.3296	smm:Smp_174530	79	427	1e-118	aminopeptidase PILS (M01 family)			|GO:0004252:serine-type endopeptidase activity|	|GO:0006508:proteolysis|
XLOC_000322	CCON0000096790.1[+]1132454-1139528	Known	Sj_000230|CNUS0000095637.1	3	SjF.272.1,SjF.272.2,SjF.272.3	1	SjM.326.1	5-Extend:ADS,5-Extend:IR:3-Extend,5-Extend:3-Extend	5-Extend:IR:3-Extend	5-Extend:ES:IR:ADS:IR:3-Extend	OK	23.4006	4.44666	-2.39576	2.7039e-05	0.0010181	yes	18.9539	smm:Smp_086220.2	62	307	4e-82	hypothetical protein
XLOC_011136	CCON0000097932.1[-]133498-176644	Known	Sj_007124|CNUS0000102389.1	1	SjF.8085.1	4	SjM.10498.1,SjM.10498.3,SjM.10498.2,SjM.10498.5	3-Extend:EN:EN:EN:ADS	3-Extend:AAS,3-Extend:EN,3-Extend:EN:ADS,EN	AAS,AAS,ES:ES,ES:ADS	OK	26.1524	7.65203	-1.77303	2.59319e-06	0.000148969	yes	18.5004	smm:Smp_141710	62	1386	0	hypothetical protein
XLOC_012315	CCON0000098384.1[+]43608-44357	Known	Sj_007851|CNUS0000103110.1	1	SjF.8862.1	1	CNUS0000103110.1	5-Extend:IR	Equal	IR	OK	19.977	2.31384	-3.10998	0.00124321	0.0189995	yes	17.6632	xla:100101276	49	166	5e-40	prkaca; protein kinase, cAMP-dependent, catalytic, alpha (EC:2.7.11.1); K04345 protein kinase A [EC:2.7.11.11]	|Cellular Processes; Cell Communication; Gap junction [PATH:ko04540-Map:ko04540];|Cellular Processes; Cell Growth and Death; Apoptosis [PATH:ko04210-Map:ko04210];|Cellular Processes; Cell Growth and Death; Meiosis - yeast [PATH:ko04113-Map:ko04113];|Cellular Processes; Cell Growth and Death; Oocyte meiosis [PATH:ko04114-Map:ko04114];|Environmental Information Processing; Signal Transduction; Calc…		|GO:0005524:ATP binding|	|GO:0006468:protein amino acid phosphorylation|
XLOC_008535	CCON0000097396.1[+]66439-84263	Known	Sj_005502|CNUS0000100798.1	3	SjF.6145.1,CNUS0000100798.1,SjF.6145.3	1	CNUS0000100798.1	5-Extend:ADS:EN:AAS:ADS,Equal,AAS:3-Extend	Equal	ADS:ES:ADS:AAS	OK	17.6629	0.614366	-4.84548	1.95396e-07	1.55849e-05	yes	17.0485	smm:Smp_008170	73	734	0	calcium-activated potassium channel		|GO:0016020:membrane|	|GO:0015269:calcium-activated potassium channel activity|	|GO:0006813:potassium ion transport|
XLOC_000437	CCON0000096793.1[+]177961-181778	Known	Sj_000313|CNUS0000095703.1	2	SjF.350.1,SjF.350.2	1	SjM.413.1	5-Extend:ES:3-Extend,5-Extend:ES:3-Extend	5-Extend:ES:3-Extend	AAS	OK	23.9186	6.94034	-1.78505	0.00252246	0.0308237	yes	16.9783	smm:Smp_058850	51	125	1e-27	hypothetical protein
XLOC_013304	CCON0000098850.1[-]1421-27476	Known	Sj_008454|CNUS0000103701.1	1	SjF.9489.2	1	CNUS0000103701.1	AAS	Equal	AAS	OK	16.6476	0.777135	-4.42101	1.15568e-08	1.26028e-06	yes	15.8705	smm:Smp_157690	77	1763	0	hypothetical protein
XLOC_015549	CCON0000100836.1[+]47313-59058	Known	Sj_009840|CNUS0000105058.1	2	SjF.10875.2,SjF.10875.1	1	CNUS0000105058.1	5-Extend:ES:3-Extend,5-Extend:ES:3-Extend	Equal	EN	OK	19.2982	3.7026	-2.38185	0.000102591	0.00291637	yes	15.5956	smm:Smp_157100	52	256	1e-66	sphingoid long chain base kinase ; K04718 sphingosine kinase [EC:2.7.1.91]	|Environmental Information Processing; Signal Transduction; Calcium signaling pathway [PATH:ko04020-Map:ko04020];|Environmental Information Processing; Signal Transduction; VEGF signaling pathway [PATH:ko04370-Map:ko04370];|Human Diseases; Infectious Diseases; Tuberculosis [PATH:ko05152-Map:ko05152];|Metabolism; Lipid Metabolism; Sphingolipid metabolism [PATH:ko00600-Map:ko00600];|Organismal Syst…		|GO:0004143:diacylglycerol kinase activity|	|GO:0007205:protein kinase C activation|
XLOC_008588	CCON0000097401.1[+]60440-72242	Known	Sj_005539|CNUS0000100832.1	3	SjF.6188.1,SjF.6188.2,CNUS0000100832.1	1	SjM.8090.1	5-Extend:ADS,5-Extend:ADS,Equal	5-Extend:ES	5-Extend:ADS:ES	OK	20.649	5.06263	-2.02812	0.00217851	0.027829	yes	15.5864	smm:Smp_129020	56	537	1e-150	innexin		|GO:0005921:gap junction|
XLOC_020175	CCON0000121818.1[+]4755-22262	Known	Sj_012566|CNUS0000107757.1	2	SjF.13304.2,CNUS0000107757.1	1	CNUS0000107757.1	ADS,Equal	Equal	ADS	OK	16.7999	1.36406	-3.62248	1.48004e-07	1.24208e-05	yes	15.4358	smm:Smp_017810	73	1543	0	nipped-b-like protein (delangin) (scc2 homolog) ; K06672 cohesin loading factor subunit SCC2	|Cellular Processes; Cell Growth and Death; Cell cycle - yeast [PATH:ko04111-Map:ko04111];|Genetic Information Processing; Replication and Repair; Chromosome [BR:ko03036];|
XLOC_009200	CCON0000097498.1[+]340985-344223	Novel	-	3	SjF.6667.1,SjF.6666.1,SjF.6665.1	1	SjM.8686.1			IR	OK	21.58	6.76474	-1.67359	0.00268182	0.0320447	yes	14.8153	smm:Smp_183140	88	147	2e-33	hypothetical protein
XLOC_001456	CCON0000096821.1[+]106565-114879	Known	Sj_000957|CNUS0000096332.1	3	SjF.1051.1,SjF.1051.3,SjF.1051.4	2	SjM.1378.1,SjM.1378.3	5-Extend:ADS:3-Extend,EN:AAS:ADS:3-Extend,EN:AAS:3-Extend	5-Extend:ADS:3-Extend,EN:AAS:3-Extend	ES:AAS,ADS	OK	21.567	7.07313	-1.6084	0.000646045	0.0117089	yes	14.4939	smm:Smp_159980	68	373	1e-101	calmodulin-related			|GO:0005515:protein binding|
XLOC_011929	CCON0000098198.1[-]1487-24008	Known-Merged	Sj_007620|CNUS0000102879.1,Sj_007619|CNUS0000102878.1	2	SjF.8620.2,CNUS0000102879.1	1	SjM.11194.2	AAS:ES,Equal	AAS:ES	ES	OK	18.1643	3.88012	-2.22693	0.0030509	0.0349929	yes	14.2842	smm:Smp_129270	90	177	6e-43	camp-specific 35-cyclic phosphodiesterase ; K01120 3',5'-cyclic-nucleotide phosphodiesterase [EC:3.1.4.17]	|Metabolism; Nucleotide Metabolism; Purine metabolism [PATH:ko00230-Map:ko00230];|
XLOC_010177	CCON0000097679.1[+]42920-85343	Known	Sj_006508|CNUS0000101783.1	2	SjF.7374.3,SjF.7374.1	4	SjM.9622.1,SjM.9622.2,SjM.9622.3,SjM.9622.5	AAS:3-Extend,5-Extend:ADS	5-Extend:AAS,5-Extend:3-Extend,5-Extend:ADS,AAS:3-Extend	AAS,ADS:AAS,EN:ADS,Equal	OK	21.908	7.74124	-1.50082	0.00348611	0.0381025	yes	14.1668	smm:Smp_176000.1	53	1154	0	myosin V
XLOC_005906	CCON0000097087.1[+]56624-68045	Known	Sj_003829|CNUS0000099156.1	3	SjF.4299.1,SjF.4299.2,CNUS0000099156.1	3	SjM.5589.2,SjM.5589.1,SjM.5589.3	5-Extend:AAS:3-Extend,5-Extend:AAS:3-Extend,Equal	5-Extend:AAS:ADS,5-Extend:AAS:3-Extend,5-Extend:AAS:3-Extend	AAS:AAS:ADS,AAS:AAS,ES:AAS	OK	22.9396	8.78753	-1.38431	0.00188582	0.0252254	yes	14.1521	smm:Smp_137090	70	1220	0	brca1 associated ring domain ; K10683 BRCA1-associated RING domain protein 1 [EC:6.3.2.19]	|Genetic Information Processing; Folding, Sorting and Degradation; Ubiquitin system [BR:ko04121];|	|GO:0005622:intracellular|	|GO:0008270:zinc ion binding|
XLOC_003357	CCON0000096911.1[+]271312-272934	Novel	-	2	SjF.2417.1,SjF.2418.1	1	SjM.3179.1			AAS	OK	16.208	3.38595	-2.25908	9.36219e-05	0.00273387	yes	12.822	smm:Smp_126210	78	315	5e-84	hypothetical protein
XLOC_012514	CCON0000098479.1[-]17224-49147	Known	Sj_007981|CNUS0000103233.1	2	SjF.8981.1,SjF.8981.2	2	SjM.11721.1,CNUS0000103233.1	EN,ES	EN,Equal	Equal,ES	OK	16.6467	3.8304	-2.11967	0.00238215	0.0296074	yes	12.8163	smm:Smp_163380	51	712	0	serine/threonine protein kinase ; K08824 cyclin-dependent kinase-like [EC:2.7.11.22]	|Metabolism; Enzyme Families; Protein kinases [BR:ko01001];|		|GO:0005524:ATP binding|	|GO:0006468:protein amino acid phosphorylation|
XLOC_010534	CCON0000097747.1[-]53899-70139	Known	Sj_006728|CNUS0000101998.1	3	SjF.7633.2,SjF.7633.1,SjF.7633.4	3	SjM.9941.1,SjM.9941.2,CNUS0000101998.1	AAS:3-Extend,AAS:3-Extend:ES:ES:EN:ES:5-Extend,EN:ES:5-Extend	3-Extend:AAS:EN,AAS:3-Extend:5-Extend,Equal	AAS:EN:EN:ADS,AAS:EN:EN:ES:EN,AAS:EN:EN:ES:EN	OK	20.8244	8.07517	-1.36671	0.00234608	0.0292911	yes	12.7492	smm:Smp_054320	58	603	1e-170	hypothetical protein
XLOC_005684	CCON0000097064.1[-]165736-197841	Known	Sj_003699|CNUS0000099025.1	1	SjF.4143.2	1	SjM.5370.2	ADS:AAS:5-Extend	ADS	AAS	OK	15.1722	3.35197	-2.17835	0.000276547	0.00624317	yes	11.8202	smm:Smp_131160	39	109	1e-21	hypothetical protein
XLOC_008643	CCON0000097410.1[-]81746-91639	Known	Sj_005581|CNUS0000100873.1	2	CNUS0000100873.1,SjF.6228.2	2	CNUS0000100873.1,SjM.8133.2	Equal,IR:5-Extend	Equal,IR:5-Extend	IR,5-Extend	OK	15.9765	4.44425	-1.84594	0.0050798	0.0480639	yes	11.5322	smm:Smp_042670.1	80	1045	0	hypothetical protein			|GO:0030983:mismatched DNA binding|	|GO:0006298:mismatch repair|
XLOC_015846	CCON0000101078.1[+]9508-16868	Known	Sj_010035|CNUS0000105249.1	2	SjF.11038.2,SjF.11038.1	1	CNUS0000105249.1	ADS:5-Extend:3-Extend,ADS:5-Extend:3-Extend	Equal	ADS	OK	13.4358	1.93321	-2.79701	0.001292	0.0194829	yes	11.5026	smm:Smp_146260	75	119	1e-25	hypothetical protein
XLOC_017618	CCON0000105422.1[-]4655-15584	Known	Sj_011128|CNUS0000106312.1	2	CNUS0000106312.1,SjF.12005.2	1	CNUS0000106312.1	Equal,ADS	Equal	ADS	OK	11.0572	0.42794	-4.69144	3.76263e-05	0.0013253	yes	10.6293	aga:AgaP_AGAP003519	62	686	0	AGAP003519-PA
XLOC_002435	CCON0000096863.1[-]496153-537308	Known	Sj_001601|CNUS0000096961.1	2	SjF.1739.2,SjF.1739.3	1	SjM.2332.2	EN:EN,EN:ES	ADS	3-Extend:ES:ADS:ES:ES:EN	OK	9.39994	1.26606	-2.89231	2.34892e-07	1.84304e-05	yes	8.13388	smm:Smp_124710	59	428	1e-117	hypothetical protein			|GO:0005515:protein binding|
XLOC_013554	CCON0000099029.1[+]10444-52124	Known-Merged	Sj_008611|CNUS0000103851.1,Sj_008612|CNUS0000103852.1	3	SjF.9662.2,SjF.9662.3,SjF.9662.4	2	SjM.12654.2,CNUS0000103852.1	ADS:AAS:ADS,AAS:ADS:AAS,AAS:ADS:AAS:ADS:ADS:AAS:ADS	ADS:AAS:ADS:AAS,Equal	AAS:AAS:ADS:ADS,AAS:ADS:ADS	OK	11.9531	4.32064	-1.46806	0.00192239	0.0256433	yes	7.63246	smm:Smp_135870	72	456	1e-126	beige/beach protein-related
XLOC_007448	CCON0000097248.1[+]138850-150478	Known	Sj_004809|CNUS0000100120.1	3	CNUS0000100120.1,SjF.5381.2,SjF.5381.3	1	SjM.7031.1	Equal,IR:ADS,AAS:EN	5-Extend:EN	5-Extend:IR:AAS:ADS	OK	10.3757	3.02557	-1.77794	0.00300011	0.0348005	yes	7.35013	smm:Smp_012480	85	808	0	exonuclease ; K10746 exonuclease 1 [EC:3.1.-.-]	|Genetic Information Processing; Replication and Repair; DNA repair and recombination proteins [BR:ko03400];|Genetic Information Processing; Replication and Repair; DNA replication proteins [BR:ko03032];|Genetic Information Processing; Replication and Repair; Mismatch repair [PATH:ko03430-Map:ko03430];|	|GO:0005634:nucleus|	|GO:0004518:nuclease activity|	|GO:0006281:DNA repair|
XLOC_009283	CCON0000097504.1[+]27990-49041	Known	Sj_005976|CNUS0000101262.1	1	CNUS0000101262.1	1	SjM.8752.1	Equal	ES:3-Extend	ES:3-Extend	OK	7.59043	1.31824	-2.52557	0.000546238	0.0102763	yes	6.27219	smm:Smp_132660	62	512	1e-143	guanine-nucleotide-exchange-factor		|GO:0005622:intracellular|	|GO:0005089:Rho guanyl-nucleotide exchange factor activity|	|GO:0035023:regulation of Rho protein signal transduction|
XLOC_012689	CCON0000098540.1[-]15-36777	Known	Sj_008086|CNUS0000103339.1	2	SjF.9097.1,SjF.9097.3	1	CNUS0000103339.1	3-Extend:ADS,EN	Equal	ADS:ES	OK	5.13557	0.845705	-2.6023	0.00116517	0.0181995	yes	4.28987	smm:Smp_127610	55	681	0	peptidase
XLOC_005572	CCON0000097054.1[+]179606-192194	Known	Sj_003637|CNUS0000098967.1	1	SjF.4063.2	1	CNUS0000098967.1	ADS:3-Extend	Equal	ADS	OK	4.42293	0.574789	-2.9439	0.00533326	0.0495154	yes	3.84814	smm:Smp_155950	69	339	2e-91	protein kinase C mu ; K06070 protein kinase D [EC:2.7.11.13]	|Metabolism; Enzyme Families; Protein kinases [BR:ko01001];|
XLOC_000010	CCON0000096785.1[+]676191-744724	Known	Sj_000011|CNUS0000095407.1	1	CNUS0000095407.1	2	CNUS0000095407.1,SjM.9.1	Equal	Equal,ES:3-Extend	Equal,ES:3-Extend	OK	0.381938	3.24667	3.08755	0.00110305	0.0175235	yes	-2.86473	smm:Smp_124170	59	734	0	dynein heavy chain
XLOC_008369	CCON0000097367.1[-]192404-231780	Known	Sj_005406|CNUS0000100703.1	1	CNUS0000100703.1	2	CNUS0000100703.1,SjM.7890.2	Equal	Equal,AAS:5-Extend	Equal,AAS:5-Extend	OK	0.679089	4.06839	2.58278	0.00476822	0.0462493	yes	-3.3893	smm:Smp_146080	79	696	0	hypothetical protein			|GO:0005509:calcium ion binding|
XLOC_004250	CCON0000096964.1[-]161582-191661	Known	Sj_002766|CNUS0000098114.1	1	CNUS0000098114.1	2	CNUS0000098114.1,SjM.3990.2	Equal	Equal,ADS:5-Extend	Equal,ADS:5-Extend	OK	0.601784	4.00576	2.73476	0.00167759	0.0233146	yes	-3.40398	smm:Smp_162050	61	1319	0	hypothetical protein		|GO:0016020:membrane|
XLOC_004208	CCON0000096960.1[-]106514-170251	Known-Merged	Sj_002735|CNUS0000098083.1,Sj_002736|CNUS0000098084.1	1	CNUS0000098083.1	1	SjM.3931.1	Equal	3-Extend:AAS:ES:ADS	3-Extend:AAS:5-Extend	OK	0.729893	4.49066	2.62117	0.0033169	0.0369221	yes	-3.76077	spu:590795	24	142	7e-32	hypothetical LOC590795			|GO:0019205:nucleobase, nucleoside, nucleotide kinase activity|	|GO:0006139:nucleobase, nucleoside, nucleotide and nucleic acid metabolic process|
XLOC_013582	CCON0000099036.1[+]2314-23135	Known	Sj_008621|CNUS0000103861.1	1	CNUS0000103861.1	1	SjM.12688.1	Equal	5-Extend	5-Extend	OK	0.672157	4.51904	2.74915	0.0032757	0.0365845	yes	-3.84688	smm:Smp_133570	55	387	1e-105	hypothetical protein
XLOC_011132	CCON0000097932.1[+]14126-17479	Known	Sj_007120|CNUS0000102386.1	1	CNUS0000102386.1	2	CNUS0000102386.1,SjM.10494.2	Equal	Equal,IR	Equal,IR	OK	0.618684	4.54873	2.87819	0.00177027	0.0241825	yes	-3.93005	smm:Smp_176390	77	1033	0	cadherin		|GO:0016020:membrane|	|GO:0005509:calcium ion binding|	|GO:0007156:homophilic cell adhesion|
XLOC_013481	CCON0000099010.1[+]106300-147340	Known	Sj_008560|CNUS0000103804.1	1	CNUS0000103804.1	1	SjM.12597.2	Equal	ADS:AAS	ADS:AAS	OK	0.623417	4.58813	2.87964	0.00183937	0.024793	yes	-3.96471	smm:Smp_126970	76	1053	0	hypothetical protein
XLOC_012103	CCON0000098308.1[-]4910-38137	Known	Sj_007711|CNUS0000102970.1	1	CNUS0000102970.1	2	CNUS0000102970.1,SjM.11346.2	Equal	Equal,ADS:AAS:ADS	Equal,ADS:AAS:ADS	OK	0.577276	4.6726	3.01689	0.00129741	0.0195188	yes	-4.09532	smm:Smp_127800	71	206	1e-50	sap-97			|GO:0005515:protein binding|
XLOC_000715	CCON0000096801.1[+]493865-532548	Known-Merged	Sj_000491|CNUS0000095881.1,Sj_000492|CNUS0000107776.1	1	CNUS0000095881.1	1	SjM.672.2	Equal	IR:AAS:ES:ES:3-Extend	IR:AAS:ES:3-Extend	OK	0.629068	4.82497	2.93923	0.00405092	0.0415688	yes	-4.1959	smm:Smp_044800	80	531	1e-149	ankyrin repeat domain protein
XLOC_001306	CCON0000096816.1[+]485324-564742	Known	Sj_000869|CNUS0000096251.1	1	CNUS0000096251.1	3	CNUS0000096251.1,SjM.1249.2,SjM.1249.3	Equal	Equal,EN:3-Extend,AAS:3-Extend	Equal,EN:3-Extend,AAS:3-Extend	OK	0.889132	5.31106	2.57853	2.16397e-05	0.000864783	yes	-4.42193	ecb:100060282	54	2847	0	hypothetical LOC100060282; K10408 dynein heavy chain, axonemal	|Cellular Processes; Cell Motility; Cytoskeleton proteins [BR:ko04812];|Human Diseases; Neurodegenerative Diseases; Huntington's disease [PATH:ko05016-Map:ko05016];|	|GO:0030286:dynein complex|	|GO:0016887:ATPase activity|	|GO:0007186:G-protein coupled receptor protein signaling pathway|
XLOC_006142	CCON0000097107.1[-]205878-324332	Known-Merged	Sj_003970|CNUS0000099287.1,Sj_003969|CNUS0000099286.1	1	SjF.4448.3	2	SjM.5804.1,SjM.5804.4	EN	AAS:3-Extend:ES:ADS:ES:ES:EN:AAS:EN:ADS,EN:ES:ES:EN:EN	3-Extend:ES:ES:ES:EN:AAS:EN:ADS,3-Extend:ES:ES:EN:EN	OK	1.75941	6.22415	1.82279	0.00168912	0.0234052	yes	-4.46474	dre:565114	46	984	0	protein unc-13 homolog B-like				|GO:0007242:intracellular signaling cascade|
XLOC_003196	CCON0000096902.1[+]30506-58195	Known	Sj_002080|CNUS0000097434.1	1	CNUS0000097434.1	2	SjM.3014.2,SjM.3014.3	Equal	ADS:AAS,EN:AAS	ADS:AAS,EN:AAS	OK	1.14678	6.06736	2.40348	0.0011943	0.0185127	yes	-4.92058	smm:Smp_159450	71	823	0	hypothetical protein
XLOC_013352	CCON0000098904.1[-]6569-11440	Known	Sj_008483|CNUS0000103728.1	1	CNUS0000103728.1	2	CNUS0000103728.1,SjM.12485.2	Equal	Equal,IR:ES	Equal,IR:ES	OK	0.450501	5.45195	3.59717	0.00132933	0.0199058	yes	-5.00145	smm:Smp_157730	52	472	1e-131	hypothetical protein
XLOC_001659	CCON0000096831.1[-]243529-277904	Known	Sj_001109|CNUS0000096476.1	1	CNUS0000096476.1	3	SjM.1547.1,SjM.1547.2,SjM.1547.3	Equal	3-Extend:ES:EN,3-Extend:AAS:ES:EN,3-Extend:5-Extend	3-Extend:ES:EN,3-Extend:AAS:ES:EN,3-Extend:5-Extend	OK	0.776194	5.82906	2.90877	0.00160978	0.0225978	yes	-5.05287	smm:Smp_159560	60	598	1e-169	transcription factor GATA-1		|GO:0005634:nucleus|	|GO:0043565:sequence-specific DNA binding|	|GO:0006355:regulation of transcription, DNA-dependent|
XLOC_009993	CCON0000097621.1[+]102254-117550	Known	Sj_006396|CNUS0000101674.1	1	CNUS0000101674.1	2	SjM.9445.1,CNUS0000101674.1	Equal	5-Extend:ADS,Equal	5-Extend:ADS,Equal	OK	0.236915	5.29946	4.4834	0.00304656	0.0349929	yes	-5.06255	smm:Smp_159520	66	681	0	hypothetical protein
XLOC_007397	CCON0000097243.1[+]116427-212812	Known-Merged	Sj_004783|CNUS0000100092.1,Sj_004782|CNUS0000100091.1	2	CNUS0000100092.1,CNUS0000100091.1	3	SjM.6986.1,SjM.6986.3,CNUS0000100092.1	Equal,Equal	5-Extend:ES:ADS:ES:IR,ADS:ES:IR,Equal	5-Extend:ES:ADS:ES:IR,ADS:ES:IR,Equal	OK	2.28155	7.4741	1.71189	0.00122799	0.0188716	yes	-5.19255	smm:Smp_129840	64	1407	0	hypothetical protein
XLOC_008911	CCON0000097451.1[+]171690-187109	Known	Sj_005752|CNUS0000101042.1	1	CNUS0000101042.1	2	SjM.8396.1,CNUS0000101042.1	Equal	5-Extend:IR,Equal	5-Extend:IR,Equal	OK	0.756034	6.01017	2.99088	0.000499932	0.00958262	yes	-5.25414	smm:Smp_194430	56	957	0	hypothetical protein
XLOC_002793	CCON0000096881.1[+]284813-303889	Known	Sj_001829|CNUS0000097191.1	1	CNUS0000097191.1	3	SjM.2635.1,CNUS0000097191.1,SjM.2635.3	Equal	5-Extend:ADS,Equal,AAS:3-Extend	5-Extend:ADS,Equal,AAS:3-Extend	OK	0.730338	6.04219	3.04844	0.00406103	0.0416283	yes	-5.31185	smm:Smp_040440	69	500	1e-139	hypothetical protein
XLOC_008222	CCON0000097349.1[-]26830-46868	Known	Sj_005300|CNUS0000100597.1	1	CNUS0000100597.1	1	SjM.7752.1	Equal	3-Extend:ES:5-Extend	3-Extend:ES:5-Extend	OK	0.599394	5.93798	3.3084	0.000941368	0.0154904	yes	-5.33859	smm:Smp_157490	60	408	1e-112	voltage-gated potassium channel
XLOC_005384	CCON0000097040.1[-]198566-235546	Known-Merged	Sj_003509|CNUS0000098835.1,Sj_003508|CNUS0000098834.1	2	CNUS0000098835.1,CNUS0000098834.1	2	SjM.5089.3,SjM.5089.2	Equal,Equal	AAS:ADS:ES,AAS:ADS:ES:ES:5-Extend	AAS:ADS:ES,AAS:ADS:ES:ES:5-Extend	OK	1.59821	7.15488	2.16247	0.000947621	0.0155668	yes	-5.55667	smm:Smp_131620	44	273	3e-71	hypothetical protein
XLOC_005255	CCON0000097033.1[+]28306-70497	Known-Merged	Sj_003420|CNUS0000098759.1,Sj_003419|CNUS0000098758.1	1	CNUS0000098758.1	2	SjM.4970.3,SjM.4970.2	Equal	ADS:EN,ADS:AAS:3-Extend	ADS:3-Extend,ADS:3-Extend	OK	0.712287	6.37628	3.16219	0.00171626	0.0236643	yes	-5.66399	smm:Smp_146910	93	184	1e-45	choline o-acyltransferase ; K00623 choline O-acetyltransferase [EC:2.3.1.6]	|Metabolism; Lipid Metabolism; Glycerophospholipid metabolism [PATH:ko00564-Map:ko00564];|		|GO:0008415:acyltransferase activity|
XLOC_001952	CCON0000096843.1[-]352821-397280	Known	Sj_001309|CNUS0000096664.1	1	CNUS0000096664.1	3	SjM.1824.1,SjM.1824.2,SjM.1824.3	Equal	3-Extend:ADS:ES:AAS,3-Extend:ADS:AAS,3-Extend:ADS:IR:5-Extend	3-Extend:ADS:ES:AAS,3-Extend:ADS:AAS,3-Extend:ADS:IR:5-Extend	OK	0.983758	6.7083	2.76957	1.1312e-05	0.000504261	yes	-5.72454	smm:Smp_159840	87	2473	0	dynein heavy chain			|GO:0017111:nucleoside-triphosphatase activity|
XLOC_012683	CCON0000098537.1[+]35791-66852	Known	Sj_008083|CNUS0000103337.1	1	CNUS0000103337.1	1	SjM.11877.1	Equal	5-Extend	5-Extend	OK	0.649476	6.38009	3.29623	0.00489138	0.0468364	yes	-5.73061	smm:Smp_181230	63	349	1e-94	phospholipid-transporting atpase ; K01530 phospholipid-translocating ATPase [EC:3.6.3.1]	|Unclassified; Metabolism; Energy metabolism|	|GO:0016020:membrane|	|GO:0015662:ATPase activity, coupled to transmembrane movement of ions, phosphorylative mechanism|	|GO:0006810:transport|
XLOC_004660	CCON0000096986.1[+]332-79778	Known-Merged	Sj_003029|CNUS0000098374.1,Sj_003030|CNUS0000098376.1	2	CNUS0000098376.1,CNUS0000098374.1	2	SjM.4380.2,SjM.4380.3	Equal,Equal	ADS:ES:ADS:ES:EN,ADS:ES	ADS:ES:ADS:ES:EN,ADS:ES	OK	1.14436	7.03664	2.62035	0.000429591	0.00860162	yes	-5.89228	smm:Smp_145030	63	679	0	hypothetical protein
XLOC_005375	CCON0000097040.1[+]282942-297923	Known	Sj_003498|CNUS0000098838.1	1	CNUS0000098838.1	2	SjM.5092.2,SjM.5092.3	Equal	ES:3-Extend,AAS	ES:3-Extend,AAS	OK	1.37565	7.50059	2.44689	0.00327359	0.0365845	yes	-6.12494	smm:Smp_131630	49	332	5e-89	protein kinase
XLOC_001537	CCON0000096825.1[-]397589-462073	Known-Merged	Sj_001019|CNUS0000096387.1,Sj_001020|CNUS0000096388.1	1	CNUS0000096387.1	1	SjM.1447.2	Equal	EN:EN:IR:ES:AAS:ES:5-Extend	EN:EN:IR:ES:5-Extend	OK	0.798725	7.10669	3.15341	0.000223372	0.0053163	yes	-6.30797	smm:Smp_155260	67	825	0	rab3 interacting molecule (rim)-related			|GO:0008270:zinc ion binding|
XLOC_006901	CCON0000097188.1[-]7478-46182	Known	Sj_004450|CNUS0000099758.1	1	CNUS0000099758.1	2	SjM.6508.1,SjM.6508.3	Equal	3-Extend:ES:IR:5-Extend,IR:5-Extend	3-Extend:ES:IR:5-Extend,IR:5-Extend	OK	1.99125	8.30258	2.05988	0.00108419	0.0173525	yes	-6.31133	smm:Smp_155810	69	783	0	cadherin		|GO:0016020:membrane|	|GO:0005509:calcium ion binding|	|GO:0007156:homophilic cell adhesion|
XLOC_003060	CCON0000096896.1[+]308241-360760	Known	Sj_001983|CNUS0000097344.1	1	CNUS0000097344.1	2	SjM.2886.1,SjM.2886.2	Equal	5-Extend:3-Extend,5-Extend:3-Extend	5-Extend:3-Extend,5-Extend:3-Extend	OK	2.10981	8.61865	2.03035	0.00512463	0.0483678	yes	-6.50884	smm:Smp_164730	71	438	1e-121	growth hormone secretagogue receptor		|GO:0016021:integral to membrane|	|GO:0001584:rhodopsin-like receptor activity|	|GO:0007186:G-protein coupled receptor protein signaling pathway|
XLOC_005899	CCON0000097086.1[-]274830-297612	Known	Sj_003826|CNUS0000099150.1	1	CNUS0000099150.1	1	SjM.5576.2	Equal	ES:5-Extend	ES:5-Extend	OK	0.899528	7.54707	3.06868	0.00171461	0.0236643	yes	-6.64754	smm:Smp_125510	70	620	1e-176	cadherin		|GO:0016020:membrane|	|GO:0005509:calcium ion binding|	|GO:0007156:homophilic cell adhesion|
XLOC_003624	CCON0000096925.1[+]56942-62360	Known	Sj_002360|CNUS0000097711.1	1	CNUS0000097711.1	2	SjM.3391.3,SjM.3391.2	Equal	AAS:3-Extend,ADS	AAS:3-Extend,ADS	OK	0.561193	7.64303	3.76758	0.00468318	0.0457464	yes	-7.08184
XLOC_011398	CCON0000098030.1[-]13140-72998	Known-Merged	Sj_007298|CNUS0000102563.1,Sj_007297|CNUS0000102562.1	1	SjF.8279.2	2	SjM.10746.1,SjM.10746.3	AAS:IR	3-Extend:ADS:AAS:ADS,AAS:ADS:AAS:ES:ADS:5-Extend	3-Extend:ADS:AAS:ADS:IR,AAS:ADS:AAS:5-Extend	OK	0.86732	7.99959	3.20529	7.01234e-08	6.26631e-06	yes	-7.13227	smm:Smp_148200	93	282	6e-75	hypothetical protein
XLOC_015281	CCON0000100590.1[+]5-3778	Known	Sj_009664|CNUS0000104883.1	1	CNUS0000104883.1	2	SjM.14187.1,CNUS0000104883.1	Equal	ADS:5-Extend,Equal	ADS:5-Extend,Equal	OK	1.67571	8.82544	2.3969	0.000816099	0.0139272	yes	-7.14973
XLOC_005078	CCON0000097019.1[+]125261-186532	Known	Sj_003300|CNUS0000098642.1	1	SjF.3695.2	2	SjM.4796.1,SjM.4796.3	ADS	5-Extend:ADS,AAS	5-Extend,AAS	OK	1.51788	9.07449	2.57976	4.76316e-05	0.00160451	yes	-7.55661	smm:Smp_130810	89	3035	0	hypothetical protein		|GO:0030286:dynein complex|	|GO:0016887:ATPase activity|	|GO:0007018:microtubule-based movement|
XLOC_016977	CCON0000104461.1[+]3-18449	Known	Sj_010727|CNUS0000105923.1	1	CNUS0000105923.1	3	SjM.15475.1,SjM.15475.2,SjM.15475.3	Equal	IR:5-Extend:ADS:EN,IR:5-Extend:ADS,IR:5-Extend	IR:5-Extend:ADS:EN,IR:5-Extend:ADS,IR:5-Extend	OK	2.87491	10.6182	1.88495	0.000232472	0.00547215	yes	-7.74329	smm:Smp_153680	79	160	6e-38	hypothetical protein
XLOC_005385	CCON0000097040.1[-]337438-410762	Known	Sj_003510|CNUS0000098839.1	1	SjF.3910.1	2	SjM.5094.1,CNUS0000098839.1	3-Extend:ES	3-Extend:ES:5-Extend,Equal	3-Extend:5-Extend,EN	OK	2.83158	10.621	1.90724	0.00245887	0.0302108	yes	-7.78942	smm:Smp_131640	60	525	1e-147	rna-binding protein musashi-related ; K14411 RNA-binding protein Musashi	|Genetic Information Processing; Translation; mRNA surveillance pathway [PATH:ko03015-Map:ko03015];|		|GO:0003676:nucleic acid binding|
XLOC_009179	CCON0000097493.1[-]29-28524	Known	Sj_005918|CNUS0000101204.1	1	SjF.6638.2	3	SjM.8655.2,SjM.8655.3,SjM.8655.1	IR	IR:AAS,AAS,IR:EN	AAS,IR:AAS,EN	OK	4.35211	12.1992	1.48701	0.00212506	0.0273452	yes	-7.84709	smm:Smp_135420	61	1353	0	hypothetical protein
XLOC_001430	CCON0000096819.1[-]73927-153522	Known-Merged	Sj_000941|CNUS0000096308.1,Sj_000942|CNUS0000096309.1	2	SjF.1012.2,SjF.1012.3	3	SjM.1342.3,SjM.1342.2,SjM.1342.1	AAS,AAS:ADS	3-Extend:ES:EN,3-Extend:ES:EN:ADS,3-Extend:ES:ADS:AAS:AAS:ADS	3-Extend:ES:AAS:EN,3-Extend:ES:AAS:EN:ADS:AAS,3-Extend:ES:ADS:AAS:AAS:5-Extend	OK	3.15329	11.0298	1.80648	0.000715832	0.0126645	yes	-7.87651	smm:Smp_159790	71	1174	0	hypothetical protein ; K10392 kinesin family member 1/13/14	|Cellular Processes; Cell Motility; Cytoskeleton proteins [BR:ko04812];|	|GO:0005875:microtubule associated complex|	|GO:0005524:ATP binding|	|GO:0007018:microtubule-based movement|
XLOC_000206	CCON0000096788.1[+]1199212-1267339	Known-Merged	Sj_000148|CNUS0000095553.1,Sj_000149|CNUS0000095554.1	2	CNUS0000095554.1,CNUS0000095553.1	1	SjM.228.1	Equal,Equal	5-Extend:ES:ADS:EN:EN:AAS	5-Extend:ES:ADS:EN:EN:AAS	OK	2.32954	10.2086	2.13167	0.0033628	0.0372824	yes	-7.87906	smm:Smp_133880	87	563	1e-159	hypothetical protein			|GO:0004866:endopeptidase inhibitor activity|
XLOC_014762	CCON0000099951.1[-]1239-15276	Known	Sj_009337|CNUS0000104564.1	1	CNUS0000104564.1	2	CNUS0000104564.1,SjM.13751.2	Equal	Equal,EN	Equal,EN	OK	1.1369	9.06406	2.99506	0.00198054	0.0262034	yes	-7.92716	smm:Smp_157500	48	226	1e-57	calpain (C02 family)		|GO:0005622:intracellular|	|GO:0005509:calcium ion binding|	|GO:0006508:proteolysis|
XLOC_005387	CCON0000097040.1[-]474171-487401	Known	Sj_003512|CNUS0000098842.1	1	CNUS0000098842.1	2	SjM.5097.1,SjM.5097.2	Equal	3-Extend:ES:5-Extend,AAS	3-Extend:ES:5-Extend,AAS	OK	2.52549	10.53	2.05988	0.00392043	0.0408596	yes	-8.00451	smm:Smp_130950	52	262	4e-68	DNA double-strand break repair rad50 ATPase
XLOC_011027	CCON0000097882.1[+]35800-44380	Known	Sj_007040|CNUS0000102307.1	1	CNUS0000102307.1	2	SjM.10413.1,CNUS0000102307.1	Equal	5-Extend:ADS,Equal	5-Extend:ADS,Equal	OK	2.08338	10.1464	2.28397	0.00124297	0.0189995	yes	-8.06302	smm:Smp_062970	74	979	0	hypothetical protein
XLOC_002827	CCON0000096884.1[-]846-148738	Known-Merged	Sj_001858|CNUS0000097212.1,Sj_001859|CNUS0000097215.1	1	CNUS0000097212.1	2	SjM.2658.1,SjM.2658.2	Equal	ES:ES:ES:EN:AAS,ES:ES:ES	ES:5-Extend,ES:ES:5-Extend	OK	0.99443	9.08477	3.19151	0.000105782	0.00297638	yes	-8.09034	smm:Smp_157090	76	488	1e-136	subfamily C1A unassigned peptidase (C01 family)
XLOC_009128	CCON0000097487.1[-]339674-360234	Known	Sj_005887|CNUS0000101175.1	2	CNUS0000101175.1,SjF.6601.2	1	CNUS0000101175.1	Equal,ADS:5-Extend	Equal	ADS	OK	3.27256	11.4721	1.80964	0.000667454	0.0120491	yes	-8.19954	smm:Smp_140940	61	1571	0	hypothetical protein			|GO:0005515:protein binding|
XLOC_015778	CCON0000101020.1[-]4065-11295	Known	Sj_009999|CNUS0000105212.1	1	CNUS0000105212.1	2	SjM.14604.2,CNUS0000105212.1	Equal	AAS,Equal	AAS,Equal	OK	0.355588	8.66962	4.60769	0.00234562	0.0292911	yes	-8.31403	smm:Smp_123300	70	516	1e-144	follistatin
XLOC_011772	CCON0000098125.1[+]57356-86607	Known-Merged	Sj_007523|CNUS0000102785.1,Sj_007522|CNUS0000102784.1	2	CNUS0000102785.1,CNUS0000102784.1	3	CNUS0000102784.1,SjM.11061.2,SjM.11061.4	Equal,Equal	Equal,ADS:AAS,ES:ES:ES	Equal,ADS:AAS,ES:ES:ES	OK	3.08735	11.4116	1.88606	0.00401495	0.0413817	yes	-8.32425	smm:Smp_162550	61	896	0	cadherin		|GO:0016020:membrane|	|GO:0005509:calcium ion binding|	|GO:0007156:homophilic cell adhesion|
XLOC_006231	CCON0000097114.1[-]324707-341728	Known	Sj_004015|CNUS0000099338.1	1	CNUS0000099338.1	4	SjM.5886.1,SjM.5886.2,CNUS0000099338.1,SjM.5886.4	Equal	3-Extend:AAS,3-Extend:IR,Equal,ADS:IR	3-Extend:AAS,3-Extend:IR,Equal,ADS:IR	OK	4.50696	12.8373	1.51011	0.00467906	0.0457464	yes	-8.33034	smm:Smp_147290	63	659	0	twister
XLOC_008270	CCON0000097358.1[-]49946-136174	Known	Sj_005334|CNUS0000100628.1	3	SjF.5966.1,SjF.5966.2,SjF.5966.3	3	SjM.7796.2,CNUS0000100628.1,SjM.7796.3	AAS,ES:ES:ES:ES:ES,ADS	ADS:AAS,Equal,ADS:EN	ADS:AAS:AAS,AAS,ADS:AAS:EN	OK	5.38319	13.8263	1.36088	0.000423651	0.00851804	yes	-8.44311	smm:Smp_162930	52	386	1e-104	beige/beach protein-related
XLOC_005594	CCON0000097057.1[-]56337-111598	Known	Sj_003653|CNUS0000098982.1	1	CNUS0000098982.1	3	SjM.5289.2,SjM.5289.3,CNUS0000098982.1	Equal	AAS,EN,Equal	AAS,EN,Equal	OK	1.102	9.54697	3.11492	3.27793e-05	0.00118484	yes	-8.44497	smm:Smp_153140	85	3200	0	ciliary outer arm dynein beta heavy chain-related			|GO:0016887:ATPase activity|	|GO:0006508:proteolysis|
XLOC_011415	CCON0000098036.1[+]56455-109213	Known-Merged	Sj_007312|CNUS0000102577.1,Sj_007311|CNUS0000102576.1	2	CNUS0000102577.1,CNUS0000102576.1	3	CNUS0000102576.1,SjM.10760.2,SjM.10760.3	Equal,Equal	Equal,ES:AAS:ES:EN,ADS:ES:3-Extend	Equal,ES:AAS:ES:EN,ADS:ES:3-Extend	OK	4.60513	13.2568	1.52542	0.00234415	0.0292911	yes	-8.65167	smm:Smp_161630	55	314	9e-84	transient receptor potential cation channel subfamily m member
XLOC_012217	CCON0000098349.1[+]2196-51873	Known-Merged	Sj_007789|CNUS0000103048.1,Sj_007788|CNUS0000103047.1	1	CNUS0000103048.1	3	SjM.11449.1,SjM.11449.2,CNUS0000103048.1	Equal	5-Extend:ES:ADS:AAS:3-Extend,5-Extend:ES:ADS:AAS:3-Extend,Equal	5-Extend:AAS:3-Extend,5-Extend:AAS:3-Extend,Equal	OK	2.33257	11.3153	2.27828	0.000857151	0.0143742	yes	-8.98273	smm:Smp_126710	76	678	0	cadherin		|GO:0016020:membrane|	|GO:0005509:calcium ion binding|	|GO:0007156:homophilic cell adhesion|
XLOC_011363	CCON0000098024.1[-]43407-71181	Known	Sj_007281|CNUS0000102546.1	1	CNUS0000102546.1	3	SjM.10708.1,SjM.10708.3,CNUS0000102546.1	Equal	3-Extend:ADS:IR,IR:EN,Equal	3-Extend:ADS:IR,IR:EN,Equal	OK	2.90903	11.9605	2.03967	0.00233878	0.0292833	yes	-9.05147	smm:Smp_132300	85	766	0	hypothetical protein ; K10394 kinesin family member 3/17	|Cellular Processes; Cell Motility; Cytoskeleton proteins [BR:ko04812];|	|GO:0005875:microtubule associated complex|	|GO:0005524:ATP binding|	|GO:0007018:microtubule-based movement|
XLOC_000179	CCON0000096787.1[-]907705-946015	Known	Sj_000126|CNUS0000095511.1	1	CNUS0000095511.1	2	SjM.155.2,SjM.155.3	Equal	EN,	EN,Equal	OK	2.40637	11.4915	2.25564	0.00215562	0.0276118	yes	-9.08513	smm:Smp_133500	93	512	1e-143	serine/threonine protein kinase			|GO:0005524:ATP binding|	|GO:0006468:protein amino acid phosphorylation|
XLOC_006761	CCON0000097169.1[-]297110-327096	Known	Sj_004355|CNUS0000099668.1	1	CNUS0000099668.1	2	CNUS0000099668.1,SjM.6392.2	Equal	Equal,ADS	Equal,ADS	OK	1.79456	11.1722	2.63822	9.38964e-05	0.00273775	yes	-9.37764	smm:Smp_169370	57	1010	0	hypothetical protein		|GO:0005875:microtubule associated complex|	|GO:0005524:ATP binding|	|GO:0007018:microtubule-based movement|
XLOC_017465	CCON0000105209.1[+]6076-89447	Known-Merged	Sj_011040|CNUS0000106225.1,Sj_011041|CNUS0000106226.1	2	CNUS0000106226.1,CNUS0000106225.1	2	SjM.15876.1,SjM.15876.2	Equal,Equal	5-Extend:ES:ES:ES:EN,5-Extend:ES:ES:ES	5-Extend:ES:ES:ES:EN,5-Extend:ES:ES:ES	OK	1.57306	10.9581	2.80035	0.00131224	0.0196959	yes	-9.38504	smm:Smp_134190	92	197	2e-49	cell adhesion molecule
XLOC_014785	CCON0000099982.1[+]10-6717	Known	Sj_009353|CNUS0000104580.1	1	CNUS0000104580.1	1	SjM.13777.1	Equal	5-Extend:3-Extend	5-Extend:3-Extend	OK	0.332992	9.72061	4.86749	0.00164115	0.022938	yes	-9.38762	smm:Smp_103420	60	160	9e-38	hypothetical protein
XLOC_004284	CCON0000096967.1[+]209974-241227	Known	Sj_002788|CNUS0000098139.1	1	CNUS0000098139.1	1	SjM.4015.1	Equal	5-Extend:ES:ES	5-Extend:ES:ES	OK	0.898044	10.29	3.51831	0.000376049	0.00785553	yes	-9.39196	smm:Smp_139050	62	331	9e-89	hypothetical protein
XLOC_015385	CCON0000100711.1[+]5670-7253	Known	Sj_009736|CNUS0000104954.1	1	CNUS0000104954.1	2	SjM.14263.2,CNUS0000104954.1	Equal	IR,Equal	IR,Equal	OK	0.687027	10.0904	3.87648	2.74632e-05	0.00102803	yes	-9.40337
XLOC_012001	CCON0000098232.1[-]4281-16428	Known	Sj_007657|CNUS0000102916.1	1	CNUS0000102916.1	2	SjM.11258.2,CNUS0000102916.1	Equal	AAS,Equal	AAS,Equal	OK	4.09791	13.6903	1.7402	0.00369475	0.0393824	yes	-9.59239	smm:Smp_167460	65	645	0	cadherin		|GO:0016020:membrane|	|GO:0005509:calcium ion binding|	|GO:0007156:homophilic cell adhesion|
XLOC_000268	CCON0000096789.1[-]112466-178753	Known	Sj_000192|CNUS0000095568.1	2	SjF.199.1,SjF.199.3	2	SjM.242.1,SjM.242.3	3-Extend:ADS,EN	3-Extend:ADS:AAS:5-Extend,EN:AAS:5-Extend	3-Extend:ES:AAS:5-Extend,AAS:5-Extend	OK	4.06934	13.9123	1.77349	9.86652e-06	0.000455607	yes	-9.84296	smm:Smp_165890	64	1139	0	rab6-interacting protein 2/elks/erc/cast
XLOC_008303	CCON0000097361.1[-]44015-77540	Known	Sj_005362|CNUS0000100659.1	1	CNUS0000100659.1	2	SjM.7849.1,CNUS0000100659.1	Equal	3-Extend:AAS:ES:5-Extend,Equal	3-Extend:AAS:ES:5-Extend,Equal	OK	2.85166	12.8127	2.16771	0.00386844	0.0404927	yes	-9.96104
XLOC_010604	CCON0000097762.1[+]901-58455	Known-Merged	Sj_006767|CNUS0000102040.1,Sj_006766|CNUS0000102039.1	1	CNUS0000102040.1	4	SjM.10014.2,SjM.10014.4,SjM.10014.3,CNUS0000102040.1	Equal	ADS:EN:ES:ADS,ADS:EN:ES,ADS:EN:ES:AAS:ADS:3-Extend,Equal	5-Extend:ES:ADS,5-Extend:ES,5-Extend:ES:AAS:ADS:3-Extend,Equal	OK	1.96698	12.0015	2.60915	0.000418171	0.00845776	yes	-10.0345	smm:Smp_151430	80	444	1e-123	hypothetical protein		|GO:0016020:membrane|	|GO:0005215:transporter activity|	|GO:0006810:transport|
XLOC_012632	CCON0000098524.1[+]6110-42678	Known	Sj_008054|CNUS0000103307.1	1	SjF.9062.2	2	SjM.11834.1,CNUS0000103307.1	AAS:IR	5-Extend:IR,Equal	5-Extend:AAS,5-Extend:AAS:IR	OK	2.83251	12.8999	2.1872	3.52262e-05	0.00126148	yes	-10.0674	smm:Smp_057360	73	607	1e-171	serine/threonine protein kinase (EC:2.7.11.1)			|GO:0005524:ATP binding|	|GO:0006468:protein amino acid phosphorylation|
XLOC_005289	CCON0000097034.1[-]36509-53479	Known	Sj_003439|CNUS0000098772.1	1	CNUS0000098772.1	2	SjM.4994.1,CNUS0000098772.1	Equal	AAS:3-Extend:5-Extend,Equal	AAS:3-Extend:5-Extend,Equal	OK	0.49939	10.6346	4.41246	1.22701e-05	0.000531024	yes	-10.1352	smm:Smp_144270	34	120	1e-25	hypothetical protein
XLOC_001062	CCON0000096808.1[-]670962-680929	Known	Sj_000709|CNUS0000096089.1	1	CNUS0000096089.1	2	CNUS0000096089.1,SjM.1026.2	Equal	Equal,ADS	Equal,ADS	OK	1.79575	11.9423	2.73343	0.001498	0.0215941	yes	-10.1465	smm:Smp_165820	67	439	1e-121	dynein heavy chain
XLOC_007170	CCON0000097214.1[-]70057-93085	Known	Sj_004629|CNUS0000099937.1	1	CNUS0000099937.1	2	CNUS0000099937.1,SjM.6760.2	Equal	Equal,ADS:5-Extend	Equal,ADS:5-Extend	OK	1.95205	12.1648	2.63965	0.00167775	0.0233146	yes	-10.2127	smm:Smp_054770	68	488	1e-136	hypothetical protein
XLOC_003162	CCON0000096900.1[-]26862-237739	Known-Merged	Sj_002058|CNUS0000097412.1,Sj_002062|CNUS0000097413.1	1	CNUS0000097413.1	3	SjM.3279.1,SjM.3279.3,CNUS0000097413.1	Equal	ES:ADS:AAS:5-Extend,EN:EN,Equal	3-Extend:ADS:AAS:5-Extend,3-Extend,Equal	OK	0.525732	10.7817	4.35811	0.00479206	0.0463873	yes	-10.256	smm:Smp_153180	66	85.9	2e-15	hypothetical protein
XLOC_005727	CCON0000097069.1[-]58666-137660	Known	Sj_003726|CNUS0000099052.1	1	CNUS0000099052.1	2	SjM.5415.1,SjM.5415.2	Equal	3-Extend:EN,3-Extend:EN	3-Extend:EN,3-Extend:EN	OK	3.72467	14.1129	1.92183	0.000421694	0.00849731	yes	-10.3882	ame:414021	34	186	7e-45	similar to phosphodiesterase 7A isoform a			|GO:0004114:3',5'-cyclic-nucleotide phosphodiesterase activity|	|GO:0007165:signal transduction|
XLOC_014228	CCON0000099374.1[-]3375-42114	Known	Sj_008998|CNUS0000104232.1	1	CNUS0000104232.1	2	SjM.13289.2,SjM.13289.3	Equal	AAS,ES:5-Extend	AAS,ES:5-Extend	OK	1.72402	12.1175	2.81325	0.00255322	0.0310733	yes	-10.3935	smm:Smp_153030	59	201	6e-50	hypothetical protein
XLOC_017193	CCON0000104712.1[+]273-1810	Known	Sj_010868|CNUS0000106057.1	1	CNUS0000106057.1	2	SjM.15648.2,CNUS0000106057.1	Equal	IR,Equal	IR,Equal	OK	2.31321	12.7302	2.46029	0.00208536	0.0270145	yes	-10.417	smm:Smp_099440	64	510	1e-143	bone morphogenetic protein antagonist noggin				|GO:0045596:negative regulation of cell differentiation|
XLOC_019492	CCON0000119322.1[+]2567-5160	Known	Sj_012164|CNUS0000107365.1	1	SjF.12959.2	2	SjM.17262.1,SjM.17262.2	IR	5-Extend:IR,IR:5-Extend	5-Extend,IR:5-Extend	OK	3.55172	13.9803	1.97681	0.000577545	0.0107397	yes	-10.4286	smm:Smp_129530	66	977	0	cadherin		|GO:0016020:membrane|	|GO:0005509:calcium ion binding|	|GO:0007156:homophilic cell adhesion|
XLOC_016098	CCON0000101556.1[-]2412-10480	Known	Sj_010195|CNUS0000105403.1	1	CNUS0000105403.1	2	SjM.14837.1,CNUS0000105403.1	Equal	3-Extend:AAS,Equal	3-Extend:AAS,Equal	OK	2.39077	12.8281	2.42376	0.00272581	0.0324374	yes	-10.4373	smm:Smp_139480	75	667	0	ephrin receptor			|GO:0005524:ATP binding|	|GO:0006468:protein amino acid phosphorylation|
XLOC_017276	CCON0000104852.1[+]12758-23051	Known	Sj_010916|CNUS0000106103.1	2	SjF.11813.1,CNUS0000106103.1	2	SjM.15730.1,SjM.15730.2	5-Extend:ADS,Equal	5-Extend:ADS,5-Extend	5-Extend,5-Extend:ADS	OK	4.6144	15.1178	1.71203	0.00180684	0.024543	yes	-10.5034	smm:Smp_001560	68	730	0	hypothetical protein			|GO:0008270:zinc ion binding|
XLOC_002489	CCON0000096866.1[+]114971-129005	Known	Sj_001631|CNUS0000096994.1	1	CNUS0000096994.1	2	CNUS0000096994.1,SjM.2342.2	Equal	Equal,EN	Equal,EN	OK	1.27703	11.8685	3.21628	0.00153766	0.0218956	yes	-10.5915	smm:Smp_179940	73	363	1e-98	Spindle assembly checkpoint component MAD1 (Mitotic arrest deficient protein 1)
XLOC_007631	CCON0000097266.1[-]268622-315561	Known	Sj_004939|CNUS0000100238.1	2	SjF.5516.2,SjF.5516.3	1	SjM.7197.1	AAS,EN	3-Extend:EN	3-Extend:AAS	OK	4.78782	15.4456	1.68976	0.00151647	0.0216982	yes	-10.6578	smm:Smp_100010	80	976	0	phospholipase C-like protein 2 plc-L2			|GO:0005509:calcium ion binding|	|GO:0007242:intracellular signaling cascade|
XLOC_008660	CCON0000097413.1[+]2574-55608	Known-Merged	Sj_005595|CNUS0000100888.1,Sj_005594|CNUS0000100887.1	2	SjF.6241.2,CNUS0000100887.1	3	SjM.8156.1,SjM.8156.2,CNUS0000100888.1	ADS,Equal	ADS:5-Extend:EN:AAS:ADS,ADS:5-Extend:EN:AAS,Equal	ADS:5-Extend:EN:AAS,ADS:5-Extend:EN:AAS:ADS,ADS	OK	2.88182	13.5666	2.23501	6.31219e-05	0.00199407	yes	-10.6848	smm:Smp_152890	54	522	1e-146	hypothetical protein
XLOC_016919	CCON0000104359.1[+]8631-10922	Known	Sj_010690|CNUS0000105886.1	1	CNUS0000105886.1	2	SjM.15440.1,CNUS0000105886.1	Equal	5-Extend:ADS,Equal	5-Extend:ADS,Equal	OK	0.472848	11.1618	4.56106	0.00325326	0.0364449	yes	-10.689	smm:Smp_068680	60	201	2e-50	secreted frizzled-related protein
XLOC_010817	CCON0000097807.1[+]57551-123112	Known	Sj_006901|CNUS0000102172.1	1	CNUS0000102172.1	2	SjM.10221.1,SjM.10221.3	Equal	5-Extend:ES,ES:EN	5-Extend:ES,ES:EN	OK	2.73656	13.6585	2.31937	1.62323e-05	0.000670016	yes	-10.9219	smm:Smp_139400	59	614	1e-173	tensin				|GO:0007242:intracellular signaling cascade|
XLOC_013674	CCON0000099081.1[-]5144-43402	Known	Sj_008673|CNUS0000103912.1	1	SjF.9737.1	3	SjM.12770.1,SjM.12770.2,CNUS0000103912.1	3-Extend:ES:5-Extend	3-Extend:ES:5-Extend,3-Extend:ES:5-Extend,Equal	3-Extend,EN,EN	OK	3.81911	14.8303	1.95724	0.00389577	0.0407125	yes	-11.0112	smm:Smp_160960	51	596	1e-168	asparagine-rich protein
XLOC_004081	CCON0000096952.1[-]157302-204631	Known-Merged	Sj_002652|CNUS0000097999.1,Sj_002653|CNUS0000098000.1	3	CNUS0000098000.1,SjF.2954.1,SjF.2954.3	2	SjM.3824.1,SjM.3824.3	Equal,3-Extend:IR,ADS	3-Extend:AAS:EN:ADS,ADS:IR:AAS:EN:ADS	ADS:IR:AAS:EN:ADS,ADS:AAS:EN:ADS	OK	7.2575	18.5685	1.35531	0.000820921	0.0139728	yes	-11.311	smm:Smp_130570	66	1119	0	receptor tyrosine phosphatase type r2a			|GO:0016791:phosphoric monoester hydrolase activity|	|GO:0016311:dephosphorylation|
XLOC_018451	CCON0000110888.1[+]3577-10784	Known	Sj_011628|CNUS0000106801.1	1	SjF.12402.1	3	SjM.16564.1,SjM.16564.2,SjM.16564.3	5-Extend:ADS:3-Extend	5-Extend:ES:ADS:3-Extend,5-Extend:ADS:3-Extend,5-Extend:ADS:3-Extend	5-Extend:ES:3-Extend,5-Extend:3-Extend,5-Extend:3-Extend	OK	5.58439	16.8994	1.5975	0.00499478	0.0474709	yes	-11.315	smm:Smp_022760	68	304	2e-81	hypothetical protein
XLOC_000995	CCON0000096807.1[+]904717-912519	Known	Sj_000673|CNUS0000096068.1	1	CNUS0000096068.1	2	SjM.990.1,CNUS0000096068.1	Equal	5-Extend:ADS,Equal	5-Extend:ADS,Equal	OK	0.255616	11.6444	5.50952	0.000207795	0.00505145	yes	-11.3888	smm:Smp_017610	71	266	4e-69	copper/topaquinone oxidase			|GO:0048038:quinone binding|	|GO:0009308:amine metabolic process|
XLOC_003337	CCON0000096909.1[-]351714-362397	Known	Sj_002173|CNUS0000097524.1	1	CNUS0000097524.1	1	SjM.3150.1	Equal	3-Extend:ADS	3-Extend:ADS	OK	0.606598	12.0078	4.30709	0.000231757	0.005462	yes	-11.4012	smm:Smp_046640	59	729	0	twik family of potassium channels-related
XLOC_014462	CCON0000099582.1[+]12160-18057	Known	Sj_009154|CNUS0000104384.1	1	CNUS0000104384.1	2	SjM.13489.1,SjM.13489.3	Equal	5-Extend:EN,AAS	5-Extend:EN,AAS	OK	0.620155	12.1841	4.29622	0.000131098	0.0035048	yes	-11.5639								|GO:0003677:DNA binding|	|GO:0006355:regulation of transcription, DNA-dependent|
XLOC_007306	CCON0000097237.1[+]1413-32926	Known-Merged	Sj_004717|CNUS0000100027.1,Sj_004716|CNUS0000100025.1	2	CNUS0000100025.1,SjF.5268.2	2	SjM.6892.1,SjM.6892.2	Equal,ADS:AAS	5-Extend:ADS,5-Extend:ADS:AAS	5-Extend:ADS,5-Extend:ADS	OK	3.34917	14.9221	2.15558	0.0018855	0.0252254	yes	-11.5729	smm:Smp_010740	63	251	1e-64	hypothetical protein
XLOC_006391	CCON0000097127.1[-]176631-248586	Known-Merged	Sj_004117|CNUS0000099437.1,Sj_004116|CNUS0000099436.1	2	SjF.4628.2,CNUS0000099436.1	3	SjM.6033.1,CNUS0000099436.1,SjM.6033.4	AAS:5-Extend,Equal	3-Extend:AAS:ES:AAS:5-Extend,Equal,AAS:5-Extend	3-Extend:AAS:ES:5-Extend,Equal,5-Extend	OK	6.43552	18.0172	1.48525	0.00304731	0.0349929	yes	-11.5817	smm:Smp_157620	80	602	1e-170	hypothetical protein
XLOC_012399	CCON0000098427.1[-]26623-35545	Known	Sj_007903|CNUS0000103160.1	1	CNUS0000103160.1	1	SjM.11625.1	Equal	3-Extend:ES:5-Extend	3-Extend:ES:5-Extend	OK	1.86298	13.5366	2.86118	0.00480376	0.0464307	yes	-11.6736	smm:Smp_059580	56	119	1e-25	hypothetical protein
XLOC_005020	CCON0000097015.1[-]284811-316519	Known	Sj_003264|CNUS0000098606.1	1	CNUS0000098606.1	3	SjM.4748.2,SjM.4748.3,SjM.4748.4	Equal	ES,IR:5-Extend,ADS:IR:5-Extend	ES,IR:5-Extend,ADS:IR:5-Extend	OK	2.61287	14.3136	2.45368	0.000136727	0.00362515	yes	-11.7007	smm:Smp_135670	64	692	0	hypothetical protein
XLOC_003963	CCON0000096946.1[-]271776-296929	Known-Merged	Sj_002587|CNUS0000097935.1,Sj_002588|CNUS0000097936.1	1	SjF.2872.2	1	SjM.3725.2	ES:ADS	ES:ADS	3-Extend	OK	1.75669	13.4773	2.93959	7.81057e-05	0.00237417	yes	-11.7206	smm:Smp_143300	82	172	5e-42	notch			|GO:0005509:calcium ion binding|
XLOC_014021	CCON0000099292.1[-]1138-15696	Known	Sj_008872|CNUS0000104108.1	1	CNUS0000104108.1	2	CNUS0000104108.1,SjM.13110.2	Equal	Equal,ADS:5-Extend	Equal,ADS:5-Extend	OK	1.59722	13.3811	3.06657	4.43913e-05	0.00151118	yes	-11.7839	smm:Smp_127510	70	600	1e-170	myosin XV		|GO:0016459:myosin complex|	|GO:0008270:zinc ion binding|	|GO:0006508:proteolysis|
XLOC_019695	CCON0000119853.1[-]17017-41559	Known	Sj_012289|CNUS0000107489.1	2	SjF.13051.2,CNUS0000107489.1	1	CNUS0000107489.1	AAS,Equal	Equal	AAS	OK	4.55149	16.3791	1.84744	0.00316187	0.0357112	yes	-11.8276	smm:Smp_180760	66	1006	0	chondroitin sulfate proteoglycan-related ; K07377 neurexin	|Environmental Information Processing; Signaling Molecules and Interaction; Cell adhesion molecules (CAMs) [BR:ko04515];|Environmental Information Processing; Signaling Molecules and Interaction; Cell adhesion molecules (CAMs) [PATH:ko04514-Map:ko04514];|
XLOC_017573	CCON0000105326.1[+]4398-28788	Known	Sj_011103|CNUS0000106288.1	1	CNUS0000106288.1	2	CNUS0000106288.1,SjM.15966.2	Equal	Equal,ADS	Equal,ADS	OK	1.80212	13.6436	2.92045	0.00474653	0.0462014	yes	-11.8415	smm:Smp_163920	57	569	1e-160	titin
XLOC_014521	CCON0000099638.1[+]4102-14267	Known	Sj_009189|CNUS0000104419.1	1	CNUS0000104419.1	1	SjM.13538.2	Equal	3-Extend	3-Extend	OK	1.82987	13.7689	2.91161	0.00433751	0.0434472	yes	-11.939	smm:Smp_125930	50	221	4e-56	centrosomal protein of 72 kD (cep72 protein)
XLOC_011821	CCON0000098144.1[-]22333-62365	Known-Merged	Sj_007553|CNUS0000102815.1,Sj_007552|CNUS0000102814.1	2	CNUS0000102815.1,CNUS0000102814.1	3	SjM.11111.1,CNUS0000102814.1,CNUS0000102815.1	Equal,Equal	3-Extend:AAS:ADS,Equal,Equal	3-Extend:AAS:ADS,Equal,Equal	OK	3.05544	15.1598	2.31079	6.22196e-05	0.00197202	yes	-12.1044	smm:Smp_126050	73	1186	0	cadherin		|GO:0016020:membrane|	|GO:0005509:calcium ion binding|	|GO:0007156:homophilic cell adhesion|
XLOC_001653	CCON0000096831.1[+]293805-335309	Known	Sj_001106|CNUS0000096477.1	2	SjF.1190.1,SjF.1190.2	1	SjM.1550.1	5-Extend:AAS:ADS:3-Extend,5-Extend:AAS:3-Extend	5-Extend:AAS:EN:3-Extend	5-Extend:EN	OK	5.3314	17.4382	1.70966	0.00141989	0.0208603	yes	-12.1068	smm:Smp_159570	74	931	0	neurexin IV; septate junction protein			|GO:0005509:calcium ion binding|	|GO:0007155:cell adhesion|
XLOC_000361	CCON0000096791.1[+]292272-329930	Known	Sj_000254|CNUS0000095646.1	1	CNUS0000095646.1	1	SjM.335.1	Equal	IR:5-Extend:3-Extend	IR:5-Extend:3-Extend	OK	2.76123	14.8683	2.42885	0.0006007	0.0110531	yes	-12.1071	smm:Smp_175790	63	743	0	atpase class VI type 11c		|GO:0016021:integral to membrane|	|GO:0015662:ATPase activity, coupled to transmembrane movement of ions, phosphorylative mechanism|	|GO:0015914:phospholipid transport|
XLOC_002508	CCON0000096866.1[-]415388-516191	Known-Merged	Sj_001648|CNUS0000097000.1,Sj_001649|CNUS0000097002.1	2	CNUS0000097002.1,CNUS0000097000.1	3	CNUS0000097000.1,SjM.2352.1,CNUS0000097002.1	Equal,Equal	Equal,ES:ES:ES:5-Extend,Equal	Equal,ES:ES:ES:5-Extend,Equal	OK	2.18671	14.313	2.7105	0.000157201	0.00404033	yes	-12.1263	smm:Smp_176850	91	279	8e-74	armc4			|GO:0005488:binding|
XLOC_000285	CCON0000096789.1[-]1120566-1160401	Known	Sj_000207|CNUS0000095596.1	2	SjF.232.3,SjF.232.1	1	SjM.273.1	ADS:5-Extend,3-Extend:AAS	3-Extend:IR:ADS:5-Extend	3-Extend:AAS:ADS:5-Extend	OK	2.43006	14.773	2.6039	0.000285169	0.00636014	yes	-12.3429	smm:Smp_159720	62	509	1e-142	atpase class VI type 11c		|GO:0016021:integral to membrane|	|GO:0015662:ATPase activity, coupled to transmembrane movement of ions, phosphorylative mechanism|	|GO:0015914:phospholipid transport|
XLOC_006002	CCON0000097095.1[-]237287-318172	Known	Sj_003890|CNUS0000099213.1	2	CNUS0000099213.1,SjF.4354.2	2	SjM.5664.2,SjM.5664.3	Equal,ADS	EN,ADS:5-Extend	ADS:EN,ADS:5-Extend	OK	3.79636	16.1647	2.09016	0.000177935	0.00444884	yes	-12.3683	smm:Smp_152260	63	752	0	hypothetical protein			|GO:0003676:nucleic acid binding|
XLOC_002923	CCON0000096890.1[-]548-63985	Known	Sj_001918|CNUS0000097268.1	1	CNUS0000097268.1	3	SjM.2770.1,CNUS0000097268.1,SjM.2770.3	Equal	EN,Equal,EN:5-Extend	EN,Equal,EN:5-Extend	OK	10.2029	22.6741	1.15207	0.00473168	0.0460818	yes	-12.4712	smm:Smp_129670	58	1868	0	apoptosis stimulating of P53
XLOC_002905	CCON0000096889.1[+]308129-406058	Known	Sj_001907|CNUS0000097267.1	2	SjF.2093.1,SjF.2093.3	2	SjM.2748.1,SjM.2748.3	AAS,ADS:AAS	5-Extend:ES:ADS:AAS,AAS:ADS:AAS	5-Extend:ES,AAS:ADS:ADS:AAS:AAS	OK	9.17083	21.6507	1.23929	0.00266025	0.0319068	yes	-12.4799	smm:Smp_163570	72	2406	0	ryanodine receptor related ; K05327 ryanodine receptor, invertebrate	|Environmental Information Processing; Signal Transduction; Calcium signaling pathway [PATH:ko04020-Map:ko04020];|Environmental Information Processing; Signaling Molecules and Interaction; Ion channels [BR:ko04040];|	|GO:0016020:membrane|	|GO:0005262:calcium channel activity|	|GO:0006816:calcium ion transport|
XLOC_016982	CCON0000104467.1[+]3676-24843	Known	Sj_010730|CNUS0000105926.1	1	CNUS0000105926.1	1	SjM.15478.1	Equal	5-Extend:ES:3-Extend	5-Extend:ES:3-Extend	OK	1.13691	13.7738	3.59873	0.000349131	0.0074299	yes	-12.6369	smm:Smp_132930	75	316	8e-85	hypothetical protein
XLOC_001764	CCON0000096835.1[-]355841-363325	Known	Sj_001170|CNUS0000096539.1	1	CNUS0000096539.1	2	SjM.1661.3,SjM.1661.2	Equal	AAS,AAS:IR:5-Extend	AAS,AAS:IR:5-Extend	OK	4.21409	16.8649	2.00073	0.00287174	0.0336963	yes	-12.6508	smm:Smp_129740	65	440	1e-122	hypothetical protein
XLOC_014971	CCON0000100368.1[+]570-17886	Known	Sj_009464|CNUS0000104691.1	1	SjF.10537.1	5	SjM.13938.1,SjM.13938.3,SjM.13938.4,SjM.13938.5,SjM.13938.6	5-Extend:IR	ADS,AAS:ADS,AAS:AAS:3-Extend,AAS:ES:3-Extend,AAS:ADS	IR:ADS,AAS:IR:ADS,AAS:AAS:3-Extend,AAS:ES:3-Extend,AAS:ADS	OK	3.46359	16.1373	2.22006	0.00032817	0.00710925	yes	-12.6737	smm:Smp_148620	39	579	1e-163	hypothetical protein		|GO:0016020:membrane|	|GO:0005509:calcium ion binding|
XLOC_004260	CCON0000096965.1[+]112842-132973	Known	Sj_002770|CNUS0000098121.1	1	CNUS0000098121.1	2	SjM.4001.2,SjM.4001.3	Equal	3-Extend,AAS:3-Extend	3-Extend,AAS:3-Extend	OK	3.78632	16.5695	2.12966	0.000181376	0.0045115	yes	-12.7832	smm:Smp_134610	60	381	1e-104	monocarboxylate transporter
XLOC_015991	CCON0000101287.1[+]1897-9632	Known	Sj_010122|CNUS0000105332.1	1	SjF.11130.2	2	SjM.14762.1,SjM.14762.2	IR:AAS	5-Extend:AAS:3-Extend,IR:5-Extend:AAS:3-Extend	IR:5-Extend:3-Extend,5-Extend:3-Extend	OK	3.17979	16.0014	2.3312	0.000986491	0.0161367	yes	-12.8216	smm:Smp_151420	71	141	2e-32	phospholipase D ; K01115 phospholipase D [EC:3.1.4.4]	|Cellular Processes; Transport and Catabolism; Endocytosis [PATH:ko04144-Map:ko04144];|Metabolism; Lipid Metabolism; Ether lipid metabolism [PATH:ko00565-Map:ko00565];|Metabolism; Lipid Metabolism; Glycerophospholipid metabolism [PATH:ko00564-Map:ko00564];|Organismal Systems; Endocrine System; GnRH signaling pathway [PATH:ko04912-Map:ko04912];|Organismal Systems; Immune System; Fc gamma R-mediate…
XLOC_012728	CCON0000098552.1[-]191861-205068	Known	Sj_008108|CNUS0000103361.1	1	SjF.9123.1	2	SjM.11918.1,SjM.11918.2	3-Extend:5-Extend	3-Extend:ES:ADS:5-Extend,3-Extend:5-Extend	ES:ADS:5-Extend,5-Extend	OK	4.74174	17.6046	1.89247	7.86806e-05	0.00238348	yes	-12.8629	smm:Smp_084010	60	998	0	hypothetical protein
XLOC_006140	CCON0000097107.1[-]22991-27271	Known	Sj_003967|CNUS0000099281.1	1	CNUS0000099281.1	2	SjM.5789.1,CNUS0000099281.1	Equal	3-Extend:ES:5-Extend,Equal	3-Extend:ES:5-Extend,Equal	OK	6.22483	19.2429	1.62822	0.00500201	0.0474908	yes	-13.0181	smm:Smp_124990	60	170	9e-41	hypothetical protein
XLOC_016753	CCON0000103823.1[-]64-8798	Known	Sj_010591|CNUS0000105789.1	1	CNUS0000105789.1	2	SjM.15312.2,CNUS0000105789.1	Equal	AAS,Equal	AAS,Equal	OK	0.247282	13.294	5.74848	0.000252456	0.00582883	yes	-13.0467	smm:Smp_149140	54	209	4e-52	cadherin		|GO:0016020:membrane|	|GO:0005509:calcium ion binding|	|GO:0007156:homophilic cell adhesion|
XLOC_015350	CCON0000100659.1[-]6600-11368	Known	Sj_009711|CNUS0000104928.1	1	CNUS0000104928.1	1	SjM.14240.2	Equal	AAS	AAS	OK	2.24211	15.3241	2.77288	0.0011002	0.0174927	yes	-13.082	smm:Smp_156150	54	288	8e-76	calcium-activated potassium channel
XLOC_014431	CCON0000099539.1[-]501-7143	Known	Sj_009139|CNUS0000104370.1	1	CNUS0000104370.1	1	SjM.13459.2	Equal	5-Extend	5-Extend	OK	2.96816	16.2	2.44835	0.00271296	0.0323444	yes	-13.2318	smm:Smp_076030.1	58	526	1e-147	transducer of erbb2 (tob) ; K14443 protein Tob/BTG	|Genetic Information Processing; Folding, Sorting and Degradation; RNA degradation [PATH:ko03018-Map:ko03018];|
XLOC_017431	CCON0000105182.1[+]562-12922	Known	Sj_011013|CNUS0000106198.1	1	SjF.11899.1	2	SjM.15851.1,CNUS0000106198.1	5-Extend:ADS:3-Extend	5-Extend:ADS,Equal	5-Extend:ADS,ADS	OK	2.79134	16.0311	2.52184	0.00215806	0.0276225	yes	-13.2398	smm:Smp_168960	70	284	7e-75	multiple pdz domain protein			|GO:0005515:protein binding|
XLOC_004575	CCON0000096982.1[+]45861-51218	Known	Sj_002979|CNUS0000098324.1	1	CNUS0000098324.1	3	SjM.4323.1,CNUS0000098324.1,SjM.4323.3	Equal	IR:5-Extend:3-Extend,Equal,EN:3-Extend	IR:5-Extend:3-Extend,Equal,EN:3-Extend	OK	7.86529	21.1126	1.42453	0.00527911	0.0492496	yes	-13.2473	smm:Smp_168710	59	436	1e-120	hypothetical protein			|GO:0005515:protein binding|
XLOC_016474	CCON0000102535.1[-]182-8341	Known	Sj_010435|CNUS0000105641.1	1	CNUS0000105641.1	2	SjM.15113.1,CNUS0000105641.1	Equal	3-Extend:ADS:AAS,Equal	3-Extend:ADS:AAS,Equal	OK	2.27249	15.5216	2.77194	0.000176215	0.00442149	yes	-13.2491	smm:Smp_141830	57	614	1e-174	transcriptional enhancer factor (tef) related		|GO:0005634:nucleus|	|GO:0003700:transcription factor activity|	|GO:0006355:regulation of transcription, DNA-dependent|
XLOC_005392	CCON0000097040.1[-]730810-754608	Known	Sj_003516|CNUS0000098850.1	1	CNUS0000098850.1	2	SjM.5106.1,SjM.5106.2	Equal	3-Extend:ES:5-Extend,3-Extend:ES:ES:ES:5-Extend	3-Extend:ES:5-Extend,3-Extend:ES:ES:ES:5-Extend	OK	2.61054	15.8817	2.60494	1.53002e-05	0.000637851	yes	-13.2712	smm:Smp_171010	90	689	0	ef-hand domain (C-terminal) containing protein			|GO:0005509:calcium ion binding|
XLOC_007897	CCON0000097306.1[+]34766-80877	Known-Merged	Sj_005111|CNUS0000100412.1,Sj_005110|CNUS0000100411.1	2	CNUS0000100412.1,CNUS0000100411.1	1	SjM.7455.2	Equal,Equal	ADS:EN:EN:EN:AAS:3-Extend	ADS:EN:EN:EN:AAS:3-Extend	OK	1.54689	14.8994	3.26781	0.000285068	0.00636014	yes	-13.3525	smm:Smp_129460	77	852	0	hypothetical protein
XLOC_008529	CCON0000097395.1[-]46819-139626	Known	Sj_005498|CNUS0000100793.1	3	SjF.6141.1,SjF.6141.3,SjF.6141.2	3	SjM.8065.2,SjM.8065.3,SjM.8065.4	AAS:ADS:AAS,AAS:ADS:AAS:ADS:AAS,AAS:ADS:AAS:ADS:AAS:IR:ADS:5-Extend	AAS:ADS:AAS:ADS:AAS:ADS:AAS:ADS:AAS:ADS:IR:5-Extend,AAS:ADS:AAS:ADS:AAS:ADS:AAS:ADS:AAS:ADS:5-Extend,EN:AAS:IR:ADS:AAS	ADS:ADS:ADS:AAS:ADS:ADS:AAS:ADS:AAS:ADS:AAS:ADS:ADS:AAS:AAS:ADS,AAS:AAS:ADS:AAS:AAS:ADS:ADS:AAS:AAS:IR:ADS,EN:AAS	OK	4.96526	18.3723	1.88759	2.13091e-05	0.000853336	yes	-13.407	smm:Smp_174270	53	1160	0	hypothetical protein			|GO:0005515:protein binding|	|GO:0007165:signal transduction|
XLOC_014583	CCON0000099709.1[+]2763-11971	Known	Sj_009227|CNUS0000104457.1	1	CNUS0000104457.1	1	SjM.13598.2	Equal	AAS:3-Extend	AAS:3-Extend	OK	2.70616	16.249	2.58604	0.00330999	0.0368663	yes	-13.5428	smm:Smp_155820	56	332	3e-89	hypothetical protein
XLOC_009464	CCON0000097538.1[+]145803-168712	Known	Sj_006080|CNUS0000101369.1	1	SjF.6861.1	2	SjM.8927.1,SjM.8928.1	ADS:ES:AAS	ADS:ES:AAS:3-Extend,AAS:ADS	3-Extend,AAS:ADS	OK	4.83462	18.4031	1.92848	0.00304393	0.0349929	yes	-13.5685	smm:Smp_172410	70	624	1e-176	serine/threonine protein kinase			|GO:0005524:ATP binding|	|GO:0006468:protein amino acid phosphorylation|
XLOC_000443	CCON0000096793.1[+]493700-535433	Known	Sj_000320|CNUS0000095711.1	1	CNUS0000095711.1	3	SjM.431.1,SjM.431.2,SjM.431.4	Equal	5-Extend:AAS,5-Extend:AAS:AAS,AAS:AAS	5-Extend:AAS,5-Extend:AAS:AAS,AAS:AAS	OK	3.26178	16.9236	2.3753	0.00018252	0.00452829	yes	-13.6618	smm:Smp_042340	74	867	0	catenin and plakophilin			|GO:0005488:binding|
XLOC_001311	CCON0000096816.1[+]745598-767827	Known	Sj_000872|CNUS0000096259.1	1	SjF.953.2	2	SjM.1260.1,SjM.1260.3	ES:ES:3-Extend	5-Extend:ADS:ES:ES:3-Extend,AAS:3-Extend	5-Extend:ADS:3-Extend,5-Extend:EN:EN:3-Extend	OK	7.19824	20.9218	1.53929	0.00366743	0.0391964	yes	-13.7236	smm:Smp_137520	66	514	1e-144	threonine dehydratase/deaminase ; K01754 threonine dehydratase [EC:4.3.1.19]	|Metabolism; Amino Acid Metabolism; Glycine, serine and threonine metabolism [PATH:ko00260-Map:ko00260];|Metabolism; Amino Acid Metabolism; Valine, leucine and isoleucine biosynthesis [PATH:ko00290-Map:ko00290];|		|GO:0030170:pyridoxal phosphate binding|	|GO:0008152:metabolic process|
XLOC_010905	CCON0000097823.1[-]68503-93140	Known	Sj_006961|CNUS0000102231.1	2	SjF.7920.1,CNUS0000102231.1	3	CNUS0000102231.1,SjM.10287.2,SjM.10287.3	AAS,Equal	Equal,ADS:5-Extend,ADS:EN	AAS,ADS:AAS:5-Extend,ADS:EN	OK	10.9224	24.7161	1.17815	0.00489871	0.0468366	yes	-13.7937	smm:Smp_047540	76	907	0	f-box and wd40 domain protein ; K10260 F-box and WD-40 domain protein 7	|Genetic Information Processing; Folding, Sorting and Degradation; Ubiquitin mediated proteolysis [PATH:ko04120-Map:ko04120];|Genetic Information Processing; Folding, Sorting and Degradation; Ubiquitin system [BR:ko04121];|
XLOC_013246	CCON0000098803.1[+]6603-8151	Known	Sj_008423|CNUS0000103671.1	1	CNUS0000103671.1	1	SjM.12393.1	Equal	5-Extend	5-Extend	OK	1.48506	15.467	3.3806	0.000236041	0.00554942	yes	-13.9819	smm:Smp_144620	50	298	3e-79	regulator of G protein signaling 3 rgs3
XLOC_009112	CCON0000097484.1[-]51486-106734	Known	Sj_005874|CNUS0000101162.1	1	SjF.6594.2	4	SjM.8598.1,SjM.8598.3,SjM.8598.4,SjM.8598.5	ADS	AAS,ADS:EN,ADS:5-Extend,ADS:5-Extend	3-Extend:ADS:AAS,EN,5-Extend,ADS:5-Extend	OK	5.58488	19.7751	1.82408	7.44488e-05	0.00229103	yes	-14.1902	smm:Smp_156500	69	1119	0	hypothetical protein		|GO:0005622:intracellular|	|GO:0005085:guanyl-nucleotide exchange factor activity|	|GO:0051056:regulation of small GTPase mediated signal transduction|
XLOC_003270	CCON0000096906.1[-]193609-205804	Known	Sj_002134|CNUS0000097482.1	1	CNUS0000097482.1	2	SjM.3074.1,CNUS0000097482.1	Equal	3-Extend:AAS,Equal	3-Extend:AAS,Equal	OK	6.29229	20.5595	1.70815	0.00334163	0.0371117	yes	-14.2672
XLOC_001864	CCON0000096841.1[-]72943-102812	Known	Sj_001249|CNUS0000096609.1	1	SjF.1332.1	1	SjM.1747.1	3-Extend:ES	3-Extend:ES:5-Extend	5-Extend	OK	1.89322	16.4097	3.11564	8.54131e-05	0.0025442	yes	-14.5165	smm:Smp_173240	70	825	0	cement precursor protein 3B variant 3
XLOC_016401	CCON0000102417.1[+]8681-22649	Known	Sj_010387|CNUS0000105594.1	1	CNUS0000105594.1	1	SjM.15061.1	Equal	5-Extend:ADS	5-Extend:ADS	OK	2.76633	17.3006	2.64477	4.05767e-05	0.00140109	yes	-14.5343	smm:Smp_164020	49	133	5e-29	hypothetical protein
XLOC_004566	CCON0000096981.1[+]91513-120106	Known-Merged	Sj_002969|CNUS0000098315.1,Sj_002970|CNUS0000098317.1	2	CNUS0000098317.1,CNUS0000098315.1	3	CNUS0000098315.1,SjM.4309.2,CNUS0000098317.1	Equal,Equal	Equal,AAS:ADS:AAS,Equal	Equal,AAS:ADS:AAS,Equal	OK	3.58222	18.1194	2.33861	0.0040795	0.0417248	yes	-14.5372	smm:Smp_132540	48	347	1e-93	axon guidance protein; slit			|GO:0005509:calcium ion binding|
XLOC_006429	CCON0000097134.1[-]135390-142702	Known	Sj_004147|CNUS0000099465.1	1	CNUS0000099465.1	2	SjM.6066.1,SjM.6067.1	Equal	3-Extend:5-Extend,5-Extend	3-Extend:5-Extend,5-Extend	OK	5.26567	19.8118	1.91167	0.00341386	0.037652	yes	-14.5461	smm:Smp_175310	52	278	4e-73	hypothetical protein
XLOC_008887	CCON0000097447.1[+]10854-14733	Known	Sj_005736|CNUS0000101023.1	1	CNUS0000101023.1	3	SjM.8377.1,SjM.8377.3,SjM.8377.4	Equal	5-Extend:ES:IR,AAS:ES:IR,AAS	5-Extend:ES:IR,AAS:ES:IR,AAS	OK	5.17277	19.7901	1.93577	0.00303836	0.0349929	yes	-14.6173
XLOC_016100	CCON0000101560.1[+]46-16178	Known	Sj_010198|CNUS0000105406.1	1	SjF.11187.2	2	SjM.14843.2,SjM.14843.3	ADS:3-Extend	ES:AAS:ES:IR,ADS:3-Extend	ES:AAS:ES:IR:ADS,3-Extend	OK	2.82367	17.578	2.63813	5.32872e-06	0.000268551	yes	-14.7543	smm:Smp_174230	66	1037	0	hypothetical protein
XLOC_013747	CCON0000099123.1[-]1427-20250	Known	Sj_008711|CNUS0000103950.1	1	CNUS0000103950.1	2	CNUS0000103950.1,SjM.12847.2	Equal	Equal,ES:5-Extend	Equal,ES:5-Extend	OK	3.6583	18.4632	2.33541	0.00200834	0.0263708	yes	-14.8049	smm:Smp_164630	53	200	5e-49	hypothetical protein
XLOC_001660	CCON0000096831.1[-]402776-474593	Known-Merged	Sj_001110|CNUS0000096479.1,Sj_001111|CNUS0000096480.1	3	CNUS0000096480.1,SjF.1192.1,SjF.1192.3	1	SjM.1562.1	Equal,3-Extend:AAS,ADS:AAS:ADS	3-Extend:AAS:AAS:ADS:ADS:EN:EN:ADS:ES:ADS	ADS:AAS:ADS:EN:EN:ADS:ES:ADS	OK	5.14695	19.969	1.95597	0.000143827	0.00376171	yes	-14.8221	smm:Smp_159600	50	1041	0	Collagen alpha-1(V) chain precursor		|GO:0005737:cytoplasm|	|GO:0005201:extracellular matrix structural constituent|	|GO:0006817:phosphate transport|
XLOC_005574	CCON0000097054.1[+]311261-372365	Known-Merged	Sj_003641|CNUS0000098974.1,Sj_003640|CNUS0000098972.1	2	CNUS0000098972.1,CNUS0000098974.1	1	SjM.5277.1	Equal,Equal	5-Extend:ES:ES	5-Extend:ES:ES	OK	3.23755	18.0698	2.48061	0.00255852	0.0310882	yes	-14.8323	smm:Smp_062760	86	343	7e-93	regulator of G protein signaling			|GO:0004871:signal transducer activity|
XLOC_014362	CCON0000099468.1[-]6424-41463	Known	Sj_009088|CNUS0000104319.1	1	CNUS0000104319.1	2	SjM.13399.2,SjM.13399.1	Equal	3-Extend:ADS,3-Extend:ADS:ES:5-Extend	3-Extend:ADS,3-Extend:ADS:ES:5-Extend	OK	5.12455	20.1667	1.97648	0.000327395	0.00710043	yes	-15.0421	smm:Smp_124540	46	486	1e-135	serine-rich repeat protein
XLOC_009797	CCON0000097597.1[+]74352-76814	Novel	-	1	SjF.7100.1	2	SjM.9253.1,SjM.9254.1			5-Extend:AAS,5-Extend	OK	5.24392	20.3102	1.95349	0.00108104	0.0173164	yes	-15.0663	smm:Smp_017900	96	174	1e-41	serine/threonine protein kinase ; K04373 p90 ribosomal S6 kinase [EC:2.7.11.1]	|Cellular Processes; Cell Growth and Death; Oocyte meiosis [PATH:ko04114-Map:ko04114];|Environmental Information Processing; Signal Transduction; MAPK signaling pathway [PATH:ko04010-Map:ko04010];|Environmental Information Processing; Signal Transduction; mTOR signaling pathway [PATH:ko04150-Map:ko04150];|Metabolism; Enzyme Families; Protein kinases [BR:ko01001];|Organismal Systems; Endocrine Sys…		|GO:0004672:protein kinase activity|GO:0005524:ATP binding|	|GO:0006468:protein amino acid phosphorylation|
XLOC_017328	CCON0000104898.1[-]10-8043	Known	Sj_010944|CNUS0000106131.1	1	SjF.11844.1	1	SjM.15769.1	3-Extend:ADS:5-Extend	3-Extend:ADS:5-Extend	5-Extend	OK	3.83768	18.9302	2.30238	0.00216006	0.0276299	yes	-15.0925	smm:Smp_138620	39	226	3e-57	hypothetical protein
XLOC_001830	CCON0000096839.1[-]180573-190613	Known	Sj_001229|CNUS0000096585.1	1	CNUS0000096585.1	1	SjM.1711.1	Equal	3-Extend:AAS:ES:5-Extend	3-Extend:AAS:ES:5-Extend	OK	4.74731	19.8885	2.06675	0.00516148	0.0485748	yes	-15.1412	smm:Smp_148900	54	197	2e-48	hypothetical protein
XLOC_012149	CCON0000098338.1[-]180965-239542	Known	Sj_007748|CNUS0000103006.1	1	SjF.8740.1	2	SjM.11394.1,SjM.11394.2	IR:AAS:EN	IR:ADS:AAS:EN,IR:ES:5-Extend	IR:ADS:IR:5-Extend,AAS:ES:5-Extend	OK	6.0777	21.2349	1.80484	2.63887e-06	0.000150697	yes	-15.1572	smm:Smp_140800	59	861	0	notch		|GO:0016020:membrane|	|GO:0005509:calcium ion binding|	|GO:0030154:cell differentiation|
XLOC_004769	CCON0000096995.1[+]98305-118403	Known-Merged	Sj_003114|CNUS0000098459.1,Sj_003115|CNUS0000098460.1	2	CNUS0000098460.1,CNUS0000098459.1	3	SjM.4494.1,CNUS0000098459.1,CNUS0000098460.1	Equal,Equal	ADS:5-Extend:ES:3-Extend,Equal,Equal	ADS:5-Extend:ES:3-Extend,Equal,Equal	OK	2.69359	17.8682	2.72979	5.20068e-05	0.00171303	yes	-15.1746	smm:Smp_002640	50	441	1e-122	hox protein Smox1
XLOC_000560	CCON0000096796.1[+]266922-293878	Known	Sj_000390|CNUS0000095783.1	1	CNUS0000095783.1	1	SjM.534.1	Equal	5-Extend	5-Extend	OK	4.48207	19.6571	2.13281	0.000802748	0.0137486	yes	-15.175							|GO:0005634:nucleus|	|GO:0043565:sequence-specific DNA binding|	|GO:0045449:regulation of transcription|
XLOC_003861	CCON0000096941.1[+]65468-103544	Known	Sj_002517|CNUS0000097867.1	1	CNUS0000097867.1	4	SjM.3600.1,SjM.3600.3,SjM.3600.4,SjM.3600.5	Equal	IR:3-Extend,IR:IR,EN:3-Extend,AAS:3-Extend	IR:3-Extend,IR:IR,EN:3-Extend,AAS:3-Extend	OK	2.65786	17.8726	2.74942	9.46245e-05	0.00274344	yes	-15.2147	smm:Smp_157830	54	879	0	erythrocyte membrane protein		|GO:0005634:nucleus|	|GO:0043565:sequence-specific DNA binding|	|GO:0045449:regulation of transcription|
XLOC_000279	CCON0000096789.1[-]680626-792563	Known	Sj_000201|CNUS0000095586.1	3	SjF.226.2,CNUS0000095586.1,SjF.226.3	2	SjM.272.1,SjM.272.3	AAS,Equal,EN	3-Extend:ES:AAS,EN:EN:EN	3-Extend:ES:AAS:ES:AAS,ADS:EN:EN	OK	5.10182	20.3283	1.9944	1.64814e-05	0.000675422	yes	-15.2265	smm:Smp_159780	76	1382	0	hypothetical protein		|GO:0005622:intracellular|	|GO:0008270:zinc ion binding|
XLOC_009683	CCON0000097579.1[+]2685-20433	Known	Sj_006195|CNUS0000101478.1	2	SjF.6999.1,SjF.6999.2	2	SjM.9114.1,SjM.9114.2	AAS:3-Extend,AAS:3-Extend	AAS:3-Extend,AAS:AAS:3-Extend	AAS,Equal	OK	8.3308	23.5784	1.50094	0.000492873	0.0094661	yes	-15.2476	smm:Smp_142600	49	532	1e-149	capicua protein
XLOC_007916	CCON0000097308.1[-]137449-184013	Known	Sj_005125|CNUS0000100424.1	1	CNUS0000100424.1	2	SjM.7476.1,SjM.7476.3	Equal	3-Extend:ADS,EN:ES:5-Extend	3-Extend:ADS,EN:ES:5-Extend	OK	1.50854	16.7848	3.47593	3.31149e-06	0.000181587	yes	-15.2763	smm:Smp_156040	46	863	0	sugar transporter
XLOC_004325	CCON0000096969.1[-]17628-41861	Known	Sj_002816|CNUS0000098157.1	1	SjF.3125.1	3	SjM.4070.1,SjM.4070.3,SjM.4070.4	3-Extend:ADS:5-Extend	3-Extend:ADS:AAS,ADS:5-Extend,EN:5-Extend	3-Extend:AAS,ADS:ADS:5-Extend,EN:5-Extend	OK	3.37069	18.7868	2.4786	1.82476e-05	0.000741505	yes	-15.4161	smm:Smp_137410	83	1264	0	calpain C (C02 family)		|GO:0005622:intracellular|	|GO:0016491:oxidoreductase activity|	|GO:0008152:metabolic process|
XLOC_011118	CCON0000097929.1[-]1694-7539	Known	Sj_007112|CNUS0000102374.1	1	CNUS0000102374.1	2	SjM.10478.2,CNUS0000102374.1	Equal	AAS:AAS,Equal	AAS:AAS,Equal	OK	1.81116	17.2495	3.25157	0.000780451	0.0134623	yes	-15.4383	smm:Smp_154020	83	337	6e-91	ankyrin 23/unc44 ; K10380 ankyrin	|Cellular Processes; Cell Motility; Cytoskeleton proteins [BR:ko04812];|
XLOC_013616	CCON0000099050.1[+]13671-61725	Novel	-	2	SjF.9697.1,SjF.9696.1	2	SjM.12714.1,SjM.12714.2			5-Extend:ADS:AAS:3-Extend,5-Extend:EN	OK	6.6067	22.2603	1.75247	0.00320816	0.0360862	yes	-15.6536	smm:Smp_160460	38	338	2e-90	zinc finger protein		|GO:0005622:intracellular|	|GO:0003676:nucleic acid binding|GO:0008270:zinc ion binding|
XLOC_000572	CCON0000096796.1[-]149991-201955	Known	Sj_000403|CNUS0000095782.1	2	SjF.435.2,SjF.435.1	1	SjM.532.1	AAS:3-Extend,3-Extend:ES:5-Extend	3-Extend:ADS	AAS:ADS:EN	OK	14.8803	30.6441	1.0422	0.00527161	0.0492288	yes	-15.7638							|GO:0005634:nucleus|	|GO:0043565:sequence-specific DNA binding|	|GO:0045449:regulation of transcription|
XLOC_013766	CCON0000099137.1[-]5734-24941	Known	Sj_008723|CNUS0000103962.1	1	CNUS0000103962.1	2	SjM.12862.2,SjM.12862.3	Equal	EN,ADS:AAS	EN,ADS:AAS	OK	2.66129	18.443	2.79288	9.43222e-05	0.00274344	yes	-15.7817	smm:Smp_139980	58	558	1e-157	ataxin 2-binding protein (hexaribonucleotide binding protein 1)			|GO:0003676:nucleic acid binding|
XLOC_007290	CCON0000097232.1[-]122805-151698	Known	Sj_004704|CNUS0000100014.1	1	SjF.5258.2	4	SjM.6885.1,SjM.6885.3,SjM.6885.4,SjM.6885.5	ADS	3-Extend:IR:IR,ADS:IR:IR,IR,ADS:IR	3-Extend:ADS:IR:5-Extend,3-Extend:ADS:IR:5-Extend,3-Extend:ADS:IR:5-Extend,3-Extend:IR:5-Extend	OK	2.88438	18.6835	2.69543	1.81368e-06	0.000108048	yes	-15.7991	smm:Smp_154790	53	1036	0	homeobox protein		|GO:0016021:integral to membrane|	|GO:0043565:sequence-specific DNA binding|	|GO:0045449:regulation of transcription|
XLOC_009198	CCON0000097498.1[+]209306-267364	Known	Sj_005931|CNUS0000101223.1	2	SjF.6661.1,SjF.6661.3	2	SjM.8680.1,SjM.8680.3	5-Extend:AAS:AAS,AAS	5-Extend:AAS:AAS,EN	5-Extend:AAS,EN:AAS	OK	11.3521	27.1703	1.25907	0.00104344	0.0169391	yes	-15.8182	smm:Smp_179370	70	1163	0	low-density lipoprotein receptor (ldl)		|GO:0005840:ribosome|	|GO:0003735:structural constituent of ribosome|	|GO:0006412:translation|
XLOC_011932	CCON0000098200.1[+]45049-46580	Known	Sj_007623|CNUS0000102882.1	1	SjF.8621.1	1	SjM.11202.1	IR:5-Extend	IR:5-Extend	5-Extend	OK	3.65228	19.6395	2.42688	0.00232194	0.0291594	yes	-15.9872	smm:Smp_180690	54	373	1e-101	tiptop
XLOC_019537	CCON0000119501.1[-]6233-17526	Known	Sj_012193|CNUS0000107394.1	1	CNUS0000107394.1	2	SjM.17290.1,CNUS0000107394.1	Equal	3-Extend:AAS:5-Extend,Equal	3-Extend:AAS:5-Extend,Equal	OK	3.77808	19.7847	2.38866	0.000343205	0.00736061	yes	-16.0066	smm:Smp_144620	63	284	2e-74	regulator of G protein signaling 3 rgs3			|GO:0051287:NAD binding|	|GO:0006508:proteolysis|
XLOC_003063	CCON0000096896.1[-]97396-105067	Known	Sj_001986|CNUS0000097339.1	1	CNUS0000097339.1	2	SjM.2878.2,SjM.2878.1	Equal	AAS:3-Extend:5-Extend,AAS:3-Extend:5-Extend	AAS:3-Extend:5-Extend,AAS:3-Extend:5-Extend	OK	1.14993	17.1839	3.90144	0.000802057	0.0137486	yes	-16.034	spu:577516	34	171	5e-41	hypothetical LOC577516		|GO:0005622:intracellular|	|GO:0008270:zinc ion binding|
XLOC_001267	CCON0000096815.1[+]148045-149290	Known	Sj_000842|CNUS0000096219.1	1	CNUS0000096219.1	2	CNUS0000096219.1,SjM.1204.1	Equal	Equal,3-Extend	Equal,3-Extend	OK	3.64996	19.6934	2.43176	0.00358243	0.0386216	yes	-16.0434	smm:Smp_128120	65	305	4e-81	polybromo-1 ; K11757 protein polybromo-1	|Genetic Information Processing; Replication and Repair; Chromosome [BR:ko03036];|
XLOC_001172	CCON0000096811.1[-]196396-206190	Known	Sj_000781|CNUS0000096149.1	1	SjF.822.2	2	CNUS0000096149.1,SjM.1119.2	AAS:5-Extend	Equal,AAS:5-Extend	AAS,5-Extend	OK	5.09791	21.2002	2.0561	0.00316962	0.0357778	yes	-16.1023	smm:Smp_166420	85	593	1e-168	hypothetical protein			|GO:0005488:binding|
XLOC_010255	CCON0000097692.1[-]21795-134004	Known	Sj_006563|CNUS0000101838.1	2	SjF.7438.1,SjF.7438.2	2	SjM.9712.2,SjM.9712.1	3-Extend:ADS:ES:ES,3-Extend:ADS	3-Extend:ADS:ES:5-Extend,3-Extend:ADS:ES:ES:ES:5-Extend	3-Extend:ES:5-Extend,3-Extend:ES:ES:ES:5-Extend	OK	6.85267	23.175	1.75783	7.93892e-07	5.22993e-05	yes	-16.3223	smm:Smp_138150	71	806	0	rho-type gtpase activating protein		|GO:0005622:intracellular|		|GO:0007165:signal transduction|
XLOC_003405	CCON0000096914.1[-]93028-116694	Novel	-	2	SjF.2449.1,SjF.2448.1	1	SjM.3190.1			3-Extend:AAS:EN:ADS:5-Extend	OK	3.70806	20.0629	2.43579	0.00162034	0.0227129	yes	-16.3548	smm:Smp_194320	49	322	8e-86	run and tbc1 domain containing				|GO:0008152:metabolic process|
XLOC_000874	CCON0000096804.1[-]1122118-1177980	Known-Merged	Sj_000604|CNUS0000095985.1,Sj_000605|CNUS0000095987.1	2	CNUS0000095987.1,SjF.650.1	4	SjM.846.2,SjM.846.3,SjM.846.1,SjM.846.6	Equal,3-Extend:ES	3-Extend:ADS:AAS:AAS,3-Extend:ADS:ES:AAS,3-Extend:ADS:AAS:ES:EN:ES,AAS	3-Extend:ADS:AAS:EN:AAS,3-Extend:ADS:AAS,3-Extend:ADS:EN:AAS:ES:EN:ES,AAS	OK	6.83796	23.2088	1.76304	0.000359923	0.0075926	yes	-16.3708	smm:Smp_163730	63	226	3e-57	rhoptry protein
XLOC_013056	CCON0000098688.1[+]653-15357	Known	Sj_008322|CNUS0000103571.1	1	CNUS0000103571.1	2	CNUS0000103571.1,SjM.12223.2	Equal	Equal,AAS:ADS:EN	Equal,AAS:ADS:EN	OK	3.1828	19.5796	2.62098	0.00107598	0.0172927	yes	-16.3968	smm:Smp_142140	68	661	0	hypothetical protein			|GO:0005509:calcium ion binding|
XLOC_009535	CCON0000097551.1[+]1412-28738	Known-Merged	Sj_006113|CNUS0000101399.1,Sj_006112|CNUS0000101397.1	2	CNUS0000101399.1,CNUS0000101397.1	2	SjM.8998.1,CNUS0000101399.1	Equal,Equal	5-Extend:ADS:ES:ES,Equal	5-Extend:ADS:ES:ES,Equal	OK	2.30957	18.7406	3.02047	0.000798662	0.0137029	yes	-16.431	smm:Smp_194490	72	249	6e-65	vesicular amine transporter
XLOC_007819	CCON0000097288.1[+]60864-91719	Known	Sj_005062|CNUS0000100363.1	1	CNUS0000100363.1	4	SjM.7353.3,CNUS0000100363.1,SjM.7353.1,SjM.7353.2	Equal	ADS,Equal,ES,ADS:AAS	ADS,Equal,ES,ADS:AAS	OK	0.2754	16.7455	5.9261	5.63569e-05	0.00182724	yes	-16.4701	smm:Smp_123840	51	459	1e-127	hypothetical protein
XLOC_010422	CCON0000097740.1[+]231672-245606	Known	Sj_006659|CNUS0000101937.1	1	CNUS0000101937.1	2	SjM.9850.1,SjM.9850.2	Equal	5-Extend,5-Extend	5-Extend,5-Extend	OK	1.81974	18.3387	3.33309	0.000833694	0.014114	yes	-16.519
XLOC_005431	CCON0000097043.1[-]138193-171144	Known	Sj_003540|CNUS0000098873.1	2	SjF.3944.2,SjF.3944.1	2	SjM.5128.2,SjM.5128.1	AAS,AAS:EN	AAS,AAS:EN:ES:ES:5-Extend	AAS,AAS:AAS:5-Extend	OK	11.0126	27.6593	1.32861	0.00211897	0.0272851	yes	-16.6467	smm:Smp_138880	52	357	2e-96	ataxin 2-binding protein (hexaribonucleotide binding protein 1)			|GO:0003676:nucleic acid binding|
XLOC_015668	CCON0000100908.1[-]3195-34389	Known-Merged	Sj_009927|CNUS0000105140.1,Sj_009928|CNUS0000105141.1	2	CNUS0000105141.1,SjF.10958.1	2	SjM.14500.2,SjM.14500.1	Equal,3-Extend:ADS	3-Extend:ADS,3-Extend:ADS:AAS:ADS	3-Extend,3-Extend:AAS:ADS	OK	5.98029	22.7496	1.92755	0.00268032	0.0320447	yes	-16.7693	smm:Smp_146950	83	373	1e-102	hypothetical protein
XLOC_001773	CCON0000096836.1[+]341209-381589	Known-Merged	Sj_001176|CNUS0000096549.1,Sj_001177|CNUS0000096550.1	1	SjF.1276.1	2	SjM.1673.1,SjM.1673.2	ADS:5-Extend:AAS:3-Extend	ADS:5-Extend:AAS:3-Extend,ADS:5-Extend:AAS:3-Extend	5-Extend,5-Extend:AAS	OK	1.934	18.7192	3.27487	8.84839e-07	5.78954e-05	yes	-16.7852							|GO:0005634:nucleus|	|GO:0003700:transcription factor activity|	|GO:0006355:regulation of transcription, DNA-dependent|
XLOC_012350	CCON0000098401.1[-]3829-19973	Known	Sj_007868|CNUS0000103126.1	1	CNUS0000103126.1	1	SjM.11579.1	Equal	3-Extend:ADS:AAS:5-Extend	3-Extend:ADS:AAS:5-Extend	OK	3.06113	19.9296	2.70277	0.00191083	0.0255244	yes	-16.8685	smm:Smp_123860	76	301	2e-80	neurexin
XLOC_015167	CCON0000100499.1[-]2234-24302	Known	Sj_009590|CNUS0000104812.1	1	CNUS0000104812.1	1	SjM.14084.1	Equal	3-Extend:ADS	3-Extend:ADS	OK	1.81422	18.6851	3.36447	8.40823e-05	0.00251232	yes	-16.8709	smm:Smp_132700	83	560	1e-157	nephrin
XLOC_008732	CCON0000097423.1[+]169913-196151	Known-Merged	Sj_005642|CNUS0000100933.1,Sj_005641|CNUS0000100932.1	1	CNUS0000100933.1	3	SjM.8225.1,SjM.8225.2,CNUS0000100933.1	Equal	5-Extend:ES:AAS:EN,5-Extend:ES:AAS:EN,Equal	5-Extend:EN,5-Extend:EN,Equal	OK	4.56287	21.4549	2.2333	0.000834324	0.014114	yes	-16.892	smm:Smp_144590	50	231	4e-59	synaptic ras gtpase activating protein syngap
XLOC_001540	CCON0000096825.1[-]573840-730799	Known	Sj_001022|CNUS0000107790.1	4	SjF.1117.1,SjF.1117.4,SjF.1117.3,SjF.1117.5	3	SjM.1503.2,SjM.1503.3,SjM.1503.4	IR:ES:ES:ES:IR:AAS,ADS:IR,ADS:ES:ES:IR:5-Extend,ADS:IR	ES:ES:ES,ES:ES:IR,ADS:IR:AAS	ADS:ES:ES:ES:ADS:IR,ADS:ADS:ES:ES:AAS,ADS	OK	19.6384	36.7285	0.903224	0.000475915	0.00921375	yes	-17.0901	smm:Smp_061680	71	1588	0	hypothetical protein			|GO:0005515:protein binding|	|GO:0006278:RNA-dependent DNA replication|
XLOC_005843	CCON0000097079.1[+]55597-88091	Known-Merged	Sj_003778|CNUS0000099103.1,Sj_003777|CNUS0000099102.1	1	CNUS0000099102.1	2	SjM.5532.1,SjM.5532.3	Equal	5-Extend:ADS,AAS:ADS:EN:ES:3-Extend	5-Extend:ADS,AAS:ADS:3-Extend	OK	4.48736	21.8312	2.28245	0.000219582	0.00525201	yes	-17.3438	smm:Smp_144410	77	208	8e-53	hypothetical protein
XLOC_001951	CCON0000096843.1[-]325395-351011	Known	Sj_001308|CNUS0000096663.1	1	CNUS0000096663.1	2	SjM.1825.1,CNUS0000096663.1	Equal	3-Extend:AAS,Equal	3-Extend:AAS,Equal	OK	3.00827	20.4568	2.76557	5.68896e-07	3.92172e-05	yes	-17.4485	smm:Smp_159840	76	1773	0	dynein heavy chain		|GO:0030286:dynein complex|	|GO:0003777:microtubule motor activity|	|GO:0007018:microtubule-based movement|
XLOC_011230	CCON0000097965.1[+]8398-68112	Known	Sj_007191|CNUS0000102457.1	3	SjF.8161.2,SjF.8161.3,SjF.8161.4	2	CNUS0000102457.1,SjM.10590.2	AAS,AAS:ADS,AAS	Equal,AAS	5-Extend:AAS:AAS:AAS:ADS,AAS:ADS	OK	9.98238	27.5779	1.46606	0.000326073	0.0070919	yes	-17.5955	smm:Smp_141860	73	1715	0	heat containing protein		|GO:0005634:nucleus|	|GO:0030528:transcription regulator activity|	|GO:0045449:regulation of transcription|
XLOC_011139	CCON0000097933.1[-]11304-71947	Known	Sj_007126|CNUS0000102392.1	2	CNUS0000102392.1,SjF.8086.2	4	SjM.10507.2,SjM.10507.4,SjM.10507.3,SjM.10507.5	Equal,ADS:AAS	AAS,ADS:AAS,ADS:5-Extend,ADS:5-Extend	ADS:AAS,AAS:AAS,AAS:5-Extend,ADS:AAS:5-Extend	OK	9.30637	26.9761	1.53539	4.02247e-05	0.00139143	yes	-17.6697	smm:Smp_139190	65	538	1e-150	adenomatous polyposis coli protein ; K02085 adenomatosis polyposis coli protein	|Cellular Processes; Cell Motility; Cytoskeleton proteins [BR:ko04812];|Cellular Processes; Cell Motility; Regulation of actin cytoskeleton [PATH:ko04810-Map:ko04810];|Environmental Information Processing; Signal Transduction; Wnt signaling pathway [PATH:ko04310-Map:ko04310];|Human Diseases; Cancers; Basal cell carcinoma [PATH:ko05217-Map:ko05217];|Human Diseases; Cancers; Colorectal cancer [PATH…		|GO:0005488:binding|
XLOC_007574	CCON0000097261.1[-]217506-269608	Known	Sj_004895|CNUS0000100199.1	2	SjF.5469.1,SjF.5469.2	3	SjM.7153.3,SjM.7153.1,SjM.7153.2	3-Extend:ES:AAS,3-Extend	3-Extend:AAS:ES,3-Extend:AAS,3-Extend:ES	AAS:ES,Equal,ES:AAS	OK	6.99088	24.6977	1.82083	1.57235e-07	1.31383e-05	yes	-17.7068	nvi:100121588	50	428	1e-117	NV13449; similar to Dual specificity tyrosine-phosphorylation-regulated kinase; K08825 dual-specificity tyrosine-(Y)-phosphorylation regulated kinase [EC:2.7.12.1]	|Metabolism; Enzyme Families; Protein kinases [BR:ko01001];|		|GO:0005524:ATP binding|	|GO:0006468:protein amino acid phosphorylation|
XLOC_007171	CCON0000097214.1[-]190915-220314	Known-Merged	Sj_004631|CNUS0000099940.1,Sj_004630|CNUS0000099939.1	2	CNUS0000099939.1,CNUS0000099940.1	3	SjM.6762.1,CNUS0000099939.1,CNUS0000099940.1	Equal,Equal	3-Extend:ES:ADS:5-Extend,Equal,Equal	3-Extend:ES:ADS:5-Extend,Equal,Equal	OK	7.02474	24.8215	1.82108	0.00149636	0.0215941	yes	-17.7968	smm:Smp_151400	76	311	4e-83	wnt related		|GO:0005576:extracellular region|	|GO:0004871:signal transducer activity|	|GO:0007275:multicellular organismal development|
XLOC_017320	CCON0000104895.1[-]1-22347	Known	Sj_010942|CNUS0000106129.1	2	SjF.11839.1,CNUS0000106129.1	1	SjM.15761.1	3-Extend:AAS,Equal	3-Extend:AAS	3-Extend:AAS	OK	4.10264	22.0438	2.42575	0.000764832	0.0132998	yes	-17.9412	smm:Smp_150770	63	830	0	N-acetylglucosamine-1-phosphodiester alpha-n-acetylglucosaminidase
XLOC_013951	CCON0000099261.1[+]28615-51440	Known	Sj_008833|CNUS0000104071.1	1	CNUS0000104071.1	1	SjM.13037.2	Equal	ES:3-Extend	ES:3-Extend	OK	2.08017	20.0378	3.26795	1.45172e-05	0.000611812	yes	-17.9576	smm:Smp_130920	67	654	0	mctp-related
XLOC_003079	CCON0000096897.1[+]501425-560543	Known	Sj_002000|CNUS0000097368.1	2	SjF.2208.2,SjF.2208.1	2	SjM.2899.1,SjM.2899.2	5-Extend:ADS:ADS,5-Extend:AAS	IR:5-Extend:ADS,IR:5-Extend:AAS:ADS	IR:5-Extend,IR:5-Extend:AAS:ADS:ADS	OK	9.31618	27.3513	1.5538	0.00150862	0.0216373	yes	-18.0351	smm:Smp_148020	74	594	1e-167	neuroglian; septate junction protein
XLOC_001737	CCON0000096834.1[-]477283-493564	Known	Sj_001158|CNUS0000096527.1	1	SjF.1249.1	2	SjM.1629.1,SjM.1629.2	3-Extend:ADS	3-Extend:ADS,3-Extend:ADS	EN,Equal	OK	3.34253	21.3935	2.67816	0.000284022	0.00635985	yes	-18.051	smm:Smp_138550	67	713	0	hypothetical protein
XLOC_004497	CCON0000096977.1[+]302634-331817	Known	Sj_002923|CNUS0000098275.1	1	SjF.3277.1	2	SjM.4252.1,SjM.4252.2	5-Extend	5-Extend:AAS,5-Extend:AAS	5-Extend:ES:AAS,5-Extend:AAS	OK	8.2121	26.275	1.67787	0.0039591	0.0410423	yes	-18.0629	smm:Smp_167160	51	426	1e-117	hypothetical protein		|GO:0005622:intracellular|	|GO:0005089:Rho guanyl-nucleotide exchange factor activity|	|GO:0035023:regulation of Rho protein signal transduction|
XLOC_006955	CCON0000097194.1[+]162714-179065	Known	Sj_004481|CNUS0000099793.1	1	CNUS0000099793.1	1	SjM.6568.2	Equal	ADS:3-Extend	ADS:3-Extend	OK	4.13115	22.2521	2.42932	0.00337674	0.0373536	yes	-18.121	smm:Smp_157960	48	239	3e-61	hypothetical protein
XLOC_015237	CCON0000100544.1[+]1675-11460	Known	Sj_009633|CNUS0000104854.1	1	CNUS0000104854.1	1	SjM.14147.1	Equal	5-Extend:ADS:3-Extend	5-Extend:ADS:3-Extend	OK	1.99725	20.2459	3.34154	0.00072408	0.012787	yes	-18.2486	smm:Smp_123470	80	272	3e-71	nalp (nacht leucine rich repeat and pyrin domain containing)-related			|GO:0005515:protein binding|
XLOC_012707	CCON0000098547.1[+]131669-133768	Known	Sj_008096|CNUS0000103349.1	1	CNUS0000103349.1	2	SjM.11899.1,CNUS0000103349.1	Equal	5-Extend,Equal	5-Extend,Equal	OK	3.14752	21.4563	2.76911	0.000142565	0.00374484	yes	-18.3088	smm:Smp_063930	77	685	0	voltage-gated potassium channel		|GO:0016020:membrane|	|GO:0005249:voltage-gated potassium channel activity|	|GO:0006813:potassium ion transport|
XLOC_017452	CCON0000105198.1[+]7901-9739	Known	Sj_011026|CNUS0000106211.1	2	CNUS0000106211.1,SjF.11911.2	1	CNUS0000106211.1	Equal,IR:3-Extend	Equal	IR	OK	9.0567	27.4247	1.59842	0.00182047	0.024607	yes	-18.368	smm:Smp_042740	78	765	0	spag6			|GO:0005488:binding|
XLOC_002966	CCON0000096892.1[+]375667-432497	Known	Sj_001938|CNUS0000097298.1	2	SjF.2120.1,SjF.2120.2	2	SjM.2805.1,SjM.2805.3	IR:5-Extend,ES	5-Extend:ES:EN,AAS	IR:5-Extend:ES:EN,AAS	OK	15.4538	33.8745	1.13224	0.0017825	0.0242637	yes	-18.4207	smm:Smp_139790	58	858	0	protein kinase			|GO:0005524:ATP binding|	|GO:0006468:protein amino acid phosphorylation|
XLOC_007633	CCON0000097266.1[-]379252-395496	Known	Sj_004940|CNUS0000100241.1	1	SjF.5519.1	2	SjM.7202.1,SjM.7202.2	3-Extend:5-Extend	3-Extend:AAS,3-Extend:5-Extend	3-Extend:AAS,ADS:5-Extend	OK	4.39792	22.8618	2.37804	3.64112e-06	0.000195225	yes	-18.4639	smm:Smp_177000	54	862	0	hypothetical protein
XLOC_013717	CCON0000099099.1[+]20382-36355	Known	Sj_008693|CNUS0000103932.1	3	SjF.9765.1,SjF.9765.2,SjF.9765.4	6	SjM.12821.1,CNUS0000103932.1,SjM.12819.1,SjM.12819.3,SjM.12820.1,SjM.12819.4	ADS:EN,IR,AAS:IR	EN,Equal,ADS:EN:IR:IR:3-Extend,AAS:ADS:EN,EN,AAS:3-Extend	ADS,ADS:ES:AAS:IR:IR,ADS:AAS:3-Extend,AAS:EN,EN,AAS:IR:3-Extend	OK	21.4318	40.0156	0.900808	0.00280066	0.0330026	yes	-18.5838	smm:Smp_120440.1	48	217	1e-54	nucleic acid binding ; K10768 alkylated DNA repair protein alkB homolog 6	|Unclassified; Genetic Information Processing; Replication, recombination and repair proteins|
XLOC_009271	CCON0000097503.1[+]248138-259654	Known	Sj_005964|CNUS0000101255.1	1	SjF.6709.1	3	SjM.8744.1,CNUS0000101255.1,SjM.8744.3	5-Extend:ADS:AAS:3-Extend	5-Extend:IR:3-Extend,Equal,ADS:AAS:3-Extend	IR:ADS:AAS:3-Extend,ADS:AAS,3-Extend	OK	4.85269	23.4652	2.27366	2.48701e-05	0.000960084	yes	-18.6125	spu:576903	53	253	2e-65	similar to Intraflagellar transport 52 homolog (Chlamydomonas)
XLOC_003855	CCON0000096940.1[-]7573-74719	Known	Sj_002514|CNUS0000097860.1	1	SjF.2779.2	2	CNUS0000097860.1,SjM.3590.2	EN	Equal,EN:AAS	3-Extend:ES,AAS	OK	5.8234	24.583	2.07773	0.000418485	0.00845776	yes	-18.7596	smm:Smp_181490	79	684	0	serine/threonine protein kinase			|GO:0005524:ATP binding|	|GO:0006468:protein amino acid phosphorylation|
XLOC_009766	CCON0000097589.1[+]119443-163665	Known	Sj_006249|CNUS0000101529.1	2	CNUS0000101529.1,SjF.7059.2	1	SjM.9218.1	Equal,EN:3-Extend	5-Extend:EN:3-Extend	5-Extend:AAS:3-Extend	OK	7.13078	26.3126	1.88362	0.00149082	0.0215699	yes	-19.1818	smm:Smp_160390	82	110	7e-22	hypothetical protein		|GO:0005634:nucleus|	|GO:0003677:DNA binding|
XLOC_014282	CCON0000099408.1[+]11695-35129	Known	Sj_009037|CNUS0000104269.1	2	SjF.10159.2,CNUS0000104269.1	2	SjM.13336.2,CNUS0000104269.1	ADS:EN,Equal	ADS:EN,Equal	ADS,ADS:ES	OK	9.38625	28.5916	1.60697	0.00223105	0.0282755	yes	-19.2053	smm:Smp_146950	55	407	1e-111	hypothetical protein
XLOC_010937	CCON0000097835.1[+]42161-56584	Known	Sj_006981|CNUS0000107895.1	1	SjF.7946.2	2	SjM.10341.2,SjM.10341.3	IR	IR:ADS:IR,AAS:IR	ADS:IR,AAS	OK	6.81262	26.0709	1.93616	7.88542e-05	0.00238348	yes	-19.2583	dre:100147861	37	439	1e-121	Gag-Pol polyprotein-like			|GO:0008270:zinc ion binding|
XLOC_000370	CCON0000096791.1[+]720792-762034	Known	Sj_000264|CNUS0000095658.1	1	SjF.302.1	1	SjM.352.1	5-Extend:ES	5-Extend:ES	5-Extend	OK	3.57329	22.9222	2.68142	0.000775476	0.0134004	yes	-19.3489	smm:Smp_132610	76	619	1e-175	hypothetical protein
XLOC_004964	CCON0000097010.1[-]329932-363566	Known	Sj_003233|CNUS0000098576.1	2	SjF.3600.1,SjF.3600.3	3	SjM.4685.2,SjM.4685.1,SjM.4685.4	AAS:AAS:ADS:AAS:ES:5-Extend,ADS:AAS:ADS	AAS:ADS,AAS:ES:5-Extend,EN:ADS:AAS:ADS	ADS:AAS,ADS:AAS:ADS:ES:5-Extend,EN:ADS:AAS	OK	21.1774	40.5543	0.937331	0.0012364	0.0189424	yes	-19.3769	smm:Smp_140120.1	62	326	5e-87	hypothetical protein
XLOC_012083	CCON0000098291.1[+]3391-34793	Known-Merged	Sj_007701|CNUS0000102959.1,Sj_007700|CNUS0000102958.1	2	CNUS0000102959.1,CNUS0000102958.1	2	SjM.11333.1,CNUS0000102959.1	Equal,Equal	5-Extend:ADS:ES:IR,Equal	5-Extend:ADS:ES:IR,Equal	OK	4.01656	23.531	2.55053	0.00156819	0.0221266	yes	-19.5144	smm:Smp_147520	86	494	1e-138	tripartite motif protein ; K10608 tripartite motif-containing protein 37	|Genetic Information Processing; Folding, Sorting and Degradation; Ubiquitin mediated proteolysis [PATH:ko04120-Map:ko04120];|Genetic Information Processing; Folding, Sorting and Degradation; Ubiquitin system [BR:ko04121];|
XLOC_010021	CCON0000097624.1[-]92538-96695	Novel	-	1	SjF.7267.1	1	SjM.9464.1			3-Extend:5-Extend	OK	5.87301	25.4914	2.11784	0.00527433	0.0492288	yes	-19.6184	smm:Smp_065840	83	910	0	DNA topoisomerase II ; K03164 DNA topoisomerase II [EC:5.99.1.3]	|Genetic Information Processing; Replication and Repair; Chromosome [BR:ko03036];|Genetic Information Processing; Replication and Repair; DNA replication proteins [BR:ko03032];|	|GO:0005694:chromosome|	|GO:0003677:DNA binding|GO:0003918:DNA topoisomerase (ATP-hydrolyzing) activity|GO:0005524:ATP binding|	|GO:0006265:DNA topological change|
XLOC_001626	CCON0000096830.1[-]425-27615	Known	Sj_001086|CNUS0000096442.1	2	SjF.1163.2,SjF.1163.3	2	SjM.1518.2,SjM.1518.3	5-Extend,ADS:5-Extend	5-Extend,5-Extend	ADS,ADS	OK	13.8578	33.9043	1.29077	0.000146538	0.00381711	yes	-20.0465	smm:Smp_173720	47	705	0	transient receptor potential cation channel subfamily m member
XLOC_012519	CCON0000098480.1[+]1388-38479	Known	Sj_007982|CNUS0000103235.1	2	SjF.8983.2,SjF.8983.3	1	CNUS0000103235.1	ADS,AAS	Equal	AAS:ADS	OK	13.6861	34.0421	1.31461	0.000315791	0.00691088	yes	-20.356	smm:Smp_160060	47	379	1e-102	hypothetical protein
XLOC_005668	CCON0000097063.1[+]166117-223124	Known	Sj_003687|CNUS0000099017.1	2	SjF.4136.1,CNUS0000099017.1	3	SjM.5373.2,SjM.5373.3,SjM.5373.4	EN,Equal	EN,ES:EN,ES	EN,ES,ES:ES	OK	22.5183	42.911	0.930252	0.00341495	0.037652	yes	-20.3927	smm:Smp_066290	63	1348	0	hypothetical protein		|GO:0030529:ribonucleoprotein complex|	|GO:0003824:catalytic activity|
XLOC_004324	CCON0000096969.1[+]259701-328441	Known	Sj_002815|CNUS0000098166.1	3	SjF.3146.1,SjF.3146.2,SjF.3146.4	2	SjM.4084.1,SjM.4084.2	5-Extend:ES:AAS:3-Extend,5-Extend:ES:EN:3-Extend,AAS:AAS:3-Extend	5-Extend:ES:EN:AAS:3-Extend,5-Extend:ES:AAS:3-Extend	5-Extend:AAS:3-Extend,5-Extend:ES:AAS:3-Extend	OK	23.4008	43.8771	0.90691	0.00106926	0.0172421	yes	-20.4763	smm:Smp_028040	76	1211	0	slit-robo rho gtpase activating protein 13 ; K07526 SLIT-ROBO Rho GTPase activating protein	|Organismal Systems; Development; Axon guidance [PATH:ko04360-Map:ko04360];|	|GO:0005622:intracellular|		|GO:0007165:signal transduction|
XLOC_000812	CCON0000096803.1[-]53076-98404	Known	Sj_000559|CNUS0000095931.1	2	SjF.584.1,SjF.584.2	3	SjM.745.2,SjM.745.1,SjM.745.3	3-Extend:EN:5-Extend,3-Extend:ES:EN:EN:5-Extend	3-Extend:EN:ES:EN,3-Extend:ES:EN:EN:5-Extend,3-Extend:EN:5-Extend	3-Extend:ES:ES:EN,3-Extend:ES:ES:EN:ES,3-Extend:ES:ES:5-Extend	OK	14.01	34.5088	1.3005	0.0040397	0.0414977	yes	-20.4988	smm:Smp_140770	77	1030	0	protein phosphatase-7			|GO:0016787:hydrolase activity|
XLOC_011173	CCON0000097942.1[-]56830-76346	Known	Sj_007144|CNUS0000102410.1	1	CNUS0000102410.1	1	SjM.10536.2	Equal	ES:5-Extend	ES:5-Extend	OK	4.59814	25.2589	2.45767	0.00291851	0.0340793	yes	-20.6608	smm:Smp_143250	89	150	1e-34	hypothetical protein
XLOC_007138	CCON0000097211.1[-]119332-193040	Known	Sj_004607|CNUS0000099915.1	2	SjF.5143.1,SjF.5143.3	3	SjM.6734.2,SjM.6734.1,SjM.6734.4	3-Extend:EN,EN:IR	3-Extend:AAS,3-Extend:EN,EN	3-Extend:ES:ES:IR:AAS,3-Extend:ES:IR,IR	OK	3.82717	24.6078	2.68477	1.22551e-10	1.98779e-08	yes	-20.7806	smm:Smp_148250	64	1404	0	hypothetical protein
XLOC_003677	CCON0000096929.1[-]329355-357094	Known	Sj_002398|CNUS0000097746.1	1	CNUS0000097746.1	1	SjM.3433.2	Equal	5-Extend	5-Extend	OK	0.940611	21.9401	4.54383	2.10934e-08	2.18895e-06	yes	-20.9995	smm:Smp_123360	43	300	5e-79	serine-rich repeat protein 2
XLOC_000377	CCON0000096791.1[-]519181-530114	Known	Sj_000271|CNUS0000095653.1	2	CNUS0000095653.1,SjF.288.2	2	CNUS0000095653.1,SjM.340.2	Equal,IR	Equal,IR:5-Extend	IR,5-Extend	OK	11.2435	32.3616	1.5252	0.00430588	0.043265	yes	-21.1181	smm:Smp_139330	39	227	1e-57	nAChR subunit (ShAR1-beta-like)		|GO:0045211:postsynaptic membrane|	|GO:0030594:neurotransmitter receptor activity|	|GO:0006811:ion transport|
XLOC_007053	CCON0000097201.1[+]333684-347471	Known	Sj_004550|CNUS0000099865.1	1	CNUS0000099865.1	2	SjM.6652.1,CNUS0000099865.1	Equal	5-Extend:IR:3-Extend,Equal	5-Extend:IR:3-Extend,Equal	OK	5.72938	26.8731	2.22971	0.000919012	0.0152003	yes	-21.1437	smm:Smp_045650	79	655	0	Intersectin-1 (EH and SH3 domains protein 1)
XLOC_007488	CCON0000097253.1[-]175339-238210	Known	Sj_004839|CNUS0000100142.1	2	SjF.5414.2,SjF.5414.3	2	SjM.7065.2,SjM.7065.3	ADS:AAS,ADS:5-Extend	ADS:5-Extend,ADS:5-Extend	ADS:AAS:ADS:5-Extend,ADS:AAS:ADS:5-Extend	OK	25.9143	47.0917	0.861721	0.000889101	0.0147816	yes	-21.1774	smm:Smp_170170	72	1579	0	hypothetical protein
XLOC_007547	CCON0000097259.1[+]11083-24678	Known	Sj_004876|CNUS0000100181.1	1	CNUS0000100181.1	1	SjM.7104.2	Equal	AAS:3-Extend	AAS:3-Extend	OK	1.72576	23.1854	3.74791	0.000273594	0.00619825	yes	-21.4596	smm:Smp_156220	73	197	9e-49	receptor tyrosine phosphatase type r2a			|GO:0004725:protein tyrosine phosphatase activity|	|GO:0006470:protein amino acid dephosphorylation|
XLOC_003334	CCON0000096909.1[-]194722-198976	Known	Sj_002170|CNUS0000097518.1	2	CNUS0000097518.1,SjF.2391.2	4	CNUS0000097518.1,SjM.3140.2,SjM.3140.3,SjM.3140.4	Equal,ES:5-Extend	Equal,ES:5-Extend,ES:5-Extend,ES:5-Extend	Equal,ES:5-Extend,ES:ADS:5-Extend,ES:ES:5-Extend	OK	9.43578	30.9464	1.71356	0.00266475	0.0319274	yes	-21.5106	smm:Smp_148490	57	236	2e-60	lar interacting protein (lip)-related protein
XLOC_006712	CCON0000097166.1[+]195486-236266	Known	Sj_004320|CNUS0000099636.1	1	CNUS0000099636.1	2	SjM.6358.1,CNUS0000099636.1	Equal	ADS:5-Extend:3-Extend,Equal	ADS:5-Extend:3-Extend,Equal	OK	6.48307	28.0261	2.11202	2.57613e-07	2.00502e-05	yes	-21.543	smm:Smp_149010	58	1297	0	cadherin		|GO:0016020:membrane|	|GO:0005509:calcium ion binding|	|GO:0007156:homophilic cell adhesion|
XLOC_003542	CCON0000096921.1[-]431382-463084	Known	Sj_002310|CNUS0000097653.1	1	CNUS0000097653.1	1	SjM.3335.2	Equal	5-Extend	5-Extend	OK	5.32043	27.0401	2.34549	1.39024e-06	8.6008e-05	yes	-21.7197	smm:Smp_130160	92	388	1e-105	hypothetical protein
XLOC_002889	CCON0000096888.1[-]161330-210797	Known	Sj_001896|CNUS0000097249.1	2	SjF.2074.1,SjF.2074.3	2	SjM.2719.1,SjM.2719.3	EN:5-Extend,ADS:AAS	EN:5-Extend,ADS:AAS:ADS:AAS	ADS:AAS:5-Extend,ADS:AAS:ADS	OK	17.1753	39.1111	1.18724	0.00155227	0.0219984	yes	-21.9358	smm:Smp_161230	57	959	0	ras GTP exchange factor son of sevenless		|GO:0005622:intracellular|	|GO:0005089:Rho guanyl-nucleotide exchange factor activity|	|GO:0051056:regulation of small GTPase mediated signal transduction|
XLOC_003736	CCON0000096932.1[-]11356-71384	Known	Sj_002433|CNUS0000097775.1	1	SjF.2703.1	2	SjM.3477.2,SjM.3477.1	AAS:EN	AAS:EN:EN,AAS:EN:AAS:5-Extend	EN,AAS:5-Extend	OK	5.11374	27.1894	2.41059	5.22009e-08	4.77527e-06	yes	-22.0757	smm:Smp_127510	82	1202	0	myosin XV
XLOC_016963	CCON0000104437.1[-]1244-15873	Known	Sj_010718|CNUS0000105914.1	1	CNUS0000105914.1	2	CNUS0000105914.1,SjM.15467.2	Equal	Equal,AAS:5-Extend	Equal,AAS:5-Extend	OK	7.99459	30.1045	1.91288	0.00333821	0.037095	yes	-22.1099	smm:Smp_175160	88	351	4e-95	serine/threonine protein kinase			|GO:0005524:ATP binding|	|GO:0006468:protein amino acid phosphorylation|
XLOC_005274	CCON0000097033.1[-]416318-419434	Known	Sj_003432|CNUS0000098770.1	1	CNUS0000098770.1	1	SjM.4988.1	Equal	3-Extend:ES:5-Extend	3-Extend:ES:5-Extend	OK	6.94246	29.0877	2.06689	0.00429916	0.0432345	yes	-22.1452	smm:Smp_157170	53	260	2e-67	histidine kinase
XLOC_012718	CCON0000098551.1[-]49030-81538	Known	Sj_008102|CNUS0000103354.1	3	SjF.9117.2,SjF.9117.1,SjF.9117.4	2	SjM.11909.2,SjM.11909.1	3-Extend:AAS,3-Extend:IR:ES:5-Extend,ADS:ES:5-Extend	3-Extend:IR:ADS:ES:5-Extend,3-Extend:ES:5-Extend	AAS:ADS:EN,IR:AAS:ADS:5-Extend	OK	14.59	36.7748	1.33374	6.04756e-05	0.00193582	yes	-22.1848	smm:Smp_145970	68	846	0	recombining binding protein suppressor of hairless		|GO:0005634:nucleus|	|GO:0005515:protein binding|	|GO:0045449:regulation of transcription|
XLOC_009721	CCON0000097584.1[-]29579-37358	Known	Sj_006219|CNUS0000101499.1	2	SjF.7015.3,SjF.7015.1	3	SjM.9152.1,SjM.9152.2,SjM.9152.4	ADS:AAS:IR:EN,3-Extend	AAS:3-Extend,3-Extend:EN,ADS:AAS:IR:EN	AAS:IR:3-Extend,3-Extend:AAS:EN,ADS:AAS:IR	OK	14.2878	36.8732	1.36779	0.00304571	0.0349929	yes	-22.5854
XLOC_011433	CCON0000098043.1[+]32531-63649	Known	Sj_007323|CNUS0000102589.1	1	CNUS0000102589.1	1	SjM.10776.2	Equal	EN	EN	OK	4.76471	27.4651	2.52714	0.000446619	0.00884169	yes	-22.7004	smm:Smp_127900	66	218	2e-54	hypothetical protein		|GO:0005634:nucleus|	|GO:0043565:sequence-specific DNA binding|	|GO:0006355:regulation of transcription, DNA-dependent|
XLOC_008359	CCON0000097366.1[+]17792-81833	Known	Sj_005395|CNUS0000100692.1	1	SjF.6017.1	2	SjM.7879.1,SjM.7879.2	5-Extend:AAS	5-Extend:AAS:ES:AAS,5-Extend:AAS	5-Extend:ES:AAS,5-Extend	OK	6.40607	29.2405	2.19046	1.77452e-07	1.45635e-05	yes	-22.8344	smm:Smp_163920	86	1608	0	titin			|GO:0005509:calcium ion binding|	|GO:0018298:protein-chromophore linkage|
XLOC_005331	CCON0000097038.1[+]173480-224785	Known-Merged	Sj_003471|CNUS0000098807.1,Sj_003470|CNUS0000098806.1	2	SjF.3865.1,CNUS0000098807.1	2	SjM.5048.1,CNUS0000098807.1	ADS:5-Extend:AAS:3-Extend,Equal	ADS:5-Extend:AAS:3-Extend,Equal	5-Extend:AAS,Equal	OK	6.76181	29.6206	2.13112	1.54109e-05	0.000641081	yes	-22.8588	smm:Smp_176540	82	350	2e-94	cadherin		|GO:0016020:membrane|	|GO:0005509:calcium ion binding|	|GO:0007156:homophilic cell adhesion|
XLOC_000490	CCON0000096794.1[-]461861-515453	Known	Sj_000353|CNUS0000095738.1	1	SjF.387.1	2	SjM.475.1,SjM.475.3	3-Extend:5-Extend	3-Extend:IR:5-Extend,5-Extend	IR:5-Extend,5-Extend	OK	18.9401	41.8159	1.14261	0.00135625	0.0201993	yes	-22.8758	smm:Smp_144060	56	1271	0	hypothetical protein				|GO:0008152:metabolic process|
XLOC_014983	CCON0000100378.1[+]3714-47652	Known-Merged	Sj_009471|CNUS0000104698.1,Sj_009472|CNUS0000104699.1	1	SjF.10540.1	2	CNUS0000104699.1,CNUS0000104698.1	ADS:5-Extend:AAS	Equal,Equal	AAS,ADS	OK	3.54245	26.5987	2.90854	0.000173119	0.00438666	yes	-23.0563	smm:Smp_128080	93	286	2e-76	hypothetical protein
XLOC_010692	CCON0000097786.1[+]4-18157	Known	Sj_006834|CNUS0000102105.1	2	SjF.7746.1,SjF.7746.2	1	SjM.10083.1	5-Extend:ADS,5-Extend:ADS	5-Extend:ADS	5-Extend	OK	9.07717	32.1952	1.82653	0.00149186	0.0215699	yes	-23.118	smm:Smp_139530	59	464	1e-128	cellular tumor antigen P53		|GO:0005634:nucleus|	|GO:0003700:transcription factor activity|	|GO:0045449:regulation of transcription|
XLOC_014856	CCON0000100073.1[+]49-5493	Known	Sj_009397|CNUS0000104624.1	2	CNUS0000104624.1,SjF.10482.2	2	SjM.13836.1,SjM.13836.3	Equal,AAS:3-Extend	5-Extend:3-Extend,AAS:3-Extend	5-Extend:AAS:3-Extend,AAS:3-Extend	OK	6.0818	29.2117	2.26398	4.50124e-07	3.19422e-05	yes	-23.1299	smm:Smp_180690	61	633	1e-179	tiptop		|GO:0005622:intracellular|	|GO:0008270:zinc ion binding|
XLOC_008058	CCON0000097324.1[+]1282-44298	Known	Sj_005203|CNUS0000100504.1	1	SjF.5821.2	2	SjM.7603.2,SjM.7603.3	IR:ADS:3-Extend	IR:ADS:3-Extend,AAS:ADS:3-Extend	Equal,AAS:IR	OK	5.5922	28.8603	2.3676	1.2179e-05	0.000529456	yes	-23.2681	smm:Smp_135210	56	776	0	egf-like domain protein
XLOC_003367	CCON0000096911.1[-]357905-372248	Novel	-	2	SjF.2426.1,SjF.2425.1	1	SjM.3174.1			3-Extend:AAS:EN:ADS:5-Extend	OK	9.12891	32.4642	1.83033	0.00417807	0.0424225	yes	-23.3353	smm:Smp_126240	93	1609	0	protein kinase; titin
XLOC_017443	CCON0000105194.1[+]189-20270	Known	Sj_011021|CNUS0000106206.1	1	CNUS0000106206.1	2	CNUS0000106206.1,SjM.15859.2	Equal	Equal,EN	Equal,EN	OK	1.33092	24.8741	4.22415	0.00532136	0.0494763	yes	-23.5432	smm:Smp_163750	71	185	2e-45	otoferlin
XLOC_011092	CCON0000097926.1[-]1725-11888	Known	Sj_007091|CNUS0000102357.1	1	CNUS0000102357.1	4	SjM.10464.1,SjM.10464.3,SjM.10464.4,SjM.10464.5	Equal	3-Extend:ADS:5-Extend,AAS,AAS:EN:5-Extend,AAS:5-Extend	3-Extend:ADS:5-Extend,AAS,AAS:EN:5-Extend,AAS:5-Extend	OK	4.25239	27.84	2.71081	5.47569e-06	0.000273813	yes	-23.5876	smm:Smp_168980	53	141	5e-32	hypothetical protein
XLOC_015454	CCON0000100758.1[+]90345-107994	Known-Merged	Sj_009773|CNUS0000104991.1,Sj_009773|CNUS0000106754.1	1	SjF.10801.2	1	SjM.14323.2	EN:ES:ADS	EN:ES:ADS:ES:3-Extend	5-Extend:ES:3-Extend	OK	7.31046	30.9789	2.08325	0.00453418	0.0447666	yes	-23.6684	smm:Smp_146950	76	727	0	hypothetical protein
XLOC_000489	CCON0000096794.1[-]406108-428870	Known	Sj_000352|CNUS0000095736.1	1	SjF.382.2	2	SjM.465.1,CNUS0000095736.1	IR	3-Extend:IR,Equal	3-Extend,IR	OK	4.32362	28.0257	2.69644	0.000174239	0.00439633	yes	-23.7021	smm:Smp_172140	81	250	1e-64	hypothetical protein
XLOC_010085	CCON0000097639.1[-]7912-37734	Known	Sj_006448|CNUS0000101723.1	2	SjF.7302.3,SjF.7302.2	2	CNUS0000101723.1,SjM.9538.2	EN,EN	Equal,AAS:ES:5-Extend	ES:ES,ES:ES:AAS:ES:5-Extend	OK	14.9149	38.6661	1.37431	0.00396081	0.0410423	yes	-23.7512	smm:Smp_165480	47	353	3e-95	c4b-binding protein beta chain
XLOC_012948	CCON0000098617.1[-]19843-82094	Known-Merged	Sj_008240|CNUS0000103490.1,Sj_008239|CNUS0000103489.1,Sj_008238|CNUS0000103488.1	2	CNUS0000103490.1,SjF.9284.1	2	SjM.12138.1,SjM.12138.2	Equal,3-Extend:ES:AAS	3-Extend:ES:AAS,3-Extend:ES:AAS:ES:ADS:5-Extend	3-Extend,3-Extend:ES:ADS:5-Extend	OK	8.59784	32.3859	1.91332	1.02129e-05	0.00046824	yes	-23.7881
XLOC_000920	CCON0000096805.1[-]327003-337475	Known	Sj_000617|CNUS0000095996.1	2	SjF.658.2,SjF.658.3	2	SjM.867.1,SjM.867.3	ADS:5-Extend,EN:5-Extend	3-Extend:ADS:5-Extend,EN:ES:5-Extend	3-Extend:ES:5-Extend,ES:5-Extend	OK	13.57	37.3715	1.46152	0.00220802	0.0280944	yes	-23.8015	smm:Smp_121580	44	284	7e-75	hypothetical protein
XLOC_007911	CCON0000097308.1[+]106695-119659	Known	Sj_005121|CNUS0000100423.1	1	CNUS0000100423.1	2	CNUS0000100423.1,SjM.7474.2	Equal	Equal,IR:ADS:ADS:3-Extend	Equal,IR:ADS:ADS:3-Extend	OK	1.00188	25.0033	4.64134	1.77236e-06	0.000106243	yes	-24.0014	smm:Smp_156030	67	290	2e-76	hypothetical protein
XLOC_003912	CCON0000096944.1[+]63447-181651	Known-Merged	Sj_002548|CNUS0000097899.1,Sj_002549|CNUS0000097900.1	1	SjF.2831.1	2	SjM.3671.1,SjM.3671.4	5-Extend:ADS:AAS:3-Extend	5-Extend:ADS:AAS:3-Extend,AAS:3-Extend	5-Extend:3-Extend,AAS:3-Extend	OK	9.94064	33.9424	1.77168	0.00104132	0.0169188	yes	-24.0018	smm:Smp_149470	90	167	3e-40	tyrosine-protein kinase zap-70				|GO:0007242:intracellular signaling cascade|
XLOC_005521	CCON0000097051.1[+]125895-141371	Known	Sj_003599|CNUS0000098931.1	1	SjF.4021.2	2	SjM.5216.1,SjM.5216.3	ADS:3-Extend	5-Extend:ADS:3-Extend,EN:EN:ES:AAS:ADS:3-Extend	5-Extend:3-Extend,EN:EN:ES:AAS:3-Extend	OK	3.97411	28.0699	2.82032	9.24183e-05	0.00270692	yes	-24.0958	smm:Smp_162500	77	199	3e-49	drug efflux protein-related
XLOC_003160	CCON0000096900.1[+]339132-406435	Known-Merged	Sj_002055|CNUS0000097417.1,Sj_002056|CNUS0000097418.1	2	CNUS0000097418.1,CNUS0000097417.1	1	SjM.2972.1	Equal,Equal	5-Extend:ES:ES:ES:ES:3-Extend	5-Extend:ES:ES:ES:ES:3-Extend	OK	10.3351	34.5774	1.74228	0.00343153	0.0377841	yes	-24.2423	smm:Smp_179590	75	344	2e-92	camp/cgmp cyclic nucleotide phosphodiesterase		|GO:0005634:nucleus|	|GO:0004114:3',5'-cyclic-nucleotide phosphodiesterase activity|	|GO:0007165:signal transduction|
XLOC_005983	CCON0000097094.1[+]154185-168550	Known	Sj_003873|CNUS0000099200.1	1	CNUS0000099200.1	2	CNUS0000099200.1,SjM.5642.2	Equal	Equal,EN:ES:AAS	Equal,EN:ES:AAS	OK	5.88761	30.1984	2.35872	5.05712e-06	0.000256201	yes	-24.3108	smm:Smp_170960	41	146	1e-32	serine-rich repeat protein
XLOC_002215	CCON0000096853.1[+]189145-230452	Known	Sj_001456|CNUS0000096821.1	1	SjF.1572.1	2	SjM.2090.1,SjM.2090.2	5-Extend:AAS:ADS:EN	5-Extend:AAS:ES:ADS:EN,5-Extend:AAS	5-Extend:ES:3-Extend,5-Extend:ADS:ES:3-Extend	OK	12.1237	36.4748	1.58907	0.00370866	0.0394623	yes	-24.3511	smm:Smp_171590	77	464	1e-128	dual specificity protein phosphatase cdc14 ; K06639 cell division cycle 14 [EC:3.1.3.48]	|Cellular Processes; Cell Growth and Death; Cell cycle - yeast [PATH:ko04111-Map:ko04111];|Cellular Processes; Cell Growth and Death; Cell cycle [PATH:ko04110-Map:ko04110];|Cellular Processes; Cell Growth and Death; Meiosis - yeast [PATH:ko04113-Map:ko04113];|		|GO:0016791:phosphoric monoester hydrolase activity|	|GO:0016311:dephosphorylation|
XLOC_014501	CCON0000099619.1[+]12407-19683	Known	Sj_009173|CNUS0000104404.1	1	CNUS0000104404.1	1	SjM.13522.1	Equal	5-Extend:AAS:IR	5-Extend:AAS:IR	OK	6.12663	30.5437	2.31771	0.0035346	0.0383716	yes	-24.4171	smm:Smp_082330	51	139	7e-32	hypothetical protein
XLOC_014197	CCON0000099358.1[+]47-26804	Known	Sj_008979|CNUS0000104213.1	1	CNUS0000104213.1	3	SjM.13257.1,CNUS0000104213.1,SjM.13257.3	Equal	ADS:5-Extend,Equal,AAS:3-Extend	ADS:5-Extend,Equal,AAS:3-Extend	OK	3.15202	27.6666	3.13379	0.000489898	0.00942773	yes	-24.5146	smm:Smp_156320	80	98.2	2e-18	norepinephrine/norepinephrine transporter		|GO:0016020:membrane|	|GO:0005328:neurotransmitter:sodium symporter activity|	|GO:0006836:neurotransmitter transport|
XLOC_009380	CCON0000097524.1[-]4062-13826	Known	Sj_006035|CNUS0000101321.1	1	CNUS0000101321.1	2	SjM.8847.1,SjM.8847.3	Equal	3-Extend:5-Extend,EN:ADS:5-Extend	3-Extend:5-Extend,EN:ADS:5-Extend	OK	5.9347	30.504	2.36175	0.00399596	0.0412902	yes	-24.5693
XLOC_005671	CCON0000097063.1[-]231316-301480	Known	Sj_003691|CNUS0000099019.1	2	SjF.4139.1,SjF.4139.3	2	SjM.5365.1,SjM.5365.3	3-Extend:ADS:5-Extend,ES:ES:5-Extend	3-Extend:ADS:ADS:5-Extend,ES:ADS:AAS	3-Extend:ADS:ADS:5-Extend,ES:ADS:AAS	OK	14.287	39.1475	1.45422	0.000215493	0.00519283	yes	-24.8605	smm:Smp_099800	58	1333	0	hypothetical protein		|GO:0030529:ribonucleoprotein complex|	|GO:0003723:RNA binding|
XLOC_003872	CCON0000096942.1[+]191296-195987	Known	Sj_002524|CNUS0000097878.1	2	SjF.2798.1,CNUS0000097878.1	2	SjM.3613.1,CNUS0000097878.1	IR:5-Extend:3-Extend,Equal	IR:5-Extend:3-Extend,Equal	5-Extend:3-Extend,IR	OK	15.6232	40.6435	1.37934	0.00431503	0.0432893	yes	-25.0203	smm:Smp_132210	79	601	1e-170	hypothetical protein ; K10305 F-box protein 25/32	|Genetic Information Processing; Folding, Sorting and Degradation; Ubiquitin system [BR:ko04121];|
XLOC_013308	CCON0000098854.1[+]457-22604	Known	Sj_008457|CNUS0000103704.1	3	SjF.9493.2,SjF.9493.1,SjF.9493.3	4	SjM.12451.2,SjM.12451.3,SjM.12451.1,SjM.12451.5	5-Extend:ADS,5-Extend:ES:ES:ES:ES:ES:EN:3-Extend,5-Extend:ADS:ES:ES:AAS:3-Extend	5-Extend:ADS:AAS,5-Extend:ADS:ES:ES:AAS:ADS,5-Extend:ES:ES:ES:ES:ES:EN:3-Extend,AAS:3-Extend	5-Extend:ADS:ADS:AAS,5-Extend:ES:ES:ADS,5-Extend:ES:ES:ES:ES:ES:ADS,AAS:ADS	OK	13.0171	38.0393	1.54709	0.000129048	0.00346439	yes	-25.0222	smm:Smp_153690	58	195	1e-47	ubiquitin-specific peptidase 9X (C19 family)
XLOC_010943	CCON0000097838.1[+]26628-60106	Known	Sj_006985|CNUS0000102254.1	1	SjF.7949.1	2	SjM.10339.1,CNUS0000102254.1	5-Extend:ES:3-Extend	5-Extend:ES:3-Extend,Equal	5-Extend,EN	OK	6.07394	31.104	2.3564	0.000599373	0.0110392	yes	-25.0301	smm:Smp_127910	39	110	6e-23	hypothetical protein
XLOC_016152	CCON0000101616.1[+]8399-11191	Known	Sj_010236|CNUS0000105444.1	1	SjF.11220.2	2	SjM.14877.1,CNUS0000105444.1	3-Extend	ADS:5-Extend,Equal	ADS:5-Extend,Equal	OK	6.97686	32.0197	2.19831	0.00135396	0.0201807	yes	-25.0428	smm:Smp_189490	79	444	1e-123	hypothetical protein			|GO:0005515:protein binding|
XLOC_013774	CCON0000099142.1[+]3617-20778	Known-Merged	Sj_008728|CNUS0000103967.1,Sj_008729|CNUS0000103968.1	1	SjF.9794.1	1	SjM.12872.2	EN:ES:3-Extend	ADS:EN:EN:EN:EN:ES:3-Extend	5-Extend:3-Extend	OK	6.36218	31.4094	2.3036	0.00214835	0.0275715	yes	-25.0472	smm:Smp_157240	97	149	5e-35	serine/threonine protein kinase			|GO:0005524:ATP binding|	|GO:0006468:protein amino acid phosphorylation|
XLOC_004025	CCON0000096949.1[-]412751-435558	Known	Sj_002623|CNUS0000097973.1	2	SjF.2916.1,CNUS0000097973.1	2	SjM.3773.1,SjM.3773.2	3-Extend:ADS:5-Extend,Equal	3-Extend:ADS:AAS,3-Extend:ADS:5-Extend	3-Extend:ADS:AAS,3-Extend:ADS:5-Extend	OK	17.4807	42.6016	1.28514	0.00390939	0.0408063	yes	-25.1209	smm:Smp_136430	51	305	7e-81	hypothetical protein
XLOC_004366	CCON0000096972.1[-]15285-28195	Known	Sj_002842|CNUS0000098186.1	1	SjF.3166.2	2	SjM.4156.1,SjM.4155.2	ES:5-Extend	AAS,ES:5-Extend	AAS,5-Extend	OK	4.74721	29.8738	2.65373	2.88038e-06	0.000159762	yes	-25.1266	smm:Smp_175730	67	196	5e-48	hypothetical protein
XLOC_006508	CCON0000097143.1[-]55827-109275	Known-Merged	Sj_004205|CNUS0000099522.1,Sj_004204|CNUS0000099521.1	1	SjF.4723.1	2	SjM.6143.1,SjM.6143.3	3-Extend:ES:ADS	3-Extend:ADS,ES:ADS	3-Extend:ADS:EN,Equal	OK	7.42888	32.5826	2.13288	3.0759e-05	0.00112658	yes	-25.1537	smm:Smp_147800	59	349	3e-94	Lmp3-like protein
XLOC_006571	CCON0000097149.1[-]22141-95584	Known-Merged	Sj_004236|CNUS0000099553.1,Sj_004236|CNUS0000106368.1	3	SjF.4763.1,CNUS0000099553.1,SjF.4762.1	2	SjM.6188.1,SjM.6188.3	ES:EN:ES:AAS,Equal,3-Extend	3-Extend:ADS:ES:ES,ADS:ES:EN:ES:AAS	AAS:ADS:ES:AAS,ADS:ES:AAS	OK	17.2337	42.6143	1.3061	0.003553	0.0384849	yes	-25.3806	smm:Smp_163810	89	1003	0	laminin gamma-1 chain ; K05635 laminin, gamma 1	|Cellular Processes; Cell Communication; Focal adhesion [PATH:ko04510-Map:ko04510];|Environmental Information Processing; Signaling Molecules and Interaction; CAM ligands [BR:ko04516];|Environmental Information Processing; Signaling Molecules and Interaction; ECM-receptor interaction [PATH:ko04512-Map:ko04512];|Human Diseases; Cancers; Pathways in cancer [PATH:ko05200-Map:ko05200];|Human Diseases…	|GO:0005578:proteinaceous extracellular matrix|
XLOC_014842	CCON0000100053.1[-]403-11626	Known	Sj_009388|CNUS0000104615.1	1	CNUS0000104615.1	2	CNUS0000104615.1,SjM.13821.2	Equal	Equal,IR:ES:5-Extend	Equal,IR:ES:5-Extend	OK	4.39884	29.7859	2.75944	0.00298771	0.0347224	yes	-25.3871	smm:Smp_177570	70	98.2	1e-19	hypothetical protein				|GO:0007155:cell adhesion|
XLOC_000223	CCON0000096788.1[-]920927-969765	Known-Merged	Sj_000164|CNUS0000095548.1,Sj_000165|CNUS0000095549.1	1	SjF.180.1	2	SjM.219.1,SjM.219.2	3-Extend:ADS	3-Extend:ADS,3-Extend:ADS:AAS:ES	Equal,AAS:5-Extend	OK	6.01343	31.4231	2.38556	9.52562e-05	0.00275096	yes	-25.4097	smm:Smp_175930	84	370	1e-100	elav (embryonic lethal abnormal vision drosophila)-like protein			|GO:0003723:RNA binding|
XLOC_017487	CCON0000105231.1[-]2546-6688	Known	Sj_011053|CNUS0000106239.1	1	CNUS0000106239.1	1	SjM.15894.2	Equal	IR:5-Extend	IR:5-Extend	OK	4.21666	29.6606	2.81437	0.000487484	0.00939063	yes	-25.4439	smm:Smp_154660	71	422	1e-116	ribc1
XLOC_000921	CCON0000096805.1[-]344991-386322	Known-Merged	Sj_000618|CNUS0000095997.1,Sj_000619|CNUS0000095998.1	1	CNUS0000095998.1	2	SjM.868.2,SjM.868.4	Equal	ES:EN:ADS:5-Extend,EN:5-Extend	3-Extend:ADS:5-Extend,EN:5-Extend	OK	4.655	30.1771	2.6966	7.69126e-07	5.17271e-05	yes	-25.5221	smm:Smp_194530	74	209	4e-53	hypothetical protein
XLOC_000194	CCON0000096788.1[+]322321-373716	Known	Sj_000139|CNUS0000095535.1	1	SjF.157.1	2	SjM.183.1,CNUS0000095535.1	5-Extend:ADS	5-Extend:ADS,Equal	5-Extend,Equal	OK	5.94408	31.4782	2.40483	0.000746363	0.0130532	yes	-25.5341	smm:Smp_163550	48	333	3e-89	hypothetical protein
XLOC_014260	CCON0000099395.1[+]14207-30556	Known-Merged	Sj_009021|CNUS0000104254.1,Sj_009022|CNUS0000104255.1	1	SjF.10147.1	2	SjM.13321.1,CNUS0000104254.1	ADS:5-Extend:EN:AAS:3-Extend	ADS:5-Extend:EN:AAS:3-Extend,Equal	5-Extend:3-Extend,ADS	OK	2.08746	27.6722	3.72862	4.99298e-09	6.06128e-07	yes	-25.5847	smm:Smp_131350	64	179	5e-43	sodium-bile acid cotransporter related
XLOC_008560	CCON0000097398.1[-]113364-128752	Known	Sj_005522|CNUS0000100813.1	1	SjF.6167.2	1	SjM.8070.2	ADS:IR	ADS:IR:5-Extend	5-Extend	OK	7.30344	32.9009	2.17148	0.00180933	0.0245566	yes	-25.5975	smm:Smp_070640	53	448	1e-124	hypothetical protein
XLOC_017415	CCON0000105155.1[+]1-6726	Known	Sj_011002|CNUS0000106187.1	1	SjF.11890.1	2	SjM.15844.1,SjM.15844.3	5-Extend:3-Extend	5-Extend:3-Extend,AAS:3-Extend	5-Extend:3-Extend,AAS:3-Extend	OK	11.1876	36.8227	1.71869	0.00358193	0.0386216	yes	-25.6351	smm:Smp_140800	64	554	1e-156	notch
XLOC_000157	CCON0000096787.1[+]588952-604891	Known	Sj_000103|CNUS0000095501.1	1	CNUS0000095501.1	3	SjM.142.1,CNUS0000095501.1,SjM.142.3	Equal	5-Extend:EN,Equal,AAS:3-Extend	5-Extend:EN,Equal,AAS:3-Extend	OK	1.42123	27.1072	4.25346	2.76919e-06	0.00015538	yes	-25.686	smm:Smp_143970	55	706	0	hypothetical protein			|GO:0005515:protein binding|
XLOC_005858	CCON0000097080.1[-]334570-371549	Known	Sj_003794|CNUS0000099119.1	1	SjF.4255.2	2	SjM.5542.1,CNUS0000099119.1	ES:5-Extend	3-Extend:ES:5-Extend,Equal	3-Extend:5-Extend,EN	OK	7.9047	33.616	2.08836	0.00393153	0.040865	yes	-25.7113	smm:Smp_150350	68	284	5e-75	synaptotagmin
XLOC_009622	CCON0000097571.1[-]69134-75174	Novel	-	1	SjF.6945.1	1	SjM.9056.1			3-Extend:5-Extend	OK	5.27928	31.0221	2.55488	0.00299766	0.034793	yes	-25.7428	smm:Smp_144050	80	184	6e-45	receptor tyrosine phosphatase type r2a			|GO:0004725:protein tyrosine phosphatase activity|GO:0016791:phosphoric monoester hydrolase activity|	|GO:0006470:protein amino acid dephosphorylation|GO:0016311:dephosphorylation|
XLOC_001510	CCON0000096824.1[-]460802-463466	Known	Sj_000999|CNUS0000096370.1	1	SjF.1083.1	1	SjM.1428.1	AAS:3-Extend	AAS:3-Extend	AAS:3-Extend	OK	5.82362	31.6544	2.44242	0.000456971	0.00897299	yes	-25.8308	smm:Smp_049580	47	226	4e-57	zinc finger protein
XLOC_003707	CCON0000096931.1[-]106750-129243	Known	Sj_002415|CNUS0000097762.1	2	SjF.2664.1,CNUS0000097762.1	2	SjM.3451.1,CNUS0000097762.1	3-Extend:EN,Equal	3-Extend:EN,Equal	3-Extend:AAS,ES	OK	3.57974	29.5334	3.04442	2.59223e-07	2.00945e-05	yes	-25.9537	smm:Smp_124910	54	1396	0	stoned-related
XLOC_002029	CCON0000096845.1[+]352375-366975	Known	Sj_001335|CNUS0000096705.1	1	SjF.1452.1	2	SjM.1914.2,SjM.1914.1	ADS:3-Extend	ADS:3-Extend,ADS:3-Extend	EN,Equal	OK	10.5434	36.8511	1.80536	0.00410156	0.0418839	yes	-26.3077	smm:Smp_124610	60	304	2e-80	hypothetical protein
XLOC_010066	CCON0000097634.1[-]35266-133319	Known	Sj_006438|CNUS0000101712.1	1	CNUS0000101712.1	3	SjM.9502.3,SjM.9502.4,SjM.9502.2	Equal	ADS,ADS:AAS:EN,AAS	ADS,ADS:AAS:EN,AAS	OK	1.92805	28.2872	3.87494	0.000180545	0.00449661	yes	-26.3591	smm:Smp_102360	96	276	3e-72	calcium-dependent activator protein for secretion
XLOC_007109	CCON0000097207.1[+]471-68365	Known-Merged	Sj_004591|CNUS0000099902.1,Sj_004590|CNUS0000099900.1	5	SjF.5117.1,SjF.5131.1,SjF.5132.1,CNUS0000099900.1,SjF.5131.3	2	SjM.6699.1,CNUS0000099900.1	3-Extend,5-Extend:ADS:ES,ADS:5-Extend,Equal,EN:ADS:ES	5-Extend:ADS:ES:3-Extend,Equal	ADS:ADS:IR:3-Extend,ADS	OK	22.2395	48.662	1.12968	0.00390193	0.0407549	yes	-26.4225	smm:Smp_093160	64	261	3e-68	STARP antigen
XLOC_013596	CCON0000099042.1[+]31882-48751	Known	Sj_008626|CNUS0000103866.1	2	SjF.9680.1,SjF.9679.1	1	SjM.12702.1	3-Extend,5-Extend:IR:ADS:3-Extend	5-Extend:ADS:3-Extend	5-Extend:IR:IR:3-Extend	OK	14.7811	41.2144	1.4794	0.000422003	0.00849731	yes	-26.4333	smm:Smp_147400	86	1077	0	P53 regulated pa26 nuclear protein sestrin ; K10141 sestrin	|Cellular Processes; Cell Growth and Death; p53 signaling pathway [PATH:ko04115-Map:ko04115];|	|GO:0005634:nucleus|		|GO:0007050:cell cycle arrest|
XLOC_001099	CCON0000096809.1[-]508370-660786	Known-Merged	Sj_000731|CNUS0000096108.1,Sj_000732|CNUS0000096110.1	3	SjF.776.1,SjF.776.3,CNUS0000096110.1	3	SjM.1054.1,SjM.1054.2,SjM.1054.5	3-Extend:ES:ES:AAS:5-Extend,EN:ES:ES:AAS,Equal	EN,EN:ES:ES:5-Extend,EN:5-Extend	ADS:EN,ADS:ES:AAS:5-Extend,EN:AAS:5-Extend	OK	16.4788	43.0253	1.38457	0.00016737	0.00426626	yes	-26.5465	smm:Smp_134830	81	435	1e-120	suppressor of actin (sac)
XLOC_004127	CCON0000096955.1[-]84170-257614	Known-Merged	Sj_002682|CNUS0000098025.1,Sj_002682|CNUS0000098029.1	2	SjF.2992.3,SjF.2992.4	2	SjM.3885.2,SjM.3885.3	ADS:AAS,ADS:ADS	ADS:AAS:AAS:ADS:AAS,ADS:ES:5-Extend	AAS:3-Extend:AAS:AAS,3-Extend:ADS:ES:5-Extend	OK	13.15	39.7251	1.59499	3.37847e-06	0.000183694	yes	-26.5751	smm:Smp_090820	60	316	9e-85	CDP-diacylglycerol--glycerol-3-phosphate 3-phosphatidyltransferase (EC:2.7.8.5); K00995 CDP-diacylglycerol--glycerol-3-phosphate 3-phosphatidyltransferase [EC:2.7.8.5]	|Metabolism; Lipid Metabolism; Glycerophospholipid metabolism [PATH:ko00564-Map:ko00564];|
XLOC_009580	CCON0000097562.1[-]326-15663	Known	Sj_006145|CNUS0000101429.1	1	CNUS0000101429.1	3	SjM.9038.4,SjM.9038.2,SjM.9038.3	Equal	EN:EN,ES:ES:AAS,EN	EN:EN,ES:ES:AAS,EN	OK	2.773	29.3615	3.40441	3.5753e-08	3.46786e-06	yes	-26.5885	smm:Smp_174230	73	280	7e-73	hypothetical protein
XLOC_002418	CCON0000096863.1[+]15871-50878	Known	Sj_001583|CNUS0000096946.1	1	CNUS0000096946.1	2	SjM.2275.1,SjM.2276.1	Equal	5-Extend:AAS,AAS:3-Extend	5-Extend:AAS,AAS:3-Extend	OK	11.837	38.4695	1.70041	0.00117905	0.0183829	yes	-26.6325	smm:Smp_156480	52	620	1e-176	hypothetical protein
XLOC_006941	CCON0000097192.1[+]49165-50688	Novel	-	1	SjF.5002.1	2	SjM.6551.1,SjM.6552.1			5-Extend:3-Extend,ADS:5-Extend	OK	9.6725	36.3082	1.90833	0.00177562	0.0241991	yes	-26.6357
XLOC_014625	CCON0000099754.1[-]147-3019	Known	Sj_009253|CNUS0000104482.1	2	CNUS0000104482.1,SjF.10356.2	1	SjM.13638.2	Equal,IR	IR:5-Extend	5-Extend	OK	2.75123	29.7787	3.43613	6.56728e-08	5.92345e-06	yes	-27.0275
XLOC_014123	CCON0000099326.1[-]21350-47117	Known-Merged	Sj_008935|CNUS0000104169.1,Sj_008936|CNUS0000104170.1	3	SjF.10046.1,SjF.10046.2,SjF.10046.4	2	SjM.13205.1,SjM.13205.2	3-Extend:AAS,3-Extend:AAS:ES:ES:5-Extend,EN	3-Extend:AAS,3-Extend:AAS:ES:ES:5-Extend	3-Extend:AAS,3-Extend:AAS:ES:AAS:ES	OK	21.5519	48.7386	1.17725	0.0045887	0.0451003	yes	-27.1867	smm:Smp_146160	54	273	3e-71	hypothetical protein
XLOC_005037	CCON0000097016.1[-]254947-294639	Known	Sj_003275|CNUS0000098613.1	1	SjF.3661.2	2	SjM.4766.1,SjM.4766.2	IR	3-Extend:IR:5-Extend,3-Extend:ADS:AAS:ADS:5-Extend	3-Extend:5-Extend,3-Extend:ADS:IR:AAS:ADS:5-Extend	OK	5.273	32.6937	2.63232	3.94291e-06	0.000209082	yes	-27.4207	smm:Smp_170340	58	1534	0	Collagen alpha-1(V) chain precursor		|GO:0005737:cytoplasm|	|GO:0005201:extracellular matrix structural constituent|	|GO:0006817:phosphate transport|
XLOC_013169	CCON0000098754.1[-]16117-19757	Known	Sj_008379|CNUS0000103627.1	1	CNUS0000103627.1	2	CNUS0000103627.1,SjM.12326.2	Equal	Equal,AAS	Equal,AAS	OK	4.77808	32.244	2.75453	1.78663e-06	0.000106766	yes	-27.4659	smm:Smp_144310	59	489	1e-136	voltage-gated potassium channel KCNQ ; K05324 potassium voltage-gated channel KQT-like subfamily, invertebrate	|Environmental Information Processing; Signaling Molecules and Interaction; Ion channels [BR:ko04040];|
XLOC_014793	CCON0000099993.1[+]18796-23820	Novel	-	1	SjF.10459.1	2	SjM.13785.1,SjM.13785.2			ADS:5-Extend:3-Extend,ADS:5-Extend:3-Extend	OK	7.39537	34.8906	2.23815	0.00298096	0.0347035	yes	-27.4952	smm:Smp_179620	63	243	2e-62	hypothetical protein
XLOC_000825	CCON0000096803.1[-]613862-643724	Known	Sj_000571|CNUS0000095951.1	1	SjF.604.2	1	SjM.781.1	ES	3-Extend:ES	3-Extend	OK	5.85498	33.4053	2.51234	0.000262592	0.00603332	yes	-27.5503	smm:Smp_123020	52	585	1e-165	protein serine/threonine kinase		|GO:0016020:membrane|	|GO:0008236:serine-type peptidase activity|	|GO:0006508:proteolysis|
XLOC_001640	CCON0000096830.1[-]759389-861869	Known-Merged	Sj_001101|CNUS0000096470.1,Sj_001102|CNUS0000096472.1	2	SjF.1184.2,SjF.1184.3	3	SjM.1553.2,SjM.1553.3,SjM.1553.4	AAS:EN:ES:ES:ADS:IR:5-Extend,ADS:IR	IR:ADS:AAS:EN:ES:ES:5-Extend,ADS:EN,ADS:IR	ADS:ADS:AAS:ES:ADS:IR:5-Extend,ADS:ADS:IR:EN,ADS:ES	OK	7.06526	34.7989	2.30023	8.05769e-08	7.13438e-06	yes	-27.7336	smm:Smp_172330	72	378	1e-102	hypothetical protein
XLOC_005426	CCON0000097043.1[+]6238-17578	Known	Sj_003535|CNUS0000098869.1	2	CNUS0000098869.1,SjF.3943.2	2	SjM.5126.1,CNUS0000098869.1	Equal,AAS:3-Extend	5-Extend:IR:3-Extend,Equal	5-Extend:IR:AAS:3-Extend,AAS	OK	7.17813	34.9119	2.28204	7.31774e-07	4.93871e-05	yes	-27.7338	smm:Smp_138850	81	360	3e-97	SH2A				|GO:0007242:intracellular signaling cascade|
XLOC_000371	CCON0000096791.1[+]767130-774581	Known	Sj_000265|CNUS0000095659.1	2	SjF.304.1,CNUS0000095659.1	2	SjM.353.2,SjM.353.3	3-Extend,Equal	3-Extend,AAS:3-Extend	IR:3-Extend,AAS:IR:3-Extend	OK	7.08787	35.1571	2.31039	1.62453e-05	0.000670016	yes	-28.0692	smm:Smp_132610	59	545	1e-153	hypothetical protein
XLOC_006929	CCON0000097191.1[-]199947-231295	Known	Sj_004471|CNUS0000099781.1	3	SjF.4999.2,SjF.4999.1,SjF.4999.4	3	SjM.6548.1,SjM.6548.3,SjM.6548.4	AAS:ADS:EN,ADS:5-Extend,AAS:ADS:IR:5-Extend	AAS:ADS:IR:5-Extend,ADS:ADS:EN:AAS,ADS:EN:AAS	ADS:ES:5-Extend,ADS:AAS:ADS:AAS,ADS:AAS:ADS:AAS	OK	27.3487	55.5354	1.02194	0.000114814	0.00317499	yes	-28.1867	smm:Smp_020300	61	924	0	dishevelled ; K02353 dishevelled	|Environmental Information Processing; Signal Transduction; Notch signaling pathway [PATH:ko04330-Map:ko04330];|Environmental Information Processing; Signal Transduction; Wnt signaling pathway [PATH:ko04310-Map:ko04310];|Human Diseases; Cancers; Basal cell carcinoma [PATH:ko05217-Map:ko05217];|Human Diseases; Cancers; Pathways in cancer [PATH:ko05200-Map:ko05200];|Organismal Systems; Endocrine Sy…	|GO:0015629:actin cytoskeleton|	|GO:0031177:phosphopantetheine binding|	|GO:0008154:actin polymerization and/or depolymerization|
XLOC_008695	CCON0000097417.1[-]122476-148252	Known	Sj_005619|CNUS0000100910.1	1	SjF.6266.1	1	SjM.8192.1	3-Extend:ES	3-Extend:ES:EN	3-Extend:EN	OK	4.76502	32.9857	2.79129	2.63443e-05	0.00100357	yes	-28.2207	smm:Smp_153000	57	436	1e-120	hypothetical protein
XLOC_012207	CCON0000098345.1[-]17449-31163	Known	Sj_007778|CNUS0000103035.1	1	SjF.8775.2	2	CNUS0000103035.1,SjM.11443.2	ADS	Equal,ADS	3-Extend:ADS,3-Extend	OK	15.8131	44.1076	1.47991	0.000793226	0.0136339	yes	-28.2945	smm:Smp_039870.2	45	202	4e-50	vasodilator-stimulated phosphoprotein
XLOC_005973	CCON0000097093.1[-]1491-21334	Known-Merged	Sj_003870|CNUS0000099194.1,Sj_003869|CNUS0000099193.1	2	CNUS0000099193.1,CNUS0000099194.1	4	SjM.6289.1,SjM.6288.1,SjM.6288.2,CNUS0000099194.1	Equal,Equal	AAS:3-Extend,3-Extend:ES:AAS:ES:ES:ES:EN,3-Extend:ES:ES:ES:ES,Equal	AAS:3-Extend,3-Extend:ES:AAS:ES:ES:ES:EN,3-Extend:ES:ES:ES:ES,Equal	OK	3.32412	31.6215	3.24986	0.00264584	0.0317798	yes	-28.2974
XLOC_011886	CCON0000098172.1[+]16919-34776	Known	Sj_007589|CNUS0000102852.1	2	SjF.8598.1,CNUS0000102852.1	4	SjM.11162.1,SjM.11167.1,CNUS0000102852.1,SjM.11167.3	5-Extend:AAS:3-Extend,Equal	5-Extend,5-Extend:AAS:3-Extend,Equal,AAS:3-Extend	5-Extend,AAS:3-Extend,Equal,AAS:3-Extend	OK	16.7263	45.114	1.43146	0.00326295	0.036511	yes	-28.3877	smm:Smp_175100	60	220	7e-56	hypothetical protein			|GO:0005509:calcium ion binding|
XLOC_006295	CCON0000097118.1[+]380733-443942	Known	Sj_004049|CNUS0000099376.1	3	SjF.4554.1,SjF.4556.1,SjF.4556.3	3	SjM.5950.3,CNUS0000099376.1,SjM.5950.2	3-Extend,AAS:3-Extend,EN:AAS:3-Extend	EN,Equal,ES:ES:3-Extend	ES,ES:AAS,ES:ES:ES:AAS:IR:3-Extend	OK	24.3728	52.7899	1.11499	0.00253352	0.0309115	yes	-28.4171	smm:Smp_160620.1	61	673	0	subfamily M12B unassigned peptidase (M12 family)			|GO:0008270:zinc ion binding|	|GO:0006508:proteolysis|
XLOC_011707	CCON0000098106.1[-]62529-75862	Novel	-	1	SjF.8484.1	1	SjM.11006.1			5-Extend	OK	7.21398	35.7108	2.30749	2.00056e-06	0.00011845	yes	-28.4968	spu:590007	24	214	6e-53	similar to titin isoform N2-A; K12567 titin [EC:2.7.11.1]	|Human Diseases; Cardiovascular Diseases; Dilated cardiomyopathy (DCM) [PATH:ko05414-Map:ko05414];|Human Diseases; Cardiovascular Diseases; Hypertrophic cardiomyopathy (HCM) [PATH:ko05410-Map:ko05410];|
XLOC_013292	CCON0000098838.1[-]9196-16549	Known	Sj_008448|CNUS0000103695.1	1	SjF.9486.1	2	SjM.12443.1,SjM.12443.2	3-Extend:5-Extend	3-Extend:5-Extend,3-Extend:5-Extend	3-Extend:5-Extend,3-Extend:EN:5-Extend	OK	7.31357	35.9143	2.29591	0.00011325	0.00314073	yes	-28.6007	smm:Smp_150770	73	850	0	N-acetylglucosamine-1-phosphodiester alpha-n-acetylglucosaminidase
XLOC_016063	CCON0000101500.1[-]337-8955	Known	Sj_010173|CNUS0000105381.1	1	CNUS0000105381.1	1	SjM.14813.2	Equal	AAS	AAS	OK	10.3834	39.061	1.91145	0.00431172	0.0432786	yes	-28.6776	smm:Smp_137680	61	235	1e-60	hypothetical protein		|GO:0005622:intracellular|	|GO:0008270:zinc ion binding|
XLOC_017540	CCON0000105306.1[-]1507-13912	Known	Sj_011088|CNUS0000106274.1	1	CNUS0000106274.1	4	SjM.15936.1,SjM.15937.1,CNUS0000106274.1,SjM.15937.3	Equal	3-Extend,3-Extend:ADS:AAS,Equal,ADS:5-Extend	3-Extend,3-Extend:ADS:AAS,Equal,ADS:5-Extend	OK	9.9168	38.63	1.96177	0.000711863	0.012629	yes	-28.7132	smm:Smp_158290	58	243	7e-63	hypothetical protein
XLOC_003884	CCON0000096942.1[-]491016-585409	Known	Sj_002537|CNUS0000097887.1	1	SjF.2811.1	2	SjM.3657.2,SjM.3657.1	3-Extend:AAS:ADS:5-Extend	3-Extend:AAS:ADS:5-Extend,3-Extend:AAS:ADS:5-Extend	3-Extend:5-Extend,3-Extend:5-Extend	OK	4.28571	33.2605	2.9562	4.22247e-07	3.03023e-05	yes	-28.9748	smm:Smp_175510	58	1395	0	hypothetical protein
XLOC_013223	CCON0000098787.1[-]21276-28989	Known	Sj_008409|CNUS0000103657.1	1	CNUS0000103657.1	2	CNUS0000103657.1,SjM.12371.2	Equal	Equal,AAS:5-Extend	Equal,AAS:5-Extend	OK	1.54302	30.5698	4.30828	6.75822e-06	0.000327757	yes	-29.0268	smm:Smp_158880	42	140	2e-31	hypothetical protein
XLOC_004394	CCON0000096974.1[+]697710-720132	Known	Sj_002861|CNUS0000098216.1	3	SjF.3208.1,SjF.3207.2,SjF.3207.1	3	SjM.4167.1,SjM.4167.2,SjM.4167.4	EN,5-Extend:ADS,5-Extend	5-Extend:ADS:IR,5-Extend,AAS	ADS:IR,ADS:ES,AAS:IR	OK	16.6655	45.6928	1.4551	0.00116519	0.0181995	yes	-29.0273	smm:Smp_136410	67	1014	0	cytoplasmic polyadenylation element binding protein (cpeb)			|GO:0003676:nucleic acid binding|
XLOC_000013	CCON0000096785.1[+]823660-836636	Known	Sj_000014|CNUS0000095411.1	1	CNUS0000095411.1	1	SjM.17.1	Equal	ADS:5-Extend:3-Extend	ADS:5-Extend:3-Extend	OK	7.13338	36.4445	2.35304	0.00104802	0.0169563	yes	-29.3111	smm:Smp_124130	74	677	0	serine/threonine protein kinase			|GO:0005524:ATP binding|	|GO:0006468:protein amino acid phosphorylation|
XLOC_006383	CCON0000097126.1[-]140489-161982	Known-Merged	Sj_004113|CNUS0000099431.1,Sj_004112|CNUS0000099430.1	3	SjF.4624.1,CNUS0000099431.1,SjF.4624.4	4	CNUS0000099430.1,SjM.6031.3,SjM.6031.2,SjM.6031.4	ES:ES:AAS,Equal,IR:5-Extend	Equal,ES:ES:IR,ES:ES:IR:IR:5-Extend,IR:5-Extend	EN,ES:AAS:IR:IR,ES:AAS:IR:IR:5-Extend,AAS:IR:5-Extend	OK	21.6132	51.0174	1.23908	0.00192951	0.0257206	yes	-29.4042	smm:Smp_156520	60	509	1e-142	Centrosomal protein of 63 kDa (Cep63 protein)
XLOC_008348	CCON0000097365.1[+]140665-174993	Known	Sj_005386|CNUS0000100687.1	1	SjF.6046.1	2	SjM.7893.1,SjM.7893.3	5-Extend	5-Extend:ADS,AAS	ADS,AAS	OK	24.1275	53.7451	1.15546	0.00301535	0.0348934	yes	-29.6176	smm:Smp_137680	40	312	1e-82	hypothetical protein		|GO:0005622:intracellular|	|GO:0008270:zinc ion binding|
XLOC_004760	CCON0000096994.1[+]71231-79384	Known	Sj_003106|CNUS0000098450.1	1	CNUS0000098450.1	1	SjM.4486.2	Equal	AAS	AAS	OK	5.96111	35.7756	2.58532	0.00321679	0.0361621	yes	-29.8145	smm:Smp_171480	57	211	4e-53	hypothetical protein
XLOC_014295	CCON0000099415.1[-]15254-40383	Novel	-	1	SjF.10169.1	1	SjM.13349.1			AAS:5-Extend	OK	8.34828	38.1683	2.19282	0.000169643	0.00430849	yes	-29.82
XLOC_013328	CCON0000098873.1[+]21282-45312	Known-Merged	Sj_008470|CNUS0000103716.1,Sj_008471|CNUS0000103717.1	2	SjF.9506.2,CNUS0000103717.1	2	SjM.12470.2,CNUS0000103717.1	ES:ES:ES:ES:EN,Equal	ES:ES:ES:ES:AAS:ES,Equal	ES:ES,AAS	OK	8.02214	37.8862	2.23961	8.23079e-05	0.00247077	yes	-29.8641	smm:Smp_176470	54	409	1e-112	cadherin		|GO:0016020:membrane|	|GO:0005509:calcium ion binding|	|GO:0007156:homophilic cell adhesion|
XLOC_008760	CCON0000097431.1[+]26040-42999	Known	Sj_005661|CNUS0000100953.1	2	SjF.6314.1,SjF.6314.2	2	SjM.8258.1,SjM.8258.3	5-Extend:AAS:ES:ES:EN:3-Extend,5-Extend:EN:ES:ES:EN:3-Extend	5-Extend:AAS:ES:ES:EN:ADS:3-Extend,EN:ES:ES:EN:ES:3-Extend	5-Extend:AAS:ES:ADS:3-Extend,ES:3-Extend	OK	24.8709	54.7542	1.13851	0.00375869	0.0397972	yes	-29.8833	smm:Smp_170100	67	619	1e-175	hypothetical protein
XLOC_010168	CCON0000097672.1[-]597-15541	Known-Merged	Sj_006499|CNUS0000101774.1,Sj_006498|CNUS0000101773.1	1	SjF.7368.2	2	SjM.9620.2,SjM.9620.3	AAS:ADS:IR:ES:5-Extend	AAS:IR:ADS:IR:ES:EN,AAS:IR:ADS:ES:5-Extend	IR:EN,IR:IR:5-Extend	OK	29.8079	60.4792	1.02074	0.00442899	0.0440662	yes	-30.6713	smm:Smp_135910	76	593	1e-167	excision repair helicase ercc-6-related ; K10841 DNA excision repair protein ERCC-6	|Genetic Information Processing; Replication and Repair; DNA repair and recombination proteins [BR:ko03400];|Genetic Information Processing; Replication and Repair; Nucleotide excision repair [PATH:ko03420-Map:ko03420];|		|GO:0005524:ATP binding|
XLOC_020042	CCON0000121463.1[+]237-1813	Known	Sj_012483|CNUS0000107676.1	1	CNUS0000107676.1	1	SjM.17679.1	Equal	5-Extend:3-Extend	5-Extend:3-Extend	OK	8.96714	39.6762	2.14555	0.00455308	0.0448844	yes	-30.7091
XLOC_004021	CCON0000096949.1[-]33253-53011	Known	Sj_002619|CNUS0000097966.1	3	SjF.2908.1,SjF.2908.2,CNUS0000097966.1	2	SjM.3766.1,CNUS0000097966.1	3-Extend:EN,3-Extend:ES:EN,Equal	3-Extend:AAS:5-Extend,Equal	3-Extend:ES:AAS:ES:5-Extend,ES:ES	OK	28.9128	59.6614	1.04509	0.00274971	0.0326614	yes	-30.7486	smm:Smp_096520	69	695	0	sodium/sialic acid cotransporter		|GO:0016021:integral to membrane|	|GO:0005215:transporter activity|	|GO:0006810:transport|
XLOC_011616	CCON0000098090.1[+]7181-11003	Known	Sj_007431|CNUS0000102694.1	2	SjF.8416.1,SjF.8415.1	2	SjM.10934.1,CNUS0000102694.1	3-Extend,ADS:5-Extend	ADS:5-Extend,Equal	ADS:IR:5-Extend,Equal	OK	8.42943	39.2222	2.21816	0.0011977	0.018524	yes	-30.7928	smm:Smp_025730	62	374	1e-101	hypothetical protein
XLOC_006779	CCON0000097172.1[-]34533-100778	Known	Sj_004374|CNUS0000099685.1	1	SjF.4893.2	3	SjM.6403.1,SjM.6403.2,SjM.6403.4	ADS	3-Extend:ES,AAS,ADS:ES	3-Extend:ADS,3-Extend:ADS:AAS,3-Extend:ES	OK	12.1481	43.0404	1.82495	2.68768e-05	0.00101713	yes	-30.8923	smm:Smp_134050	62	446	1e-123	dihydropyridine-sensitive l-type calcium channel		|GO:0016020:membrane|	|GO:0043565:sequence-specific DNA binding|	|GO:0006355:regulation of transcription, DNA-dependent|
XLOC_010245	CCON0000097689.1[+]75459-107078	Known	Sj_006555|CNUS0000101831.1	1	SjF.7429.1	2	SjM.9697.1,SjM.9697.2	5-Extend:EN:3-Extend	5-Extend:EN:EN,5-Extend:EN:3-Extend	5-Extend:ES:EN:EN,5-Extend:3-Extend	OK	10.152	41.1909	2.02056	1.17348e-05	0.000514784	yes	-31.0389	smm:Smp_149660	51	265	7e-69	hypothetical protein		|GO:0005622:intracellular|	|GO:0003725:double-stranded RNA binding|
XLOC_006983	CCON0000097195.1[-]232324-244916	Known	Sj_004500|CNUS0000099809.1	3	CNUS0000099809.1,SjF.5027.2,SjF.5027.3	3	SjM.6595.2,SjM.6595.1,CNUS0000099809.1	Equal,IR,EN:IR:IR	AAS:3-Extend:IR,AAS:3-Extend:IR:5-Extend,Equal	IR:3-Extend:IR,IR:3-Extend:IR:5-Extend,ES:IR:IR	OK	20.034	51.3016	1.35655	0.000687803	0.0123154	yes	-31.2676	smm:Smp_075130	94	686	0	guanine nucleotide-binding protein beta 5 (G protein beta5) ; K04539 guanine nucleotide binding protein (G protein), beta 5	|Environmental Information Processing; Signaling Molecules and Interaction; GTP-binding proteins [BR:ko04031];|Organismal Systems; Immune System; Chemokine signaling pathway [PATH:ko04062-Map:ko04062];|Organismal Systems; Nervous System; Glutamatergic synapse [PATH:ko04724-Map:ko04724];|
XLOC_010000	CCON0000097621.1[-]42825-51410	Known	Sj_006399|CNUS0000101671.1	1	CNUS0000101671.1	3	CNUS0000101671.1,SjM.9443.2,SjM.9444.1	Equal	Equal,ES:5-Extend,5-Extend	Equal,ES:5-Extend,5-Extend	OK	5.56573	37.1481	2.73865	6.41692e-06	0.000313568	yes	-31.5824	smm:Smp_159510	54	257	1e-66	hypothetical protein
XLOC_017250	CCON0000104794.1[-]5269-11831	Known	Sj_010902|CNUS0000106089.1	1	CNUS0000106089.1	1	SjM.15701.1	Equal	3-Extend:ES:5-Extend	3-Extend:ES:5-Extend	OK	3.44813	35.3299	3.357	2.30335e-05	0.000901812	yes	-31.8818	smm:Smp_090090	42	172	2e-41	serpin			|GO:0004867:serine-type endopeptidase inhibitor activity|
XLOC_003917	CCON0000096944.1[+]408601-433061	Known-Merged	Sj_002551|CNUS0000097906.1,Sj_002552|CNUS0000097907.1	1	SjF.2839.1	2	SjM.3681.1,SjM.3681.2	5-Extend:ES:ES:ES	5-Extend:ES:ES:ES,5-Extend:ES:ES	5-Extend,5-Extend:EN	OK	15.1201	47.2713	1.64449	0.00308584	0.0352652	yes	-32.1512	smm:Smp_149420	70	195	8e-49	hypothetical protein
XLOC_017526	CCON0000105292.1[+]19174-30269	Known	Sj_011076|CNUS0000106262.1	2	SjF.11956.2,SjF.11956.3	2	SjM.15924.2,CNUS0000106262.1	IR,IR	IR:IR,Equal	Equal,IR:IR	OK	9.63472	41.8195	2.11786	5.01046e-05	0.00166172	yes	-32.1848	smm:Smp_171440	52	550	1e-154	mind bomb ; K10645 E3 ubiquitin-protein ligase mind-bomb [EC:6.3.2.19]	|Genetic Information Processing; Folding, Sorting and Degradation; Ubiquitin system [BR:ko04121];|		|GO:0008270:zinc ion binding|
XLOC_013276	CCON0000098830.1[-]4079-14254	Known	Sj_008443|CNUS0000103690.1	2	SjF.9480.3,SjF.9480.2	2	SjM.12432.2,SjM.12432.3	AAS:ADS:IR,AAS:ADS:IR:IR	AAS:ADS:IR:ES:ES:ES,ADS:IR	ES:ES,AAS:IR	OK	14.5988	46.8088	1.68093	1.19472e-05	0.000521515	yes	-32.21	smm:Smp_106490	67	387	1e-105	subfamily M23B non-peptidase homologue (M23 family)
XLOC_008267	CCON0000097358.1[+]219513-270672	Known	Sj_005331|CNUS0000100634.1	3	SjF.5968.1,SjF.5968.2,SjF.5968.4	2	SjM.7805.1,SjM.7805.2	5-Extend:ES:ADS,5-Extend:IR,AAS	5-Extend:ES:IR,5-Extend:ES:ES:ES	5-Extend:ES:ADS:AAS,5-Extend:ES:ADS:ES:ES:AAS:IR	OK	20.3194	52.5993	1.37218	0.000401519	0.00825762	yes	-32.2799	smm:Smp_162910	66	696	0	related to multifunctional cyclin-dependent kinase-related			|GO:0008889:glycerophosphodiester phosphodiesterase activity|	|GO:0006071:glycerol metabolic process|
XLOC_010031	CCON0000097626.1[-]485-64753	Known-Merged	Sj_006416|CNUS0000101688.1,Sj_006415|CNUS0000101687.1	2	CNUS0000101688.1,CNUS0000101687.1	2	CNUS0000101687.1,SjM.9469.2	Equal,Equal	Equal,EN:ES:ES	Equal,EN:ES:ES	OK	7.50744	40.0325	2.41478	2.8597e-05	0.00106766	yes	-32.5251	smm:Smp_140670	94	233	3e-60	hypothetical protein
XLOC_012725	CCON0000098552.1[+]31905-73379	Known-Merged	Sj_008105|CNUS0000103358.1,Sj_008104|CNUS0000103357.1,Sj_008103|CNUS0000103356.1	3	CNUS0000103358.1,SjF.9119.1,CNUS0000103357.1	2	SjM.11915.1,CNUS0000103357.1	Equal,ADS:5-Extend:AAS,Equal	ADS:5-Extend:AAS:ADS:AAS:3-Extend,Equal	5-Extend:AAS:ADS:AAS:3-Extend,Equal	OK	12.9874	45.5298	1.80969	0.000471318	0.00917074	yes	-32.5424	smm:Smp_084090	68	285	2e-75	hypothetical protein
XLOC_004784	CCON0000096996.1[+]156552-161380	Known	Sj_003123|CNUS0000098472.1	1	SjF.3493.1	1	SjM.4526.1	5-Extend:3-Extend	IR:5-Extend:3-Extend	IR:5-Extend	OK	10.7414	43.3828	2.01395	0.000388465	0.00804989	yes	-32.6414	smm:Smp_145640.2	93	358	2e-97	forkhead protein/ forkhead protein domain
XLOC_012898	CCON0000098594.1[-]33598-47442	Known	Sj_008205|CNUS0000103457.1	1	CNUS0000103457.1	2	SjM.12079.1,CNUS0000103457.1	Equal	3-Extend:ADS,Equal	3-Extend:ADS,Equal	OK	6.9198	39.7846	2.52341	4.90978e-08	4.57819e-06	yes	-32.8648	smm:Smp_153440	41	374	1e-101	neuropilin (nrp) and tolloid (tll)-like			|GO:0005509:calcium ion binding|
XLOC_011180	CCON0000097947.1[+]106593-110564	Known	Sj_007152|CNUS0000102420.1	1	CNUS0000102420.1	2	SjM.10545.2,CNUS0000102420.1	Equal	ADS,Equal	ADS,Equal	OK	9.48876	42.3568	2.1583	0.00493746	0.0470864	yes	-32.868	smm:Smp_175160	95	301	1e-80	serine/threonine protein kinase			|GO:0005524:ATP binding|	|GO:0006468:protein amino acid phosphorylation|
XLOC_019332	CCON0000118586.1[-]2267-5917	Known	Sj_012089|CNUS0000107290.1	1	CNUS0000107290.1	4	SjM.17138.1,SjM.17138.2,SjM.17138.3,CNUS0000107290.1	Equal	3-Extend:AAS,3-Extend:IR:ES:5-Extend,3-Extend:IR:ES:5-Extend,Equal	3-Extend:AAS,3-Extend:IR:ES:5-Extend,3-Extend:IR:ES:5-Extend,Equal	OK	4.93458	37.8465	2.93916	5.22337e-06	0.00026393	yes	-32.9119	smm:Smp_091870	58	173	8e-42	hypothetical protein
XLOC_013732	CCON0000099113.1[+]21797-27617	Known	Sj_008703|CNUS0000103942.1	1	CNUS0000103942.1	2	SjM.12832.1,CNUS0000103942.1	Equal	5-Extend:ES,Equal	5-Extend:ES,Equal	OK	7.77087	40.6953	2.38871	0.00153156	0.0218494	yes	-32.9244	smm:Smp_140850	97	446	1e-124	innexin		|GO:0005921:gap junction|
XLOC_008404	CCON0000097370.1[-]120488-137507	Known	Sj_005433|CNUS0000100727.1	1	SjF.6053.1	3	SjM.7921.2,SjM.7921.1,SjM.7921.4	3-Extend:ES:5-Extend	3-Extend:ES:EN,3-Extend:ES:5-Extend,ADS:5-Extend	3-Extend:EN,3-Extend:5-Extend,ADS:5-Extend	OK	12.0524	45.044	1.90201	0.00276642	0.0327959	yes	-32.9916	smm:Smp_138600	58	491	1e-137	hypothetical protein
XLOC_011879	CCON0000098168.1[-]18084-32842	Known	Sj_007583|CNUS0000102845.1	1	CNUS0000102845.1	2	CNUS0000102845.1,SjM.11156.2	Equal	Equal,EN:5-Extend	Equal,EN:5-Extend	OK	5.48762	38.6701	2.81697	1.91104e-05	0.000771691	yes	-33.1825	smm:Smp_175090.3	78	514	1e-144	faa1; FAA1 Long-chain-fatty-acid--CoA ligase 1; long-chain-fatty-acid--CoA ligase (EC:6.2.1.3); K01897 long-chain acyl-CoA synthetase [EC:6.2.1.3]	|Cellular Processes; Transport and Catabolism; Peroxisome [PATH:ko04146-Map:ko04146];|Metabolism; Lipid Metabolism; Fatty acid metabolism [PATH:ko00071-Map:ko00071];|Metabolism; Lipid Metabolism; Lipid biosynthesis proteins [BR:ko01004];|Organismal Systems; Endocrine System; Adipocytokine signaling pathway [PATH:ko04920-Map:ko04920];|Organismal Systems; Endocrine System; PPAR signaling pathway [P…		|GO:0003824:catalytic activity|	|GO:0008152:metabolic process|
XLOC_006598	CCON0000097152.1[+]31433-69870	Known-Merged	Sj_004253|CNUS0000099567.1,Sj_004252|CNUS0000099566.1	2	CNUS0000099566.1,CNUS0000099567.1	1	SjM.6210.1	Equal,Equal	ADS:5-Extend:EN:AAS	ADS:5-Extend:EN:AAS	OK	6.06243	39.2775	2.69574	3.91422e-05	0.00136623	yes	-33.2151
XLOC_004668	CCON0000096987.1[+]99268-164872	Known	Sj_003036|CNUS0000098383.1	2	SjF.3397.1,SjF.3397.2	3	SjM.4408.1,SjM.4408.2,SjM.4408.4	EN:ES:3-Extend,EN:ES:ADS:3-Extend	5-Extend:ES:3-Extend,5-Extend:ES:EN:3-Extend,AAS:ES:EN:ADS:AAS:3-Extend	5-Extend:ES,5-Extend:ES:EN,AAS:ES:ADS:EN	OK	12.8192	46.1689	1.84861	1.34053e-08	1.4217e-06	yes	-33.3497	smm:Smp_147240	62	634	1e-179	hypothetical protein
XLOC_001863	CCON0000096841.1[-]35572-67335	Known	Sj_001248|CNUS0000096608.1	1	SjF.1331.2	1	SjM.1746.2	IR	IR:AAS:5-Extend	AAS:5-Extend	OK	5.60297	39.0854	2.80237	4.89944e-05	0.00163736	yes	-33.4824	smm:Smp_173240	70	825	0	cement precursor protein 3B variant 3
XLOC_009787	CCON0000097594.1[-]44436-56785	Novel	-	1	SjF.7086.1	2	SjM.9240.1,SjM.9240.2			3-Extend:ES,5-Extend	OK	9.86869	43.4533	2.13854	0.000933338	0.0153983	yes	-33.5846
XLOC_005751	CCON0000097072.1[-]158296-185816	Known	Sj_003744|CNUS0000099070.1	1	CNUS0000099070.1	2	SjM.5444.1,CNUS0000099070.1	Equal	AAS:3-Extend,Equal	AAS:3-Extend,Equal	OK	11.9928	45.665	1.92892	0.00134084	0.0200162	yes	-33.6722	smm:Smp_158990	83	274	9e-72	neuronal calcium sensor			|GO:0005509:calcium ion binding|
XLOC_014717	CCON0000099860.1[+]539-5316	Novel	-	1	SjF.10412.1	2	SjM.13717.1,SjM.13716.1			ADS:5-Extend,ADS:5-Extend:3-Extend	OK	10.9144	44.6598	2.03275	0.00367602	0.0392665	yes	-33.7454
XLOC_010681	CCON0000097783.1[+]23724-26205	Known	Sj_006824|CNUS0000102096.1	1	CNUS0000102096.1	2	SjM.10076.1,CNUS0000102096.1	Equal	5-Extend:AAS:3-Extend,Equal	5-Extend:AAS:3-Extend,Equal	OK	2.52969	36.3832	3.84624	8.4915e-06	0.000400741	yes	-33.8535	smm:Smp_075360	68	521	1e-146	hypothetical protein
XLOC_007052	CCON0000097201.1[+]211810-216253	Known	Sj_004549|CNUS0000099862.1	1	CNUS0000099862.1	2	CNUS0000099862.1,SjM.6650.2	Equal	Equal,AAS:3-Extend	Equal,AAS:3-Extend	OK	6.37235	40.2495	2.65907	0.00304197	0.0349929	yes	-33.8772	smm:Smp_146730	63	138	1e-31	ADAMTS14 peptidase (M12 family)
XLOC_012279	CCON0000098367.1[+]2211-6423	Known	Sj_007827|CNUS0000103086.1	3	SjF.8829.1,SjF.8830.1,CNUS0000103086.1	2	CNUS0000103086.1,SjM.11513.2	3-Extend,5-Extend:EN:3-Extend,Equal	Equal,EN:3-Extend	ES,AAS:IR:3-Extend	OK	19.6973	54.16	1.45923	0.00109948	0.0174927	yes	-34.4627	smm:Smp_151420	88	499	1e-140	phospholipase D ; K01115 phospholipase D [EC:3.1.4.4]	|Cellular Processes; Transport and Catabolism; Endocytosis [PATH:ko04144-Map:ko04144];|Metabolism; Lipid Metabolism; Ether lipid metabolism [PATH:ko00565-Map:ko00565];|Metabolism; Lipid Metabolism; Glycerophospholipid metabolism [PATH:ko00564-Map:ko00564];|Organismal Systems; Endocrine System; GnRH signaling pathway [PATH:ko04912-Map:ko04912];|Organismal Systems; Immune System; Fc gamma R-mediate…		|GO:0003824:catalytic activity|	|GO:0008152:metabolic process|
XLOC_006956	CCON0000097194.1[+]185016-199283	Known	Sj_004482|CNUS0000099794.1	1	CNUS0000099794.1	3	SjM.6569.1,CNUS0000099794.1,SjM.6569.3	Equal	IR:5-Extend:ADS,Equal,EN:ADS:ES	IR:5-Extend:ADS,Equal,EN:ADS:ES	OK	13.8239	48.4199	1.80844	0.00188074	0.0251923	yes	-34.596	smm:Smp_157950	45	570	1e-160	glycogenin-related			|GO:0016758:transferase activity, transferring hexosyl groups|	|GO:0016051:carbohydrate biosynthetic process|
XLOC_009860	CCON0000097608.1[-]62691-77925	Known-Merged	Sj_006310|CNUS0000101586.1,Sj_006309|CNUS0000101585.1	3	SjF.7155.1,CNUS0000101585.1,CNUS0000101586.1	4	SjM.9316.1,SjM.9316.2,CNUS0000101585.1,CNUS0000101586.1	3-Extend:ES:ADS,Equal,Equal	AAS:3-Extend,3-Extend:ES:ADS,Equal,Equal	AAS,ES:ADS,Equal,Equal	OK	12.7811	47.5103	1.89422	1.27825e-05	0.000549507	yes	-34.7292	smm:Smp_012580	77	430	1e-119	guanine-nucleotide-exchange-factor		|GO:0005622:intracellular|	|GO:0005089:Rho guanyl-nucleotide exchange factor activity|	|GO:0035023:regulation of Rho protein signal transduction|
XLOC_006450	CCON0000097136.1[+]116030-218074	Known	Sj_004157|CNUS0000099477.1	3	SjF.4678.2,SjF.4678.1,SjF.4678.4	3	SjM.6097.1,SjM.6097.3,SjM.6097.4	5-Extend:ES:ADS:AAS:EN,5-Extend:ES:IR:AAS:3-Extend,AAS:IR:AAS:3-Extend	5-Extend:ES:IR:AAS:3-Extend,AAS:ES:EN,AAS:IR:AAS:3-Extend	ADS:ES:AAS,AAS:ES:ADS:ADS,AAS	OK	27.9353	62.8901	1.17074	0.00345818	0.0379692	yes	-34.9548	smm:Smp_158820	70	1350	0	myotubularin-related protein			|GO:0004437:inositol or phosphatidylinositol phosphatase activity|	|GO:0046839:phospholipid dephosphorylation|
XLOC_008926	CCON0000097455.1[-]46078-68631	Known	Sj_005761|CNUS0000101049.1	1	SjF.6448.1	1	SjM.8409.1	3-Extend:ES	3-Extend:ES:5-Extend	3-Extend:5-Extend	OK	8.05991	43.031	2.41654	0.000887232	0.0147632	yes	-34.9711	smm:Smp_127510	69	506	1e-142	myosin XV
XLOC_011814	CCON0000098141.1[+]10311-19736	Known	Sj_007549|CNUS0000102811.1	1	CNUS0000102811.1	2	CNUS0000102811.1,SjM.11104.2	Equal	Equal,AAS:3-Extend	Equal,AAS:3-Extend	OK	11.6433	46.6896	2.0036	9.45441e-06	0.000438676	yes	-35.0463	smm:Smp_165470	78	878	0	tyrosine kinase			|GO:0005524:ATP binding|	|GO:0006468:protein amino acid phosphorylation|
XLOC_007023	CCON0000097198.1[-]125051-141955	Known-Merged	Sj_004531|CNUS0000099839.1,Sj_004530|CNUS0000099838.1	2	SjF.5047.1,CNUS0000099838.1	2	SjM.6617.1,CNUS0000099838.1	3-Extend:AAS:EN:EN:ADS,Equal	3-Extend:AAS:EN:EN:ADS:5-Extend,Equal	AAS:5-Extend,Equal	OK	5.4995	40.5794	2.88337	7.85726e-07	5.19387e-05	yes	-35.0799	smm:Smp_161420	58	268	3e-70	hypothetical protein
XLOC_000280	CCON0000096789.1[-]814228-829448	Known	Sj_000202|CNUS0000095588.1	1	CNUS0000095588.1	1	SjM.267.1	Equal	3-Extend:IR:5-Extend	3-Extend:IR:5-Extend	OK	1.85854	36.9434	4.31307	1.29347e-06	8.10601e-05	yes	-35.0849	smm:Smp_159740	57	221	7e-56	solute carrier family 33 (acetyl-CoA transporter
XLOC_015062	CCON0000100412.1[+]6338-12961	Known	Sj_009523|CNUS0000104747.1	1	CNUS0000104747.1	3	SjM.14002.2,SjM.14002.1,CNUS0000104747.1	Equal	ADS:5-Extend,ADS:5-Extend:IR,Equal	ADS:5-Extend,ADS:5-Extend:IR,Equal	OK	4.92471	40.0742	3.02456	0.00137295	0.0203503	yes	-35.1495	smm:Smp_144600	59	130	3e-29	guanine-nucleotide-exchange-factor ; K06277 Rap guanine nucleotide exchange factor (GEF) 1	|Cellular Processes; Cell Communication; Focal adhesion [PATH:ko04510-Map:ko04510];|Human Diseases; Cancers; Renal cell carcinoma [PATH:ko05211-Map:ko05211];|Organismal Systems; Endocrine System; Insulin signaling pathway [PATH:ko04910-Map:ko04910];|Organismal Systems; Nervous System; Neurotrophin signaling pathway [PATH:ko04722-Map:ko04722];|
XLOC_000765	CCON0000096802.1[+]385404-402255	Known	Sj_000532|CNUS0000095920.1	2	CNUS0000095920.1,SjF.560.2	1	CNUS0000095920.1	Equal,AAS	Equal	AAS	OK	13.9313	49.2404	1.82151	0.00159491	0.0224053	yes	-35.3091	smm:Smp_011640.1	70	268	2e-70	hypothetical protein
XLOC_001817	CCON0000096839.1[+]206763-272281	Known	Sj_001216|CNUS0000096586.1	3	SjF.1306.1,SjF.1306.3,SjF.1306.4	3	SjM.1712.1,CNUS0000096586.1,SjM.1712.3	5-Extend:IR:3-Extend,EN:IR:3-Extend,AAS:IR:3-Extend	5-Extend:ADS,Equal,EN:IR	5-Extend:ADS,ES:AAS:IR,AAS:AAS	OK	14.6648	50.4326	1.782	7.03743e-06	0.000340442	yes	-35.7678	smm:Smp_148870	71	801	0	hypothetical protein
XLOC_001503	CCON0000096824.1[-]15324-61511	Known	Sj_000994|CNUS0000096360.1	1	SjF.1070.1	2	SjM.1414.2,SjM.1414.1	3-Extend:ADS:ES:5-Extend	3-Extend:ADS,3-Extend:ADS:ES:5-Extend	EN,5-Extend	OK	4.64125	40.569	3.12779	4.11046e-07	2.97154e-05	yes	-35.9278	smm:Smp_148670	83	347	1e-93	voltage-gated potassium channel ; K05322 potassium voltage-gated channel Eag-related subfamily H, invertebrate	|Environmental Information Processing; Signaling Molecules and Interaction; Ion channels [BR:ko04040];|	|GO:0016020:membrane|	|GO:0005249:voltage-gated potassium channel activity|	|GO:0007165:signal transduction|
XLOC_014041	CCON0000099298.1[+]12666-22961	Known	Sj_008888|CNUS0000104124.1	4	SjF.9985.2,CNUS0000104124.1,SjF.9985.3,SjF.9985.4	3	SjM.13130.1,CNUS0000104124.1,SjM.13130.3	ADS,Equal,IR,AAS	5-Extend:ADS,Equal,AAS:3-Extend	5-Extend:ADS,ADS:AAS,AAS:3-Extend	OK	37.1431	73.2528	0.979792	0.00382896	0.0401666	yes	-36.1097	smm:Smp_167860	77	291	6e-77	nipped-B-like protein (delangin) (scc2 homolog)
XLOC_010246	CCON0000097689.1[-]26438-53334	Known	Sj_006556|CNUS0000101830.1	1	CNUS0000101830.1	2	SjM.9694.2,SjM.9694.3	Equal	AAS,5-Extend	AAS,5-Extend	OK	10.9172	47.3651	2.11722	0.00069421	0.0123993	yes	-36.4479	smm:Smp_149710	60	451	1e-125	hypothetical protein
XLOC_017996	CCON0000107216.1[-]76-3981	Known	Sj_011360|CNUS0000106534.1	1	CNUS0000106534.1	2	CNUS0000106534.1,SjM.16264.2	Equal	Equal,ADS:5-Extend	Equal,ADS:5-Extend	OK	10.3563	46.9023	2.17915	0.00221846	0.0282087	yes	-36.546	smm:Smp_027390	78	206	3e-52	exocyst componenet sec8 ; K06111 exocyst complex component 4	|Cellular Processes; Cell Communication; Tight junction [PATH:ko04530-Map:ko04530];|
XLOC_001950	CCON0000096843.1[-]229846-260362	Known	Sj_001307|CNUS0000096661.1	1	SjF.1398.1	2	SjM.1833.5,SjM.1833.3	3-Extend:ADS:5-Extend	ADS:5-Extend,3-Extend:ADS:EN	ADS:5-Extend,3-Extend:EN	OK	12.35	48.9755	1.98755	0.00010123	0.00288192	yes	-36.6255	bfo:BRAFLDRAFT_80059	37	281	5e-74	hypothetical protein; K05035 solute carrier family 6 (neurotransmitter transporter, noradrenalin) member 2	|Environmental Information Processing; Signaling Molecules and Interaction; Ion channels [BR:ko04040];|	|GO:0016020:membrane|	|GO:0005328:neurotransmitter:sodium symporter activity|	|GO:0006836:neurotransmitter transport|
XLOC_008025	CCON0000097318.1[+]91099-102899	Known	Sj_005185|CNUS0000100488.1	2	SjF.5798.1,SjF.5798.2	3	SjM.7578.1,SjM.7578.2,CNUS0000100488.1	5-Extend:AAS,5-Extend:AAS	5-Extend:AAS,5-Extend:AAS,Equal	ADS:5-Extend,5-Extend,AAS	OK	21.5389	58.2095	1.43431	0.0013656	0.0203073	yes	-36.6706	smm:Smp_034850	92	491	1e-137	twik family of potassium channels-related		|GO:0016020:membrane|	|GO:0005267:potassium channel activity|	|GO:0006813:potassium ion transport|
XLOC_009372	CCON0000097519.1[-]28193-70199	Known	Sj_006029|CNUS0000101315.1	3	SjF.6780.2,SjF.6780.3,SjF.6780.1	4	CNUS0000101315.1,SjM.8837.2,SjM.8837.3,SjM.8837.4	3-Extend:ES:ADS:AAS,3-Extend:AAS:EN,3-Extend:ES:ADS	Equal,ES:ADS:AAS,ES:ES:EN,ADS:ES:5-Extend	AAS:ES,ES:ADS,ES:ES:EN,ADS:ES:5-Extend	OK	29.3474	66.2056	1.17372	0.00268284	0.0320447	yes	-36.8582	smm:Smp_136580	63	493	1e-137	exocyst complex protein exo70 ; K07195 exocyst complex component 7	|Organismal Systems; Endocrine System; Insulin signaling pathway [PATH:ko04910-Map:ko04910];|	|GO:0000145:exocyst|		|GO:0006887:exocytosis|
XLOC_012038	CCON0000098258.1[-]22948-63780	Known-Merged	Sj_007681|CNUS0000102939.1,Sj_007680|CNUS0000102938.1	2	SjF.8678.1,CNUS0000102938.1	4	SjM.11297.1,SjM.11297.2,SjM.11297.3,CNUS0000102938.1	EN:EN:ES:5-Extend,Equal	3-Extend:IR:AAS:EN:EN:ES:EN,3-Extend:IR:AAS:EN:EN:ES:EN,3-Extend:IR:AAS:EN:EN:ES:5-Extend,Equal	3-Extend:IR:AAS:ADS:EN,3-Extend:IR:AAS:ADS:EN,3-Extend:IR:AAS:ADS:5-Extend,Equal	OK	5.28665	42.17	2.99579	0	0	yes	-36.8834	smm:Smp_135190	57	763	0	hypothetical protein
XLOC_010108	CCON0000097650.1[+]11717-43575	Known-Merged	Sj_006465|CNUS0000101742.1,Sj_006464|CNUS0000101740.1	4	SjF.7327.1,SjF.7327.2,SjF.7327.4,CNUS0000101742.1	3	SjM.9572.1,SjM.9571.1,SjM.9571.3	5-Extend:ES:ES:AAS:3-Extend,5-Extend:ES:ES:3-Extend,EN:IR,Equal	5-Extend,5-Extend:ES:ES:3-Extend,EN:IR	5-Extend,IR:5-Extend:ES:IR:ES:ES,Equal	OK	31.8761	68.8319	1.1106	0.00436419	0.0436013	yes	-36.9558	smm:Smp_078400	66	288	2e-76	galactokinase (EC:2.7.1.6); K00849 galactokinase [EC:2.7.1.6]	|Metabolism; Carbohydrate Metabolism; Amino sugar and nucleotide sugar metabolism [PATH:ko00520-Map:ko00520];|Metabolism; Carbohydrate Metabolism; Galactose metabolism [PATH:ko00052-Map:ko00052];|	|GO:0005737:cytoplasm|	|GO:0016773:phosphotransferase activity, alcohol group as acceptor|	|GO:0008152:metabolic process|
XLOC_005884	CCON0000097084.1[+]124206-160953	Known	Sj_003813|CNUS0000099139.1	1	CNUS0000099139.1	3	SjM.5574.2,SjM.5574.1,CNUS0000099139.1	Equal	5-Extend:AAS:ADS,5-Extend:AAS:3-Extend,Equal	5-Extend:AAS:ADS,5-Extend:AAS:3-Extend,Equal	OK	3.64373	40.6357	3.47926	2.22045e-16	7.51913e-14	yes	-36.992	smm:Smp_156420	54	1225	0	ectopic virus integration site
XLOC_013387	CCON0000098927.1[-]7240-17361	Novel	-	1	SjF.9538.1	1	SjM.12511.1			5-Extend	OK	7.48546	44.5425	2.57302	0.00369623	0.0393824	yes	-37.057	smm:Smp_123860	77	293	3e-78	neurexin
XLOC_013490	CCON0000099012.1[-]121930-158541	Known-Merged	Sj_008570|CNUS0000103812.1,Sj_008571|CNUS0000103813.1	2	SjF.9607.1,CNUS0000103812.1	1	SjM.12602.1	3-Extend:ES:EN:EN:ADS:5-Extend,Equal	3-Extend:ES:EN:EN:ADS:IR:IR:5-Extend	3-Extend:ES:IR:IR:5-Extend	OK	11.9839	49.0941	2.03446	0.000856753	0.0143742	yes	-37.1102	smm:Smp_179900	74	266	6e-70	hypothetical protein
XLOC_010127	CCON0000097657.1[-]32475-44088	Known	Sj_006478|CNUS0000101753.1	1	CNUS0000101753.1	3	SjM.9584.1,SjM.9584.2,CNUS0000101753.1	Equal	3-Extend:ADS:EN,3-Extend:ADS,Equal	3-Extend:ADS:EN,3-Extend:ADS,Equal	OK	7.35887	44.8378	2.60716	1.43435e-05	0.000605817	yes	-37.4789	smm:Smp_076300	65	571	1e-161	forkhead protein/ forkhead protein domain		|GO:0005634:nucleus|	|GO:0043565:sequence-specific DNA binding|	|GO:0006355:regulation of transcription, DNA-dependent|
XLOC_011706	CCON0000098106.1[-]54739-59766	Novel	-	1	SjF.8483.1	1	SjM.11004.1			3-Extend:5-Extend	OK	8.91837	46.8392	2.39286	0.000614768	0.0112264	yes	-37.9208
XLOC_015753	CCON0000100989.1[+]970-14904	Known	Sj_009987|CNUS0000105200.1	1	CNUS0000105200.1	3	SjM.14578.2,SjM.14578.1,CNUS0000105200.1	Equal	5-Extend:ES:ADS,5-Extend:ES:3-Extend,Equal	5-Extend:ES:ADS,5-Extend:ES:3-Extend,Equal	OK	1.1702	39.2824	5.06905	7.58987e-06	0.000361728	yes	-38.1122	smm:Smp_020540.2	63	354	4e-96	pinch			|GO:0008270:zinc ion binding|
XLOC_004002	CCON0000096948.1[-]406202-431517	Known	Sj_002612|CNUS0000097959.1	2	SjF.2899.2,SjF.2899.1	2	SjM.3762.1,SjM.3762.2	AAS,AAS:5-Extend	AAS:5-Extend,AAS:5-Extend	AAS:AAS:5-Extend,AAS:5-Extend	OK	30.9852	70.0261	1.17632	0.00381119	0.040111	yes	-39.0409	smm:Smp_168200	46	365	7e-99	hypothetical protein
XLOC_011951	CCON0000098209.1[-]5887-23364	Known	Sj_007635|CNUS0000102894.1	3	SjF.8633.1,CNUS0000102894.1,SjF.8633.3	3	SjM.11225.1,CNUS0000102894.1,SjM.11225.3	3-Extend:AAS,Equal,EN:ES:5-Extend	3-Extend:AAS,Equal,EN:ES:5-Extend	AAS,ES:AAS,ADS:ES:5-Extend	OK	34.3279	73.53	1.09895	0.00290705	0.0340072	yes	-39.2021	smm:Smp_172270	88	819	0	carbon catabolite repressor protein ; K12603 CCR4-NOT transcription complex subunit 6 [EC:3.1.-.-]	|Genetic Information Processing; Folding, Sorting and Degradation; RNA degradation [PATH:ko03018-Map:ko03018];|
XLOC_017179	CCON0000104703.1[-]3254-13061	Known	Sj_010858|CNUS0000106047.1	1	CNUS0000106047.1	2	SjM.15638.1,CNUS0000106047.1	Equal	3-Extend:AAS:5-Extend,Equal	3-Extend:AAS:5-Extend,Equal	OK	7.09191	46.2987	2.70672	9.77388e-05	0.00281156	yes	-39.2068	smm:Smp_153780	96	209	1e-52	glutamate receptor kainate
XLOC_009274	CCON0000097503.1[-]2808-13043	Known	Sj_005968|CNUS0000101249.1	1	SjF.6701.2	1	SjM.8731.2	AAS:5-Extend	AAS:5-Extend	5-Extend	OK	7.67334	46.9239	2.6124	0.000943275	0.0155086	yes	-39.2506	smm:Smp_143410	72	153	1e-35	hypothetical protein
XLOC_014068	CCON0000099305.1[-]22783-37199	Known	Sj_008903|CNUS0000104139.1	2	SjF.10005.3,SjF.10005.1	2	SjM.13148.3,SjM.13148.1	EN,AAS:3-Extend	EN,AAS:3-Extend	ADS,AAS	OK	14.1677	53.4209	1.9148	0.00122137	0.0188147	yes	-39.2532	smm:Smp_013630	86	899	0	cadherin		|GO:0016020:membrane|	|GO:0005509:calcium ion binding|	|GO:0007156:homophilic cell adhesion|
XLOC_003365	CCON0000096911.1[-]323277-342326	Novel	-	1	SjF.2423.1	1	SjM.3173.1			3-Extend:5-Extend	OK	9.93245	49.3031	2.31146	0.000727497	0.0128239	yes	-39.3706	smm:Smp_126240	90	955	0	protein kinase; titin			|GO:0004672:protein kinase activity|GO:0004674:protein serine/threonine kinase activity|GO:0005524:ATP binding|	|GO:0006468:protein amino acid phosphorylation|
XLOC_017395	CCON0000105115.1[-]3-4548	Known	Sj_010991|CNUS0000106176.1	1	SjF.11878.2	2	SjM.15826.1,SjM.15826.2	IR	IR:3-Extend:EN:5-Extend,IR:3-Extend:5-Extend	3-Extend:EN:5-Extend,3-Extend:5-Extend	OK	5.66293	45.1253	2.99431	9.03718e-05	0.002651	yes	-39.4624	smm:Smp_189800	87	223	7e-57	hypothetical protein
XLOC_008578	CCON0000097400.1[-]87764-139075	Known-Merged	Sj_005534|CNUS0000100827.1,Sj_005533|CNUS0000100826.1	2	SjF.6186.2,SjF.6186.1	3	SjM.8100.1,SjM.8100.2,CNUS0000100826.1	3-Extend,3-Extend:ES:ES:AAS	3-Extend:EN,3-Extend:ES:ES:AAS,Equal	EN,ES:5-Extend,Equal	OK	23.4181	63.1397	1.43092	0.000127632	0.00344071	yes	-39.7216	smm:Smp_105090	63	184	7e-45	Tr4/Tr2 (homologue)
XLOC_008544	CCON0000097397.1[+]210800-256209	Known	Sj_005509|CNUS0000100804.1	2	SjF.6156.1,SjF.6156.3	2	SjM.8056.1,SjM.8056.3	5-Extend:AAS,ES:3-Extend	5-Extend:AAS,ES:3-Extend	5-Extend:AAS,ES:3-Extend	OK	18.2847	58.2145	1.67074	0.00078544	0.0135362	yes	-39.9298	smm:Smp_104390	91	415	1e-114	nephrin related
XLOC_008385	CCON0000097369.1[+]102487-160616	Known	Sj_005416|CNUS0000100714.1	2	CNUS0000100714.1,SjF.6039.2	2	CNUS0000100714.1,SjM.7910.2	Equal,EN:3-Extend	Equal,EN:ADS:AAS:3-Extend	ES,ADS:AAS:3-Extend	OK	17.9195	58.0161	1.69493	2.09862e-05	0.000842152	yes	-40.0966	smm:Smp_141360	76	1860	0	pyruvate carboxylase ; K01958 pyruvate carboxylase [EC:6.4.1.1]	|Metabolism; Carbohydrate Metabolism; Citrate cycle (TCA cycle) [PATH:ko00020-Map:ko00020];|Metabolism; Carbohydrate Metabolism; Pyruvate metabolism [PATH:ko00620-Map:ko00620];|	|GO:0005737:cytoplasm|	|GO:0016874:ligase activity|	|GO:0008152:metabolic process|
XLOC_015720	CCON0000100964.1[-]40055-55751	Known	Sj_009963|CNUS0000105176.1	2	SjF.10989.3,SjF.10989.2	4	SjM.14549.2,CNUS0000105176.1,SjM.14549.3,SjM.14549.4	IR:IR:AAS:5-Extend,IR:AAS:5-Extend	IR:IR,Equal,IR:IR:IR:AAS:5-Extend,ADS:IR:5-Extend	Equal,IR:IR:AAS,IR,ADS:IR:AAS	OK	31.4911	71.6208	1.18543	0.00399959	0.0413055	yes	-40.1297	smm:Smp_102690.3	72	1412	0	eukaryotic translation initiation factor 2c			|GO:0003676:nucleic acid binding|
XLOC_007710	CCON0000097273.1[+]184414-189095	Known	Sj_004991|CNUS0000100295.1	2	SjF.5630.1,CNUS0000100295.1	3	SjM.7384.1,CNUS0000100295.1,SjM.7384.3	IR:5-Extend:3-Extend,Equal	IR:5-Extend:3-Extend,Equal,AAS:3-Extend	IR:5-Extend,IR,AAS	OK	17.6328	57.7938	1.71265	0.000555947	0.0104183	yes	-40.161	smm:Smp_053560	87	279	1e-73	serine/threonine protein kinase ; K04443 mitogen-activated protein kinase-activated protein kinase 2 [EC:2.7.11.1]	|Environmental Information Processing; Signal Transduction; MAPK signaling pathway [PATH:ko04010-Map:ko04010];|Environmental Information Processing; Signal Transduction; VEGF signaling pathway [PATH:ko04370-Map:ko04370];|Metabolism; Enzyme Families; Protein kinases [BR:ko01001];|Organismal Systems; Nervous System; Neurotrophin signaling pathway [PATH:ko04722-Map:ko04722];|		|GO:0005524:ATP binding|	|GO:0006468:protein amino acid phosphorylation|
XLOC_015458	CCON0000100760.1[+]1999-8015	Novel	-	1	SjF.10806.1	4	SjM.14335.2,SjM.14337.1,SjM.14335.1,SjM.14336.1			EN:ADS:3-Extend,3-Extend,5-Extend:EN,EN	OK	18.9712	59.7219	1.65445	0.000541445	0.010226	yes	-40.7507
XLOC_011252	CCON0000097972.1[-]1105-54270	Known-Merged	Sj_007208|CNUS0000102473.1,Sj_007207|CNUS0000102472.1	2	SjF.8172.1,CNUS0000102472.1	1	SjM.10609.1	EN:ADS:5-Extend,Equal	3-Extend:ADS:ES:EN:ADS:5-Extend	3-Extend:ADS:ES:ADS:5-Extend	OK	14.1669	54.9548	1.95572	0.000607838	0.011142	yes	-40.7879	smm:Smp_154490	58	718	0	multiple pdz domain protein
XLOC_015489	CCON0000100779.1[-]313-24038	Known	Sj_009801|CNUS0000105019.1	1	SjF.10831.1	3	SjM.14356.2,SjM.14356.1,SjM.14356.4	AAS:3-Extend:ADS:5-Extend	AAS:3-Extend:ADS:EN,AAS:3-Extend:ADS,EN:EN:EN:ADS:IR:5-Extend	3-Extend:EN,3-Extend,EN:EN:EN:ADS:IR	OK	22.897	63.824	1.47894	0.00372087	0.0395704	yes	-40.927	smm:Smp_170080	62	308	4e-82	sodium/dicarboxylate cotransporter-related ; K14445 solute carrier family 13 (sodium-dependent dicarboxylate transporter), member 2/3/5
XLOC_011172	CCON0000097942.1[-]6973-49913	Known	Sj_007143|CNUS0000102409.1	2	SjF.8113.2,SjF.8113.3	3	SjM.10537.1,SjM.10537.2,SjM.10537.4	ES,ES:5-Extend	AAS,ES:5-Extend,EN:ES	AAS,ES:5-Extend,EN:ES	OK	12.2314	53.1905	2.12057	0.000118914	0.00326033	yes	-40.9591	smm:Smp_143260	63	268	2e-69	hypothetical protein
XLOC_012021	CCON0000098243.1[+]8487-31316	Known	Sj_007668|CNUS0000102927.1	2	CNUS0000102927.1,SjF.8668.2	2	CNUS0000102927.1,SjM.11281.2	Equal,AAS:3-Extend	Equal,AAS:3-Extend	AAS,3-Extend	OK	9.32544	50.5357	2.43806	1.03597e-08	1.14921e-06	yes	-41.2103	smm:Smp_144590	74	475	1e-132	synaptic ras gtpase activating protein syngap		|GO:0005622:intracellular|	|GO:0005096:GTPase activator activity|	|GO:0051056:regulation of small GTPase mediated signal transduction|
XLOC_008635	CCON0000097409.1[+]188185-192411	Known	Sj_005572|CNUS0000100868.1	2	CNUS0000100868.1,SjF.6226.1	2	CNUS0000100868.1,SjM.8136.1	Equal,AAS:3-Extend	Equal,AAS:3-Extend	AAS,AAS:3-Extend	OK	17.6541	59.02	1.7412	0.00233903	0.0292833	yes	-41.3659	smm:Smp_142490	59	381	1e-104	epididymal membrane protein E9-related
XLOC_012875	CCON0000098585.1[+]52-23428	Known	Sj_008191|CNUS0000103444.1	1	SjF.9229.1	2	SjM.12070.1,CNUS0000103444.1	5-Extend:ADS	5-Extend:ADS:3-Extend,Equal	5-Extend:3-Extend,ADS:3-Extend	OK	25.1122	66.7831	1.4111	0.000271212	0.00617326	yes	-41.6709	smm:Smp_172990	56	720	0	hypothetical protein			|GO:0008270:zinc ion binding|
XLOC_013801	CCON0000099170.1[-]947-21225	Known	Sj_008745|CNUS0000103984.1	3	SjF.9817.1,SjF.9817.2,SjF.9817.4	4	SjM.12901.2,SjM.12901.1,SjM.12901.4,SjM.12901.5	AAS:3-Extend,3-Extend:AAS:ES:AAS:5-Extend,ADS:5-Extend	AAS:3-Extend,3-Extend:AAS:ES:AAS:5-Extend,ADS:ADS:ES:AAS:5-Extend,ADS:5-Extend	3-Extend,AAS:3-Extend:ADS:ES:5-Extend,ADS:ADS:AAS:ES:5-Extend,ADS:AAS:AAS:5-Extend	OK	39.5287	81.483	1.0436	0.00260989	0.0314262	yes	-41.9543	smm:Smp_180190	58	682	0	hypothetical protein
XLOC_014510	CCON0000099632.1[-]5741-25661	Known	Sj_009181|CNUS0000104412.1	2	CNUS0000104412.1,SjF.10299.2	2	CNUS0000104412.1,SjM.13533.2	Equal,IR:IR	Equal,IR:IR	IR:IR,Equal	OK	12.6029	54.8057	2.12057	0.000400498	0.00825018	yes	-42.2028	smm:Smp_175980	71	375	1e-102	hypothetical protein
XLOC_013438	CCON0000098995.1[-]85-13824	Known	Sj_008532|CNUS0000103776.1	2	SjF.9570.2,CNUS0000103776.1	3	SjM.12550.1,SjM.12550.2,CNUS0000103776.1	AAS,Equal	AAS:3-Extend,3-Extend:AAS,Equal	AAS:3-Extend,3-Extend:AAS,AAS	OK	23.3522	65.5589	1.48923	0.00368801	0.0393728	yes	-42.2067	smm:Smp_131950	53	142	1e-32	hypothetical protein
XLOC_011880	CCON0000098169.1[-]21550-44865	Known	Sj_007584|CNUS0000102846.1	1	CNUS0000102846.1	2	CNUS0000102846.1,SjM.11160.2	Equal	Equal,AAS:5-Extend	Equal,AAS:5-Extend	OK	8.20174	50.7098	2.62826	2.31264e-07	1.82199e-05	yes	-42.5081	smm:Smp_163930	48	293	2e-77	hypothetical protein
XLOC_010348	CCON0000097718.1[+]89497-119982	Known	Sj_006620|CNUS0000101896.1	2	CNUS0000101896.1,SjF.7486.2	1	CNUS0000101896.1	Equal,AAS:3-Extend	Equal	AAS	OK	22.3925	64.9124	1.53548	0.00149567	0.0215941	yes	-42.5199	smm:Smp_152080	68	320	1e-85	hypothetical protein
XLOC_002610	CCON0000096871.1[+]558741-566347	Known	Sj_001728|CNUS0000097095.1	1	CNUS0000097095.1	3	SjM.2469.1,CNUS0000097095.1,SjM.2469.3	Equal	5-Extend:IR,Equal,AAS	5-Extend:IR,Equal,AAS	OK	21.8133	64.7675	1.57006	0.00247164	0.0303291	yes	-42.9542	smm:Smp_163950	64	822	0	hypothetical protein
XLOC_003188	CCON0000096901.1[-]328213-342442	Known	Sj_002079|CNUS0000097433.1	3	SjF.2296.2,CNUS0000097433.1,SjF.2296.3	2	SjM.3016.1,CNUS0000097433.1	AAS,Equal,ADS:5-Extend	3-Extend:AAS:ADS,Equal	3-Extend:AAS:ADS:AAS:ADS,AAS:ADS	OK	10.4356	53.5402	2.35912	2.91518e-06	0.000161228	yes	-43.1046	smm:Smp_127000.1	32	150	1e-33	cationic amino acid transporter		|GO:0005622:intracellular|	|GO:0008270:zinc ion binding|
XLOC_006674	CCON0000097161.1[-]116387-157895	Known-Merged	Sj_004295|CNUS0000099608.1,Sj_004294|CNUS0000099607.1	1	SjF.4836.1	2	SjM.6312.1,CNUS0000099607.1	3-Extend:ES:EN:ADS	3-Extend:ES:EN:ADS:5-Extend,Equal	3-Extend:5-Extend,EN	OK	9.88709	53.0116	2.42269	2.22965e-05	0.000885527	yes	-43.1245	smm:Smp_003440	74	302	1e-80	stomatin-related
XLOC_011220	CCON0000097961.1[+]52238-61777	Novel	-	1	SjF.8155.1	3	SjM.10583.1,SjM.10583.2,SjM.10583.3			5-Extend:EN,5-Extend,AAS	OK	26.144	69.2816	1.40599	0.00239147	0.0297041	yes	-43.1376
XLOC_000156	CCON0000096787.1[+]515079-564442	Known	Sj_000102|CNUS0000095499.1	2	SjF.130.1,CNUS0000095499.1	3	SjM.152.2,SjM.152.1,CNUS0000095499.1	5-Extend:ADS,Equal	5-Extend:ADS,5-Extend:ES:ES:3-Extend,Equal	5-Extend:ADS,5-Extend:ES:ES:ADS:3-Extend,ADS	OK	13.3598	56.5526	2.08169	4.67252e-10	6.78113e-08	yes	-43.1928	smm:Smp_143980	51	857	0	hypothetical protein
XLOC_001949	CCON0000096843.1[-]203689-212378	Known	Sj_001306|CNUS0000096660.1	2	SjF.1393.2,SjF.1393.3	1	SjM.1833.1	ADS:5-Extend,ADS:ADS:5-Extend	ADS:5-Extend	ADS:5-Extend	OK	22.6265	65.9226	1.54276	0.00203302	0.0265882	yes	-43.2961	oaa:100077203	44	223	1e-56	similar to norepinephrine transporter; K05035 solute carrier family 6 (neurotransmitter transporter, noradrenalin) member 2	|Environmental Information Processing; Signaling Molecules and Interaction; Ion channels [BR:ko04040];|	|GO:0016020:membrane|	|GO:0005328:neurotransmitter:sodium symporter activity|	|GO:0006836:neurotransmitter transport|
XLOC_003797	CCON0000096937.1[+]44391-67490	Known	Sj_002473|CNUS0000097824.1	2	SjF.2743.1,SjF.2743.3	2	SjM.3544.1,SjM.3544.3	5-Extend:ES:ADS:3-Extend,ADS:3-Extend	5-Extend:ES:ADS:3-Extend,ADS:3-Extend	5-Extend:ES,Equal	OK	24.4354	68.0611	1.47786	0.00244784	0.0300977	yes	-43.6257	smm:Smp_141680	68	442	1e-123	hypothetical protein				|GO:0007155:cell adhesion|
XLOC_011207	CCON0000097954.1[-]3133-21115	Known	Sj_007174|CNUS0000102440.1	1	CNUS0000102440.1	1	SjM.10577.1	Equal	3-Extend:ADS:5-Extend	3-Extend:ADS:5-Extend	OK	5.35606	48.9888	3.19321	1.15276e-05	0.000511506	yes	-43.6327	smm:Smp_077880.2	45	257	1e-66	annexin			|GO:0005544:calcium-dependent phospholipid binding|
XLOC_000609	CCON0000096797.1[-]810638-827659	Novel	-	1	SjF.462.1	2	SjM.568.1,SjM.568.2			3-Extend:ES:5-Extend,3-Extend:5-Extend	OK	11.8501	55.5195	2.22809	0.0050787	0.0480639	yes	-43.6694	smm:Smp_000180	76	104	2e-21	similar to potassium channel-interacting protein 4 isoform 4-related			|GO:0005509:calcium ion binding|
XLOC_012902	CCON0000098596.1[+]3083-40918	Known	Sj_008206|CNUS0000103458.1	3	SjF.9249.1,SjF.9249.2,CNUS0000103458.1	1	SjM.12100.1	5-Extend:ADS,5-Extend:AAS:ES:ES:ES:AAS:3-Extend,Equal	5-Extend:ES:ES:ES:AAS:EN:3-Extend	5-Extend:ES:ES:ES:EN	OK	50.7432	94.4847	0.896866	0.00426002	0.0430057	yes	-43.7415	smm:Smp_129770	71	650	0	ankyrin repeat domain
XLOC_006960	CCON0000097194.1[+]334280-362462	Known	Sj_004486|CNUS0000099798.1	2	SjF.5013.1,SjF.5013.2	2	SjM.6578.1,CNUS0000099798.1	5-Extend:ES:ADS:AAS:3-Extend,5-Extend:ES:3-Extend	5-Extend:ES,Equal	5-Extend:AAS,EN:AAS	OK	15.7859	59.7498	1.9203	0.00144009	0.0210104	yes	-43.9639	smm:Smp_181010	65	244	7e-63	integrin alpha-ps
XLOC_008932	CCON0000097458.1[+]1829-24398	Known	Sj_005766|CNUS0000101054.1	2	SjF.6450.2,SjF.6450.3	3	SjM.8420.2,SjM.8420.3,SjM.8420.4	AAS:ADS,EN:AAS	ADS,AAS,EN:AAS	5-Extend:AAS:ES:AAS,5-Extend:ES:AAS:ADS,AAS:ADS	OK	30.7893	74.9552	1.2836	0.00498355	0.0474588	yes	-44.1659	smm:Smp_170080	41	169	3e-40	sodium/dicarboxylate cotransporter-related ; K14445 solute carrier family 13 (sodium-dependent dicarboxylate transporter), member 2/3/5
XLOC_009418	CCON0000097533.1[+]73499-97564	Known	Sj_006054|CNUS0000101341.1	1	CNUS0000101341.1	2	CNUS0000101341.1,SjM.8879.2	Equal	Equal,EN	Equal,EN	OK	12.9193	57.1097	2.14421	0.00350117	0.0381682	yes	-44.1904	smm:Smp_134450	65	323	3e-86	hypothetical protein
XLOC_003332	CCON0000096909.1[-]126285-158639	Known	Sj_002168|CNUS0000097516.1	2	SjF.2389.2,CNUS0000097516.1	1	SjM.3138.2	EN,Equal	EN	AAS	OK	7.11671	51.3245	2.85037	5.69508e-05	0.00183824	yes	-44.2078	smm:Smp_159390	70	749	0	hypothetical protein
XLOC_010354	CCON0000097720.1[-]2351-14616	Known	Sj_006624|CNUS0000101899.1	1	CNUS0000101899.1	2	CNUS0000101899.1,SjM.9788.2	Equal	Equal,IR:5-Extend	Equal,IR:5-Extend	OK	17.5481	61.8922	1.81845	0.00359108	0.0386587	yes	-44.3441	smm:Smp_162800.1	79	554	1e-156	protein kinase
XLOC_018632	CCON0000112104.1[-]24-955	Known	Sj_011738|CNUS0000106910.1	2	CNUS0000106910.1,SjF.12496.2	2	CNUS0000106910.1,SjM.16696.2	Equal,IR:5-Extend	Equal,IR:5-Extend	IR,IR:5-Extend	OK	28.2731	72.8295	1.36509	0.00259023	0.0313237	yes	-44.5564
XLOC_019617	CCON0000119734.1[-]6287-14105	Known	Sj_012235|CNUS0000107437.1	1	CNUS0000107437.1	1	SjM.17351.2	Equal	EN:AAS	EN:AAS	OK	2.70616	47.6907	4.13939	7.20927e-07	4.89976e-05	yes	-44.9845	smm:Smp_154020	45	205	5e-51	ankyrin 23/unc44 ; K10380 ankyrin	|Cellular Processes; Cell Motility; Cytoskeleton proteins [BR:ko04812];|
XLOC_009632	CCON0000097572.1[+]72338-81546	Known	Sj_006173|CNUS0000101458.1	1	SjF.6949.1	2	SjM.9068.1,CNUS0000101458.1	ADS:5-Extend:3-Extend	ADS:5-Extend:3-Extend,Equal	5-Extend:3-Extend,ADS	OK	16.748	62.075	1.89002	0.00184573	0.0248614	yes	-45.327	smm:Smp_067580	85	388	1e-106	hypothetical protein
XLOC_014410	CCON0000099518.1[-]493-11925	Known	Sj_009120|CNUS0000104351.1	2	SjF.10244.2,CNUS0000104351.1	2	CNUS0000104351.1,SjM.13447.2	AAS,Equal	Equal,AAS	AAS,AAS	OK	16.1455	61.5666	1.93102	0.00201416	0.0264113	yes	-45.4211	smm:Smp_011700	96	358	3e-97	tyrosine kinase		|GO:0016020:membrane|	|GO:0005524:ATP binding|	|GO:0007169:transmembrane receptor protein tyrosine kinase signaling pathway|
XLOC_005120	CCON0000097022.1[-]232660-264510	Known-Merged	Sj_003333|CNUS0000098670.1,Sj_003332|CNUS0000098669.1	4	CNUS0000098669.1,SjF.3724.2,SjF.3724.3,SjF.3724.4	3	CNUS0000098669.1,SjM.4844.2,SjM.4844.3	Equal,AAS:ES:ADS:5-Extend,AAS:ES:ADS:5-Extend,ADS:AAS:ES:ADS:5-Extend	Equal,AAS:ES:ADS:5-Extend,ADS:AAS:ES:ADS:5-Extend	ADS,ADS:AAS:5-Extend,ADS:AAS:5-Extend	OK	44.1715	89.8961	1.02514	0.00138188	0.0204274	yes	-45.7246	smm:Smp_159150.2	52	327	2e-87	hypothetical protein
XLOC_012986	CCON0000098641.1[+]5-778	Known	Sj_008264|CNUS0000103513.1	1	SjF.9309.1	2	SjM.12160.1,CNUS0000103513.1	IR:5-Extend	5-Extend:IR,Equal	IR:5-Extend,IR	OK	24.0517	70.2323	1.546	0.00467502	0.045736	yes	-46.1806	ssc:100155234	46	112	6e-24	hypothetical protein LOC100155234		|GO:0005856:cytoskeleton|
XLOC_006904	CCON0000097188.1[-]218566-259733	Known	Sj_004453|CNUS0000099764.1	2	SjF.4977.2,SjF.4977.3	3	CNUS0000099764.1,SjM.6519.2,SjM.6519.3	ES:5-Extend,ADS	Equal,ES:5-Extend,ADS:EN	ADS,ADS:ES:5-Extend,EN	OK	33.296	79.5048	1.25569	0.00391319	0.0408063	yes	-46.2088	smm:Smp_155750.1	72	758	0	bile acid beta-glucosidase-related
XLOC_009023	CCON0000097469.1[+]89086-123968	Known	Sj_005823|CNUS0000101112.1	3	SjF.6535.1,SjF.6535.2,SjF.6535.4	3	SjM.8506.1,SjM.8506.2,CNUS0000101112.1	5-Extend:ADS,5-Extend:EN:3-Extend,AAS:3-Extend	IR:5-Extend:EN:3-Extend,ADS,Equal	IR:5-Extend:AAS:ADS:3-Extend,ES:AAS:ADS,ES:AAS:ADS	OK	32.4702	78.7746	1.27861	0.00451419	0.0446433	yes	-46.3044	smm:Smp_017710	88	242	4e-62	hypothetical protein
XLOC_018328	CCON0000110315.1[-]1799-10630	Known	Sj_011558|CNUS0000106731.1	2	CNUS0000106731.1,SjF.12349.2	2	CNUS0000106731.1,SjM.16483.2	Equal,ADS	Equal,ADS:5-Extend	ADS,ADS:5-Extend	OK	11.1647	57.5359	2.36551	1.33816e-08	1.4217e-06	yes	-46.3712	smm:Smp_130160	58	603	1e-170	hypothetical protein
XLOC_008799	CCON0000097437.1[+]127020-134905	Known	Sj_005689|CNUS0000100978.1	1	CNUS0000100978.1	2	SjM.8285.1,CNUS0000100978.1	Equal	5-Extend:EN,Equal	5-Extend:EN,Equal	OK	10.9299	57.9096	2.40552	0.00166103	0.0231489	yes	-46.9797	smm:Smp_143330	53	182	2e-44	hypothetical protein
XLOC_017437	CCON0000105191.1[+]1493-11781	Known	Sj_011016|CNUS0000106201.1	1	CNUS0000106201.1	2	SjM.15858.1,CNUS0000106201.1	Equal	5-Extend:IR:3-Extend,Equal	5-Extend:IR:3-Extend,Equal	OK	32.9229	80.0791	1.28233	0.00241994	0.0299532	yes	-47.1562	smm:Smp_078050	58	652	0	hypothetical protein
XLOC_015669	CCON0000100909.1[-]5052-25757	Known	Sj_009929|CNUS0000105142.1	2	SjF.10957.1,CNUS0000105142.1	2	CNUS0000105142.1,SjM.14501.2	3-Extend:ES:5-Extend,Equal	Equal,ES:5-Extend	Equal,ES:5-Extend	OK	11.5212	58.7797	2.35103	9.46603e-05	0.00274344	yes	-47.2585	smm:Smp_171580	87	455	1e-126	alcohol dehydrogenase; phenylalanine decarboxylase (EC:1.1.1.1 4.1.1.53)			|GO:0030170:pyridoxal phosphate binding|	|GO:0019752:carboxylic acid metabolic process|
XLOC_016367	CCON0000102336.1[-]33-1052	Known	Sj_010368|CNUS0000105574.1	1	SjF.11335.1	1	SjM.15035.1	ADS:5-Extend	AAS:IR:3-Extend	3-Extend	OK	14.5689	61.8855	2.08671	0.00363895	0.0390001	yes	-47.3166	smm:Smp_015020	76	84.3	2e-15	SNaK1; Na+/K+ transporting ATPase subunit alpha ; K01539 sodium/potassium-transporting ATPase subunit alpha [EC:3.6.3.9]	|Organismal Systems; Circulatory System; Cardiac muscle contraction [PATH:ko04260-Map:ko04260];|Organismal Systems; Digestive System; Bile secretion [PATH:ko04976-Map:ko04976];|Organismal Systems; Digestive System; Carbohydrate digestion and absorption [PATH:ko04973-Map:ko04973];|Organismal Systems; Digestive System; Gastric acid secretion [PATH:ko04971-Map:ko04971];|Organismal Systems; Digestive…	|GO:0016020:membrane|	|GO:0015662:ATPase activity, coupled to transmembrane movement of ions, phosphorylative mechanism|	|GO:0006812:cation transport|
XLOC_003505	CCON0000096920.1[+]168490-242805	Known	Sj_002277|CNUS0000097632.1	3	SjF.2531.1,SjF.2531.3,SjF.2531.4	4	SjM.3312.2,SjM.3312.3,SjM.3312.4,SjM.3312.5	EN,EN,AAS	EN,EN,AAS:EN,AAS	AAS:ADS,AAS:ES,AAS,ES	OK	31.7531	79.1649	1.31796	0.00209265	0.0270907	yes	-47.4118	smm:Smp_161740	65	419	1e-115	hypothetical protein
XLOC_006410	CCON0000097131.1[+]76438-117777	Known	Sj_004136|CNUS0000099457.1	2	SjF.4645.1,SjF.4643.1	3	SjM.6054.2,SjM.6054.1,SjM.6054.4	EN,IR:5-Extend:ADS	5-Extend:EN,5-Extend:ADS,EN:3-Extend	IR:EN,IR:IR,EN:ADS:ES:3-Extend	OK	33.2518	80.8675	1.28213	7.8906e-05	0.00238348	yes	-47.6157	smm:Smp_041370	83	1276	0	hypothetical protein
XLOC_011119	CCON0000097929.1[-]17039-26155	Known	Sj_007113|CNUS0000102375.1	1	CNUS0000102375.1	1	SjM.10480.1	Equal	3-Extend	3-Extend	OK	5.5278	53.6715	3.27938	0.00147587	0.021435	yes	-48.1437	smm:Smp_154020	50	107	2e-22	ankyrin 23/unc44 ; K10380 ankyrin	|Cellular Processes; Cell Motility; Cytoskeleton proteins [BR:ko04812];|
XLOC_005294	CCON0000097034.1[-]190972-214231	Novel	-	1	SjF.3842.1	2	SjM.5012.1,SjM.5012.2			3-Extend:5-Extend,3-Extend:ES:5-Extend	OK	10.5197	58.6827	2.47984	0.000193651	0.0047616	yes	-48.163	smm:Smp_144290	80	429	1e-118	hypothetical protein
XLOC_008072	CCON0000097328.1[+]5441-62090	Known	Sj_005215|CNUS0000100516.1	1	CNUS0000100516.1	2	SjM.7616.1,CNUS0000100516.1	Equal	5-Extend:EN,Equal	5-Extend:EN,Equal	OK	9.41523	57.6169	2.61342	0.00114917	0.0180746	yes	-48.2017	smm:Smp_135520	67	1319	0	dock			|GO:0051020:GTPase binding|	|GO:0007155:cell adhesion|
XLOC_006709	CCON0000097166.1[+]31618-47718	Known	Sj_004318|CNUS0000099632.1	2	SjF.4856.2,SjF.4856.3	2	SjM.6355.1,SjM.6355.3	AAS:AAS:ADS,AAS:IR:AAS:3-Extend	5-Extend:ADS,AAS:IR:AAS:3-Extend	5-Extend:AAS:IR:AAS,ADS:3-Extend	OK	40.7524	89.0794	1.12821	0.000881838	0.0146864	yes	-48.327	smm:Smp_148980	62	896	0	suppressor of fused
XLOC_011258	CCON0000097974.1[+]24001-32560	Known	Sj_007212|CNUS0000102477.1	1	SjF.8181.1	2	SjM.10612.1,CNUS0000102477.1	5-Extend:IR:3-Extend	5-Extend:IR,Equal	5-Extend,IR	OK	6.79206	55.1608	3.02172	1.64119e-05	0.000674004	yes	-48.3687	smm:Smp_018170	75	764	0	zinc finger protein		|GO:0005622:intracellular|	|GO:0008270:zinc ion binding|
XLOC_005420	CCON0000097042.1[+]219708-248072	Known-Merged	Sj_003531|CNUS0000098866.1,Sj_003531|CNUS0000106256.1	1	SjF.3939.2	2	SjM.5123.1,CNUS0000098866.1	ADS	5-Extend:ADS,Equal	5-Extend:3-Extend,ADS:3-Extend	OK	22.4503	70.9448	1.65996	0.000322377	0.00703906	yes	-48.4945	smm:Smp_139690	75	494	1e-138	short chain dehydrogenase			|GO:0016491:oxidoreductase activity|	|GO:0008152:metabolic process|
XLOC_002865	CCON0000096887.1[-]179969-253392	Known-Merged	Sj_001883|CNUS0000097237.1,Sj_001884|CNUS0000097238.1	2	SjF.2060.1,CNUS0000097237.1	2	SjM.2716.1,CNUS0000097237.1	3-Extend:AAS:ES:5-Extend,Equal	3-Extend:AAS:ES:5-Extend,Equal	3-Extend:AAS,Equal	OK	26.4259	74.9365	1.50371	0.000142988	0.00374484	yes	-48.5106	smm:Smp_167010	71	894	0	talin			|GO:0003779:actin binding|
XLOC_000650	CCON0000096799.1[+]372590-444125	Known-Merged	Sj_000449|CNUS0000095842.1,Sj_000450|CNUS0000095843.1	2	SjF.496.1,SjF.496.4	2	SjM.618.1,SjM.618.4	5-Extend:ES:ADS:AAS,EN	5-Extend:ES:ADS:AAS,EN	5-Extend:ES,AAS	OK	13.2815	62.1396	2.22609	1.25123e-05	0.000540298	yes	-48.8581	smm:Smp_134430	66	81.6	1e-14	subfamily M12A unassigned peptidase (M12 family)
XLOC_017277	CCON0000104854.1[+]366-10731	Known	Sj_010917|CNUS0000106104.1	2	SjF.11814.2,CNUS0000106104.1	1	CNUS0000106104.1	ADS,Equal	Equal	ADS	OK	13.1732	62.1154	2.23734	1.67091e-07	1.3842e-05	yes	-48.9422	smm:Smp_138620	85	1208	0	hypothetical protein
XLOC_013434	CCON0000098987.1[-]115-6888	Known	Sj_008528|CNUS0000103770.1	1	SjF.9569.2	2	CNUS0000103770.1,SjM.12548.2	IR	Equal,IR:5-Extend	IR,IR:5-Extend	OK	6.89192	56.3584	3.03165	1.13021e-08	1.24659e-06	yes	-49.4665	smm:Smp_188670	84	272	2e-71	bestrophin-related
XLOC_010967	CCON0000097848.1[-]38831-75776	Known	Sj_007001|CNUS0000102270.1	2	SjF.7974.1,SjF.7974.2	2	SjM.10364.1,SjM.10364.2	3-Extend:ES:ES:EN,3-Extend:AAS:AAS	3-Extend:ES:ES:EN,3-Extend:AAS:AAS	AAS:AAS:ES:ES:AAS,ES	OK	28.2822	77.7713	1.45934	0.000278269	0.00626738	yes	-49.4891	smm:Smp_020550	77	923	0	low-density lipoprotein receptor (ldl)
XLOC_001223	CCON0000096813.1[+]242710-363829	Known-Merged	Sj_000812|CNUS0000096192.1,Sj_000813|CNUS0000096193.1	3	SjF.874.1,SjF.874.3,CNUS0000096193.1	3	SjM.1175.1,SjM.1175.3,CNUS0000096193.1	5-Extend:ADS:ES,EN:IR:ADS:EN,Equal	5-Extend:IR:ADS:EN:ES:ES:ADS:ES:AAS,EN:IR:ADS:ES,Equal	5-Extend:ES:ADS:ES:ES:ADS:ES:AAS,ES:ADS:ES,Equal	OK	17.0763	67.1223	1.9748	2.79112e-06	0.000156007	yes	-50.046	smm:Smp_143680	79	2312	0	laminin ; K05637 laminin, alpha 1/2	|Cellular Processes; Cell Communication; Focal adhesion [PATH:ko04510-Map:ko04510];|Environmental Information Processing; Signaling Molecules and Interaction; CAM ligands [BR:ko04516];|Environmental Information Processing; Signaling Molecules and Interaction; ECM-receptor interaction [PATH:ko04512-Map:ko04512];|Human Diseases; Cancers; Pathways in cancer [PATH:ko05200-Map:ko05200];|Human Diseases…	|GO:0031012:extracellular matrix|	|GO:0004867:serine-type endopeptidase inhibitor activity|	|GO:0007155:cell adhesion|
XLOC_007095	CCON0000097205.1[+]206907-214476	Known	Sj_004581|CNUS0000099891.1	2	SjF.5110.1,SjF.5110.3	4	SjM.6693.1,CNUS0000099891.1,SjM.6693.3,SjM.6693.4	5-Extend:IR,AAS	5-Extend:IR,Equal,IR,AAS	Equal,IR:AAS,AAS,AAS	OK	22.0823	72.1835	1.70878	0.000458104	0.00898361	yes	-50.1012	smm:Smp_150480	69	333	1e-89	single-stranded DNA-binding protein mssp-1			|GO:0003676:nucleic acid binding|
XLOC_019629	CCON0000119742.1[-]2098-12821	Known	Sj_012242|CNUS0000108038.1	3	CNUS0000108038.1,SjF.13030.2,SjF.13030.3	3	SjM.17369.4,SjM.17369.2,SjM.17369.3	Equal,ADS:AAS:ES:ES:ADS:AAS,ADS:5-Extend	ADS:IR:5-Extend,AAS,ADS:AAS	ADS:IR:5-Extend,ADS:AAS,AAS	OK	41.803	91.9192	1.13676	0.00187104	0.0251146	yes	-50.1162	dre:100147861	31	435	1e-119	Gag-Pol polyprotein-like			|GO:0004190:aspartic-type endopeptidase activity|	|GO:0006508:proteolysis|
XLOC_009375	CCON0000097520.1[-]27552-36323	Known-Merged	Sj_006032|CNUS0000101318.1,Sj_006031|CNUS0000101317.1	1	SjF.6781.2	2	CNUS0000101317.1,SjM.8845.2	ES:ADS	Equal,ES:ADS:5-Extend	EN,5-Extend	OK	23.0396	73.1941	1.66761	0.00414933	0.042175	yes	-50.1545	smm:Smp_077980	85	802	0	subfamily S8B non-peptidase homologue (S08 family) ; K01360 proprotein convertase subtilisin/kexin type 2 [EC:3.4.21.94]	|Genetic Information Processing; Folding, Sorting and Degradation; Chaperones and folding catalysts [BR:ko03110];|Metabolism; Enzyme Families; Peptidases [BR:ko01002];|		|GO:0004289:subtilase activity|	|GO:0006508:proteolysis|
XLOC_012258	CCON0000098360.1[+]17026-50831	Known	Sj_007812|CNUS0000103071.1	1	SjF.8807.1	1	SjM.11485.1	5-Extend:ADS	5-Extend:ADS	5-Extend:AAS	OK	25.0598	75.2748	1.58679	0.000164635	0.00422016	yes	-50.215	smm:Smp_140990	50	269	7e-70	hypothetical protein
XLOC_007759	CCON0000097277.1[+]199006-218927	Known	Sj_005029|CNUS0000100333.1	1	CNUS0000100333.1	3	CNUS0000100333.1,SjM.7311.2,SjM.7311.3	Equal	Equal,EN:3-Extend,EN:3-Extend	Equal,EN:3-Extend,EN:3-Extend	OK	13.0688	63.6653	2.28438	8.948e-06	0.000417184	yes	-50.5965	cel:ZK909.2	73	490	1e-137	kin-1; protein KINase family member (kin-1); K04345 protein kinase A [EC:2.7.11.11]	|Cellular Processes; Cell Communication; Gap junction [PATH:ko04540-Map:ko04540];|Cellular Processes; Cell Growth and Death; Apoptosis [PATH:ko04210-Map:ko04210];|Cellular Processes; Cell Growth and Death; Meiosis - yeast [PATH:ko04113-Map:ko04113];|Cellular Processes; Cell Growth and Death; Oocyte meiosis [PATH:ko04114-Map:ko04114];|Environmental Information Processing; Signal Transduction; Calc…		|GO:0005524:ATP binding|	|GO:0006468:protein amino acid phosphorylation|
XLOC_004344	CCON0000096970.1[-]257215-265879	Known	Sj_002834|CNUS0000098178.1	1	SjF.3154.2	2	CNUS0000098178.1,SjM.4099.3	ADS	Equal,AAS	3-Extend:ADS,AAS	OK	13.6698	64.7948	2.24488	0.00101704	0.0165802	yes	-51.125	smm:Smp_105370	71	333	1e-89	cathepsin B-like peptidase (C01 family)			|GO:0008234:cysteine-type peptidase activity|	|GO:0006508:proteolysis|
XLOC_006615	CCON0000097153.1[+]161616-267539	Known-Merged	Sj_004265|CNUS0000099582.1,Sj_004264|CNUS0000099581.1,Sj_004263|CNUS0000099580.1,Sj_004262|CNUS0000099579.1,Sj_004261|CNUS0000099578.1	4	CNUS0000099582.1,SjF.4800.2,CNUS0000099579.1,SjF.4798.2	1	SjM.6232.2	Equal,ADS:EN:EN:EN,Equal,ES:EN	ES:EN:EN:EN:ES:EN:ADS:ES:ADS:EN:EN:EN:ES:EN:EN:ADS:EN:AAS	ADS:EN:EN:ES:EN:ADS:ES:ADS:EN:EN:EN:EN:EN:AAS	OK	10.8462	62.1295	2.51809	0.000664721	0.0120135	yes	-51.2833	smm:Smp_160470	61	138	1e-31	hypothetical protein
XLOC_008708	CCON0000097419.1[+]75848-88089	Known	Sj_005628|CNUS0000100920.1	2	SjF.6268.1,CNUS0000100920.1	2	CNUS0000100920.1,SjM.8204.2	5-Extend:AAS:3-Extend,Equal	Equal,EN:ES:3-Extend	Equal,EN:ES:3-Extend	OK	19.184	70.579	1.87933	4.72875e-05	0.0015957	yes	-51.395	smm:Smp_132280	70	675	0	complement component C8 beta
XLOC_020124	CCON0000121680.1[-]3603-13951	Known	Sj_012534|CNUS0000107726.1	1	CNUS0000107726.1	3	SjM.17735.1,CNUS0000107726.1,SjM.17735.3	Equal	AAS:3-Extend,Equal,EN	AAS:3-Extend,Equal,EN	OK	2.75714	54.3747	4.30169	3.90016e-05	0.00136379	yes	-51.6176	smm:Smp_041280	61	144	1e-33	bruno-like rna binding protein ; K13207 CUG-BP- and ETR3-like factor	|Genetic Information Processing; Transcription; Spliceosome [BR:ko03041];|		|GO:0003676:nucleic acid binding|
XLOC_011864	CCON0000098164.1[+]26116-29969	Known-Merged	Sj_007574|CNUS0000102837.1,Sj_007574|CNUS0000107171.1	1	CNUS0000102837.1	3	SjM.11145.1,SjM.11145.2,CNUS0000102837.1	Equal	5-Extend:ES:AAS:IR:AAS:3-Extend,5-Extend:AAS:IR:3-Extend,Equal	5-Extend:ES:IR:AAS:3-Extend,5-Extend:IR:3-Extend,Equal	OK	11.2088	62.84	2.48705	0.000119786	0.00327689	yes	-51.6312	smm:Smp_160880	70	518	1e-145	phospholipase A			|GO:0004607:phosphatidylcholine-sterol O-acyltransferase activity|	|GO:0006629:lipid metabolic process|
XLOC_015320	CCON0000100634.1[-]1104-18414	Known	Sj_009692|CNUS0000104909.1	3	SjF.10741.1,SjF.10739.1,SjF.10739.2	3	SjM.14218.1,SjM.14218.2,SjM.14218.3	AAS:3-Extend,3-Extend:AAS:ES:ES:ES:ES:ES:EN:ES:ADS:5-Extend,3-Extend:IR:5-Extend	3-Extend:AAS:ES:ES:ES:ES:ES:EN:ES:ADS:AAS,3-Extend:ES:ES:ES:ES:ES:ES:EN:ES:ADS:AAS,3-Extend:AAS:ES:ES:ES:ES:ES:EN:ES:ADS:5-Extend	AAS:AAS:ES:ES:ES:ES:ES:ADS:AAS,AAS:ES:ES:ES:ES:ES:ES:ADS:AAS,AAS:AAS:ES:ES:ES:ES:ES:ADS:5-Extend	OK	20.9956	72.7324	1.79251	2.14177e-06	0.000125655	yes	-51.7368	smm:Smp_163320.1	52	220	2e-55	ank repeat-containing
XLOC_007793	CCON0000097281.1[+]114558-116618	Known	Sj_005050|CNUS0000100353.1	1	SjF.5642.2	2	CNUS0000100353.1,SjM.7343.2	IR:3-Extend	Equal,IR:3-Extend	IR,3-Extend	OK	15.4001	67.2346	2.12626	9.09787e-06	0.00042315	yes	-51.8345	smm:Smp_170030	58	115	6e-24	sh3 domain-binding glutamic acid-rich-like protein
XLOC_009540	CCON0000097552.1[-]56761-88471	Known	Sj_006119|CNUS0000101404.1	1	SjF.6921.2	4	SjM.9015.1,SjM.9015.3,SjM.9015.4,SjM.9015.5	ADS:IR	AAS,ADS:AAS,ADS:5-Extend,EN:EN:AAS:5-Extend	3-Extend:ADS:IR:AAS,3-Extend:IR:AAS,3-Extend:IR:5-Extend,EN:EN:AAS:5-Extend	OK	41.5475	93.4939	1.17011	2.64398e-05	0.00100461	yes	-51.9464	smm:Smp_017810	78	1527	0	nipped-b-like protein (delangin) (scc2 homolog) ; K06672 cohesin loading factor subunit SCC2	|Cellular Processes; Cell Growth and Death; Cell cycle - yeast [PATH:ko04111-Map:ko04111];|Genetic Information Processing; Replication and Repair; Chromosome [BR:ko03036];|		|GO:0005488:binding|
XLOC_004185	CCON0000096959.1[+]82219-128384	Known-Merged	Sj_002721|CNUS0000098071.1,Sj_002722|CNUS0000098072.1	2	SjF.3037.2,SjF.3037.3	2	SjM.3922.2,SjM.3922.3	ADS:AAS:ADS,ADS:AAS	ADS:AAS:ADS,ADS:AAS	5-Extend:ADS,5-Extend:ADS	OK	34.853	87.2007	1.32306	0.00189803	0.025371	yes	-52.3477	smm:Smp_010670	92	89.7	5e-17	hypothetical protein			|GO:0005509:calcium ion binding|
XLOC_007214	CCON0000097221.1[-]55526-62657	Novel	-	1	SjF.5202.1	1	SjM.6805.1			3-Extend	OK	15.4487	68.0375	2.13884	0.00248959	0.0305105	yes	-52.5888	smm:Smp_180810	88	690	0	serine-type protease inhibitor
XLOC_008074	CCON0000097329.1[+]12222-139263	Known-Merged	Sj_005221|CNUS0000100523.1,Sj_005220|CNUS0000100521.1,Sj_005217|CNUS0000100518.1	2	SjF.5830.1,SjF.5831.1	2	SjM.7618.3,SjM.7618.5	5-Extend:ADS:ES:ES:AAS,ADS	ADS:ES:ES:AAS,ADS	ADS,AAS	OK	16.4453	69.1774	2.07263	0.00045297	0.00892166	yes	-52.7321	smm:Smp_094190	86	491	1e-137	serine/threonine protein kinase			|GO:0005524:ATP binding|	|GO:0006468:protein amino acid phosphorylation|
XLOC_006854	CCON0000097181.1[-]200646-242519	Known	Sj_004422|CNUS0000099732.1	2	SjF.4947.1,SjF.4947.2	4	SjM.6487.1,SjM.6487.2,SjM.6487.3,SjM.6487.5	3-Extend:ADS:IR:5-Extend,3-Extend:ADS:AAS:EN:IR:5-Extend	3-Extend:EN:5-Extend,3-Extend:AAS:ADS:AAS:EN:5-Extend,3-Extend:5-Extend,ADS:ADS:5-Extend	AAS:IR,AAS:ADS:IR,AAS:ES:IR,ADS:ADS:AAS:ES:IR	OK	39.1597	91.8957	1.23063	0.000442515	0.00878748	yes	-52.736	smm:Smp_157410	90	3937	0	hypothetical protein ; K10413 dynein heavy chain 1, cytosolic	|Cellular Processes; Cell Motility; Cytoskeleton proteins [BR:ko04812];|Cellular Processes; Transport and Catabolism; Phagosome [PATH:ko04145-Map:ko04145];|Genetic Information Processing; Replication and Repair; Chromosome [BR:ko03036];|Organismal Systems; Excretory System; Vasopressin-regulated water reabsorption [PATH:ko04962-Map:ko04962];|	|GO:0030286:dynein complex|	|GO:0017111:nucleoside-triphosphatase activity|	|GO:0007018:microtubule-based movement|
XLOC_005752	CCON0000097072.1[-]194395-217178	Novel	-	3	SjF.4191.1,SjF.4190.1,SjF.4189.1	4	SjM.5434.1,SjM.5434.2,SjM.5432.1,SjM.5433.1			AAS:EN:ADS:AAS:IR:EN:ADS:5-Extend,AAS:EN:ADS:AAS:IR:EN:ADS:AAS:5-Extend,ADS:AAS,AAS	OK	26.7627	79.8893	1.57778	0.00310741	0.0353443	yes	-53.1266	smm:Smp_156740	58	207	4e-51	ocrl type II inositol 5-phosphatase
XLOC_008696	CCON0000097418.1[+]27288-31395	Known	Sj_005620|CNUS0000100912.1	1	CNUS0000100912.1	2	SjM.8193.1,CNUS0000100912.1	Equal	5-Extend:AAS,Equal	5-Extend:AAS,Equal	OK	18.8443	72.287	1.93961	0.00532627	0.0494982	yes	-53.4427	smm:Smp_126720	51	130	3e-29	hypothetical protein
XLOC_019834	CCON0000120348.1[-]22-17163	Known	Sj_012368|CNUS0000107563.1	2	SjF.13127.1,SjF.13127.2	2	SjM.17525.3,SjM.17525.1	IR:3-Extend,3-Extend:AAS	AAS:5-Extend,IR:3-Extend	5-Extend,3-Extend	OK	27.8361	81.2882	1.54609	4.69412e-06	0.000241616	yes	-53.4521	smm:Smp_076500	68	1114	0	dystrophin-like protein			|GO:0008270:zinc ion binding|
XLOC_007351	CCON0000097240.1[-]11042-65957	Known	Sj_004755|CNUS0000100060.1	2	SjF.5298.1,CNUS0000100060.1	2	SjM.6941.1,CNUS0000100060.1	3-Extend:AAS:AAS:5-Extend,Equal	3-Extend:AAS:AAS:5-Extend,Equal	3-Extend:AAS:AAS,Equal	OK	33.9846	87.5964	1.36599	0.000707537	0.0125754	yes	-53.6118	smm:Smp_157350	64	1177	0	protein kinase ; K08269 unc51-like kinase [EC:2.7.11.1]	|Cellular Processes; Transport and Catabolism; Regulation of autophagy [PATH:ko04140-Map:ko04140];|Environmental Information Processing; Signal Transduction; mTOR signaling pathway [PATH:ko04150-Map:ko04150];|Metabolism; Enzyme Families; Protein kinases [BR:ko01001];|	|GO:0009288:flagellin-based flagellum|	|GO:0005524:ATP binding|	|GO:0006468:protein amino acid phosphorylation|
XLOC_017884	CCON0000106748.1[+]276-8636	Known	Sj_011302|CNUS0000106480.1	1	CNUS0000106480.1	3	SjM.16182.2,CNUS0000106480.1,SjM.16182.3	Equal	EN,Equal,EN:AAS:3-Extend	EN,Equal,EN:AAS:3-Extend	OK	14.8349	68.4508	2.20608	0.00119601	0.0185127	yes	-53.6159	smm:Smp_132930	56	429	1e-118	hypothetical protein
XLOC_008352	CCON0000097365.1[-]115767-125017	Known	Sj_005391|CNUS0000100686.1	3	SjF.6016.1,SjF.6016.2,SjF.6016.3	3	SjM.7877.2,SjM.7877.1,SjM.7877.3	3-Extend:ES:ES:AAS,3-Extend:ADS:5-Extend,3-Extend:5-Extend	3-Extend:ADS:5-Extend,3-Extend:ES:5-Extend,3-Extend:IR:5-Extend	3-Extend:AAS,3-Extend:ES:AAS:ADS,3-Extend:IR	OK	76.4583	130.266	0.768717	0.00148074	0.0214735	yes	-53.8077	smm:Smp_168460	86	434	1e-120	glycoprotein-N-acetylgalactosamine 3-beta-galactosyltransferase
XLOC_015878	CCON0000101124.1[-]2373-8029	Known	Sj_010057|CNUS0000105270.1	1	SjF.11057.2	1	SjM.14678.2	ADS	ADS:AAS	AAS	OK	22.2488	76.7237	1.78594	0.00483637	0.0465362	yes	-54.4749	smm:Smp_138910	52	300	2e-79	hypothetical protein
XLOC_011670	CCON0000098099.1[+]59201-73774	Known	Sj_007465|CNUS0000102729.1	1	CNUS0000102729.1	2	SjM.10982.2,CNUS0000102729.1	Equal	EN,Equal	EN,Equal	OK	2.77986	57.621	4.37351	7.29075e-07	4.93776e-05	yes	-54.8411	smm:Smp_077880.2	50	276	2e-72	annexin			|GO:0005544:calcium-dependent phospholipid binding|
XLOC_003366	CCON0000096911.1[-]342634-348998	Novel	-	1	SjF.2424.1	1	SjM.3172.1			3-Extend:5-Extend	OK	9.70026	64.5825	2.73505	0.000377439	0.00787603	yes	-54.8822	smm:Smp_126240	89	476	1e-133	protein kinase; titin
XLOC_008440	CCON0000097374.1[-]344-33467	Known-Merged	Sj_005461|CNUS0000100750.1,Sj_005460|CNUS0000100748.1	2	SjF.6072.2,SjF.6072.3	2	CNUS0000100748.1,SjM.7955.2	ES:ES:AAS,ES:ES	Equal,ES:ES	EN,AAS	OK	6.72825	62.0448	3.20501	4.42186e-08	4.14324e-06	yes	-55.3165	smm:Smp_154360	87	224	1e-57	cation-transporting atpase worm		|GO:0016020:membrane|	|GO:0015662:ATPase activity, coupled to transmembrane movement of ions, phosphorylative mechanism|	|GO:0006810:transport|
XLOC_001834	CCON0000096839.1[-]570926-639302	Known	Sj_001233|CNUS0000096597.1	3	SjF.1314.2,SjF.1314.3,SjF.1314.4	1	SjM.1734.1	EN,AAS:ADS:5-Extend,EN:ADS:5-Extend	3-Extend:AAS:ADS:EN:ADS:5-Extend	3-Extend:ADS:ES:5-Extend	OK	18.8515	74.2819	1.97833	7.66468e-05	0.00233496	yes	-55.4304	smm:Smp_148790	74	2545	0	laminin beta chain-related ; K05636 laminin, beta 1	|Cellular Processes; Cell Communication; Focal adhesion [PATH:ko04510-Map:ko04510];|Environmental Information Processing; Signaling Molecules and Interaction; CAM ligands [BR:ko04516];|Environmental Information Processing; Signaling Molecules and Interaction; ECM-receptor interaction [PATH:ko04512-Map:ko04512];|Human Diseases; Cancers; Pathways in cancer [PATH:ko05200-Map:ko05200];|Human Diseases…	|GO:0005578:proteinaceous extracellular matrix|
XLOC_016571	CCON0000102764.1[.]1114-2626	Novel	-	2	SjF.11437.1,SjF.11438.1	3	SjM.15184.1,SjM.15182.1,SjM.15181.1			Equal,Equal,Equal	OK	23.0869	78.5553	1.76663	0.00207701	0.0269425	yes	-55.4684
XLOC_004230	CCON0000096963.1[+]475119-488952	Known	Sj_002753|CNUS0000098109.1	2	CNUS0000098109.1,SjF.3071.2	2	SjM.3978.1,SjM.3978.3	Equal,EN	5-Extend:3-Extend,EN:3-Extend	5-Extend:ES:3-Extend,3-Extend	OK	33.2623	89.1939	1.42306	0.00430879	0.0432717	yes	-55.9316	smm:Smp_152180	65	415	1e-114	fad NAD binding oxidoreductases
XLOC_011038	CCON0000097893.1[+]6049-38332	Novel	-	2	SjF.8020.1,SjF.8020.2	5	SjM.10429.1,SjM.10429.2,SjM.10429.3,SjM.10429.4,SjM.10429.5			5-Extend:ES:ES,5-Extend:ES:ES,5-Extend:ES:ES,EN:EN:EN:ES,AAS	OK	27.4818	83.4482	1.60241	0.000124899	0.00337648	yes	-55.9664	smm:Smp_148620	62	478	1e-133	hypothetical protein		|GO:0016020:membrane|
XLOC_016468	CCON0000102517.1[+]2358-3326	Known	Sj_010429|CNUS0000105635.1	1	SjF.11385.1	3	SjM.15107.1,SjM.15107.2,CNUS0000105635.1	ADS:5-Extend	5-Extend:ADS,5-Extend:ADS,Equal	5-Extend:AAS,5-Extend:AAS,Equal	OK	19.1651	75.2862	1.9739	0.000824075	0.0139897	yes	-56.1211	smm:Smp_077850	92	253	2e-66	actin			|GO:0005515:protein binding|
XLOC_007802	CCON0000097283.1[+]14189-24018	Known	Sj_005054|CNUS0000100355.1	2	SjF.5648.1,CNUS0000100355.1	2	SjM.7344.1,CNUS0000100355.1	5-Extend:ADS,Equal	5-Extend,Equal	5-Extend,Equal	OK	18.7342	75.1511	2.00412	0.00495295	0.0472108	yes	-56.4169	smm:Smp_145890	85	263	3e-69	adamts (A disintegrin and metalloprotease
XLOC_009919	CCON0000097615.1[+]6595-12048	Known	Sj_006344|CNUS0000101620.1	1	CNUS0000101620.1	2	CNUS0000101620.1,SjM.9372.2	Equal	Equal,IR:3-Extend	Equal,IR:3-Extend	OK	22.2439	78.7317	1.82353	8.84471e-05	0.00261818	yes	-56.4878	smm:Smp_129960	41	310	2e-82	hypothetical protein
XLOC_008899	CCON0000097448.1[-]86432-113138	Known	Sj_005743|CNUS0000101029.1	3	SjF.6432.1,SjF.6432.2,SjF.6432.3	3	SjM.8406.1,SjM.8406.2,SjM.8406.3	3-Extend:IR:ES:ES:ES:ES:5-Extend,3-Extend:IR:ADS:5-Extend,3-Extend:IR:5-Extend	3-Extend:IR:ES:5-Extend,3-Extend:AAS:IR:ES:ES:ES:ES:ES:5-Extend,3-Extend:IR:5-Extend	ES:ADS:5-Extend,AAS:ES:ES:ES:ES:ES:ADS:5-Extend,ADS:5-Extend	OK	51.136	107.789	1.07579	0.000262118	0.00603026	yes	-56.653	smm:Smp_142370.2	67	441	1e-122	phosphatidylinositol-4-phosphate 5-kinase type II ; K00920 1-phosphatidylinositol-5-phosphate 4-kinase [EC:2.7.1.149]	|Cellular Processes; Cell Motility; Regulation of actin cytoskeleton [PATH:ko04810-Map:ko04810];|Environmental Information Processing; Signal Transduction; Phosphatidylinositol signaling system [PATH:ko04070-Map:ko04070];|Metabolism; Carbohydrate Metabolism; Inositol phosphate metabolism [PATH:ko00562-Map:ko00562];|		|GO:0016307:phosphatidylinositol phosphate kinase activity|	|GO:0046488:phosphatidylinositol metabolic process|
XLOC_006365	CCON0000097125.1[+]219549-257510	Known	Sj_004098|CNUS0000099421.1	2	SjF.4613.2,SjF.4613.3	2	SjM.6019.2,SjM.6019.3	ADS,AAS	AAS,AAS:ADS	AAS:ADS,AAS:ADS	OK	50.6214	107.643	1.08843	0.00256079	0.0310882	yes	-57.0216	smm:Smp_051990	85	1590	0	hypothetical protein
XLOC_004429	CCON0000096975.1[+]158372-201838	Known	Sj_002874|CNUS0000098223.1	2	CNUS0000098223.1,SjF.3218.2	2	CNUS0000098223.1,SjM.4190.2	Equal,AAS	Equal,EN:EN:AAS	AAS,EN:EN:AAS	OK	22.1136	79.2882	1.84217	1.47954e-07	1.24208e-05	yes	-57.1746	smm:Smp_163570	84	1205	0	ryanodine receptor related ; K05327 ryanodine receptor, invertebrate	|Environmental Information Processing; Signal Transduction; Calcium signaling pathway [PATH:ko04020-Map:ko04020];|Environmental Information Processing; Signaling Molecules and Interaction; Ion channels [BR:ko04040];|		|GO:0005509:calcium ion binding|
XLOC_008802	CCON0000097437.1[-]30526-47961	Known	Sj_005692|CNUS0000107875.1	2	CNUS0000107875.1,SjF.6336.2	4	SjM.8286.2,CNUS0000107875.1,SjM.8286.4,SjM.8286.3	Equal,AAS:EN	EN,Equal,EN:EN,EN:ES:EN	Equal,ES,EN:EN,EN:ES	OK	25.4697	82.8483	1.70169	6.06974e-05	0.0019397	yes	-57.3786	smm:Smp_143350	88	274	1e-71	elongin A-related		|GO:0016021:integral to membrane|		|GO:0045449:regulation of transcription|
XLOC_003197	CCON0000096902.1[+]246564-258723	Known	Sj_002081|CNUS0000097440.1	2	SjF.2303.2,SjF.2303.3	2	SjM.3021.2,SjM.3021.3	ADS,ADS	IR,ADS	IR,ADS:3-Extend	OK	25.8243	83.6536	1.6957	0.000840256	0.0141771	yes	-57.8293	smm:Smp_178990	43	200	2e-49	hypothetical protein
XLOC_010617	CCON0000097765.1[-]70077-78392	Known	Sj_006778|CNUS0000102051.1	2	SjF.7681.1,CNUS0000102051.1	2	SjM.10030.3,SjM.10030.1	3-Extend:EN,Equal	ADS:5-Extend,3-Extend:EN	ADS:5-Extend,AAS	OK	9.19351	67.4235	2.87457	2.73606e-06	0.000154526	yes	-58.23	smm:Smp_132700	65	541	1e-152	nephrin
XLOC_001635	CCON0000096830.1[-]366676-404912	Known-Merged	Sj_001095|CNUS0000096457.1,Sj_001096|CNUS0000096458.1	2	SjF.1172.2,SjF.1172.3	3	SjM.1545.3,SjM.1545.4,SjM.1545.2	ES:AAS,AAS:EN:ES:ES:ES:ES:ES:ES:ES:ES:ES	AAS:EN:AAS,AAS:EN:AAS,AAS:ES:ES:ES:ES:ES:ES:ES:ES:5-Extend	AAS:EN,AAS:EN:AAS,AAS:ES:ES:ES:ES:ES:ES:ES:EN:EN:EN:EN:5-Extend	OK	10.176	68.4216	2.74929	1.89848e-12	4.07161e-10	yes	-58.2456	smm:Smp_156320	72	803	0	norepinephrine/norepinephrine transporter		|GO:0016020:membrane|	|GO:0005328:neurotransmitter:sodium symporter activity|	|GO:0006836:neurotransmitter transport|
XLOC_011687	CCON0000098102.1[+]37794-44103	Known	Sj_007474|CNUS0000107902.1	2	SjF.8467.1,SjF.8467.3	2	SjM.10995.1,SjM.10993.2	IR:5-Extend:3-Extend,IR:3-Extend	ADS:IR:5-Extend,IR:IR:3-Extend	ADS:5-Extend,IR:3-Extend	OK	28.7792	87.1764	1.59891	0.00162271	0.0227297	yes	-58.3972	dre:100147861	37	795	0	Gag-Pol polyprotein-like			|GO:0031177:phosphopantetheine binding|	|GO:0015074:DNA integration|
XLOC_008388	CCON0000097369.1[+]250238-260807	Known	Sj_005420|CNUS0000100719.1	1	CNUS0000100719.1	2	SjM.7911.1,CNUS0000100719.1	Equal	5-Extend:ES:3-Extend,Equal	5-Extend:ES:3-Extend,Equal	OK	25.1484	83.6271	1.7335	0.00108955	0.0174002	yes	-58.4787	smm:Smp_035700	85	502	1e-140	adenosine deaminase ; K01488 adenosine deaminase [EC:3.5.4.4]	|Human Diseases; Immune System Diseases; Primary immunodeficiency [PATH:ko05340-Map:ko05340];|Metabolism; Nucleotide Metabolism; Purine metabolism [PATH:ko00230-Map:ko00230];|		|GO:0019239:deaminase activity|	|GO:0009168:purine ribonucleoside monophosphate biosynthetic process|
XLOC_003135	CCON0000096898.1[-]529488-539452	Novel	-	1	SjF.2235.1	1	SjM.2941.1			5-Extend	OK	21.8047	80.7369	1.88859	0.00499499	0.0474709	yes	-58.9322	smm:Smp_148580	70	617	1e-175	supervillin			|GO:0003779:actin binding|
XLOC_005852	CCON0000097080.1[+]48796-89791	Known	Sj_003787|CNUS0000099112.1	2	SjF.4251.1,SjF.4251.3	3	SjM.5562.1,SjM.5562.2,SjM.5562.4	5-Extend:ES:AAS:3-Extend,AAS:3-Extend	5-Extend:ES:AAS:3-Extend,5-Extend:3-Extend,AAS:3-Extend	5-Extend:AAS:3-Extend,EN:AAS:AAS:3-Extend,EN:AAS:3-Extend	OK	48.9276	107.871	1.14059	2.74702e-06	0.000154586	yes	-58.9434	smm:Smp_164680	54	1557	0	synaptic ras gtpase activating protein syngap		|GO:0005622:intracellular|	|GO:0005096:GTPase activator activity|	|GO:0051056:regulation of small GTPase mediated signal transduction|
XLOC_017676	CCON0000105566.1[+]7-10314	Known	Sj_011170|CNUS0000106353.1	2	SjF.12045.1,CNUS0000106353.1	1	SjM.16044.1	5-Extend:AAS:3-Extend,Equal	5-Extend:AAS	AAS	OK	29.1138	88.1413	1.59811	0.000285682	0.00636014	yes	-59.0275	smm:Smp_093930.2	86	499	1e-140	tyrosine kinase			|GO:0005524:ATP binding|	|GO:0006468:protein amino acid phosphorylation|
XLOC_005177	CCON0000097029.1[+]32325-61823	Known	Sj_003368|CNUS0000098708.1	2	SjF.3768.1,CNUS0000098708.1	2	SjM.4900.1,SjM.4900.2	5-Extend:ADS,Equal	5-Extend:ADS,5-Extend:3-Extend	ADS,ADS:3-Extend	OK	23.2073	82.9454	1.83759	0.000564962	0.0105495	yes	-59.7381	smm:Smp_145460	86	244	3e-63	hypothetical protein
XLOC_012653	CCON0000098531.1[-]101084-109144	Known	Sj_008067|CNUS0000103319.1	1	CNUS0000103319.1	2	CNUS0000103319.1,SjM.11845.2	Equal	Equal,ES	Equal,ES	OK	10.8307	70.9175	2.71101	1.3502e-06	8.41683e-05	yes	-60.0868	smm:Smp_158550	50	454	1e-126	semaphorin 5-related
XLOC_008714	CCON0000097420.1[+]72804-76794	Known	Sj_005632|CNUS0000100924.1	1	SjF.6273.1	2	SjM.8222.1,CNUS0000100924.1	3-Extend	ADS:IR:5-Extend,Equal	5-Extend:ADS,5-Extend	OK	26.5489	87.678	1.72356	0.00358364	0.0386216	yes	-61.1291	smm:Smp_156770	32	382	1e-103	major tegumental antigen SM15			|GO:0008168:methyltransferase activity|	|GO:0032259:methylation|
XLOC_007426	CCON0000097246.1[+]27600-44801	Known	Sj_004796|CNUS0000100105.1	2	SjF.5367.1,CNUS0000100105.1	2	CNUS0000100105.1,SjM.7016.2	5-Extend:IR:3-Extend,Equal	Equal,AAS:IR:3-Extend	IR,AAS:3-Extend	OK	26.0655	87.552	1.748	4.09505e-05	0.00141148	yes	-61.4865	smm:Smp_059780	78	247	6e-64	RAB6-interacting protein 2 (ERC protein 1)
XLOC_014493	CCON0000099616.1[-]18340-28830	Known	Sj_009172|CNUS0000104402.1	1	SjF.10292.1	2	SjM.13516.2,SjM.13516.1	3-Extend:AAS:EN	3-Extend:EN:AAS:EN,3-Extend:5-Extend	EN:5-Extend,AAS:ES:5-Extend	OK	15.4571	76.9819	2.31625	6.42499e-05	0.00202309	yes	-61.5248	smm:Smp_171860	51	243	9e-63	hypothetical protein
XLOC_011697	CCON0000098105.1[+]91448-190632	Known-Merged	Sj_007482|CNUS0000102745.1,Sj_007481|CNUS0000102744.1	2	SjF.8476.1,SjF.8476.2	1	SjM.11013.1	5-Extend:ES:EN:ES:ES:EN:ES:EN:EN,5-Extend:ES:EN:ES:ES:EN	5-Extend:ES:EN:ES:ES:EN:EN:EN	5-Extend:ES:ADS	OK	27.0681	88.7622	1.71335	3.47262e-05	0.00125287	yes	-61.6941	smm:Smp_141010	90	1637	0	fer-1-related		|GO:0016021:integral to membrane|
XLOC_013669	CCON0000099079.1[+]756-16280	Known	Sj_008670|CNUS0000103909.1	1	SjF.9733.2	1	SjM.12767.2	EN	EN:ES:3-Extend	ES:3-Extend	OK	19.3515	81.2483	2.06989	0.000593911	0.0109595	yes	-61.8968	smm:Smp_171020	81	267	4e-70	hypothetical protein
XLOC_017401	CCON0000105125.1[-]65-574	Known	Sj_010992|CNUS0000106177.1	1	CNUS0000106177.1	2	SjM.15828.1,SjM.15828.2	Equal	AAS:IR:3-Extend:5-Extend,3-Extend:AAS:5-Extend	AAS:IR:3-Extend:5-Extend,3-Extend:AAS:5-Extend	OK	11.8195	73.8801	2.64401	0.00039735	0.00819407	yes	-62.0606	smm:Smp_147500	88	114	3e-24	maguk P55 subfamily member 35
XLOC_006023	CCON0000097097.1[+]95339-133344	Known	Sj_003903|CNUS0000099228.1	2	SjF.4378.1,SjF.4378.3	3	SjM.5716.1,SjM.5716.2,SjM.5716.4	5-Extend:AAS,ADS:3-Extend	5-Extend:AAS:IR:ADS:3-Extend,5-Extend:AAS:IR,AAS:ADS:3-Extend	IR:ADS:3-Extend,EN:IR,AAS:ADS:3-Extend	OK	44.8977	107.083	1.25402	4.78965e-06	0.000245701	yes	-62.1853	smm:Smp_154440	59	874	0	protein kinase			|GO:0008113:protein-methionine-S-oxide reductase activity|
XLOC_010824	CCON0000097809.1[+]3871-38929	Known	Sj_006907|CNUS0000102178.1	2	SjF.7854.1,CNUS0000102178.1	2	CNUS0000102178.1,SjM.10228.2	5-Extend:ADS:3-Extend,Equal	Equal,AAS:ADS:3-Extend	ADS,AAS	OK	31.9855	94.293	1.55973	0.00198058	0.0262034	yes	-62.3075	smm:Smp_079380	80	531	1e-149	lcb2; serine palmitoyltransferase 2 ; K00654 serine palmitoyltransferase [EC:2.3.1.50]	|Metabolism; Amino Acid Metabolism; Amino acid related enzymes [BR:ko01007];|Metabolism; Lipid Metabolism; Sphingolipid metabolism [PATH:ko00600-Map:ko00600];|		|GO:0030170:pyridoxal phosphate binding|	|GO:0009058:biosynthetic process|
XLOC_000534	CCON0000096795.1[-]320380-321330	Known	Sj_000377|CNUS0000095753.1	1	CNUS0000095753.1	2	SjM.489.2,SjM.489.3	Equal	IR:5-Extend,IR:5-Extend	IR:5-Extend,IR:5-Extend	OK	30.4409	92.926	1.61007	0.00149137	0.0215699	yes	-62.4851	smm:Smp_152490	84	492	1e-137	Cyclin-B1-interacting protein 1 ; K10639 E3 ubiquitin-protein ligase CCNP1IP1 [EC:6.3.2.19]	|Genetic Information Processing; Folding, Sorting and Degradation; Ubiquitin system [BR:ko04121];|
XLOC_010370	CCON0000097723.1[-]16632-50571	Known	Sj_006634|CNUS0000101906.1	3	SjF.7547.1,SjF.7547.2,SjF.7547.4	2	SjM.9861.1,SjM.9861.2	3-Extend:EN,3-Extend:AAS:IR,ADS:AAS	3-Extend:EN,3-Extend:ADS:AAS:IR	3-Extend:AAS,3-Extend:ADS:ES:ADS:AAS:5-Extend	OK	53.8369	117.344	1.12408	0.00195458	0.0259651	yes	-63.5071	smm:Smp_125530	77	387	1e-105	gamma-tubulin complex component 2 (gcp-2)		|GO:0005815:microtubule organizing center|	|GO:0008270:zinc ion binding|	|GO:0006508:proteolysis|
XLOC_012063	CCON0000098271.1[+]174-24291	Known	Sj_007692|CNUS0000102950.1	2	SjF.8690.2,SjF.8690.3	1	SjM.11324.2	AAS:ADS:3-Extend,AAS	ADS:3-Extend	AAS:3-Extend	OK	32.8446	96.5858	1.55616	0.00410333	0.0418839	yes	-63.7412	smm:Smp_194800	83	982	0	SPRY domain containing protein
XLOC_005018	CCON0000097015.1[-]218470-224536	Novel	-	1	SjF.3643.1	1	SjM.4751.1			EN	OK	15.0284	78.9756	2.39372	0.00123417	0.0189363	yes	-63.9472	smm:Smp_024870	40	142	4e-32	hypothetical protein
XLOC_004650	CCON0000096985.1[+]3149-38517	Known-Merged	Sj_003021|CNUS0000098366.1,Sj_003022|CNUS0000098367.1	1	SjF.3368.2	2	SjM.4369.2,CNUS0000098367.1	ADS:EN:AAS	AAS:ADS:EN:AAS:3-Extend,Equal	5-Extend:3-Extend,AAS	OK	21.6402	85.6226	1.98428	0.000104384	0.00295369	yes	-63.9824	smm:Smp_194810	97	74.3	2e-12	Band 4.1-like protein		|GO:0005856:cytoskeleton|
XLOC_007701	CCON0000097272.1[-]157438-181463	Known	Sj_004983|CNUS0000100281.1	2	SjF.5564.1,SjF.5564.3	1	SjM.7267.1	3-Extend:5-Extend,ADS:5-Extend	3-Extend:5-Extend	ADS:ES	OK	21.9904	86.2685	1.97196	0.00164355	0.0229384	yes	-64.2781	smm:Smp_144220	75	607	1e-172	glycine amidinotransferase (EC:2.1.4.1)		|GO:0005737:cytoplasm|	|GO:0016813:hydrolase activity, acting on carbon-nitrogen (but not peptide) bonds, in linear amidines|
XLOC_010311	CCON0000097708.1[+]1839-22406	Known	Sj_006601|CNUS0000101876.1	2	CNUS0000101876.1,SjF.7471.3	2	SjM.9756.3,SjM.9756.4	Equal,AAS:3-Extend	AAS,EN	Equal,EN	OK	19.2168	83.5503	2.12027	8.29335e-06	0.000392348	yes	-64.3335	smm:Smp_068280	79	298	3e-79	prolyl 4-hydroxylase alpha subunit 1 ; K00472 prolyl 4-hydroxylase [EC:1.14.11.2]	|Metabolism; Amino Acid Metabolism; Arginine and proline metabolism [PATH:ko00330-Map:ko00330];|
XLOC_002522	CCON0000096867.1[-]39144-46527	Novel	-	1	SjF.1773.1	2	SjM.2368.2,SjM.2368.1			3-Extend:EN,3-Extend:5-Extend	OK	33.4508	97.8315	1.54826	9.46082e-05	0.00274344	yes	-64.3807	smm:Smp_143470.1	96	1146	0	Spectrin beta chain brain 3 (Spectrin non-erythroid beta chain 3) (Beta-IV spectrin)			|GO:0003779:actin binding|
XLOC_010890	CCON0000097818.1[+]5900-70677	Known-Merged	Sj_006947|CNUS0000102217.1,Sj_006946|CNUS0000102216.1	1	SjF.7896.1	1	SjM.10279.1	ADS:5-Extend:EN:ES:3-Extend	ADS:5-Extend:EN:ES:3-Extend	5-Extend	OK	19.3214	83.8094	2.11691	0.00130347	0.0195946	yes	-64.488	smm:Smp_134140	79	139	5e-31	camp-specific 35-cyclic phosphodiesterase			|GO:0004114:3',5'-cyclic-nucleotide phosphodiesterase activity|	|GO:0007165:signal transduction|
XLOC_000669	CCON0000096800.1[+]407044-454493	Known-Merged	Sj_000462|CNUS0000095854.1,Sj_000464|CNUS0000095857.1	3	SjF.505.2,SjF.505.1,SjF.505.4	4	SjM.636.2,SjM.636.1,SjM.636.4,CNUS0000095857.1	5-Extend:EN,5-Extend:ES:ES:AAS:3-Extend,EN	5-Extend:EN,5-Extend:ES:ES:AAS:3-Extend,EN,Equal	Equal,ES:ES:ES:ES:3-Extend,AAS,AAS	OK	33.4911	98.4099	1.55503	0.000151408	0.00392279	yes	-64.9188	smm:Smp_190090	96	216	6e-54	mucolipin
XLOC_013180	CCON0000098763.1[+]573-11713	Known	Sj_008389|CNUS0000103637.1	1	CNUS0000103637.1	1	SjM.12333.2	Equal	AAS:ES:3-Extend	AAS:ES:3-Extend	OK	14.1306	79.2729	2.48801	0.00511018	0.0482803	yes	-65.1423	smm:Smp_093930.4	79	99.4	7e-20	tyrosine kinase
XLOC_013902	CCON0000099241.1[-]128810-165593	Known	Sj_008805|CNUS0000104042.1	1	SjF.9881.1	2	CNUS0000104042.1,SjM.12998.2	3-Extend:ADS	Equal,ADS:5-Extend	ADS,5-Extend	OK	3.66338	68.8684	4.23259	0	0	yes	-65.205	smm:Smp_000530	54	1860	0	gli2a; zinc finger transcription factor gli2		|GO:0005622:intracellular|	|GO:0008270:zinc ion binding|
XLOC_013155	CCON0000098744.1[+]4238-15815	Known	Sj_008371|CNUS0000103619.1	1	CNUS0000103619.1	2	CNUS0000103619.1,SjM.12318.2	Equal	Equal,AAS:3-Extend	Equal,AAS:3-Extend	OK	30.6778	96.258	1.64971	0.00523041	0.0490084	yes	-65.5802	smm:Smp_080860	88	405	1e-111	serine/threonine protein kinase			|GO:0005524:ATP binding|	|GO:0006468:protein amino acid phosphorylation|
XLOC_019736	CCON0000119981.1[+]1766-3667	Known	Sj_012310|CNUS0000107510.1	1	SjF.13079.1	1	SjM.17440.1	5-Extend	5-Extend	ADS:5-Extend	OK	11.8342	77.6201	2.71347	0.00183301	0.0247592	yes	-65.7859	smm:Smp_143130.1	88	117	2e-25	four and A half lim domains			|GO:0008270:zinc ion binding|
XLOC_001595	CCON0000096828.1[+]64805-129305	Known	Sj_001061|CNUS0000096431.1	1	SjF.1158.2	2	CNUS0000096431.1,SjM.1509.2	AAS	Equal,AAS	5-Extend:AAS,5-Extend	OK	11.6207	77.4182	2.73597	1.82138e-08	1.90034e-06	yes	-65.7975	smm:Smp_082360	43	361	2e-97	protein tyrosine kinase
XLOC_004743	CCON0000096993.1[+]326303-416765	Known-Merged	Sj_003097|CNUS0000098446.1,Sj_003098|CNUS0000098448.1	4	CNUS0000098448.1,SjF.3484.1,SjF.3484.2,SjF.3485.1	2	SjM.4577.1,SjM.4577.2	Equal,5-Extend:ADS:EN:EN:EN,5-Extend:ES:ES:EN:EN:EN,AAS	5-Extend:ES:ES:EN:EN:EN:ES:ES:IR,5-Extend:ADS:EN:EN:EN:ES:ES	5-Extend:ES:ES:ADS:ES:ES:IR,5-Extend:AAS:ADS:ES:ES	OK	24.2029	90.399	1.90113	3.04355e-07	2.29244e-05	yes	-66.1961	smm:Smp_158100.2	69	628	1e-177	hypothetical protein
XLOC_005985	CCON0000097094.1[+]234758-246705	Known	Sj_003876|CNUS0000099204.1	2	SjF.4345.1,CNUS0000099204.1	1	CNUS0000099204.1	ADS:5-Extend,Equal	Equal	ADS	OK	22.7646	89.2161	1.97052	0.00109168	0.0174002	yes	-66.4515	smm:Smp_045300	71	234	1e-60	hypothetical protein			|GO:0005515:protein binding|
XLOC_009461	CCON0000097537.1[-]23094-111404	Known-Merged	Sj_006078|CNUS0000101362.1,Sj_006077|CNUS0000101361.1	3	SjF.6865.2,SjF.6865.1,SjF.6865.4	4	SjM.8921.1,SjM.8921.3,SjM.8921.4,SjM.8921.5	3-Extend:ADS:AAS,3-Extend:ADS:ES:5-Extend,ES:5-Extend	3-Extend:ADS:AAS,AAS,ADS:ES:5-Extend,EN:5-Extend	3-Extend:ADS:AAS,Equal,ADS:AAS:5-Extend,EN:5-Extend	OK	39.2418	105.72	1.42978	4.63277e-07	3.27552e-05	yes	-66.4782	smm:Smp_156620	86	655	0	integrin alpha-ps		|GO:0008305:integrin complex|		|GO:0007155:cell adhesion|
XLOC_016158	CCON0000101623.1[+]4827-6000	Known	Sj_010240|CNUS0000105448.1	2	CNUS0000105448.1,SjF.11223.2	1	CNUS0000105448.1	Equal,AAS	Equal	AAS	OK	15.6468	82.1873	2.39304	8.32466e-05	0.0024912	yes	-66.5405	smm:Smp_161510	72	298	1e-79	hypothetical protein
XLOC_006379	CCON0000097126.1[+]184324-222522	Known	Sj_004108|CNUS0000099434.1	1	SjF.4627.1	2	SjM.6034.1,SjM.6034.2	5-Extend:3-Extend	5-Extend:3-Extend,5-Extend:3-Extend	5-Extend:ES,5-Extend	OK	27.378	93.9315	1.77859	4.24473e-05	0.00145355	yes	-66.5535	smm:Smp_156530	75	553	1e-155	peptidyl-glycine monooxygenase		|GO:0016020:membrane|	|GO:0005507:copper ion binding|	|GO:0009987:cellular process|
XLOC_006376	CCON0000097126.1[+]8535-27115	Known	Sj_004105|CNUS0000099425.1	2	CNUS0000099425.1,SjF.4616.2	2	SjM.6021.1,SjM.6021.3	Equal,AAS:ADS:3-Extend	5-Extend:ADS:3-Extend,AAS:ADS:3-Extend	5-Extend:AAS:ADS:3-Extend,AAS:ADS:3-Extend	OK	19.8439	86.4404	2.12301	1.96207e-07	1.55852e-05	yes	-66.5965	smm:Smp_166960	42	388	1e-106	Ubiquitin-protein ligase BRE1
XLOC_010997	CCON0000097864.1[-]23055-57189	Known	Sj_007024|CNUS0000102291.1	2	SjF.7995.2,SjF.7995.1	1	SjM.10388.1	3-Extend:AAS,3-Extend:ES:5-Extend	3-Extend:ES:5-Extend	3-Extend:AAS:5-Extend	OK	22.3004	89.3416	2.00226	0.00458901	0.0451003	yes	-67.0412	smm:Smp_130930	62	194	8e-48	hypothetical protein
XLOC_009177	CCON0000097493.1[+]73774-97084	Known	Sj_005916|CNUS0000101207.1	1	SjF.6641.1	2	SjM.8660.1,SjM.8660.2	5-Extend:AAS:3-Extend	5-Extend:AAS,5-Extend:ADS:AAS	5-Extend,5-Extend:ADS	OK	19.4579	86.6514	2.15487	0.000213821	0.00516543	yes	-67.1935
XLOC_000306	CCON0000096790.1[+]378108-395952	Novel	-	1	SjF.251.1	1	SjM.304.1			3-Extend	OK	21.4981	88.843	2.04705	0.000994119	0.0162477	yes	-67.3449	smm:Smp_155050	64	288	2e-76	agrin ; K06254 agrin	|Environmental Information Processing; Signaling Molecules and Interaction; CAM ligands [BR:ko04516];|Environmental Information Processing; Signaling Molecules and Interaction; ECM-receptor interaction [PATH:ko04512-Map:ko04512];|Metabolism; Glycan Biosynthesis and Metabolism; Proteoglycans [BR:ko00535];|
XLOC_000307	CCON0000096790.1[+]403150-468272	Known	Sj_000213|CNUS0000095608.1	2	SjF.252.2,CNUS0000095608.1	2	SjM.305.1,CNUS0000095608.1	IR,Equal	5-Extend:ES:IR,Equal	5-Extend:ES,IR	OK	33.405	100.857	1.59417	1.89062e-05	0.000766653	yes	-67.452	smm:Smp_155050	74	1987	0	agrin ; K06254 agrin	|Environmental Information Processing; Signaling Molecules and Interaction; CAM ligands [BR:ko04516];|Environmental Information Processing; Signaling Molecules and Interaction; ECM-receptor interaction [PATH:ko04512-Map:ko04512];|Metabolism; Glycan Biosynthesis and Metabolism; Proteoglycans [BR:ko00535];|			|GO:0006952:defense response|
XLOC_007376	CCON0000097242.1[-]240344-268661	Known	Sj_004775|CNUS0000100083.1	2	SjF.5322.1,SjF.5322.2	3	SjM.6976.1,SjM.6976.2,CNUS0000100083.1	3-Extend:ES:ADS,3-Extend:ES	3-Extend:ES,3-Extend:ES:ADS,Equal	3-Extend:ES,3-Extend:ES,ADS	OK	31.6215	99.3139	1.65109	3.33545e-06	0.000182382	yes	-67.6924	smm:Smp_139100.2	79	293	3e-77	hypothetical protein
XLOC_011244	CCON0000097969.1[-]4261-39673	Known	Sj_007204|CNUS0000107899.1	2	CNUS0000107899.1,SjF.8174.2	2	SjM.10616.1,SjM.10616.3	Equal,ADS:5-Extend	5-Extend,ADS:EN	ADS:5-Extend,EN	OK	49.4987	117.309	1.24485	0.00230624	0.029019	yes	-67.8103	smm:Smp_157770	72	831	0	hypothetical protein ; K10350 Zyg-11 protein homolog	|Genetic Information Processing; Folding, Sorting and Degradation; Ubiquitin system [BR:ko04121];|	|GO:0005622:intracellular|	|GO:0005515:protein binding|
XLOC_000271	CCON0000096789.1[-]241136-284626	Known	Sj_000195|CNUS0000095572.1	1	SjF.211.1	2	SjM.255.1,SjM.255.2	3-Extend:IR:ADS:ES:5-Extend	3-Extend:IR:ADS,3-Extend:IR:ADS:ES:5-Extend	3-Extend:EN,3-Extend:5-Extend	OK	37.8392	105.738	1.48254	6.16351e-05	0.00195671	yes	-67.8988	smm:Smp_165860	58	316	6e-84	hypothetical protein		|GO:0016021:integral to membrane|
XLOC_000767	CCON0000096802.1[+]451901-454473	Known	Sj_000534|CNUS0000095925.1	1	CNUS0000095925.1	2	CNUS0000095925.1,SjM.774.1	Equal	Equal,AAS:3-Extend	Equal,AAS:3-Extend	OK	23.675	91.8538	1.95598	0.004753	0.0462355	yes	-68.1788	smm:Smp_011640.2	65	286	6e-76	hypothetical protein
XLOC_004866	CCON0000097001.1[-]278396-324942	Known	Sj_003176|CNUS0000098518.1	2	SjF.3537.1,CNUS0000098518.1	3	SjM.4598.1,SjM.4598.2,CNUS0000098518.1	3-Extend:AAS,Equal	AAS:3-Extend,3-Extend:EN,Equal	AAS:3-Extend,3-Extend:AAS:EN,AAS	OK	11.7373	79.9704	2.76837	7.95386e-12	1.63325e-09	yes	-68.2331	smm:Smp_173380	83	877	0	tyrosine kinase		|GO:0016020:membrane|	|GO:0005524:ATP binding|	|GO:0007169:transmembrane receptor protein tyrosine kinase signaling pathway|
XLOC_000687	CCON0000096800.1[-]921014-950997	Known	Sj_000480|CNUS0000095865.1	2	SjF.517.1,CNUS0000095865.1	3	SjM.655.2,SjM.655.1,CNUS0000095865.1	3-Extend:ES:5-Extend,Equal	3-Extend:ES:ES,3-Extend:AAS:5-Extend,Equal	3-Extend:ES:ES,3-Extend:AAS:5-Extend,Equal	OK	21.078	89.3199	2.08325	3.91271e-07	2.87161e-05	yes	-68.2419	smm:Smp_088270	77	681	0	subfamily M14A unassigned peptidase (M14 family)			|GO:0016491:oxidoreductase activity|	|GO:0008152:metabolic process|
XLOC_017648	CCON0000105482.1[-]4445-12403	Known	Sj_011153|CNUS0000106337.1	1	SjF.12021.1	1	SjM.16024.1	3-Extend:ES:5-Extend	3-Extend:ES:IR:5-Extend	IR	OK	19.4025	87.7952	2.1779	0.000276434	0.00624317	yes	-68.3927	smm:Smp_093930.2	91	322	8e-87	tyrosine kinase		|GO:0016020:membrane|
XLOC_004189	CCON0000096959.1[-]149836-226206	Known	Sj_002726|CNUS0000098073.1	1	SjF.3051.1	3	SjM.3940.2,SjM.3940.1,CNUS0000098073.1	3-Extend	3-Extend:AAS,3-Extend:EN,Equal	AAS,EN,Equal	OK	34.3596	103.565	1.59175	3.60335e-06	0.000193738	yes	-69.2054	smm:Smp_127810	84	627	1e-177	hypothetical protein
XLOC_000229	CCON0000096788.1[-]1474270-1476428	Known	Sj_000172|CNUS0000095562.1	1	SjF.191.1	1	SjM.231.1	3-Extend	3-Extend:5-Extend	5-Extend	OK	23.2772	92.8009	1.99522	0.00260954	0.0314262	yes	-69.5237	smm:Smp_133830	66	224	3e-57	hypothetical protein
XLOC_013973	CCON0000099274.1[+]29000-44347	Known	Sj_008850|CNUS0000104087.1	2	CNUS0000104087.1,SjF.9937.2	4	SjM.13063.1,CNUS0000104087.1,SjM.13063.3,SjM.13063.4	Equal,IR:3-Extend	IR:5-Extend:3-Extend,Equal,IR:3-Extend,EN:3-Extend	IR:5-Extend:3-Extend,IR,3-Extend,EN:3-Extend	OK	48.6627	118.827	1.28797	0.000302663	0.00665377	yes	-70.1643	smm:Smp_160580	74	396	1e-108	twinfilin ; K08870 PTK9 protein tyrosine kinase 9	|Metabolism; Enzyme Families; Protein kinases [BR:ko01001];|	|GO:0005622:intracellular|	|GO:0003779:actin binding|
XLOC_000399	CCON0000096792.1[+]914607-929412	Known	Sj_000289|CNUS0000095698.1	2	SjF.342.2,SjF.342.3	3	SjM.404.1,SjM.404.3,SjM.404.4	AAS:ADS:3-Extend,EN:AAS:ADS:3-Extend	5-Extend:ADS:3-Extend,AAS:IR:ADS:3-Extend,EN:AAS:ADS:3-Extend	5-Extend:AAS:ES:AAS:ES:3-Extend,IR:5-Extend:ES:AAS:ES:3-Extend,AAS:ES:3-Extend	OK	31.661	101.84	1.68552	0.000122232	0.003323	yes	-70.179	smm:Smp_157930	71	273	1e-71	leukocyte receptor cluster (lrc) member 4 protein ; K13516 lysophospholipid acyltransferase 7 [EC:2.3.1.-]	|Metabolism; Lipid Metabolism; Glycerophospholipid metabolism [PATH:ko00564-Map:ko00564];|Metabolism; Lipid Metabolism; Lipid biosynthesis proteins [BR:ko01004];|
XLOC_008155	CCON0000097339.1[-]59668-66346	Known	Sj_005270|CNUS0000100569.1	1	SjF.5895.2	1	SjM.7689.1	ES	3-Extend:ES	3-Extend	OK	10.8718	81.1355	2.89974	3.12617e-05	0.00114283	yes	-70.2637
XLOC_013089	CCON0000098703.1[-]42844-50195	Known	Sj_008335|CNUS0000103584.1	2	SjF.9368.1,CNUS0000103584.1	2	SjM.12255.1,CNUS0000103584.1	3-Extend:AAS,Equal	3-Extend:AAS,Equal	AAS,AAS	OK	8.63529	79.2881	3.19879	2.7433e-07	2.10124e-05	yes	-70.6528	smm:Smp_135520	85	520	1e-146	dock				|GO:0007155:cell adhesion|
XLOC_015354	CCON0000100662.1[-]8928-15611	Known	Sj_009714|CNUS0000104931.1	1	CNUS0000104931.1	3	CNUS0000104931.1,SjM.14243.2,SjM.14243.3	Equal	Equal,AAS,EN	Equal,AAS,EN	OK	11.0539	82.0521	2.89198	5.54971e-09	6.65345e-07	yes	-70.9982	smm:Smp_144600	62	557	1e-157	guanine-nucleotide-exchange-factor ; K06277 Rap guanine nucleotide exchange factor (GEF) 1	|Cellular Processes; Cell Communication; Focal adhesion [PATH:ko04510-Map:ko04510];|Human Diseases; Cancers; Renal cell carcinoma [PATH:ko05211-Map:ko05211];|Organismal Systems; Endocrine System; Insulin signaling pathway [PATH:ko04910-Map:ko04910];|Organismal Systems; Nervous System; Neurotrophin signaling pathway [PATH:ko04722-Map:ko04722];|	|GO:0005622:intracellular|	|GO:0005085:guanyl-nucleotide exchange factor activity|	|GO:0051056:regulation of small GTPase mediated signal transduction|
XLOC_008969	CCON0000097461.1[-]63190-69470	Known	Sj_005784|CNUS0000101072.1	1	SjF.6488.1	2	SjM.8460.1,SjM.8460.3	3-Extend:AAS:EN	3-Extend:AAS,ADS:AAS:EN	3-Extend:ES:5-Extend,ADS	OK	21.8699	92.9161	2.08698	1.35179e-06	8.41683e-05	yes	-71.0462	smm:Smp_167750	65	825	0	fatty-acid amide hydrolase			|GO:0004040:amidase activity|
XLOC_001093	CCON0000096809.1[-]184842-218216	Known	Sj_000725|CNUS0000096097.1	2	CNUS0000096097.1,SjF.764.1	3	CNUS0000096097.1,SjM.1037.2,SjM.1038.1	Equal,AAS	Equal,EN:ADS:AAS,AAS	AAS,EN:ADS,AAS	OK	23.6533	95.1278	2.00783	0.000385715	0.00801406	yes	-71.4745	smm:Smp_160460	61	513	1e-143	zinc finger protein		|GO:0005634:nucleus|	|GO:0008270:zinc ion binding|
XLOC_014383	CCON0000099490.1[-]2267-18988	Known	Sj_009099|CNUS0000104330.1	1	CNUS0000104330.1	2	CNUS0000104330.1,SjM.13423.2	Equal	Equal,ES:ES:ES:ES	Equal,ES:ES:ES:ES	OK	13.2811	84.7846	2.67443	7.82065e-07	5.19387e-05	yes	-71.5035	smm:Smp_143410	86	635	1e-180	hypothetical protein
XLOC_016095	CCON0000101552.1[+]150-3349	Known	Sj_010191|CNUS0000105399.1	1	CNUS0000105399.1	2	SjM.14834.3,SjM.14834.1	Equal	AAS:3-Extend,5-Extend	AAS:3-Extend,5-Extend	OK	16.4492	88.6799	2.43059	0.00108004	0.0173147	yes	-72.2307	smm:Smp_103920	56	168	1e-40	axonemal dynein intermediate chain ; K11143 dynein intermediate chain 2, axonemal	|Cellular Processes; Cell Motility; Cytoskeleton proteins [BR:ko04812];|Human Diseases; Neurodegenerative Diseases; Huntington's disease [PATH:ko05016-Map:ko05016];|
XLOC_013367	CCON0000098916.1[+]328-10452	Known	Sj_008491|CNUS0000103736.1	1	CNUS0000103736.1	2	SjM.12495.1,CNUS0000103736.1	Equal	5-Extend:AAS:ADS,Equal	5-Extend:AAS:ADS,Equal	OK	4.46698	76.7934	4.10361	3.25143e-05	0.00117952	yes	-72.3264	smm:Smp_165470	93	93.6	3e-18	tyrosine kinase
XLOC_016996	CCON0000104482.1[+]1575-12723	Known	Sj_010744|CNUS0000105939.1	1	CNUS0000105939.1	1	SjM.15494.2	Equal	EN	EN	OK	23.113	95.7078	2.04993	0.001104	0.0175242	yes	-72.5948	smm:Smp_091820	56	147	2e-34	bestrophin-related
XLOC_001390	CCON0000096818.1[+]190629-284356	Known	Sj_000915|CNUS0000096293.1	2	SjF.996.2,SjF.996.3	2	SjM.1330.1,SjM.1330.2	ADS,ES:ES:AAS:3-Extend	5-Extend:ADS,5-Extend:ES:ES:AAS	5-Extend:ADS,5-Extend:ES	OK	14.8052	87.5006	2.56319	4.06969e-10	5.95099e-08	yes	-72.6954	smm:Smp_137170	75	1164	0	plasma membrane calcium-transporting atpase ; K05850 Ca2+ transporting ATPase, plasma membrane [EC:3.6.3.8]	|Environmental Information Processing; Signal Transduction; Calcium signaling pathway [PATH:ko04020-Map:ko04020];|Organismal Systems; Digestive System; Pancreatic secretion [PATH:ko04972-Map:ko04972];|Organismal Systems; Digestive System; Salivary secretion [PATH:ko04970-Map:ko04970];|	|GO:0016020:membrane|	|GO:0016820:hydrolase activity, acting on acid anhydrides, catalyzing transmembrane movement of substances|	|GO:0008152:metabolic process|
XLOC_004630	CCON0000096983.1[-]871422-897384	Novel	-	1	SjF.3358.1	1	SjM.4357.1			3-Extend:5-Extend	OK	11.6168	84.6755	2.86573	0.000474524	0.00919604	yes	-73.0587	smm:Smp_126390	54	154	2e-36	dihydropyrimidinase related protein-3 (M38 family)			|GO:0016810:hydrolase activity, acting on carbon-nitrogen (but not peptide) bonds|
XLOC_010142	CCON0000097660.1[-]3172-43871	Known-Merged	Sj_006485|CNUS0000101760.1,Sj_006484|CNUS0000101759.1	1	SjF.7348.2	3	SjM.9596.2,SjM.9596.3,SjM.9596.4	AAS:ADS:ES:5-Extend	EN,AAS:ADS:ES:5-Extend,AAS:ES:ES:5-Extend	EN,ADS,ES:5-Extend	OK	14.2813	87.7156	2.61871	6.65519e-11	1.15692e-08	yes	-73.4343
XLOC_003163	CCON0000096900.1[-]48665-127437	Known-Merged	Sj_002059|CNUS0000097409.1,Sj_002060|CNUS0000097410.1	3	SjF.2276.2,SjF.2271.1,SjF.2271.3	4	SjM.3283.2,SjM.3283.3,SjM.3283.1,SjM.3283.6	EN:5-Extend,3-Extend:ES:EN,ADS:IR	3-Extend:IR,3-Extend:ES:EN:EN:ADS:AAS,3-Extend:IR:ES:EN:EN:ADS:5-Extend,EN:IR:5-Extend	3-Extend:ADS,3-Extend:ADS:IR:ES:AAS:EN:ADS:AAS,3-Extend:ADS:ES:AAS:EN:ADS:ES,IR	OK	10.255	84.1608	3.03682	0	0	yes	-73.9058	smm:Smp_153170	73	1606	0	serine/threonine protein kinase			|GO:0005524:ATP binding|	|GO:0006468:protein amino acid phosphorylation|
XLOC_009477	CCON0000097539.1[+]20103-33590	Known	Sj_006085|CNUS0000101372.1	1	CNUS0000101372.1	2	CNUS0000101372.1,SjM.8945.2	Equal	Equal,AAS:3-Extend	Equal,AAS:3-Extend	OK	43.214	117.545	1.44364	0.00427804	0.0431469	yes	-74.331	smm:Smp_151120	51	130	7e-29	twik family of potassium channels-related
XLOC_014829	CCON0000100032.1[-]5573-15446	Known	Sj_009379|CNUS0000104606.1	1	CNUS0000104606.1	3	SjM.13810.1,CNUS0000104606.1,SjM.13811.1	Equal	AAS:3-Extend,Equal,ADS:5-Extend	AAS:3-Extend,Equal,ADS:5-Extend	OK	24.237	98.6282	2.02479	0.000116459	0.00321128	yes	-74.3912	smm:Smp_125810	99	277	1e-72	zinc finger protein		|GO:0005622:intracellular|	|GO:0008270:zinc ion binding|
XLOC_009426	CCON0000097534.1[+]48-11327	Known	Sj_006057|CNUS0000101343.1	1	SjF.6820.1	1	SjM.8890.1	5-Extend:3-Extend	5-Extend:3-Extend	5-Extend	OK	25.1647	99.6841	1.98596	0.00252313	0.0308237	yes	-74.5194	smm:Smp_048560	68	318	2e-85	four and A half lim domains			|GO:0008270:zinc ion binding|
XLOC_004126	CCON0000096955.1[-]13916-14899	Known	Sj_002681|CNUS0000098021.1	1	CNUS0000098021.1	3	CNUS0000098021.1,SjM.3854.2,SjM.3855.1	Equal	Equal,IR:5-Extend,IR:5-Extend	Equal,IR:5-Extend,IR:5-Extend	OK	8.28513	82.8473	3.32186	9.53471e-05	0.00275096	yes	-74.5622	smm:Smp_048690	67	192	3e-47	hypothetical protein
XLOC_005362	CCON0000097039.1[-]197041-201603	Known	Sj_003487|CNUS0000098818.1	1	SjF.3894.1	2	SjM.5071.1,SjM.5070.1	3-Extend:ES:IR:EN	AAS:3-Extend,3-Extend:ADS:IR:ES	AAS:IR:3-Extend,3-Extend:IR:AAS:EN:ES:5-Extend	OK	13.6672	88.9061	2.70157	2.1685e-07	1.71542e-05	yes	-75.2389
XLOC_015728	CCON0000100968.1[-]7795-15941	Known	Sj_009967|CNUS0000105180.1	1	CNUS0000105180.1	1	SjM.14548.1	Equal	3-Extend:5-Extend	3-Extend:5-Extend	OK	20.7371	97.0272	2.22618	0.000854365	0.0143742	yes	-76.2901	smm:Smp_126990	75	562	1e-158	synapsin		|GO:0008021:synaptic vesicle|	|GO:0005524:ATP binding|	|GO:0007269:neurotransmitter secretion|
XLOC_008793	CCON0000097436.1[-]177029-207049	Known	Sj_005686|CNUS0000100974.1	3	SjF.6332.3,SjF.6332.2,CNUS0000100974.1	3	SjM.8276.2,CNUS0000100974.1,SjM.8276.3	AAS,EN,Equal	EN,Equal,ES:5-Extend	AAS:EN,AAS:ES,AAS:ES:ES:5-Extend	OK	28.6085	105.361	1.88082	4.90708e-07	3.44424e-05	yes	-76.7525	smm:Smp_034550	85	1084	0	alpha-actinin ; K05699 actinin alpha	|Cellular Processes; Cell Communication; Adherens junction [PATH:ko04520-Map:ko04520];|Cellular Processes; Cell Communication; Focal adhesion [PATH:ko04510-Map:ko04510];|Cellular Processes; Cell Communication; Tight junction [PATH:ko04530-Map:ko04530];|Cellular Processes; Cell Motility; Cytoskeleton proteins [BR:ko04812];|Cellular Processes; Cell Motility; Regulation of actin cytoskeleton [PATH:k…
XLOC_007377	CCON0000097242.1[-]292866-299510	Known	Sj_004776|CNUS0000100084.1	3	SjF.5321.2,SjF.5321.3,CNUS0000100084.1	2	SjM.6975.2,CNUS0000100084.1	AAS,EN,Equal	AAS,Equal	Equal,AAS:ES	OK	35.9134	113.21	1.65641	0.000226415	0.0053793	yes	-77.2966	smm:Smp_139100.2	52	686	0	hypothetical protein
XLOC_006288	CCON0000097118.1[+]80622-85214	Known	Sj_004043|CNUS0000099365.1	4	SjF.4541.1,SjF.4541.2,CNUS0000099365.1,SjF.4541.4	2	SjM.5932.1,CNUS0000099365.1	IR:5-Extend:EN,IR:5-Extend:3-Extend,Equal,IR:3-Extend	IR:5-Extend:3-Extend,Equal	ES,IR:ES	OK	100.796	179.188	0.830034	0.00324333	0.0363547	yes	-78.392	smm:Smp_174630	84	340	2e-92	transmembrane 4 superfamily invertebrate		|GO:0016021:integral to membrane|
XLOC_006323	CCON0000097120.1[-]378481-409324	Known	Sj_004073|CNUS0000099391.1	2	SjF.4574.1,SjF.4574.2	2	SjM.5983.1,SjM.5983.3	3-Extend:IR:IR:5-Extend,3-Extend	3-Extend:5-Extend,EN:5-Extend	ES:IR:IR:5-Extend,EN:IR:IR:5-Extend	OK	50.9111	129.646	1.34853	9.73086e-07	6.30286e-05	yes	-78.7349	smm:Smp_147840	77	800	0	cytosolic purine 5-nucleotidase ; K01081 5'-nucleotidase [EC:3.1.3.5]	|Environmental Information Processing; Signaling Molecules and Interaction; Cellular antigens [BR:ko04090];|Metabolism; Metabolism of Cofactors and Vitamins; Nicotinate and nicotinamide metabolism [PATH:ko00760-Map:ko00760];|Metabolism; Nucleotide Metabolism; Purine metabolism [PATH:ko00230-Map:ko00230];|Metabolism; Nucleotide Metabolism; Pyrimidine metabolism [PATH:ko00240-Map:ko00240];|
XLOC_017153	CCON0000104651.1[-]3701-8339	Known	Sj_010840|CNUS0000106029.1	2	SjF.11742.1,SjF.11742.2	2	SjM.15618.1,SjM.15618.2	3-Extend:AAS:ADS:IR:5-Extend,3-Extend:IR:5-Extend	3-Extend:IR:5-Extend,3-Extend:AAS:ADS:IR:5-Extend	3-Extend:ADS:IR,3-Extend:AAS	OK	57.1097	136.066	1.2525	0.00199911	0.0262853	yes	-78.9563	smm:Smp_155560	50	366	2e-99	serine protease inhibitors serpins			|GO:0004867:serine-type endopeptidase inhibitor activity|
XLOC_003164	CCON0000096900.1[-]142723-155548	Known	Sj_002061|CNUS0000097411.1	1	CNUS0000097411.1	2	SjM.3285.2,SjM.3285.1	Equal	EN,ES:5-Extend	EN,ES:5-Extend	OK	4.88082	84.868	4.12002	1.83534e-10	2.83406e-08	yes	-79.9872	smm:Smp_153180	70	372	1e-100	hypothetical protein
XLOC_005354	CCON0000097039.1[+]95043-96568	Known	Sj_003478|CNUS0000098815.1	2	SjF.3888.2,CNUS0000098815.1	2	SjM.5062.1,CNUS0000098815.1	IR,Equal	5-Extend:IR,Equal	5-Extend,IR	OK	25.4474	105.448	2.05094	5.6421e-05	0.00182724	yes	-80.0006	smm:Smp_028230	29	185	7e-45	hypothetical protein
XLOC_019259	CCON0000118195.1[-]214-1352	Known	Sj_012057|CNUS0000107255.1	2	CNUS0000107255.1,SjF.12843.2	2	CNUS0000107255.1,SjM.17080.2	Equal,IR:5-Extend	Equal,IR:5-Extend	IR,IR:5-Extend	OK	64.4875	145.044	1.1694	0.000554212	0.0103959	yes	-80.5565	smm:Smp_093920	67	377	1e-103	hypothetical protein		|GO:0005622:intracellular|	|GO:0008270:zinc ion binding|
XLOC_007229	CCON0000097223.1[-]51641-67318	Novel	-	1	SjF.5213.1	1	SjM.6833.1			5-Extend	OK	20.3231	101.137	2.31513	9.49294e-05	0.00274712	yes	-80.8139	smm:Smp_171860	96	185	2e-86	hypothetical protein
XLOC_002781	CCON0000096880.1[+]54887-102414	Known	Sj_001817|CNUS0000097176.1	1	SjF.1980.1	2	SjM.2609.1,CNUS0000097176.1	5-Extend:ES	5-Extend:ES,Equal	5-Extend,EN	OK	24.9468	106.031	2.08756	0.00200447	0.0263379	yes	-81.0842	smm:Smp_131020	44	163	1e-38	hypothetical protein		|GO:0016020:membrane|		|GO:0007154:cell communication|
XLOC_011704	CCON0000098106.1[-]37897-45615	Novel	-	1	SjF.8482.1	1	SjM.11002.1			3-Extend:5-Extend	OK	17.7728	98.9247	2.47666	0.00043323	0.00865653	yes	-81.1519								|GO:0004672:protein kinase activity|GO:0005524:ATP binding|	|GO:0006468:protein amino acid phosphorylation|
XLOC_006928	CCON0000097191.1[-]154053-167510	Known	Sj_004470|CNUS0000099780.1	2	CNUS0000099780.1,SjF.4995.2	2	CNUS0000099780.1,SjM.6540.2	Equal,IR	Equal,IR	IR,Equal	OK	49.2167	131.033	1.41271	0.0021149	0.0272509	yes	-81.8163	smm:Smp_133210	79	1493	0	alpha-glucosidase ; K12316 lysosomal alpha-glucosidase [EC:3.2.1.20]	|Cellular Processes; Transport and Catabolism; Lysosome [PATH:ko04142-Map:ko04142];|Metabolism; Carbohydrate Metabolism; Galactose metabolism [PATH:ko00052-Map:ko00052];|Metabolism; Carbohydrate Metabolism; Starch and sucrose metabolism [PATH:ko00500-Map:ko00500];|		|GO:0004553:hydrolase activity, hydrolyzing O-glycosyl compounds|	|GO:0005975:carbohydrate metabolic process|
XLOC_019139	CCON0000117496.1[+]1988-6772	Known	Sj_011996|CNUS0000107190.1	1	CNUS0000107190.1	1	SjM.16993.2	Equal	ADS:3-Extend	ADS:3-Extend	OK	11.1864	93.5427	3.06388	1.25458e-05	0.000540531	yes	-82.3563	smm:Smp_153780	74	624	1e-177	glutamate receptor kainate		|GO:0016020:membrane|	|GO:0005234:extracellular-glutamate-gated ion channel activity|
XLOC_009253	CCON0000097502.1[+]221437-238432	Known	Sj_005957|CNUS0000101245.1	2	SjF.6702.1,SjF.6702.3	2	SjM.8740.1,SjM.8740.3	5-Extend:AAS:3-Extend,AAS:AAS:3-Extend	5-Extend:AAS:3-Extend,AAS:3-Extend	5-Extend:AAS:3-Extend,AAS:AAS:3-Extend	OK	33.9717	116.496	1.77787	0.000544301	0.0102498	yes	-82.5243	smm:Smp_051810	71	372	1e-101	elongation of fatty acids protein 1		|GO:0016021:integral to membrane|
XLOC_011701	CCON0000098106.1[-]19404-22357	Novel	-	1	SjF.8478.1	1	SjM.10996.1			5-Extend	OK	20.6078	103.32	2.32585	0.00133106	0.0199164	yes	-82.7122	smm:Smp_157010	84	193	9e-48	titin
XLOC_004712	CCON0000096991.1[+]382894-406081	Known	Sj_003075|CNUS0000098424.1	2	SjF.3435.2,SjF.3435.3	2	SjM.4445.2,CNUS0000098424.1	ES,ES:ES:ES	ES:ES:ES:ES,Equal	ES:ES:ES:ES,Equal	OK	31.6206	115.114	1.86413	9.72934e-06	0.000450349	yes	-83.4934	smm:Smp_138620	55	710	0	hypothetical protein			|GO:0005509:calcium ion binding|	|GO:0007050:cell cycle arrest|
XLOC_008236	CCON0000097351.1[+]32320-100702	Known	Sj_005316|CNUS0000100616.1	2	SjF.5955.1,CNUS0000100616.1	2	SjM.7765.1,CNUS0000100616.1	5-Extend:ES,Equal	5-Extend:ES,Equal	ES,Equal	OK	33.4402	116.981	1.80661	0.000491316	0.00944561	yes	-83.5408	smm:Smp_045360.4	76	1521	0	hypothetical protein
XLOC_015412	CCON0000100739.1[-]3952-7464	Known	Sj_009752|CNUS0000104970.1	3	SjF.10776.2,CNUS0000104970.1,SjF.10776.3	2	CNUS0000104970.1,SjM.14285.2	AAS,Equal,ADS:AAS	Equal,AAS:IR:5-Extend	AAS:ADS:AAS,AAS:ADS:IR:5-Extend	OK	22.8492	107.476	2.2338	2.66711e-07	2.0588e-05	yes	-84.6268	smm:Smp_091870	61	366	1e-99	hypothetical protein
XLOC_016627	CCON0000103086.1[+]912-1568	Known	Sj_010520|CNUS0000105722.1	1	CNUS0000105722.1	2	SjM.15225.2,CNUS0000105722.1	Equal	IR,Equal	IR,Equal	OK	48.5736	134.068	1.46472	0.00422117	0.0426804	yes	-85.4944
XLOC_005956	CCON0000097090.1[-]284282-321218	Known	Sj_003865|CNUS0000099189.1	3	SjF.4338.2,SjF.4338.4,SjF.4338.3	2	SjM.5674.1,CNUS0000099189.1	AAS:5-Extend,AAS:AAS:5-Extend,AAS:ES:5-Extend	3-Extend:AAS:AAS:5-Extend,Equal	3-Extend:AAS:AAS,3-Extend:AAS	OK	80.1088	166.154	1.05249	6.81896e-05	0.0021229	yes	-86.0452	smm:Smp_029160	66	814	0	ribonuclease p/mrp subunit
XLOC_010647	CCON0000097776.1[-]126293-156763	Known	Sj_006801|CNUS0000102071.1	3	SjF.7713.1,CNUS0000102071.1,SjF.7713.3	1	SjM.10048.1	3-Extend:ES:EN:5-Extend,Equal,EN:AAS	3-Extend:ES:EN:AAS	ES:ES:AAS	OK	60.1104	146.253	1.28278	0.00340425	0.0376123	yes	-86.1426	smm:Smp_153970	77	489	1e-136	dynactin 1
XLOC_003066	CCON0000096896.1[-]163153-189312	Known	Sj_001989|CNUS0000097342.1	1	CNUS0000097342.1	3	SjM.2882.2,SjM.2882.1,CNUS0000097342.1	Equal	3-Extend:IR:5-Extend,3-Extend:IR:AAS:5-Extend,Equal	3-Extend:IR:5-Extend,3-Extend:IR:AAS:5-Extend,Equal	OK	42.2694	128.453	1.60356	0.000434155	0.00866604	yes	-86.1836	smm:Smp_085290.1	73	327	6e-88	tropomyosin
XLOC_000657	CCON0000096799.1[-]125179-140604	Known	Sj_000458|CNUS0000095836.1	2	CNUS0000095836.1,SjF.488.2	3	SjM.619.1,SjM.620.1,SjM.619.3	Equal,ADS:5-Extend	3-Extend:IR:5-Extend,ADS:IR,ADS:5-Extend	3-Extend:IR:ADS,ADS:IR,Equal	OK	27.2343	114.29	2.06921	1.27281e-08	1.3725e-06	yes	-87.0557	smm:Smp_134410.2	65	490	1e-136	monocarboxylate transporter		|GO:0016021:integral to membrane|	|GO:0005215:transporter activity|	|GO:0006810:transport|
XLOC_017188	CCON0000104708.1[+]7562-12511	Novel	-	1	SjF.11761.1	2	SjM.15652.1,SjM.15651.1			AAS,EN:3-Extend	OK	32.7772	120.223	1.87494	0.00531939	0.0494763	yes	-87.4458
XLOC_005918	CCON0000097088.1[+]14334-103922	Known	Sj_003835|CNUS0000099160.1	2	SjF.4310.1,SjF.4310.3	4	SjM.5615.1,CNUS0000099160.1,SjM.5615.3,SjM.5615.4	5-Extend:IR:ES,AAS:ES	5-Extend:IR:ADS,Equal,EN:ES:IR,EN:ES:IR	ADS,IR:EN:AAS,EN:AAS:IR,EN:ES:IR	OK	37.0395	124.59	1.75005	9.45688e-13	2.09812e-10	yes	-87.5505	smm:Smp_126600	64	1903	0	hypothetical protein				|GO:0007242:intracellular signaling cascade|
XLOC_003581	CCON0000096923.1[+]111833-118134	Novel	-	3	SjF.2579.1,SjF.2580.1,SjF.2581.1	1	SjM.3621.1			ADS:IR:5-Extend	OK	33.2857	120.937	1.86129	0.000141623	0.00373423	yes	-87.6513
XLOC_003769	CCON0000096934.1[+]140721-167320	Known	Sj_002453|CNUS0000097804.1	1	SjF.2725.1	2	SjM.3522.1,SjM.3522.2	5-Extend:ADS:ADS:3-Extend	5-Extend:ES:EN,5-Extend:ADS:ADS:3-Extend	ES:EN,Equal	OK	24.7727	113.063	2.1903	5.51275e-06	0.000274954	yes	-88.2903	smm:Smp_159230	57	361	5e-98	quinone oxidoreductase
XLOC_000755	CCON0000096802.1[+]64060-109480	Known	Sj_000522|CNUS0000095906.1	4	SjF.557.1,SjF.557.2,SjF.557.3,SjF.557.5	3	SjM.725.1,SjM.725.2,CNUS0000095906.1	5-Extend:EN:AAS:EN:ES:3-Extend,5-Extend:ES:ES:EN:AAS:3-Extend,5-Extend:EN:3-Extend,AAS:3-Extend	5-Extend:ES:ES:EN:AAS,5-Extend:ES:ES:EN:EN,Equal	ADS:ES:EN:ES:ES:ES:AAS,ADS:ES:ES:ES:AAS:AAS,ES:AAS:ES:AAS	OK	102.016	191.225	0.906477	0.00457545	0.0450129	yes	-89.209	smm:Smp_143750	62	632	1e-179	metazoan probable membrane protein		|GO:0016020:membrane|
XLOC_008443	CCON0000097374.1[-]123587-136407	Known	Sj_005462|CNUS0000100754.1	1	CNUS0000100754.1	2	CNUS0000100754.1,SjM.7968.2	Equal	Equal,ADS	Equal,ADS	OK	12.8022	102.283	2.9981	1.76797e-05	0.000719944	yes	-89.4808	smm:Smp_172750	69	179	6e-44	type V p-type atpase isoform
XLOC_005029	CCON0000097016.1[+]368432-398563	Known	Sj_003269|CNUS0000098615.1	2	SjF.3663.2,SjF.3663.3	1	SjM.4770.1	ADS,EN:3-Extend	5-Extend:ADS:EN:3-Extend	5-Extend:ADS:3-Extend	OK	11.4949	101.493	3.14231	2.93405e-10	4.39016e-08	yes	-89.9981	smm:Smp_170330	57	429	1e-117	Collagen alpha-1(V) chain precursor		|GO:0005737:cytoplasm|	|GO:0005201:extracellular matrix structural constituent|	|GO:0006817:phosphate transport|
XLOC_002584	CCON0000096870.1[+]455730-459133	Known	Sj_001714|CNUS0000097077.1	2	SjF.1839.1,CNUS0000097077.1	2	SjM.2434.3,SjM.2434.2	ADS:5-Extend,Equal	AAS:3-Extend,ADS	AAS:3-Extend,ADS	OK	41.3797	132.316	1.67699	0.00042218	0.00849731	yes	-90.9363	smm:Smp_164830	63	240	1e-61	ssm4 protein ; K10661 E3 ubiquitin-protein ligase MARCH6 [EC:6.3.2.19]	|Genetic Information Processing; Folding, Sorting and Degradation; Protein processing in endoplasmic reticulum [PATH:ko04141-Map:ko04141];|Genetic Information Processing; Folding, Sorting and Degradation; Ubiquitin system [BR:ko04121];|
XLOC_013648	CCON0000099066.1[+]5814-36419	Known	Sj_008658|CNUS0000103897.1	3	SjF.9718.2,CNUS0000103897.1,SjF.9718.3	1	SjM.12752.2	EN,Equal,AAS:3-Extend	3-Extend	ES:AAS	OK	47.2765	139.056	1.55648	7.39478e-05	0.0022801	yes	-91.7795	smm:Smp_150170	54	472	1e-131	hypothetical protein
XLOC_011140	CCON0000097934.1[-]4719-44777	Known	Sj_007127|CNUS0000102393.1	3	SjF.8088.2,SjF.8088.3,SjF.8088.4	2	CNUS0000102393.1,SjM.10512.2	IR:5-Extend,ADS:AAS,EN:EN:IR:5-Extend	Equal,EN:IR:5-Extend	ADS:AAS:ES:ES:IR,ES:IR:5-Extend	OK	51.1348	143.631	1.48999	0.000151929	0.00393102	yes	-92.4962	smm:Smp_129050	83	1367	0	dynamin			|GO:0005525:GTP binding|
XLOC_004579	CCON0000096982.1[+]253406-256904	Known	Sj_002981|CNUS0000098327.1	1	SjF.3375.1	3	SjM.4389.1,SjM.4390.1,CNUS0000098327.1	5-Extend:AAS:3-Extend	5-Extend:AAS:3-Extend,ADS:IR:5-Extend,Equal	5-Extend:3-Extend,ADS:IR:5-Extend,AAS	OK	15.9813	108.623	2.76488	1.83184e-07	1.47942e-05	yes	-92.6417
XLOC_012357	CCON0000098408.1[+]20551-21079	Known	Sj_007874|CNUS0000103132.1	1	SjF.8883.2	1	SjM.11584.1	IR	IR:5-Extend	5-Extend	OK	25.5411	119.527	2.22644	0.00242202	0.0299532	yes	-93.9859
XLOC_001010	CCON0000096807.1[-]750574-768101	Known	Sj_000687|CNUS0000096065.1	2	CNUS0000096065.1,SjF.739.2	2	CNUS0000096065.1,SjM.1015.2	Equal,IR:IR:5-Extend	Equal,IR:IR	IR:IR,Equal	OK	47.5641	142.597	1.58399	0.000565129	0.0105495	yes	-95.0329	smm:Smp_169260	70	233	7e-59	zinc finger protein		|GO:0005622:intracellular|	|GO:0008270:zinc ion binding|
XLOC_016287	CCON0000102080.1[-]354-4154	Known	Sj_010324|CNUS0000105530.1	1	CNUS0000105530.1	2	CNUS0000105530.1,SjM.14978.2	Equal	Equal,AAS:5-Extend	Equal,AAS:5-Extend	OK	13.9253	109.035	2.96901	0.000239794	0.0056103	yes	-95.1097	smm:Smp_153780	97	243	2e-63	glutamate receptor kainate
XLOC_001246	CCON0000096814.1[+]625584-638982	Known	Sj_000829|CNUS0000096216.1	2	CNUS0000096216.1,SjF.897.2	2	CNUS0000096216.1,SjM.1205.2	Equal,ADS:3-Extend	Equal,ADS:3-Extend	Equal,ADS	OK	30.3396	126.158	2.05595	4.67247e-05	0.00158225	yes	-95.8184	smm:Smp_128120	65	305	4e-81	polybromo-1 ; K11757 protein polybromo-1	|Genetic Information Processing; Replication and Repair; Chromosome [BR:ko03036];|
XLOC_016017	CCON0000101374.1[+]380-2496	Known	Sj_010142|CNUS0000105349.1	1	CNUS0000105349.1	1	SjM.14780.1	Equal	5-Extend:3-Extend	5-Extend:3-Extend	OK	17.1733	113.148	2.71997	7.86998e-05	0.00238348	yes	-95.9747	smm:Smp_094500	83	481	1e-134	choline dehydrogenase			|GO:0016614:oxidoreductase activity, acting on CH-OH group of donors|
XLOC_000026	CCON0000096785.1[+]1659922-1661349	Novel	-	1	SjF.50.1	1	SjM.51.1			5-Extend:3-Extend	OK	10.3587	106.421	3.36087	2.39297e-05	0.000933113	yes	-96.0623
XLOC_018334	CCON0000110329.1[+]1038-2881	Novel	-	1	SjF.12350.1	1	SjM.16485.1			5-Extend:3-Extend	OK	20.3772	116.935	2.52068	0.00346261	0.0379719	yes	-96.5578	smm:Smp_153780	67	135	7e-31	glutamate receptor kainate
XLOC_006382	CCON0000097126.1[-]103565-113917	Known	Sj_004111|CNUS0000099429.1	1	SjF.4622.1	1	SjM.6027.1	3-Extend:ADS	3-Extend:ADS	3-Extend	OK	21.581	118.253	2.45404	0.000291368	0.00645693	yes	-96.672	smm:Smp_156510	61	473	1e-131	hypothetical protein			|GO:0005515:protein binding|
XLOC_011216	CCON0000097960.1[+]416-9413	Known	Sj_007182|CNUS0000102448.1	2	SjF.8146.2,SjF.8147.1	3	CNUS0000102448.1,SjM.10579.2,SjM.10579.3	ADS:3-Extend,3-Extend	Equal,ADS:3-Extend,AAS:ADS:3-Extend	ADS,IR:3-Extend,AAS:IR:3-Extend	OK	30.775	128.455	2.06143	5.5119e-07	3.81328e-05	yes	-97.68	smm:Smp_145890	95	774	0	adamts (A disintegrin and metalloprotease
XLOC_011671	CCON0000098099.1[+]87347-98192	Known	Sj_007466|CNUS0000102730.1	1	CNUS0000102730.1	3	CNUS0000102730.1,SjM.10982.4,SjM.10982.5	Equal	Equal,EN:EN:ES,EN	Equal,EN:EN:ES,EN	OK	7.75497	105.75	3.76939	9.27979e-09	1.04748e-06	yes	-97.995	smm:Smp_077880.2	45	201	4e-50	annexin			|GO:0005544:calcium-dependent phospholipid binding|
XLOC_005258	CCON0000097033.1[+]221652-246825	Known	Sj_003422|CNUS0000098766.1	2	SjF.3961.1,SjF.3961.2	2	SjM.5200.1,SjM.5200.3	5-Extend:IR:IR:3-Extend,5-Extend:ADS:3-Extend	5-Extend:ADS:IR:IR:3-Extend,AAS:ADS:IR:IR:3-Extend	5-Extend:ADS,AAS:ADS	OK	53.6489	151.887	1.50138	1.11831e-05	0.000503163	yes	-98.2381	smm:Smp_046130	56	668	0	alpha-actinin
XLOC_010962	CCON0000097847.1[+]15013-24225	Known	Sj_006997|CNUS0000102267.1	2	SjF.7966.2,SjF.7966.3	3	SjM.10359.2,CNUS0000102267.1,SjM.10359.3	ADS:IR:3-Extend,ADS:IR:3-Extend	ADS:IR,Equal,EN:ES:ES:AAS:AAS:IR	IR:IR,ADS:IR,AAS:IR	OK	72.5999	171.226	1.23786	0.000412928	0.00843422	yes	-98.6261	smm:Smp_128650.2	77	509	1e-142	nuclear movement protein related
XLOC_005028	CCON0000097016.1[+]341636-365397	Known	Sj_003268|CNUS0000098614.1	3	SjF.3662.2,SjF.3662.3,SjF.3662.4	1	SjM.4762.2	AAS:3-Extend,AAS:ADS:3-Extend,EN:AAS:ADS	AAS:EN:AAS:ADS:ADS:3-Extend	AAS:AAS:ADS	OK	10.866	111.155	3.35468	3.03016e-08	2.99939e-06	yes	-100.289	smm:Smp_170330	74	638	0	Collagen alpha-1(V) chain precursor		|GO:0005737:cytoplasm|	|GO:0005201:extracellular matrix structural constituent|	|GO:0006817:phosphate transport|
XLOC_009421	CCON0000097533.1[-]180704-226050	Known	Sj_006056|CNUS0000101342.1	2	SjF.6822.1,SjF.6822.3	1	SjM.8886.2	AAS,ADS	ADS	AAS	OK	37.4833	138.176	1.88219	0.00109144	0.0174002	yes	-100.693	smm:Smp_126260	75	442	1e-122	protein phosphatase-2b ; K04348 protein phosphatase 3, catalytic subunit [EC:3.1.3.16]	|Cellular Processes; Cell Growth and Death; Apoptosis [PATH:ko04210-Map:ko04210];|Cellular Processes; Cell Growth and Death; Oocyte meiosis [PATH:ko04114-Map:ko04114];|Environmental Information Processing; Signal Transduction; Calcium signaling pathway [PATH:ko04020-Map:ko04020];|Environmental Information Processing; Signal Transduction; MAPK signaling pathway [PATH:ko04010-Map:ko04010];|Environm…		|GO:0016787:hydrolase activity|
XLOC_010794	CCON0000097804.1[+]90306-207441	Known-Merged	Sj_006893|CNUS0000102164.1,Sj_006892|CNUS0000102163.1	3	SjF.7828.2,SjF.7828.3,SjF.7828.4	3	SjM.10207.1,SjM.10207.3,SjM.10207.5	IR,ADS:ES:EN,EN:ES	5-Extend:AAS:ADS:ES,EN:ES,EN	5-Extend:AAS:IR:ADS:ES:ES,AAS:ES,EN	OK	25.6504	126.792	2.30541	9.37028e-14	2.37981e-11	yes	-101.142	smm:Smp_130280	70	736	0	cell polarity protein
XLOC_005824	CCON0000097077.1[+]97976-122487	Novel	-	1	SjF.4239.1	2	SjM.5498.1,SjM.5498.2			5-Extend:AAS,5-Extend	OK	38.525	140.571	1.86743	0.00266138	0.0319068	yes	-102.046	smm:Smp_133290	55	311	5e-83	phospholipase ; K01047 phospholipase A2 [EC:3.1.1.4]	|Environmental Information Processing; Signal Transduction; MAPK signaling pathway [PATH:ko04010-Map:ko04010];|Environmental Information Processing; Signal Transduction; VEGF signaling pathway [PATH:ko04370-Map:ko04370];|Human Diseases; Infectious Diseases; Toxoplasmosis [PATH:ko05145-Map:ko05145];|Metabolism; Lipid Metabolism; Arachidonic acid metabolism [PATH:ko00590-Map:ko00590];|Metabolism; L…
XLOC_017643	CCON0000105478.1[+]7908-9371	Known	Sj_011148|CNUS0000106332.1	1	SjF.12016.2	2	SjM.16015.2,SjM.16015.3	EN:ADS	EN:EN,EN:ADS	EN,Equal	OK	27.2187	129.697	2.25248	0.00354066	0.0383773	yes	-102.478	smm:Smp_045790	93	149	5e-35	hypothetical protein
XLOC_011702	CCON0000098106.1[-]25942-34837	Novel	-	2	SjF.8480.1,SjF.8479.1	1	SjM.11001.1			3-Extend:AAS:ADS:5-Extend	OK	41.0863	143.644	1.80577	0.000427917	0.00858592	yes	-102.558	smm:Smp_157010	92	501	1e-140	titin
XLOC_011773	CCON0000098126.1[+]8371-9676	Novel	-	1	SjF.8533.1	1	SjM.11067.1			5-Extend:ADS	OK	18.1849	122.084	2.74706	0.000241011	0.00561835	yes	-103.899
XLOC_009948	CCON0000097616.1[-]168732-194701	Known	Sj_006370|CNUS0000101644.1	1	SjF.7214.1	3	SjM.9406.1,CNUS0000101644.1,SjM.9406.3	3-Extend:IR:5-Extend	3-Extend:AAS,Equal,ADS:IR:5-Extend	3-Extend:AAS,IR,ADS:5-Extend	OK	45.9284	150.32	1.71058	0.00262494	0.0315877	yes	-104.392	smm:Smp_008640	84	432	1e-119	gelsolin			|GO:0003779:actin binding|
XLOC_001795	CCON0000096837.1[+]127555-165407	Known	Sj_001195|CNUS0000096566.1	1	SjF.1290.1	2	SjM.1695.1,SjM.1695.2	5-Extend:ES:ES:3-Extend	5-Extend:ES:ES:3-Extend,5-Extend:ES:ES:ES:3-Extend	Equal,ES:3-Extend	OK	50.5607	155.226	1.61828	5.53758e-06	0.00027548	yes	-104.665	smm:Smp_157500	63	1027	0	calpain (C02 family)		|GO:0005622:intracellular|	|GO:0005509:calcium ion binding|	|GO:0006508:proteolysis|
XLOC_014129	CCON0000099327.1[-]3425-13449	Known	Sj_008938|CNUS0000104171.1	2	CNUS0000104171.1,SjF.10048.2	2	CNUS0000104171.1,SjM.13204.2	Equal,IR:5-Extend	Equal,IR:5-Extend	IR,5-Extend	OK	102.978	207.726	1.01234	0.0017415	0.0238996	yes	-104.748	smm:Smp_057650	68	362	2e-98	protein kiaa0174
XLOC_016469	CCON0000102519.1[-]1110-17426	Known	Sj_010430|CNUS0000105636.1	2	SjF.11386.2,SjF.11386.3	2	SjM.15111.2,SjM.15111.3	ES:ES,IR	ES:ES,IR	ES,Equal	OK	26.8004	132.813	2.30907	1.79573e-07	1.45635e-05	yes	-106.013	smm:Smp_000100	69	462	1e-128	filamin ; K04437 filamin	|Cellular Processes; Cell Communication; Focal adhesion [PATH:ko04510-Map:ko04510];|Cellular Processes; Cell Motility; Cytoskeleton proteins [BR:ko04812];|Environmental Information Processing; Signal Transduction; MAPK signaling pathway [PATH:ko04010-Map:ko04010];|
XLOC_017876	CCON0000106725.1[-]1675-4002	Known	Sj_011295|CNUS0000106473.1	1	CNUS0000106473.1	2	CNUS0000106473.1,SjM.16178.1	Equal	Equal,ADS:5-Extend	Equal,ADS:5-Extend	OK	35.7999	142.173	1.98962	0.00277856	0.0328062	yes	-106.373
XLOC_005897	CCON0000097086.1[-]25628-57736	Known	Sj_003823|CNUS0000099145.1	1	SjF.4288.1	2	SjM.5593.2,SjM.5593.1	3-Extend:ADS:ES:5-Extend	3-Extend:ADS:AAS,3-Extend:ADS:ES:5-Extend	AAS,5-Extend	OK	17.5316	124.149	2.82405	1.78453e-09	2.3432e-07	yes	-106.617	smm:Smp_125480	51	201	1e-49	hypothetical protein			|GO:0005515:protein binding|
XLOC_009420	CCON0000097533.1[-]40164-57768	Known	Sj_006055|CNUS0000101340.1	3	SjF.6815.1,SjF.6816.1,CNUS0000101340.1	4	SjM.8882.3,SjM.8882.2,SjM.8882.1,CNUS0000101340.1	AAS:3-Extend,3-Extend:IR:5-Extend,Equal	3-Extend:IR:AAS:IR,3-Extend:IR,3-Extend:ES:ES:ES:ADS:IR:5-Extend,Equal	AAS:IR,AAS:IR,AAS:ADS:5-Extend,AAS:IR	OK	124.239	232.057	0.901366	0.00260764	0.0314262	yes	-107.818	smm:Smp_134440.2	79	902	0	malic enzyme			|GO:0051287:NAD binding|	|GO:0006108:malate metabolic process|
XLOC_012385	CCON0000098419.1[+]2040-24613	Known	Sj_007894|CNUS0000103152.1	2	CNUS0000103152.1,SjF.8898.2	3	CNUS0000103152.1,SjM.11623.3,SjM.11623.2	Equal,AAS:ADS	Equal,AAS:ADS,AAS	AAS:ADS,AAS:ADS,AAS:ADS	OK	39.7643	148.458	1.90051	1.02997e-08	1.14916e-06	yes	-108.694	smm:Smp_140590	43	419	1e-115	hypothetical protein			|GO:0005529:sugar binding|
XLOC_002519	CCON0000096867.1[-]20263-29019	Known	Sj_001657|CNUS0000097012.1	2	SjF.1770.1,SjF.1770.2	2	SjM.2363.1,SjM.2363.2	3-Extend:IR,3-Extend	3-Extend:IR:AAS,3-Extend	3-Extend:AAS,3-Extend:IR	OK	75.1106	184.006	1.29267	0.00118498	0.0184456	yes	-108.895	smm:Smp_143470.2	84	1228	0	Spectrin beta chain brain 3 (Spectrin non-erythroid beta chain 3) (Beta-IV spectrin) ; K06115 spectrin beta	|Cellular Processes; Cell Motility; Cytoskeleton proteins [BR:ko04812];|
XLOC_007481	CCON0000097252.1[-]196743-324974	Known	Sj_004834|CNUS0000100139.1	3	SjF.5417.1,SjF.5417.2,SjF.5417.3	2	SjM.7111.1,SjM.7111.2	3-Extend:ADS:AAS,3-Extend:ADS:ES:ES,3-Extend:ADS:AAS:ES	3-Extend:ADS:ES:AAS,3-Extend:ADS:AAS:ES	3-Extend:ES,3-Extend:ES:AAS	OK	22.0982	131.532	2.57341	5.9469e-09	7.04215e-07	yes	-109.434	smm:Smp_146950	65	3603	0	hypothetical protein
XLOC_018524	CCON0000111183.1[-]110-2194	Known	Sj_011676|CNUS0000106848.1	2	CNUS0000106848.1,SjF.12435.2	2	CNUS0000106848.1,SjM.16614.2	Equal,IR:5-Extend	Equal,IR:5-Extend	IR,5-Extend	OK	39.4676	150.471	1.93074	0.00265003	0.0318103	yes	-111.003
XLOC_016447	CCON0000102493.1[-]711-2563	Known	Sj_010416|CNUS0000105622.1	1	CNUS0000105622.1	1	SjM.15091.1	Equal	3-Extend:5-Extend	3-Extend:5-Extend	OK	12.0551	123.094	3.35205	1.66314e-05	0.000678732	yes	-111.039	smm:Smp_019310	95	211	1e-53	cytoplasmic dynein light chain		|GO:0005875:microtubule associated complex|	|GO:0003777:microtubule motor activity|	|GO:0007017:microtubule-based process|
XLOC_016109	CCON0000101571.1[+]13654-15433	Known	Sj_010205|CNUS0000105413.1	2	CNUS0000105413.1,SjF.11193.2	1	SjM.14854.2	Equal,AAS:3-Extend	AAS:3-Extend	AAS	OK	31.3671	142.662	2.18528	1.25578e-06	7.89543e-05	yes	-111.295	smm:Smp_022340	81	541	1e-152	pdz and lim domain protein			|GO:0008270:zinc ion binding|
XLOC_004433	CCON0000096975.1[+]357542-407574	Known-Merged	Sj_002877|CNUS0000098229.1,Sj_002878|CNUS0000098230.1	3	SjF.3225.1,SjF.3229.1,SjF.3230.1	3	SjM.4205.1,CNUS0000098230.1,SjM.4205.4	3-Extend,5-Extend:ES:EN:AAS:3-Extend,AAS:3-Extend	5-Extend:ES:EN:AAS:ADS,Equal,AAS:3-Extend	5-Extend:ADS,AAS,AAS:AAS:IR	OK	57.9803	169.427	1.54703	0.000107546	0.0030107	yes	-111.447	smm:Smp_127450	56	387	1e-105	hypothetical protein
XLOC_012134	CCON0000098336.1[-]24769-51048	Known	Sj_007734|CNUS0000102993.1	2	SjF.8728.1,SjF.8728.3	2	SjM.11376.1,SjM.11376.3	3-Extend:EN:5-Extend,EN:AAS	3-Extend:EN:5-Extend,EN:AAS	ES:AAS,AAS	OK	27.8662	139.444	2.3231	0.000163802	0.0042044	yes	-111.578	smm:Smp_165440	49	466	1e-129	netrin receptor unc5 ; K07521 netrin receptor unc-5	|Organismal Systems; Development; Axon guidance [PATH:ko04360-Map:ko04360];|		|GO:0005515:protein binding|	|GO:0007165:signal transduction|
XLOC_005343	CCON0000097038.1[-]409069-409948	Novel	-	1	SjF.3891.1	4	SjM.5064.1,SjM.5064.2,SjM.5064.3,SjM.5064.4			3-Extend:IR:5-Extend,3-Extend:IR:5-Extend,3-Extend:IR:5-Extend,AAS:3-Extend:5-Extend	OK	68.4846	180.301	1.39655	0.0013817	0.0204274	yes	-111.816
XLOC_015480	CCON0000100773.1[-]2540-6983	Known	Sj_009792|CNUS0000105010.1	1	CNUS0000105010.1	2	CNUS0000105010.1,SjM.14349.1	Equal	Equal,5-Extend	Equal,5-Extend	OK	15.0706	126.95	3.07445	0.000267507	0.00611317	yes	-111.879	smm:Smp_137170	76	99.8	5e-20	plasma membrane calcium-transporting atpase ; K05850 Ca2+ transporting ATPase, plasma membrane [EC:3.6.3.8]	|Environmental Information Processing; Signal Transduction; Calcium signaling pathway [PATH:ko04020-Map:ko04020];|Organismal Systems; Digestive System; Pancreatic secretion [PATH:ko04972-Map:ko04972];|Organismal Systems; Digestive System; Salivary secretion [PATH:ko04970-Map:ko04970];|	|GO:0016020:membrane|	|GO:0015662:ATPase activity, coupled to transmembrane movement of ions, phosphorylative mechanism|	|GO:0006810:transport|
XLOC_012685	CCON0000098538.1[-]4839-46269	Known	Sj_008085|CNUS0000103338.1	1	SjF.9096.1	1	SjM.11891.1	3-Extend:ADS:ES:5-Extend	3-Extend:ADS:ES:5-Extend	3-Extend:AAS	OK	41.8306	154.942	1.8891	0.00255855	0.0310882	yes	-113.111	smm:Smp_039810	78	270	2e-70	muscleblind-like protein			|GO:0008270:zinc ion binding|
XLOC_006626	CCON0000097154.1[+]142367-159523	Known	Sj_004273|CNUS0000099588.1	2	SjF.4804.1,CNUS0000099588.1	2	SjM.6262.1,CNUS0000099588.1	5-Extend:ES:ES:3-Extend,Equal	5-Extend:ES:ES:3-Extend,Equal	5-Extend:ES:ES:3-Extend,Equal	OK	29.0025	143.778	2.3096	2.79219e-07	2.13023e-05	yes	-114.775	smm:Smp_123080	72	327	1e-87	Sarcoplasmic calcium-binding protein (SCP).			|GO:0005509:calcium ion binding|
XLOC_012289	CCON0000098369.1[+]720-48586	Known-Merged	Sj_007833|CNUS0000103091.1,Sj_007832|CNUS0000103090.1	3	SjF.8845.2,SjF.8845.3,SjF.8845.4	2	SjM.11544.2,SjM.11544.3	IR:ADS:ES,IR:ADS:AAS:ADS:ES:ADS:3-Extend,AAS:IR:ADS:AAS:ADS:3-Extend	IR:ADS:ES,IR:ADS:AAS:ADS:ES:ADS:3-Extend	AAS:ES,AAS:ES:ADS:3-Extend	OK	90.2964	206.421	1.19285	3.89701e-05	0.00136379	yes	-116.125	smm:Smp_136710.2	89	250	2e-65	calcium-transporting atpase sarcoplasmic/endoplasmic reticulum type (calcium pump) ; K05853 Ca2+ transporting ATPase, sarcoplasmic/endoplasmic reticulum [EC:3.6.3.8]	|Environmental Information Processing; Signal Transduction; Calcium signaling pathway [PATH:ko04020-Map:ko04020];|Human Diseases; Neurodegenerative Diseases; Alzheimer's disease [PATH:ko05010-Map:ko05010];|Organismal Systems; Digestive System; Pancreatic secretion [PATH:ko04972-Map:ko04972];|	|GO:0016020:membrane|	|GO:0015662:ATPase activity, coupled to transmembrane movement of ions, phosphorylative mechanism|	|GO:0006812:cation transport|
XLOC_010642	CCON0000097776.1[+]3798-60293	Known	Sj_006796|CNUS0000102068.1	1	SjF.7711.1	2	SjM.10049.1,CNUS0000102068.1	5-Extend:ES:3-Extend	5-Extend:ES:3-Extend,Equal	5-Extend:3-Extend,EN	OK	40.6755	157.718	1.95511	0.000610929	0.01118	yes	-117.042	smm:Smp_153990	50	512	1e-143	hypothetical protein			|GO:0008270:zinc ion binding|
XLOC_007275	CCON0000097230.1[-]37994-52291	Known	Sj_004695|CNUS0000100005.1	2	SjF.5247.1,CNUS0000100005.1	2	SjM.6884.1,CNUS0000100005.1	3-Extend:IR:5-Extend,Equal	3-Extend:IR:5-Extend,Equal	3-Extend:IR,IR	OK	81.7267	199.496	1.28748	0.000128711	0.00346014	yes	-117.769	smm:Smp_083990.1	75	756	0	cationic amino acid transporter		|GO:0016020:membrane|	|GO:0015171:amino acid transmembrane transporter activity|	|GO:0006865:amino acid transport|
XLOC_005612	CCON0000097060.1[+]204699-235753	Known	Sj_003665|CNUS0000098996.1	1	SjF.4104.1	2	SjM.5328.1,CNUS0000098996.1	5-Extend:ES	5-Extend:ES,Equal	5-Extend,EN	OK	46.5059	165.004	1.82701	4.02502e-06	0.00021227	yes	-118.498	smm:Smp_125730	75	509	1e-142	hypothetical protein
XLOC_008817	CCON0000097438.1[+]253322-262452	Known	Sj_005698|CNUS0000100990.1	2	SjF.6375.1,CNUS0000100990.1	2	SjM.8305.1,CNUS0000100990.1	ADS:IR:5-Extend,Equal	5-Extend:ADS,Equal	ADS:IR:5-Extend:ADS,ADS:IR	OK	77.8743	197.607	1.34341	0.00166811	0.0232141	yes	-119.733	smm:Smp_022810.2	100	187	2e-46	rab-2414		|GO:0005622:intracellular|	|GO:0005525:GTP binding|	|GO:0015031:protein transport|
XLOC_007928	CCON0000097309.1[+]318330-327466	Known	Sj_005130|CNUS0000100439.1	1	SjF.5736.1	1	SjM.7493.1	5-Extend:ES	5-Extend:ES	5-Extend	OK	27.8593	147.934	2.40872	0.0020484	0.026679	yes	-120.075	smm:Smp_126260	92	132	7e-30	protein phosphatase-2b ; K04348 protein phosphatase 3, catalytic subunit [EC:3.1.3.16]	|Cellular Processes; Cell Growth and Death; Apoptosis [PATH:ko04210-Map:ko04210];|Cellular Processes; Cell Growth and Death; Oocyte meiosis [PATH:ko04114-Map:ko04114];|Environmental Information Processing; Signal Transduction; Calcium signaling pathway [PATH:ko04020-Map:ko04020];|Environmental Information Processing; Signal Transduction; MAPK signaling pathway [PATH:ko04010-Map:ko04010];|Environm…		|GO:0016787:hydrolase activity|
XLOC_013641	CCON0000099063.1[+]33039-37406	Novel	-	1	SjF.9711.1	2	SjM.12745.1,SjM.12741.1			ADS:5-Extend,AAS:3-Extend	OK	21.3637	143.345	2.74626	0.000137739	0.00364698	yes	-121.981
XLOC_003443	CCON0000096916.1[-]326478-381508	Known	Sj_002240|CNUS0000097590.1	2	SjF.2481.2,SjF.2481.3	3	SjM.3233.4,SjM.3233.3,SjM.3233.2	EN:5-Extend,EN:ES:5-Extend	EN:ES:5-Extend,EN:AAS,EN:AAS	ADS:ES:5-Extend,AAS,AAS	OK	88.0574	210.303	1.25595	0.00177368	0.0241948	yes	-122.246	smm:Smp_168510	79	588	1e-165	hypothetical protein
XLOC_006103	CCON0000097102.1[+]762-62011	Known	Sj_003945|CNUS0000099269.1	2	SjF.4436.3,SjF.4436.1	2	SjM.5793.3,SjM.5793.1	EN:3-Extend,5-Extend:ES:ES:EN	EN:3-Extend,5-Extend:ES:ES:EN	3-Extend,5-Extend:ADS	OK	66.3155	189.094	1.51168	0.00170781	0.0236278	yes	-122.778	smm:Smp_156590	76	1537	0	filamin-related			|GO:0003779:actin binding|
XLOC_006870	CCON0000097185.1[+]161341-173519	Known	Sj_004437|CNUS0000099751.1	1	SjF.4962.1	1	SjM.6494.1	5-Extend:ES:3-Extend	5-Extend:ES:3-Extend	5-Extend	OK	28.5211	151.438	2.40863	0.000382698	0.00796853	yes	-122.917	smm:Smp_180120	54	219	9e-56	hypothetical protein			|GO:0005198:structural molecule activity|	|GO:0007155:cell adhesion|
XLOC_015211	CCON0000100528.1[+]1411-3334	Known	Sj_009616|CNUS0000104836.1	2	SjF.10669.2,CNUS0000104836.1	2	SjM.14127.2,CNUS0000104836.1	ADS,Equal	ADS,Equal	Equal,ADS	OK	24.4578	147.816	2.59544	4.00657e-07	2.9183e-05	yes	-123.358	smm:Smp_170280	53	377	1e-103	integrin alpha-ps
XLOC_013700	CCON0000099091.1[-]17405-36556	Known	Sj_008682|CNUS0000103921.1	2	SjF.9750.1,SjF.9750.2	2	SjM.12791.1,SjM.12791.3	3-Extend:ADS:AAS,3-Extend:ADS:5-Extend	3-Extend:ADS:5-Extend,ADS:5-Extend	3-Extend:AAS:5-Extend,ADS:5-Extend	OK	67.8942	191.274	1.49428	4.8249e-05	0.00161684	yes	-123.38	smm:Smp_141010	94	512	1e-143	fer-1-related
XLOC_012262	CCON0000098362.1[+]9115-62128	Known	Sj_007815|CNUS0000103074.1	2	SjF.8814.1,SjF.8814.2	2	SjM.11495.1,SjM.11495.3	5-Extend:AAS:EN:EN,5-Extend:AAS:EN	5-Extend:AAS:EN:ADS:3-Extend,EN:EN	5-Extend:ES:ES:ADS:3-Extend,AAS	OK	23.6296	148.705	2.65378	5.44098e-10	7.77939e-08	yes	-125.075	smm:Smp_123830	70	730	0	Collagen alpha-1(V) chain precursor ; K06236 collagen, type I/II/III/V/XI, alpha	|Cellular Processes; Cell Communication; Focal adhesion [PATH:ko04510-Map:ko04510];|Environmental Information Processing; Signaling Molecules and Interaction; CAM ligands [BR:ko04516];|Environmental Information Processing; Signaling Molecules and Interaction; ECM-receptor interaction [PATH:ko04512-Map:ko04512];|Human Diseases; Infectious Diseases; Amoebiasis [PATH:ko05146-Map:ko05146];|Organismal…	|GO:0005737:cytoplasm|	|GO:0005198:structural molecule activity|	|GO:0007155:cell adhesion|
XLOC_017360	CCON0000104999.1[-]3186-13925	Known	Sj_010967|CNUS0000106153.1	1	SjF.11861.2	1	SjM.15805.2	ADS:5-Extend	ADS:5-Extend	3-Extend:5-Extend	OK	45.6809	171.526	1.90876	0.00318286	0.0358853	yes	-125.845	smm:Smp_147460	84	608	1e-172	ceramidase
XLOC_011703	CCON0000098106.1[-]35235-36236	Novel	-	1	SjF.8481.1	1	SjM.11000.1			5-Extend	OK	16.1125	143.147	3.15124	2.2958e-05	0.000900683	yes	-127.034								|GO:0004672:protein kinase activity|GO:0005524:ATP binding|	|GO:0006468:protein amino acid phosphorylation|
XLOC_017200	CCON0000104718.1[-]3363-10118	Known	Sj_010874|CNUS0000106063.1	3	SjF.11765.1,CNUS0000106063.1,SjF.11765.3	1	SjM.15656.1	AAS:3-Extend,Equal,EN:AAS	AAS:3-Extend	AAS	OK	40.5879	167.939	2.04882	0.000176383	0.00442149	yes	-127.351	smm:Smp_142170	87	108	2e-22	trithorax protein ash2
XLOC_000592	CCON0000096797.1[+]293889-351289	Known	Sj_000412|CNUS0000095805.1	3	SjF.457.1,SjF.457.3,SjF.457.4	5	SjM.560.1,SjM.560.2,SjM.560.4,SjM.560.5,SjM.560.6	5-Extend:ES:ES,EN:AAS,AAS	5-Extend:ES:ES,5-Extend:ES,EN:AAS,EN,AAS	5-Extend:EN:ES:ES:ES:AAS,5-Extend:ES:AAS,AAS:AAS,EN:AAS,AAS	OK	35.4667	166.585	2.23173	6.95276e-08	6.24196e-06	yes	-131.118							|GO:0005634:nucleus|	|GO:0043565:sequence-specific DNA binding|	|GO:0045449:regulation of transcription|
XLOC_009393	CCON0000097531.1[-]3251-20105	Known	Sj_006045|CNUS0000101329.1	2	SjF.6798.1,CNUS0000101329.1	2	SjM.8857.1,CNUS0000101329.1	3-Extend:ADS:5-Extend,Equal	3-Extend:ADS:5-Extend,Equal	3-Extend:ES:ADS:5-Extend,Equal	OK	28.0684	160.534	2.51586	6.82071e-07	4.66009e-05	yes	-132.466	smm:Smp_171140	91	349	3e-95	serine-rich repeat protein
XLOC_013670	CCON0000099079.1[+]22695-28148	Known	Sj_008671|CNUS0000103910.1	1	CNUS0000103910.1	3	SjM.12768.1,CNUS0000103910.1,SjM.12768.3	Equal	ADS:5-Extend,Equal,AAS:3-Extend	ADS:5-Extend,Equal,AAS:3-Extend	OK	45.8055	179.345	1.96915	0.000809168	0.0138462	yes	-133.54	smm:Smp_171020	61	180	7e-44	hypothetical protein
XLOC_005734	CCON0000097071.1[+]102606-113141	Known	Sj_003734|CNUS0000099063.1	2	SjF.4178.1,CNUS0000099063.1	2	SjM.5429.1,CNUS0000099063.1	5-Extend,Equal	5-Extend,Equal	5-Extend,Equal	OK	39.893	175.057	2.13362	0.000879645	0.0146864	yes	-135.164
XLOC_002406	CCON0000096861.1[-]161130-261286	Known-Merged	Sj_001575|CNUS0000096931.1,Sj_001577|CNUS0000096933.1	3	SjF.1848.1,CNUS0000096931.1,CNUS0000096933.1	2	SjM.2600.1,CNUS0000096933.1	3-Extend:AAS:ES:ES:ES,Equal,Equal	3-Extend:AAS:ES:ES:ES,Equal	AAS:ES:ES:ES,Equal	OK	52.7161	190.158	1.85088	4.99637e-07	3.4942e-05	yes	-137.442	smm:Smp_015050	62	206	2e-51	cki1; choline kinase ; K00894 ethanolamine kinase [EC:2.7.1.82]	|Metabolism; Lipid Metabolism; Glycerophospholipid metabolism [PATH:ko00564-Map:ko00564];|
XLOC_005292	CCON0000097034.1[-]128158-175761	Known	Sj_003441|CNUS0000098775.1	3	SjF.3839.2,SjF.3839.1,CNUS0000098775.1	4	SjM.5009.3,SjM.5009.1,SjM.5009.2,SjM.5009.4	3-Extend:IR:EN,3-Extend:AAS:EN:5-Extend,Equal	IR:EN,IR:AAS:EN:5-Extend,IR:ES:5-Extend,IR:AAS:5-Extend	AAS,ES:IR,ES:AAS:ES:ES:AAS:5-Extend,ES:ES:AAS:5-Extend	OK	30.8057	168.491	2.45141	0	0	yes	-137.685	smm:Smp_144280	63	1053	0	tensin				|GO:0007242:intracellular signaling cascade|
XLOC_005013	CCON0000097015.1[+]190104-219943	Known	Sj_003259|CNUS0000098603.1	3	SjF.3644.1,SjF.3642.1,CNUS0000098603.1	1	SjM.4750.1	3-Extend,5-Extend,Equal	5-Extend:ES:ADS:AAS:3-Extend	ADS:5-Extend:ES:ADS:AAS:IR	OK	50.3882	189.579	1.91164	0.000326634	0.0070919	yes	-139.191	smm:Smp_024870	46	195	3e-48	hypothetical protein
XLOC_017920	CCON0000106817.1[-]32-13619	Known	Sj_011319|CNUS0000106497.1	2	SjF.12165.2,CNUS0000106497.1	2	CNUS0000106497.1,SjM.16203.2	EN,Equal	Equal,EN	ES,AAS	OK	30.0847	172.42	2.51883	1.481e-05	0.000622796	yes	-142.335	smm:Smp_008100	49	117	3e-25	Smp_008100:1:exon:2; hypothetical protein
XLOC_000397	CCON0000096792.1[+]825045-903342	Novel	-	3	SjF.345.1,SjF.345.2,SjF.345.3	2	SjM.409.1,SjM.409.2			5-Extend:ES:ES,AAS:ES	OK	48.787	191.183	1.97039	4.97209e-05	0.00165183	yes	-142.396	smm:Smp_126710	67	90.1	2e-16	cadherin			|GO:0004197:cysteine-type endopeptidase activity|	|GO:0006508:proteolysis|
XLOC_009687	CCON0000097579.1[+]145461-154381	Novel	-	1	SjF.7000.1	1	SjM.9125.1			5-Extend:ADS	OK	6.95974	149.554	4.42549	5.07294e-08	4.68507e-06	yes	-142.594
XLOC_010782	CCON0000097802.1[-]150241-178729	Known	Sj_006883|CNUS0000102154.1	2	SjF.7819.1,CNUS0000102154.1	1	SjM.10215.1	3-Extend:AAS:EN:EN:AAS:ADS:AAS,Equal	3-Extend:AAS:EN:EN:ADS:AAS:ADS:AAS	3-Extend:ADS:AAS	OK	28.8709	172.881	2.58209	0.000216655	0.00520133	yes	-144.01	smm:Smp_083630	60	845	0	hypothetical protein		|GO:0005737:cytoplasm|	|GO:0005201:extracellular matrix structural constituent|	|GO:0006817:phosphate transport|
XLOC_009758	CCON0000097588.1[-]255295-351148	Known	Sj_006246|CNUS0000101524.1	3	SjF.7055.1,SjF.7055.2,SjF.7055.3	4	SjM.9238.4,SjM.9238.1,SjM.9238.2,SjM.9238.3	3-Extend,3-Extend:IR:ES:5-Extend,3-Extend:AAS:IR:AAS:5-Extend	3-Extend,3-Extend:IR:AAS:ES:EN,3-Extend:AAS:ADS:IR:ES:AAS:EN,3-Extend:AAS:IR:AAS	3-Extend:IR,3-Extend:AAS:ES:EN,3-Extend:AAS:ADS:ES:AAS:EN,3-Extend:AAS	OK	39.4494	183.757	2.21973	9.76996e-14	2.44909e-11	yes	-144.308	smm:Smp_145700	82	1430	0	ankyrin 23/unc44 ; K10380 ankyrin	|Cellular Processes; Cell Motility; Cytoskeleton proteins [BR:ko04812];|		|GO:0005515:protein binding|	|GO:0007165:signal transduction|
XLOC_011762	CCON0000098122.1[-]606-32904	Known-Merged	Sj_007515|CNUS0000102777.1,Sj_007514|CNUS0000102776.1	3	CNUS0000102777.1,SjF.8523.2,CNUS0000102776.1	3	SjM.11057.2,SjM.11057.3,CNUS0000102777.1	Equal,EN:EN,Equal	ES:EN:EN,ES:EN:EN:ADS:IR:5-Extend,Equal	ES:ADS,ES:ADS:ES:EN:ADS:IR:5-Extend,Equal	OK	57.6031	202.949	1.8169	2.23956e-05	0.000887638	yes	-145.346	smm:Smp_139430	91	213	5e-54	phosphoinositol 4-phosphate adaptor protein
XLOC_013066	CCON0000098694.1[+]349-14160	Known	Sj_008326|CNUS0000103575.1	1	CNUS0000103575.1	2	CNUS0000103575.1,SjM.12235.2	Equal	Equal,ADS:3-Extend	Equal,ADS:3-Extend	OK	29.6122	177.694	2.58513	0.00015652	0.00402819	yes	-148.082	smm:Smp_150640	74	220	4e-56	hypothetical protein
XLOC_008589	CCON0000097401.1[+]117178-128763	Known	Sj_005540|CNUS0000100834.1	1	CNUS0000100834.1	2	SjM.8094.1,SjM.8094.2	Equal	5-Extend:ADS,5-Extend:3-Extend	5-Extend:ADS,5-Extend:3-Extend	OK	36.4628	185.186	2.34448	2.4564e-06	0.000141956	yes	-148.723	smm:Smp_012810	96	240	2e-62	four and A half lim domains			|GO:0008270:zinc ion binding|
XLOC_010938	CCON0000097835.1[-]16-39114	Known-Merged	Sj_006983|CNUS0000102252.1,Sj_006982|CNUS0000102251.1	2	SjF.7953.2,SjF.7953.3	2	SjM.10353.3,SjM.10353.2	ES:AAS:EN:ADS:5-Extend,ADS:AAS:EN:ADS:5-Extend	ADS:ES:AAS:EN:ADS:5-Extend,ADS:AAS	ADS:ES:5-Extend,ADS:AAS	OK	51.4142	200.312	1.96201	1.11527e-06	7.058e-05	yes	-148.898	smm:Smp_168950	55	362	2e-98	hypothetical protein
XLOC_012472	CCON0000098472.1[-]117620-142207	Known	Sj_007961|CNUS0000103215.1	1	SjF.8948.2	3	SjM.11690.1,SjM.11690.2,SjM.11690.4	ADS:5-Extend	3-Extend:ADS:ADS:5-Extend,3-Extend:ADS:ADS:5-Extend,5-Extend	3-Extend:ADS:EN,3-Extend:ADS:5-Extend,ADS:5-Extend	OK	20.7341	169.973	3.03523	0	0	yes	-149.239	smm:Smp_176930	59	590	1e-166	cationic amino acid transporter		|GO:0016020:membrane|	|GO:0015171:amino acid transmembrane transporter activity|	|GO:0006865:amino acid transport|
XLOC_002783	CCON0000096880.1[+]110707-119631	Known	Sj_001818|CNUS0000097177.1	1	SjF.1983.1	2	SjM.2615.1,CNUS0000097177.1	5-Extend:ES:3-Extend	5-Extend:ES,Equal	5-Extend:AAS,EN	OK	47.1329	196.402	2.05901	0.000414811	0.00843506	yes	-149.269	smm:Smp_131020	46	128	4e-28	hypothetical protein
XLOC_007350	CCON0000097240.1[-]3820-5532	Known	Sj_004754|CNUS0000100059.1	1	CNUS0000100059.1	2	CNUS0000100059.1,SjM.6933.2	Equal	Equal,ADS:5-Extend	Equal,ADS:5-Extend	OK	47.5466	198.599	2.06245	0.000371475	0.00778028	yes	-151.052	smm:Smp_065210.2	76	83.6	4e-15	hypothetical protein
XLOC_005476	CCON0000097047.1[+]368137-420418	Known-Merged	Sj_003570|CNUS0000098906.1,Sj_003571|CNUS0000098907.1	2	SjF.3994.1,SjF.3994.2	2	SjM.5187.1,SjM.5187.3	ADS:5-Extend:AAS,5-Extend:ES:ES:3-Extend	ADS:5-Extend:AAS,ES:ES:3-Extend	ADS:5-Extend:AAS,ES	OK	43.0669	196.756	2.19175	1.58909e-05	0.000658212	yes	-153.689	smm:Smp_016600	73	463	1e-129	solute carrier family 1 (glial high affinity glutamate transporter		|GO:0016020:membrane|	|GO:0017153:sodium:dicarboxylate symporter activity|	|GO:0006835:dicarboxylic acid transport|
XLOC_010229	CCON0000097687.1[-]109528-125600	Known	Sj_006550|CNUS0000101823.1	2	CNUS0000101823.1,SjF.7435.2	1	CNUS0000101823.1	Equal,ADS:IR:5-Extend	Equal	IR	OK	73.0198	226.958	1.63606	0.00320251	0.0360647	yes	-153.938	smm:Smp_014170.2	70	1161	0	serine/threonine protein kinase			|GO:0005524:ATP binding|	|GO:0006468:protein amino acid phosphorylation|
XLOC_006721	CCON0000097166.1[-]312419-325008	Known	Sj_004328|CNUS0000099641.1	2	CNUS0000099641.1,SjF.4866.1	1	SjM.6360.2	Equal,5-Extend	5-Extend	5-Extend	OK	45.7918	200.1	2.12756	2.44069e-05	0.00094473	yes	-154.308	smm:Smp_050220	69	201	8e-51	complexin			|GO:0019905:syntaxin binding|	|GO:0006836:neurotransmitter transport|
XLOC_010452	CCON0000097741.1[-]183189-210827	Known	Sj_006675|CNUS0000101947.1	1	CNUS0000101947.1	2	SjM.9907.3,SjM.9907.2	Equal	5-Extend,5-Extend	5-Extend,5-Extend	OK	52.9229	208.391	1.97733	0.000281108	0.00632395	yes	-155.468	smm:Smp_161850	73	895	0	monocarboxylate transporter
XLOC_008628	CCON0000097408.1[-]23928-92695	Known	Sj_005568|CNUS0000100859.1	1	SjF.6282.1	4	SjM.8358.1,SjM.8358.2,SjM.8358.3,SjM.8358.4	3-Extend:ES:ES:ES:AAS:ES:ES:ES:ES:ES:ES:ES:ES:ES:ES:ADS	3-Extend:AAS:AAS,3-Extend:ES:ES:AAS:ES:ES:ES:ES:ES:ES:ES:ES:ES:ES:ADS,3-Extend:ES:AAS:ES:ES:ADS,3-Extend:ES:ES:ES	3-Extend:EN:EN:EN:EN,3-Extend:EN,3-Extend:EN:EN:EN:EN:EN:EN:EN:EN:EN:EN,3-Extend:AAS:EN:EN:EN:EN:EN:EN:EN:EN:EN:EN:ADS	OK	29.3435	187.523	2.67596	0	0	yes	-158.179	smm:Smp_154760	61	1585	0	egf-like domain protein			|GO:0005509:calcium ion binding|
XLOC_018246	CCON0000109758.1[-]3-2737	Known	Sj_011505|CNUS0000106674.1	1	CNUS0000106674.1	2	SjM.16423.1,CNUS0000106674.1	Equal	3-Extend:ADS,Equal	3-Extend:ADS,Equal	OK	20.8308	179.111	3.10407	4.33317e-06	0.000226051	yes	-158.28	smm:Smp_164590	75	234	5e-60	Collagen alpha-1(V) chain precursor ; K06236 collagen, type I/II/III/V/XI, alpha	|Cellular Processes; Cell Communication; Focal adhesion [PATH:ko04510-Map:ko04510];|Environmental Information Processing; Signaling Molecules and Interaction; CAM ligands [BR:ko04516];|Environmental Information Processing; Signaling Molecules and Interaction; ECM-receptor interaction [PATH:ko04512-Map:ko04512];|Human Diseases; Infectious Diseases; Amoebiasis [PATH:ko05146-Map:ko05146];|Organismal…	|GO:0005737:cytoplasm|		|GO:0006817:phosphate transport|
XLOC_000631	CCON0000096798.1[+]277943-316523	Known-Merged	Sj_000435|CNUS0000095828.1,Sj_000436|CNUS0000095829.1	1	SjF.485.1	3	SjM.603.2,SjM.603.1,SjM.603.3	5-Extend:ADS:ES:ES:3-Extend	5-Extend,5-Extend:ADS:ES:ES:3-Extend,5-Extend:ADS:ES	ADS,Equal,EN:EN	OK	40.6699	199.696	2.29578	0.00154528	0.0219478	yes	-159.026	smm:Smp_176610	72	665	0	btb/poz domain containing protein ; K10478 BTB/POZ domain-containing protein 3/6	|Genetic Information Processing; Folding, Sorting and Degradation; Ubiquitin system [BR:ko04121];|		|GO:0005515:protein binding|
XLOC_013640	CCON0000099063.1[+]26496-32181	Novel	-	1	SjF.9710.1	1	SjM.12744.1			5-Extend:3-Extend	OK	27.9557	188.173	2.75085	0.000120908	0.00329162	yes	-160.217							|GO:0016020:membrane|GO:0016469:proton-transporting two-sector ATPase complex|	|GO:0003953:NAD+ nucleosidase activity|GO:0016820:hydrolase activity, acting on acid anhydrides, catalyzing transmembrane movement of substances|	|GO:0015992:proton transport|
XLOC_016283	CCON0000102028.1[-]293-5249	Known	Sj_010322|CNUS0000105528.1	2	SjF.11292.1,CNUS0000105528.1	1	SjM.14979.2	3-Extend:IR:5-Extend,Equal	5-Extend	AAS:IR:5-Extend	OK	68.461	230.402	1.7508	0.00139888	0.0206116	yes	-161.941	smm:Smp_034410.3	83	388	1e-106	cathepsin F (C01 family)			|GO:0008234:cysteine-type peptidase activity|	|GO:0006508:proteolysis|
XLOC_006181	CCON0000097110.1[+]204008-211911	Known	Sj_003989|CNUS0000099317.1	2	SjF.4479.1,CNUS0000099317.1	3	SjM.5847.1,CNUS0000099317.1,SjM.5847.3	5-Extend:ES:AAS:3-Extend,Equal	5-Extend:ES:AAS:3-Extend,Equal,ADS:AAS:3-Extend	5-Extend:ES:3-Extend,AAS,ADS:3-Extend	OK	48.5296	211.455	2.12341	8.85037e-06	0.000413632	yes	-162.925	smm:Smp_083240	55	172	1e-41	hypothetical protein
XLOC_011608	CCON0000098089.1[+]54487-72454	Known	Sj_007425|CNUS0000102688.1	3	SjF.8409.1,SjF.8409.2,CNUS0000102688.1	3	SjM.10928.1,SjM.10928.2,CNUS0000102688.1	5-Extend:ES,5-Extend:EN,Equal	5-Extend:ES,5-Extend:EN,Equal	ES:ES,Equal,ES	OK	67.2378	231.745	1.7852	1.41972e-06	8.75509e-05	yes	-164.507	smm:Smp_161790.1	76	330	6e-89	hypothetical protein
XLOC_013733	CCON0000099116.1[+]5493-11082	Known	Sj_008704|CNUS0000103943.1	1	SjF.9775.1	1	SjM.12834.1	5-Extend:3-Extend	5-Extend:3-Extend	AAS:3-Extend	OK	78.4567	243.539	1.63418	0.00081892	0.0139513	yes	-165.082	smm:Smp_072140	93	374	1e-102	Rho2 GTPase ; K04513 Ras homolog gene family, member A	|Cellular Processes; Cell Communication; Adherens junction [PATH:ko04520-Map:ko04520];|Cellular Processes; Cell Communication; Focal adhesion [PATH:ko04510-Map:ko04510];|Cellular Processes; Cell Communication; Tight junction [PATH:ko04530-Map:ko04530];|Cellular Processes; Cell Motility; Regulation of actin cytoskeleton [PATH:ko04810-Map:ko04810];|Cellular Processes; Transport and Catabolism; Endo…	|GO:0005622:intracellular|	|GO:0005525:GTP binding|	|GO:0015031:protein transport|
XLOC_013746	CCON0000099122.1[+]112-1053	Known	Sj_008710|CNUS0000103949.1	2	SjF.9781.1,CNUS0000103949.1	1	SjM.12846.1	3-Extend,Equal	ADS:5-Extend	ADS:IR:5-Extend	OK	68.2637	238.428	1.80436	0.00515847	0.0485702	yes	-170.164	smm:Smp_164550	81	115	7e-25	hypothetical protein			|GO:0005529:sugar binding|
XLOC_004917	CCON0000097008.1[-]64991-85786	Known	Sj_003206|CNUS0000098549.1	4	SjF.3585.2,SjF.3585.1,CNUS0000098549.1,SjF.3585.4	2	SjM.4670.1,SjM.4670.2	3-Extend:IR,3-Extend:ES:ES:ES:ES:ES:ES:5-Extend,Equal,ADS:AAS	3-Extend:5-Extend,3-Extend:ES:ES:ES:ES:ES:ES:5-Extend	3-Extend:AAS:IR:AAS,3-Extend:AAS:IR:ES:ES:ES:ES:ES:ES	OK	61.3679	232.368	1.92086	9.35208e-08	8.16805e-06	yes	-171	nvi:100117467	44	566	1e-159	NV13234; similar to procollagen-lysine,2-oxoglutarate 5-dioxygenase; K13647 procollagen-lysine,2-oxoglutarate 5-dioxygenase, invertebrate [EC:1.14.11.4]	|Metabolism; Amino Acid Metabolism; Lysine degradation [PATH:ko00310-Map:ko00310];|	|GO:0005783:endoplasmic reticulum|	|GO:0008475:procollagen-lysine 5-dioxygenase activity|
XLOC_001734	CCON0000096834.1[-]297287-337586	Novel	-	2	SjF.1244.1,SjF.1244.2	3	SjM.1623.1,SjM.1623.2,SjM.1623.3			3-Extend:EN:EN,3-Extend:AAS:5-Extend,ADS:5-Extend	OK	17.5672	189.785	3.43341	1.24567e-13	3.04354e-11	yes	-172.218	smm:Smp_030300.2	42	704	0	thrombospondin			|GO:0005509:calcium ion binding|	|GO:0007155:cell adhesion|
XLOC_011756	CCON0000098120.1[-]16420-25116	Novel	-	1	SjF.8515.1	1	SjM.11048.1			3-Extend:5-Extend	OK	50.9587	226.45	2.15179	0.00251002	0.0307025	yes	-175.491
XLOC_000114	CCON0000096786.1[-]961453-1007231	Known-Merged	Sj_000081|CNUS0000095462.1,Sj_000082|CNUS0000095463.1,Sj_000083|CNUS0000095464.1	6	SjF.100.1,SjF.98.3,SjF.98.1,SjF.99.1,SjF.91.2,SjF.91.1	7	SjM.105.2,SjM.105.1,SjM.98.2,SjM.98.1,SjM.99.1,SjM.100.1,SjM.101.1	ADS:5-Extend,EN:ES:5-Extend,EN:ADS:AAS,ADS:AAS,3-Extend:IR,3-Extend:IR:ES:EN	3-Extend:IR,3-Extend:IR:ES:EN,ADS:ES:ES:5-Extend,ADS:EN:ES:5-Extend,ADS:AAS,EN,ADS:5-Extend	3-Extend,3-Extend:ES:IR,AAS:ES:ADS,AAS:AAS:ADS:IR:5-Extend,ADS:AAS,Equal,5-Extend	OK	108.482	284.717	1.39207	1.5188e-05	0.00063493	yes	-176.235	rno:85250	38	139	1e-31	Col5a2; collagen, type V, alpha 2; K06236 collagen, type I/II/III/V/XI, alpha	|Cellular Processes; Cell Communication; Focal adhesion [PATH:ko04510-Map:ko04510];|Environmental Information Processing; Signaling Molecules and Interaction; CAM ligands [BR:ko04516];|Environmental Information Processing; Signaling Molecules and Interaction; ECM-receptor interaction [PATH:ko04512-Map:ko04512];|Human Diseases; Infectious Diseases; Amoebiasis [PATH:ko05146-Map:ko05146];|Organismal…	|GO:0005581:collagen|	|GO:0005201:extracellular matrix structural constituent|
XLOC_000407	CCON0000096792.1[-]177730-289804	Known-Merged	Sj_000298|CNUS0000095670.1,Sj_000299|CNUS0000095674.1,Sj_000300|CNUS0000095675.1	4	SjF.312.2,SjF.320.1,CNUS0000095670.1,CNUS0000095674.1	2	SjM.382.1,SjM.382.4	EN,3-Extend:ES:ES:ES:AAS:EN,Equal,Equal	3-Extend:ES:ES:AAS:EN:ADS:EN:5-Extend,AAS:ES:EN:EN:ADS:5-Extend	3-Extend:ES:ES:AAS:ADS:5-Extend,AAS:ADS:AAS:ADS:ES:5-Extend	OK	44.8197	222.506	2.31164	6.83247e-07	4.66009e-05	yes	-177.686	smm:Smp_164580	43	154	7e-36	hypothetical protein
XLOC_003399	CCON0000096914.1[+]162017-225119	Known	Sj_002204|CNUS0000097557.1	1	CNUS0000097557.1	1	SjM.3197.1	Equal	5-Extend	5-Extend	OK	46.9242	226.901	2.27366	0.000191483	0.0047143	yes	-179.977	smm:Smp_176130	85	448	1e-124	plasma membrane calcium-transporting atpase ; K05850 Ca2+ transporting ATPase, plasma membrane [EC:3.6.3.8]	|Environmental Information Processing; Signal Transduction; Calcium signaling pathway [PATH:ko04020-Map:ko04020];|Organismal Systems; Digestive System; Pancreatic secretion [PATH:ko04972-Map:ko04972];|Organismal Systems; Digestive System; Salivary secretion [PATH:ko04970-Map:ko04970];|	|GO:0016020:membrane|	|GO:0016820:hydrolase activity, acting on acid anhydrides, catalyzing transmembrane movement of substances|	|GO:0006812:cation transport|
XLOC_002868	CCON0000096887.1[-]345996-364114	Known	Sj_001885|CNUS0000097240.1	1	CNUS0000097240.1	2	SjM.2700.2,CNUS0000097240.1	Equal	EN,Equal	EN,Equal	OK	88.9392	273.328	1.61974	0.00107177	0.0172538	yes	-184.389	smm:Smp_082740	56	249	9e-65	pdz domain containing protein			|GO:0005515:protein binding|
XLOC_009903	CCON0000097613.1[+]4569-34086	Known	Sj_006332|CNUS0000101608.1	5	SjF.7180.1,SjF.7180.2,SjF.7180.3,SjF.7180.5,SjF.7180.6	3	SjM.9381.1,SjM.9381.2,SjM.9381.4	5-Extend:ES:AAS:3-Extend,5-Extend:ES:AAS:ES:3-Extend,5-Extend:ES:AAS:3-Extend,EN:3-Extend,EN:3-Extend	5-Extend:ES:AAS:EN:3-Extend,5-Extend:ES:AAS:ES:EN:ES:EN,EN:3-Extend	EN:ES:AAS:ES,AAS:ES:AAS:ES:EN,AAS	OK	47.4262	235.001	2.30891	9.03722e-14	2.32582e-11	yes	-187.575	smm:Smp_170820	58	1052	0	multidrug resistance protein		|GO:0016021:integral to membrane|	|GO:0042626:ATPase activity, coupled to transmembrane movement of substances|	|GO:0006810:transport|
XLOC_008680	CCON0000097416.1[+]20882-21884	Known	Sj_005610|CNUS0000100901.1	1	CNUS0000100901.1	2	SjM.8181.1,CNUS0000100901.1	Equal	ADS:5-Extend:3-Extend,Equal	ADS:5-Extend:3-Extend,Equal	OK	28.7294	217.872	2.92288	9.22671e-08	8.09518e-06	yes	-189.143	smm:Smp_076400	87	263	2e-69	Universal stress protein G				|GO:0006950:response to stress|
XLOC_007058	CCON0000097201.1[-]224733-226622	Novel	-	1	SjF.5075.1	1	SjM.6651.1			5-Extend	OK	57.2619	246.613	2.1066	0.00187653	0.0251533	yes	-189.351	smm:Smp_146720	66	100	6e-20	hypothetical protein
XLOC_015861	CCON0000101090.1[-]17043-21918	Known	Sj_010044|CNUS0000105257.1	1	SjF.11046.2	1	SjM.14671.2	ES:5-Extend	ES:5-Extend	5-Extend	OK	32.9859	224.449	2.76646	0.00171977	0.0236938	yes	-191.463	smm:Smp_083240	76	87	3e-16	hypothetical protein
XLOC_002457	CCON0000096864.1[-]19-37438	Known-Merged	Sj_001611|CNUS0000096965.1,Sj_001612|CNUS0000096967.1	1	SjF.1717.2	1	SjM.2299.1	ADS:ES:ADS	3-Extend:ADS:ES:ADS:5-Extend	3-Extend:5-Extend	OK	24.0829	216.712	3.1697	6.66032e-06	0.00032464	yes	-192.629	smm:Smp_035210	93	84.7	2e-15	hypothetical protein
XLOC_001933	CCON0000096843.1[+]41113-92349	Known-Merged	Sj_001287|CNUS0000096653.1,Sj_001288|CNUS0000096654.1,Sj_001289|CNUS0000096655.1	1	SjF.1384.1	2	SjM.1821.1,SjM.1822.1	5-Extend:ES:ES:ADS:ES:3-Extend	5-Extend:ES:ES:ADS:ES:3-Extend,AAS:3-Extend	5-Extend:3-Extend,AAS:3-Extend	OK	40.2039	233.095	2.53551	1.09402e-06	6.94628e-05	yes	-192.891	smm:Smp_173240	70	825	0	cement precursor protein 3B variant 3
XLOC_002693	CCON0000096874.1[-]40235-64203	Known-Merged	Sj_001772|CNUS0000097123.1,Sj_001773|CNUS0000097124.1	3	SjF.1916.1,SjF.1916.3,SjF.1916.2	4	SjM.2533.1,SjM.2533.3,SjM.2533.4,SjM.2533.2	3-Extend:AAS:ADS:ES:5-Extend,3-Extend:AAS:ADS:ES:5-Extend,3-Extend:AAS:ADS:ES:5-Extend	3-Extend:AAS:ADS:ES:5-Extend,3-Extend:ES:AAS:ADS:ES:5-Extend,3-Extend:AAS:ADS:ES:5-Extend,3-Extend:AAS:ADS:ES:5-Extend	EN,ES:EN,EN:AAS:IR:EN,AAS:ES:5-Extend	OK	68.0627	262.491	1.94733	8.10467e-08	7.14321e-06	yes	-194.428
XLOC_007349	CCON0000097240.1[+]318019-373843	Known	Sj_004753|CNUS0000100067.1	2	SjF.5312.2,CNUS0000100067.1	3	SjM.6992.1,SjM.6992.3,CNUS0000100067.1	IR:IR,Equal	5-Extend:ES:IR:IR,IR:IR,Equal	5-Extend:ES,Equal,IR:IR	OK	65.2251	260.083	1.99547	0.000277213	0.00625089	yes	-194.858	smm:Smp_157380	70	1757	0	hypothetical protein			|GO:0003677:DNA binding|	|GO:0016032:viral reproduction|
XLOC_010140	CCON0000097659.1[-]34304-43262	Known	Sj_006483|CNUS0000101758.1	1	CNUS0000101758.1	2	CNUS0000101758.1,SjM.9589.2	Equal	Equal,ADS:AAS	Equal,ADS:AAS	OK	79.4464	275.203	1.79244	0.0046542	0.0455991	yes	-195.757	smm:Smp_011560	100	102	7e-21	tetraspanin
XLOC_004991	CCON0000097012.1[+]66697-68308	Known	Sj_003245|CNUS0000098588.1	2	SjF.3618.1,CNUS0000098588.1	2	SjM.4701.1,CNUS0000098588.1	IR:5-Extend,Equal	IR:5-Extend,Equal	5-Extend,IR	OK	124.447	320.222	1.36354	0.00269574	0.0321789	yes	-195.775	smm:Smp_137710	82	865	0	drug transporter ; K12307 MFS transporter, ceroid-lipofuscinosis neuronal protein 7	|Cellular Processes; Transport and Catabolism; Lysosome [PATH:ko04142-Map:ko04142];|Environmental Information Processing; Membrane Transport; Transporters [BR:ko02000];|	|GO:0016021:integral to membrane|	|GO:0005215:transporter activity|	|GO:0006810:transport|
XLOC_019574	CCON0000119636.1[-]809-6275	Known	Sj_012210|CNUS0000107411.1	1	SjF.12993.1	1	SjM.17315.2	3-Extend:5-Extend	5-Extend	AAS:5-Extend	OK	64.2554	260.445	2.01909	0.00137377	0.0203503	yes	-196.19	smm:Smp_165850	72	200	3e-50	long-chain-fatty-acid--CoA ligase (EC:6.3.1.2)
XLOC_016633	CCON0000103106.1[-]3902-6358	Known	Sj_010523|CNUS0000105724.1	2	SjF.11470.1,CNUS0000105724.1	2	SjM.15248.1,CNUS0000105724.1	AAS:3-Extend,Equal	AAS:3-Extend,Equal	AAS:3-Extend,Equal	OK	54.8064	255.69	2.22198	0.00181166	0.0245566	yes	-200.884	smm:Smp_153700	69	920	0	protein phosphatase 1 binding protein
XLOC_009325	CCON0000097509.1[-]47009-53599	Known-Merged	Sj_006004|CNUS0000101290.1,Sj_006003|CNUS0000101289.1	2	CNUS0000101289.1,SjF.6758.2	2	CNUS0000101289.1,SjM.8833.2	Equal,IR	Equal,IR	IR,Equal	OK	44.9227	249.702	2.47469	3.04495e-07	2.29244e-05	yes	-204.779	smm:Smp_089670	60	960	0	macroglobulin/complement			|GO:0004866:endopeptidase inhibitor activity|
XLOC_001858	CCON0000096841.1[+]370729-398169	Known	Sj_001243|CNUS0000096617.1	1	SjF.1341.1	2	SjM.1758.1,SjM.1758.2	5-Extend:ES:EN	5-Extend:ES:EN,5-Extend:ES:EN	ADS:5-Extend,Equal	OK	70.9575	276.652	1.96304	2.63638e-06	0.000150697	yes	-205.695	smm:Smp_173240	70	825	0	cement precursor protein 3B variant 3
XLOC_000388	CCON0000096792.1[+]296142-315002	Known	Sj_000278|CNUS0000095676.1	1	SjF.315.2	1	SjM.369.2	EN:AAS:IR	IR:EN:AAS:IR	IR	OK	30.8551	239.082	2.95392	8.77497e-06	0.000411103	yes	-208.227	smm:Smp_080080	62	238	2e-60	hypothetical protein		|GO:0005737:cytoplasm|	|GO:0005201:extracellular matrix structural constituent|	|GO:0006817:phosphate transport|
XLOC_015121	CCON0000100465.1[+]20584-49586	Known	Sj_009562|CNUS0000104785.1	2	SjF.10624.1,SjF.10624.2	2	SjM.14113.1,SjM.14113.2	5-Extend:IR:ES:EN:3-Extend,5-Extend:IR:3-Extend	5-Extend:IR,5-Extend:IR:ES:EN	5-Extend:ES,5-Extend:ES	OK	58.6555	267.822	2.19093	3.18412e-07	2.37297e-05	yes	-209.166	smm:Smp_123770	64	846	0	hypothetical protein
XLOC_008670	CCON0000097415.1[+]88517-97950	Known	Sj_005602|CNUS0000100897.1	1	CNUS0000100897.1	2	CNUS0000100897.1,SjM.8170.1	Equal	Equal,AAS:3-Extend	Equal,AAS:3-Extend	OK	27.3117	237.215	3.1186	3.2422e-08	3.17669e-06	yes	-209.903	smm:Smp_154180	29	100	1e-19	hypothetical protein		|GO:0016021:integral to membrane|
XLOC_007629	CCON0000097266.1[-]174704-204527	Known	Sj_004936|CNUS0000100234.1	2	CNUS0000100234.1,SjF.5510.2	1	CNUS0000100234.1	Equal,EN	Equal	ES	OK	103.143	319.871	1.63284	0.00020436	0.00498049	yes	-216.728	smm:Smp_177050	81	815	0	gynecophoral canal protein		|GO:0042597:periplasmic space|	|GO:0016638:oxidoreductase activity, acting on the CH-NH2 group of donors|	|GO:0009308:amine metabolic process|
XLOC_007262	CCON0000097228.1[-]258758-261735	Known	Sj_004690|CNUS0000099999.1	3	CNUS0000099999.1,SjF.5238.2,SjF.5238.3	3	CNUS0000099999.1,SjM.6859.3,SjM.6859.2	Equal,IR:5-Extend,IR:5-Extend	Equal,IR:5-Extend,IR:5-Extend	IR,IR,5-Extend	OK	95.8124	313.613	1.7107	2.71418e-05	0.00101924	yes	-217.801	smm:Smp_002920.1	73	394	1e-108	hypothetical protein		|GO:0016021:integral to membrane|
XLOC_015833	CCON0000101067.1[+]3674-14323	Known	Sj_010027|CNUS0000105241.1	3	SjF.11033.1,CNUS0000105241.1,SjF.11033.3	2	SjM.14655.1,SjM.14655.2	5-Extend:ADS,Equal,EN:EN:EN	5-Extend:ADS,5-Extend:EN	5-Extend:ADS:ES:ES:ES,ADS:ES:ES	OK	65.6873	283.776	2.11106	3.54713e-10	5.26667e-08	yes	-218.089	smm:Smp_129900	91	478	1e-133	sodium-dependent neurotransmitter transporter		|GO:0016020:membrane|	|GO:0005328:neurotransmitter:sodium symporter activity|	|GO:0006836:neurotransmitter transport|
XLOC_013100	CCON0000098707.1[+]448-3332	Known	Sj_008341|CNUS0000103590.1	1	SjF.9374.1	2	SjM.12263.1,CNUS0000103590.1	ADS	5-Extend:ADS,Equal	5-Extend:ADS,5-Extend:ADS:3-Extend	OK	79.4142	298.212	1.90887	0.000765955	0.0133058	yes	-218.798	smm:Smp_162880	82	97.4	2e-19	neutral sphingomyelinase
XLOC_015172	CCON0000100501.1[+]9922-15086	Known	Sj_009594|CNUS0000104816.1	2	SjF.10654.1,CNUS0000104816.1	2	SjM.14095.1,CNUS0000104816.1	IR:5-Extend,Equal	IR:5-Extend,Equal	5-Extend,IR	OK	199.739	420.608	1.07436	0.00362412	0.0389059	yes	-220.869	smm:Smp_066760.2	55	270	8e-71	merlin/moesin/ezrin/radixin		|GO:0019898:extrinsic to membrane|	|GO:0008092:cytoskeletal protein binding|
XLOC_010915	CCON0000097826.1[+]1136-30754	Known	Sj_006965|CNUS0000102235.1	2	SjF.7925.1,SjF.7925.3	3	SjM.10296.1,SjM.10296.2,SjM.10296.4	5-Extend:3-Extend,EN:3-Extend	5-Extend:EN:ES:EN,5-Extend:3-Extend,EN:EN:ES:EN	5-Extend:ES:EN,5-Extend:ES,EN:ES:EN	OK	33.8425	256.031	2.91941	5.2689e-12	1.10544e-09	yes	-222.189	smm:Smp_129350	48	330	2e-88	rab		|GO:0005622:intracellular|	|GO:0008134:transcription factor binding|	|GO:0015031:protein transport|
XLOC_005746	CCON0000097072.1[+]80392-86674	Known	Sj_003738|CNUS0000099068.1	1	CNUS0000099068.1	3	SjM.5464.1,SjM.5463.1,CNUS0000099068.1	Equal	ADS:IR:5-Extend,5-Extend:AAS,Equal	ADS:IR:5-Extend,5-Extend:AAS,Equal	OK	43.1753	266.13	2.62385	1.43156e-05	0.000605817	yes	-222.955	smm:Smp_068530	72	413	1e-114	syntenin			|GO:0005515:protein binding|
XLOC_007313	CCON0000097237.1[-]179675-195074	Known	Sj_004725|CNUS0000100033.1	3	SjF.5278.1,SjF.5278.2,CNUS0000100033.1	4	SjM.6908.2,SjM.6908.1,CNUS0000100033.1,SjM.6908.4	3-Extend:ADS:AAS,3-Extend:ADS:5-Extend,Equal	3-Extend:ADS:AAS,3-Extend:ADS,Equal,IR:5-Extend	ADS:ADS:AAS,ADS:ADS:AAS,AAS,IR:5-Extend	OK	114.985	342.205	1.57342	0.00123879	0.0189621	yes	-227.22	smm:Smp_010690	73	472	1e-131	arp2/3 ; K05758 actin related protein 2/3 complex, subunit 2	|Cellular Processes; Cell Motility; Cytoskeleton proteins [BR:ko04812];|Cellular Processes; Cell Motility; Regulation of actin cytoskeleton [PATH:ko04810-Map:ko04810];|Human Diseases; Infectious Diseases; Bacterial invasion of epithelial cells [PATH:ko05100-Map:ko05100];|Human Diseases; Infectious Diseases; Pathogenic Escherichia coli infection [PATH:ko05130-Map:ko05130];|Human Diseases; Infectio…	|GO:0005856:cytoskeleton|		|GO:0030833:regulation of actin filament polymerization|
XLOC_007878	CCON0000097300.1[-]23564-51111	Known	Sj_005101|CNUS0000100401.1	2	SjF.5700.3,SjF.5700.1	3	SjM.7453.1,SjM.7453.4,SjM.7453.3	EN:5-Extend,AAS:3-Extend	3-Extend:5-Extend,EN:5-Extend,EN:5-Extend	AAS:3-Extend:ES,AAS,IR:5-Extend	OK	164.927	396.417	1.26519	0.000222294	0.00530374	yes	-231.49	smm:Smp_168050	82	330	2e-88	long-chain-fatty-acid--CoA ligase (EC:6.3.1.2)			|GO:0003824:catalytic activity|	|GO:0008152:metabolic process|
XLOC_014701	CCON0000099825.1[+]2377-3129	Known	Sj_009305|CNUS0000104533.1	1	CNUS0000104533.1	2	CNUS0000104533.1,SjM.13704.2	Equal	Equal,IR	Equal,IR	OK	39.7627	284.801	2.84047	6.30979e-06	0.000309116	yes	-245.038	smm:Smp_099770	27	89.4	8e-17	tetraspanin		|GO:0016021:integral to membrane|
XLOC_007808	CCON0000097286.1[+]139040-145777	Known	Sj_005058|CNUS0000100361.1	2	SjF.5654.1,CNUS0000100361.1	2	SjM.7363.1,CNUS0000100361.1	IR:5-Extend:3-Extend,Equal	IR:5-Extend,Equal	Equal,IR	OK	146.7	394.562	1.42738	0.000264363	0.00605307	yes	-247.862	smm:Smp_061920.1	83	600	1e-170	uv excision repair protein rad23 ; K10839 UV excision repair protein RAD23	|Genetic Information Processing; Folding, Sorting and Degradation; Proteasome [BR:ko03051];|Genetic Information Processing; Folding, Sorting and Degradation; Protein processing in endoplasmic reticulum [PATH:ko04141-Map:ko04141];|Genetic Information Processing; Replication and Repair; DNA repair and recombination proteins [BR:ko03400];|Genetic Information Processing; Replication and Repair; Nucle…	|GO:0005634:nucleus|		|GO:0006464:protein modification process|
XLOC_002224	CCON0000096853.1[-]16138-19841	Known	Sj_001466|CNUS0000096819.1	1	CNUS0000096819.1	2	SjM.2077.1,SjM.2077.3	Equal	3-Extend:5-Extend,EN:5-Extend	3-Extend:5-Extend,EN:5-Extend	OK	81.2126	329.732	2.02152	0.000174208	0.00439633	yes	-248.519	smm:Smp_022450.1	35	88.2	2e-16	hypothetical protein
XLOC_000591	CCON0000096797.1[+]224877-250263	Known	Sj_000411|CNUS0000095803.1	2	SjF.453.2,SjF.453.3	4	SjM.557.1,SjM.557.2,SjM.557.3,SjM.557.5	ADS:3-Extend,AAS	5-Extend:ES:3-Extend,5-Extend:ES:ADS:3-Extend,5-Extend:ES:ADS:3-Extend,AAS:ADS:3-Extend	5-Extend:ES:AAS:ADS,5-Extend:ES:AAS:ADS,5-Extend:ES:AAS:ADS,AAS:ADS	OK	48.3895	296.941	2.61741	1.06639e-09	1.43941e-07	yes	-248.551							|GO:0005634:nucleus|	|GO:0043565:sequence-specific DNA binding|	|GO:0045449:regulation of transcription|
XLOC_002245	CCON0000096854.1[+]109965-158340	Known	Sj_001475|CNUS0000096839.1	1	CNUS0000096839.1	2	SjM.2109.1,CNUS0000096839.1	Equal	IR:5-Extend,Equal	IR:5-Extend,Equal	OK	147.371	398.141	1.43383	0.00357009	0.0386216	yes	-250.77	smm:Smp_037230	87	756	0	fimbrin			|GO:0003779:actin binding|
XLOC_013108	CCON0000098713.1[+]2862-4318	Known	Sj_008347|CNUS0000103596.1	2	SjF.9383.1,CNUS0000103596.1	1	SjM.12280.1	IR:5-Extend,Equal	IR:5-Extend	5-Extend	OK	47.3347	309.477	2.70886	9.84133e-05	0.00282255	yes	-262.142	xtr:100125153	62	77	4e-13	crip1, crhp, crip, crp1; cysteine-rich protein 1 (intestinal)			|GO:0008270:zinc ion binding|
XLOC_009574	CCON0000097561.1[+]29475-34912	Known	Sj_006141|CNUS0000101428.1	2	SjF.6929.1,CNUS0000101428.1	2	SjM.9033.1,SjM.9033.2	IR:5-Extend,Equal	IR:5-Extend,5-Extend	5-Extend,IR	OK	94.8492	357.224	1.91312	1.19693e-05	0.000521515	yes	-262.375	smm:Smp_162880	89	354	1e-96	neutral sphingomyelinase
XLOC_007059	CCON0000097201.1[-]230856-316372	Known-Merged	Sj_004557|CNUS0000099864.1,Sj_004556|CNUS0000099863.1	3	SjF.5076.1,CNUS0000099863.1,SjF.5077.2	3	CNUS0000099863.1,SjM.6673.2,CNUS0000099864.1	EN:ADS:5-Extend,Equal,ES:EN	Equal,ADS:ES:EN:ADS:5-Extend,Equal	Equal,ADS:ES:IR:5-Extend,ADS	OK	61.4409	327.637	2.41483	7.59853e-08	6.75884e-06	yes	-266.196	smm:Smp_146720	66	1227	0	hypothetical protein
XLOC_014956	CCON0000100348.1[-]348-1497	Novel	-	1	SjF.10530.1	1	SjM.13915.1			3-Extend:5-Extend	OK	65.4452	337.886	2.36818	0.00434763	0.0434801	yes	-272.441	smm:Smp_150220.2	63	112	1e-23	receptor protein tyrosine phosphatase n (ia2)
XLOC_016221	CCON0000101801.1[-]57-8095	Known	Sj_010289|CNUS0000105495.1	1	CNUS0000105495.1	2	SjM.14945.1,CNUS0000105495.1	Equal	3-Extend:AAS,Equal	3-Extend:AAS,Equal	OK	78.4359	357.926	2.19007	1.0261e-05	0.000469332	yes	-279.49	smm:Smp_166030	89	300	3e-80	erythrocyte membrane protein
XLOC_005755	CCON0000097072.1[-]274064-279287	Known	Sj_003746|CNUS0000099072.1	1	CNUS0000099072.1	3	SjM.5450.1,CNUS0000099072.1,SjM.5450.3	Equal	3-Extend:EN:5-Extend,Equal,EN:5-Extend	3-Extend:EN:5-Extend,Equal,EN:5-Extend	OK	25.8278	312.557	3.59712	5.88418e-14	1.55584e-11	yes	-286.729	smm:Smp_070240	55	234	3e-60	SmVAL7; venom allergen-like (VAL) 7 protein		|GO:0005576:extracellular region|
XLOC_013952	CCON0000099261.1[-]1349-26730	Known	Sj_008834|CNUS0000104070.1	2	SjF.9919.1,CNUS0000104070.1	2	SjM.13038.1,CNUS0000104070.1	3-Extend:ADS:AAS,Equal	3-Extend:ADS:AAS,Equal	ADS:AAS,AAS	OK	49.3853	338.097	2.77528	5.04493e-06	0.000256201	yes	-288.712	smm:Smp_150640	84	165	1e-39	hypothetical protein
XLOC_000001	CCON0000096785.1[+]31335-52054	Known	Sj_000001|CNUS0000095395.1	2	SjF.7.1,CNUS0000095395.1	2	SjM.16.1,SjM.16.3	IR:5-Extend,Equal	5-Extend:IR,3-Extend	IR,IR:3-Extend	OK	152.403	444.613	1.54466	8.7285e-05	0.00258798	yes	-292.21	smm:Smp_124240	87	535	1e-150	sodium/potassium-dependent atpase beta subunit ; K01540 sodium/potassium-transporting ATPase subunit beta	|Environmental Information Processing; Signaling Molecules and Interaction; Cellular antigens [BR:ko04090];|Organismal Systems; Circulatory System; Cardiac muscle contraction [PATH:ko04260-Map:ko04260];|Organismal Systems; Digestive System; Bile secretion [PATH:ko04976-Map:ko04976];|Organismal Systems; Digestive System; Carbohydrate digestion and absorption [PATH:ko04973-Map:ko04973];|Organismal …	|GO:0016020:membrane|	|GO:0005391:sodium:potassium-exchanging ATPase activity|	|GO:0006814:sodium ion transport|
XLOC_012359	CCON0000098409.1[-]3758-8662	Known	Sj_007876|CNUS0000103133.1	3	SjF.8887.1,SjF.8887.2,SjF.8887.3	2	SjM.11590.1,CNUS0000103133.1	3-Extend:ES,3-Extend:AAS,3-Extend:IR:5-Extend	3-Extend:IR:5-Extend,Equal	ADS:AAS:5-Extend,AAS:IR	OK	251.577	543.903	1.11235	0.00185524	0.024972	yes	-292.326	smm:Smp_166530.2	49	354	5e-96	phospholipase A ; K06129 lysophospholipase III [EC:3.1.1.5]	|Cellular Processes; Transport and Catabolism; Lysosome [PATH:ko04142-Map:ko04142];|Metabolism; Lipid Metabolism; Glycerophospholipid metabolism [PATH:ko00564-Map:ko00564];|		|GO:0004607:phosphatidylcholine-sterol O-acyltransferase activity|	|GO:0006629:lipid metabolic process|
XLOC_008821	CCON0000097438.1[-]247295-251945	Known	Sj_005702|CNUS0000100989.1	2	CNUS0000100989.1,SjF.6374.1	2	SjM.8303.1,SjM.8304.1	Equal,5-Extend	AAS:3-Extend,3-Extend	AAS:3-Extend,3-Extend	OK	156.233	449.119	1.5234	0.00183934	0.024793	yes	-292.886	smm:Smp_022810.1	89	243	2e-63	rab-2414		|GO:0005622:intracellular|	|GO:0005525:GTP binding|	|GO:0015031:protein transport|
XLOC_000101	CCON0000096786.1[-]124895-154723	Known-Merged	Sj_000068|CNUS0000095437.1,Sj_000069|CNUS0000095438.1	4	SjF.54.2,SjF.54.1,CNUS0000095438.1,SjF.54.5	3	SjM.49.2,SjM.49.1,CNUS0000095438.1	AAS:3-Extend:ES:EN:EN,AAS:3-Extend:ES:EN:ADS:5-Extend,Equal,EN:5-Extend	AAS:3-Extend:ES:EN:EN,AAS:3-Extend:ES:EN:ADS:5-Extend,Equal	AAS,ES:ADS:ES:5-Extend,ES	OK	121.895	415.529	1.76931	0.000177117	0.00443413	yes	-293.634	smm:Smp_080210	66	155	8e-37	lipid-binding protein
XLOC_017499	CCON0000105254.1[-]1202-6807	Known	Sj_011057|CNUS0000106243.1	1	SjF.11937.2	1	CNUS0000106243.1	5-Extend	Equal	3-Extend	OK	82.3601	378.747	2.20122	0.00313513	0.0354922	yes	-296.387	smm:Smp_140140	47	103	4e-21	hypothetical protein
XLOC_010262	CCON0000097693.1[-]112497-155588	Known-Merged	Sj_006568|CNUS0000101843.1,Sj_006567|CNUS0000101841.1	2	SjF.7442.2,SjF.7442.4	5	CNUS0000101841.1,SjM.9718.4,SjM.9718.5,SjM.9718.2,SjM.9718.3	AAS:ES,ES:ES:5-Extend	Equal,AAS:ADS:ES,AAS:ES,AAS:IR:ADS:ES:ES:5-Extend,AAS:ES:ES:5-Extend	AAS:3-Extend,ADS:ES,ES,IR:ADS:ES:ES:5-Extend,ES:ES:5-Extend	OK	57.5825	360.101	2.6447	4.68514e-14	1.25601e-11	yes	-302.519	smm:Smp_121660	69	139	8e-32	hypothetical protein
XLOC_014349	CCON0000099457.1[+]13743-36474	Known	Sj_009075|CNUS0000104306.1	1	CNUS0000104306.1	2	SjM.13397.1,CNUS0000104306.1	Equal	5-Extend:ADS,Equal	5-Extend:ADS,Equal	OK	89.7642	404.404	2.17159	3.95928e-08	3.78326e-06	yes	-314.64	smm:Smp_049270	76	505	1e-141	heat shock protein
XLOC_009460	CCON0000097537.1[+]117783-189488	Known-Merged	Sj_006076|CNUS0000101364.1,Sj_006075|CNUS0000101363.1	4	SjF.6840.1,SjF.6841.1,CNUS0000101364.1,SjF.6841.4	4	SjM.8952.1,CNUS0000101364.1,SjM.8952.4,SjM.8953.1	3-Extend,5-Extend:ADS:ES,Equal,AAS:ADS:3-Extend	5-Extend:ADS:ES,Equal,AAS:ADS:3-Extend,3-Extend	5-Extend:ES:AAS,AAS,ADS,AAS:IR:3-Extend	OK	156.563	471.957	1.59191	0.00114442	0.0180323	yes	-315.394	smm:Smp_156630	70	1003	0	hypothetical protein			|GO:0005515:protein binding|
XLOC_016564	CCON0000102750.1[-]48-681	Known	Sj_010490|CNUS0000105695.1	2	CNUS0000105695.1,SjF.11432.1	2	CNUS0000105695.1,SjM.15180.1	Equal,IR:5-Extend	Equal,ADS:5-Extend	IR,Equal	OK	106.112	423.109	1.99544	3.17951e-05	0.00115576	yes	-316.997	smm:Smp_176130	81	197	2e-49	plasma membrane calcium-transporting atpase ; K05850 Ca2+ transporting ATPase, plasma membrane [EC:3.6.3.8]	|Environmental Information Processing; Signal Transduction; Calcium signaling pathway [PATH:ko04020-Map:ko04020];|Organismal Systems; Digestive System; Pancreatic secretion [PATH:ko04972-Map:ko04972];|Organismal Systems; Digestive System; Salivary secretion [PATH:ko04970-Map:ko04970];|	|GO:0016020:membrane|	|GO:0015662:ATPase activity, coupled to transmembrane movement of ions, phosphorylative mechanism|	|GO:0006810:transport|
XLOC_014054	CCON0000099302.1[-]14768-20505	Known	Sj_008894|CNUS0000104130.1	2	SjF.9996.2,SjF.9996.1	3	SjM.13139.2,SjM.13139.1,SjM.13139.3	3-Extend:AAS:IR,3-Extend:ES:ES:ES:ES:ES:5-Extend	3-Extend:EN,3-Extend:ES:ES:ES:ES:ES:5-Extend,3-Extend:IR:5-Extend	EN,ES:ES:5-Extend,AAS:IR:5-Extend	OK	229.198	546.665	1.25406	0.000103189	0.00292476	yes	-317.467	smm:Smp_002100	88	264	2e-69	hypothetical protein
XLOC_015051	CCON0000100404.1[+]1196-16432	Known-Merged	Sj_009513|CNUS0000104738.1,Sj_009514|CNUS0000104739.1	3	CNUS0000104738.1,SjF.10591.2,CNUS0000104739.1	3	SjM.13994.1,CNUS0000104738.1,CNUS0000104739.1	Equal,ADS:ES:3-Extend,Equal	5-Extend:ADS:ES,Equal,Equal	5-Extend:ADS:ES,Equal,Equal	OK	71.6518	393.429	2.45703	1.20703e-07	1.03547e-05	yes	-321.777	smm:Smp_123830	92	198	8e-50	Collagen alpha-1(V) chain precursor ; K06236 collagen, type I/II/III/V/XI, alpha	|Cellular Processes; Cell Communication; Focal adhesion [PATH:ko04510-Map:ko04510];|Environmental Information Processing; Signaling Molecules and Interaction; CAM ligands [BR:ko04516];|Environmental Information Processing; Signaling Molecules and Interaction; ECM-receptor interaction [PATH:ko04512-Map:ko04512];|Human Diseases; Infectious Diseases; Amoebiasis [PATH:ko05146-Map:ko05146];|Organismal…	|GO:0005581:collagen|	|GO:0005201:extracellular matrix structural constituent|
XLOC_016747	CCON0000103815.1[-]9727-15230	Known	Sj_010588|CNUS0000105786.1	2	CNUS0000105786.1,SjF.11529.2	1	CNUS0000105786.1	Equal,EN	Equal	ES	OK	125.628	456.089	1.86016	0.000770742	0.013334	yes	-330.461	smm:Smp_129900	76	228	8e-59	sodium-dependent neurotransmitter transporter
XLOC_012910	CCON0000098600.1[+]34609-60849	Known-Merged	Sj_008213|CNUS0000103466.1,Sj_008212|CNUS0000103465.1	3	SjF.9256.1,CNUS0000103465.1,CNUS0000103466.1	3	SjM.12118.1,CNUS0000103465.1,CNUS0000103466.1	5-Extend:ES:AAS,Equal,Equal	5-Extend:AAS:ES:AAS,Equal,Equal	AAS:ES:AAS,Equal,Equal	OK	336.501	669.001	0.9914	0.00429714	0.0432345	yes	-332.5	smm:Smp_090080	62	362	1e-98	serpin			|GO:0004867:serine-type endopeptidase inhibitor activity|
XLOC_009273	CCON0000097503.1[+]325239-363732	Known-Merged	Sj_005967|CNUS0000101260.1,Sj_005966|CNUS0000101259.1	2	CNUS0000101260.1,SjF.6714.1	2	SjM.8761.1,CNUS0000101260.1	Equal,5-Extend:ADS:EN	5-Extend:ADS:EN:ES,Equal	5-Extend:ADS:ES,Equal	OK	49.2822	387.38	2.97461	2.82238e-08	2.80813e-06	yes	-338.098	smm:Smp_017730	63	274	3e-72	GPI-anchored surface glycoprotein
XLOC_001723	CCON0000096834.1[+]84170-111917	Known	Sj_001147|CNUS0000096516.1	3	SjF.1247.1,CNUS0000096516.1,SjF.1247.3	3	SjM.1628.1,CNUS0000096516.1,SjM.1628.3	5-Extend:IR:IR:3-Extend,Equal,AAS:3-Extend	5-Extend:IR:IR:3-Extend,Equal,AAS:3-Extend	5-Extend:IR:AAS:3-Extend,IR:IR:AAS,3-Extend	OK	211.165	552.987	1.38888	0.000713731	0.0126389	yes	-341.822	smm:Smp_153310.1	83	1112	0	cell polarity protein; lethal giant larvae homolog 2
XLOC_012271	CCON0000098366.1[-]12005-15828	Known	Sj_007823|CNUS0000103081.1	1	CNUS0000103081.1	2	CNUS0000103081.1,SjM.11512.2	Equal	Equal,ADS:5-Extend	Equal,ADS:5-Extend	OK	81.9253	425.435	2.37656	4.00225e-07	2.9183e-05	yes	-343.51	smm:Smp_165850	75	287	5e-76	long-chain-fatty-acid--CoA ligase (EC:6.3.1.2)			|GO:0003824:catalytic activity|	|GO:0008152:metabolic process|
XLOC_010139	CCON0000097659.1[-]26222-29388	Novel	-	1	SjF.7346.1	3	SjM.9587.1,SjM.9588.1,SjM.9588.2			3-Extend,3-Extend:ES:5-Extend,3-Extend:5-Extend	OK	56.4485	400.776	2.82779	0.00012816	0.00345014	yes	-344.327
XLOC_004019	CCON0000096949.1[+]103521-136587	Known	Sj_002617|CNUS0000097968.1	1	SjF.2913.1	2	SjM.3797.1,SjM.3797.2	5-Extend:3-Extend	5-Extend:3-Extend,5-Extend:3-Extend	5-Extend:ES,5-Extend	OK	71.5379	421.772	2.55968	0.00128217	0.0194123	yes	-350.234	smm:Smp_021920.3	69	996	0	paramyosin		|GO:0016459:myosin complex|	|GO:0003774:motor activity|
XLOC_008671	CCON0000097415.1[+]125870-127080	Known	Sj_005603|CNUS0000100899.1	1	CNUS0000100899.1	2	SjM.8179.1,CNUS0000100899.1	Equal	5-Extend:IR,Equal	5-Extend:IR,Equal	OK	26.1742	377.55	3.85045	3.57416e-11	6.57033e-09	yes	-351.376	smm:Smp_154180	43	205	2e-51	hypothetical protein		|GO:0016021:integral to membrane|
XLOC_017018	CCON0000104505.1[+]2-5367	Known	Sj_010759|CNUS0000105953.1	1	CNUS0000105953.1	2	SjM.15549.1,SjM.15548.1	Equal	AAS:3-Extend,ADS:5-Extend	AAS:3-Extend,ADS:5-Extend	OK	100.12	455.74	2.18648	0.00150024	0.0215941	yes	-355.62	smm:Smp_005740	83	113	3e-24	aquaporin-3		|GO:0016020:membrane|	|GO:0005215:transporter activity|	|GO:0006810:transport|
XLOC_011054	CCON0000097901.1[-]2398-11275	Known	Sj_007062|CNUS0000102329.1	1	SjF.8033.2	1	SjM.10448.2	IR:5-Extend	IR:5-Extend	5-Extend	OK	94.2096	461.72	2.29307	0.000586558	0.0108575	yes	-367.51	smm:Smp_126480	99	359	9e-98	calponin/transgelin			|GO:0003779:actin binding|	|GO:0031032:actomyosin structure organization and biogenesis|
XLOC_003582	CCON0000096923.1[+]126541-134359	Novel	-	3	SjF.2591.1,SjF.2592.1,SjF.2590.1	2	SjM.3625.1,SjM.3624.1			ADS:5-Extend,5-Extend:IR:3-Extend	OK	114.677	483.567	2.07614	1.94959e-05	0.000785616	yes	-368.89
XLOC_011221	CCON0000097961.1[-]904-9258	Known	Sj_007184|CNUS0000102449.1	2	SjF.8153.3,SjF.8153.1	3	SjM.10586.3,SjM.10586.4,SjM.10586.1	ADS:5-Extend,AAS:3-Extend	ADS:5-Extend,ADS:5-Extend,AAS:3-Extend	ADS:5-Extend,5-Extend,3-Extend	OK	258.239	646.593	1.32415	0.0041305	0.0420058	yes	-388.354	smm:Smp_019680.2	73	648	0	hypothetical protein
XLOC_000023	CCON0000096785.1[+]1378514-1388389	Known	Sj_000023|CNUS0000095429.1	1	CNUS0000095429.1	2	SjM.41.1,CNUS0000095429.1	Equal	5-Extend:EN,Equal	5-Extend:EN,Equal	OK	53.0511	446.32	3.07262	3.25407e-07	2.41577e-05	yes	-393.269	smm:Smp_124050.3	74	240	2e-62	venom allergen-like (VAL) 6 protein		|GO:0005576:extracellular region|
XLOC_016278	CCON0000101987.1[+]1385-2379	Novel	-	1	SjF.11285.1	1	SjM.14972.1			5-Extend:3-Extend	OK	80.9771	496.752	2.61694	0.00199418	0.0262853	yes	-415.775	smm:Smp_083240	78	126	6e-28	hypothetical protein
XLOC_005380	CCON0000097040.1[+]715105-727930	Known	Sj_003503|CNUS0000098849.1	1	SjF.3922.1	2	SjM.5108.1,CNUS0000098849.1	5-Extend:AAS:3-Extend	5-Extend:AAS:3-Extend,Equal	5-Extend:3-Extend,AAS	OK	112.609	528.634	2.23095	2.24826e-05	0.000889259	yes	-416.025	smm:Smp_130950	47	103	5e-21	DNA double-strand break repair rad50 ATPase
XLOC_009321	CCON0000097508.1[-]23334-32160	Known	Sj_006000|CNUS0000101280.1	1	CNUS0000101280.1	1	SjM.8796.2	Equal	5-Extend	5-Extend	OK	126.238	557.16	2.14195	0.00258124	0.0312566	yes	-430.922	smm:Smp_078690	92	693	0	calponin homolog			|GO:0003779:actin binding|	|GO:0031032:actomyosin structure organization and biogenesis|
XLOC_015110	CCON0000100458.1[-]24818-29666	Known	Sj_009554|CNUS0000104777.1	2	SjF.10622.1,SjF.10622.2	2	SjM.14064.1,SjM.14064.2	3-Extend:AAS:ES:ES:5-Extend,3-Extend:5-Extend	3-Extend:AAS:ES:ES:5-Extend,3-Extend:5-Extend	3-Extend:AAS:ES:ADS:5-Extend,3-Extend:IR:5-Extend	OK	312.416	758.732	1.28012	0.000843613	0.0142089	yes	-446.316	smm:Smp_078750.2	63	288	2e-76	transmembrane 4 superfamily member		|GO:0016021:integral to membrane|
XLOC_016956	CCON0000104428.1[-]1537-4342	Known	Sj_010714|CNUS0000105910.1	2	SjF.11645.1,CNUS0000105910.1	1	CNUS0000105910.1	3-Extend:IR:5-Extend,Equal	Equal	IR	OK	214.281	661.008	1.62516	0.00219712	0.0279926	yes	-446.727	smm:Smp_005860.1	91	440	1e-121	hypothetical protein ; K12886 heterogeneous nuclear ribonucleoprotein K	|Genetic Information Processing; Transcription; Spliceosome [BR:ko03041];|Genetic Information Processing; Transcription; Spliceosome [PATH:ko03040-Map:ko03040];|		|GO:0003723:RNA binding|
XLOC_002605	CCON0000096871.1[+]190244-264021	Known	Sj_001725|CNUS0000097086.1	1	SjF.1860.2	1	SjM.2444.2	IR	EN	EN	OK	84.2905	547.057	2.69825	0.00447896	0.0444488	yes	-462.767	smm:Smp_149390	56	952	0	fras1 related extracellular matrix protein			|GO:0005529:sugar binding|
XLOC_014263	CCON0000099398.1[+]15917-20854	Known	Sj_009026|CNUS0000104258.1	1	SjF.10152.1	2	SjM.13330.1,CNUS0000104258.1	5-Extend:EN:3-Extend	5-Extend:EN,Equal	ADS:5-Extend:AAS,ES	OK	98.2744	565.46	2.52454	7.34795e-06	0.000352811	yes	-467.186	smm:Smp_059530.2	51	242	1e-62	tetraspanin		|GO:0016021:integral to membrane|
XLOC_016978	CCON0000104464.1[-]2421-4450	Known	Sj_010728|CNUS0000105924.1	1	CNUS0000105924.1	2	CNUS0000105924.1,SjM.15476.1	Equal	Equal,AAS	Equal,AAS	OK	100.093	570.34	2.51048	0.00484133	0.0465607	yes	-470.247	smm:Smp_134140	89	110	3e-23	camp-specific 35-cyclic phosphodiesterase			|GO:0004114:3',5'-cyclic-nucleotide phosphodiesterase activity|	|GO:0007165:signal transduction|
XLOC_019809	CCON0000120257.1[-]16-5839	Known	Sj_012354|CNUS0000107549.1	1	SjF.13115.2	1	CNUS0000107549.1	ES:5-Extend	Equal	EN	OK	129.804	612.584	2.23857	0.00181299	0.0245575	yes	-482.78	smm:Smp_105410	78	404	1e-111	glucose transport protein		|GO:0016021:integral to membrane|	|GO:0005351:sugar:hydrogen ion symporter activity|	|GO:0008643:carbohydrate transport|
XLOC_004742	CCON0000096993.1[+]196455-197159	Known	Sj_003096|CNUS0000098444.1	1	CNUS0000098444.1	2	SjM.4482.1,CNUS0000098444.1	Equal	IR:5-Extend,Equal	IR:5-Extend,Equal	OK	247.669	736.728	1.57272	0.00357983	0.0386216	yes	-489.059	smm:Smp_079000	70	280	3e-74	vacuolar assembly/sorting protein D1D2-like protein ; K12197 charged multivesicular body protein 1	|Cellular Processes; Transport and Catabolism; Endocytosis [PATH:ko04144-Map:ko04144];|			|GO:0015031:protein transport|
XLOC_017138	CCON0000104629.1[-]4518-5583	Novel	-	1	SjF.11731.2	1	SjM.15641.2			3-Extend:5-Extend	OK	14.0586	503.926	5.16369	9.11937e-12	1.83356e-09	yes	-489.867	smm:Smp_154180	50	180	8e-44	hypothetical protein		|GO:0016021:integral to membrane|
XLOC_003882	CCON0000096942.1[-]334968-360797	Known	Sj_002535|CNUS0000097883.1	3	SjF.2808.3,SjF.2808.2,SjF.2808.4	1	SjM.3651.1	ES:5-Extend,5-Extend,5-Extend	3-Extend:5-Extend	3-Extend	OK	139.519	664.241	2.25125	0.000209435	0.00508493	yes	-524.722	smm:Smp_177420	98	167	9e-40	hypothetical protein
XLOC_015959	CCON0000101246.1[-]714-8258	Known	Sj_010104|CNUS0000105314.1	3	CNUS0000105314.1,SjF.11108.2,SjF.11108.3	3	CNUS0000105314.1,SjM.14800.2,SjM.14800.3	Equal,IR:AAS,IR	Equal,IR:AAS,IR	IR:AAS,AAS,AAS	OK	103.173	642.272	2.63811	2.45189e-10	3.69737e-08	yes	-539.099	smm:Smp_166030	39	295	3e-77	erythrocyte membrane protein
XLOC_012226	CCON0000098351.1[-]11731-16308	Known	Sj_007793|CNUS0000103052.1	2	SjF.8786.1,CNUS0000103052.1	3	SjM.11457.1,CNUS0000103052.1,SjM.11457.3	3-Extend:EN,Equal	3-Extend:EN,Equal,EN:5-Extend	AAS,ES,EN:5-Extend	OK	335.812	876.062	1.38338	0.000816785	0.0139272	yes	-540.25	smm:Smp_101970	75	177	2e-43	Placenta-specificprotein 8 protein (C15 protein) (Onzin)		|GO:0005622:intracellular|	|GO:0008270:zinc ion binding|
XLOC_017019	CCON0000104505.1[-]17089-23483	Known	Sj_010760|CNUS0000105954.1	1	CNUS0000105954.1	2	CNUS0000105954.1,SjM.15567.1	Equal	Equal,ADS:5-Extend	Equal,ADS:5-Extend	OK	114.281	664.851	2.54044	1.08636e-05	0.00049223	yes	-550.57	smm:Smp_005740	79	489	1e-136	aquaporin-3		|GO:0016020:membrane|	|GO:0005215:transporter activity|	|GO:0006810:transport|
XLOC_006130	CCON0000097107.1[+]120020-122829	Known	Sj_003958|CNUS0000099283.1	1	CNUS0000099283.1	2	SjM.5794.1,CNUS0000099283.1	Equal	IR:5-Extend:3-Extend,Equal	IR:5-Extend:3-Extend,Equal	OK	223.952	778.233	1.79701	0.000481088	0.00929525	yes	-554.281	smm:Smp_072190	49	89.7	6e-17	Sm29
XLOC_017136	CCON0000104629.1[-]49-964	Novel	-	1	SjF.11731.1	1	SjM.15641.1			3-Extend:5-Extend	OK	18.4448	573.387	4.95822	3.42242e-11	6.35188e-09	yes	-554.942	smm:Smp_154180	51	182	1e-44	hypothetical protein		|GO:0016021:integral to membrane|
XLOC_007314	CCON0000097237.1[-]239168-245519	Known	Sj_004726|CNUS0000100034.1	1	CNUS0000100034.1	2	CNUS0000100034.1,SjM.6901.2	Equal	Equal,EN	Equal,EN	OK	58.0498	616.559	3.40888	1.78517e-07	1.45635e-05	yes	-558.509	smm:Smp_040720.2	66	431	1e-119	hypothetical protein
XLOC_005832	CCON0000097077.1[-]146352-150509	Known	Sj_003773|CNUS0000099097.1	1	CNUS0000099097.1	2	SjM.5504.1,CNUS0000099097.1	Equal	AAS:3-Extend:5-Extend,Equal	AAS:3-Extend:5-Extend,Equal	OK	261.721	823.238	1.65328	0.000597747	0.0110198	yes	-561.517	smm:Smp_153550	86	218	1e-55	hypothetical protein
XLOC_003814	CCON0000096937.1[-]403265-405551	Known	Sj_002491|CNUS0000097833.1	1	CNUS0000097833.1	3	SjM.3635.1,SjM.3634.1,CNUS0000097833.1	Equal	AAS:IR:3-Extend,3-Extend:ADS:5-Extend,Equal	AAS:IR:3-Extend,3-Extend:ADS:5-Extend,Equal	OK	81.7435	663.647	3.02124	3.77435e-06	0.000200696	yes	-581.904	pon:100437967	68	145	1e-33	hypothetical protein LOC100437967		|GO:0005875:microtubule associated complex|	|GO:0003777:microtubule motor activity|	|GO:0007017:microtubule-based process|
XLOC_017624	CCON0000105452.1[-]1129-6468	Known	Sj_011132|CNUS0000106316.1	1	CNUS0000106316.1	1	SjM.16005.2	Equal	5-Extend	5-Extend	OK	163.824	760.572	2.21494	0.000894613	0.0148476	yes	-596.748	smm:Smp_025370	54	87.8	2e-16	lipopolysaccharide-induced transcription factor regulating tumor necrosis factor alpha
[truncated: 47 more rows]
