# Supplementary material for: Genome-wide transcriptome analysis shows extensive alternative RNA splicing in the zoonotic parasite Schistosoma japonicum
Source: BMC Genomics. 2014 Aug 26;15(1):715. doi: 10.1186/1471-2164-15-715 (PMC4203478; doi:10.1186/1471-2164-15-715)
Supplement: Supplementary file 7 — Additional file 7: Genes related to the function of genetic information processing and environmental information. (XLSX 38 KB) [file 12864_2014_6414_MOESM7_ESM.xlsx]

## Sheet: Sheet1
Additional dataset 4. Genes related to the function of genetic information processing and environmental information processing.
Locus	Position	Mark	Reference Gene	SjF			SjM			Status	Expression						Blastx KEGG						Interpro	GO
				#	Transcripts	Mark	#	Transcripts	Mark		SjF	SjM	log2(fold_change)	P_value	Q_value	Significant	Best hits	Identity	Score	E-value	Annotation	Pathway		Cellular Component	Molecular Function	Biological Process
XLOC_000001	CCON0000096785.1[+]31335-52054	Known	Sj_000001|CNUS0000095395.1	2	SjF.7.1,CNUS0000095395.1	IR:5-Extend,Equal	2	SjM.16.1,SjM.16.3	5-Extend:IR,3-Extend	OK	152.403	444.613	1.54466	8.7285e-05	0.00258798	yes	smm:Smp_124240	87	535	1e-150	sodium/potassium-dependent atpase beta subunit ; K01540 sodium/potassium-transporting ATPase subunit beta	|Environmental Information Processing; Signaling Molecules and Interaction; Cellular antigens [BR:ko04090];|Organismal Systems; Circulatory System; Cardiac muscle contraction [PATH:ko04260-Map:ko04260];|Organismal Systems; Digestive System; Bile secretion [PATH:ko04976-Map:ko04976];|Organismal Systems; Digestive System; Carbohydrate digestion and absorption [PATH:ko04973-Map:ko04973];|Organismal …
XLOC_001503	CCON0000096824.1[-]15324-61511	Known	Sj_000994|CNUS0000096360.1	1	SjF.1070.1	3-Extend:ADS:ES:5-Extend	2	SjM.1414.2,SjM.1414.1	3-Extend:ADS,3-Extend:ADS:ES:5-Extend	OK	4.64125	40.569	3.12779	4.11046e-07	2.97154e-05	yes	smm:Smp_148670	83	347	1e-93	voltage-gated potassium channel ; K05322 potassium voltage-gated channel Eag-related subfamily H, invertebrate	|Environmental Information Processing; Signaling Molecules and Interaction; Ion channels [BR:ko04040];|
XLOC_001949	CCON0000096843.1[-]203689-212378	Known	Sj_001306|CNUS0000096660.1	2	SjF.1393.2,SjF.1393.3	ADS:5-Extend,ADS:ADS:5-Extend	1	SjM.1833.1	ADS:5-Extend	OK	22.6265	65.9226	1.54276	0.00203302	0.0265882	yes	oaa:100077203	44	223	1e-56	similar to norepinephrine transporter; K05035 solute carrier family 6 (neurotransmitter transporter, noradrenalin) member 2	|Environmental Information Processing; Signaling Molecules and Interaction; Ion channels [BR:ko04040];|
XLOC_001950	CCON0000096843.1[-]229846-260362	Known	Sj_001307|CNUS0000096661.1	1	SjF.1398.1	3-Extend:ADS:5-Extend	2	SjM.1833.5,SjM.1833.3	ADS:5-Extend,3-Extend:ADS:EN	OK	12.35	48.9755	1.98755	0.00010123	0.00288192	yes	bfo:BRAFLDRAFT_80059	37	281	5e-74	hypothetical protein; K05035 solute carrier family 6 (neurotransmitter transporter, noradrenalin) member 2	|Environmental Information Processing; Signaling Molecules and Interaction; Ion channels [BR:ko04040];|
XLOC_002905	CCON0000096889.1[+]308129-406058	Known	Sj_001907|CNUS0000097267.1	2	SjF.2093.1,SjF.2093.3	AAS,ADS:AAS	2	SjM.2748.1,SjM.2748.3	5-Extend:ES:ADS:AAS,AAS:ADS:AAS	OK	9.17083	21.6507	1.23929	0.00266025	0.0319068	yes	smm:Smp_163570	72	2406	0	ryanodine receptor related ; K05327 ryanodine receptor, invertebrate	|Environmental Information Processing; Signal Transduction; Calcium signaling pathway [PATH:ko04020-Map:ko04020];|Environmental Information Processing; Signaling Molecules and Interaction; Ion channels [BR:ko04040];|
XLOC_004429	CCON0000096975.1[+]158372-201838	Known	Sj_002874|CNUS0000098223.1	2	CNUS0000098223.1,SjF.3218.2	Equal,AAS	2	CNUS0000098223.1,SjM.4190.2	Equal,EN:EN:AAS	OK	22.1136	79.2882	1.84217	1.47954e-07	1.24208e-05	yes	smm:Smp_163570	84	1205	0	ryanodine receptor related ; K05327 ryanodine receptor, invertebrate	|Environmental Information Processing; Signal Transduction; Calcium signaling pathway [PATH:ko04020-Map:ko04020];|Environmental Information Processing; Signaling Molecules and Interaction; Ion channels [BR:ko04040];|
XLOC_005288	CCON0000097034.1[+]482881-492281	Known	Sj_003438|CNUS0000098781.1	0	-		2	SjM.5001.3,SjM.5001.2	AAS,ES:ADS	OK	8.8728	90.657	3.35296	0.000120834	0.00329162	yes	smm:Smp_144310	61	207	3e-52	voltage-gated potassium channel KCNQ ; K05324 potassium voltage-gated channel KQT-like subfamily, invertebrate	|Environmental Information Processing; Signaling Molecules and Interaction; Ion channels [BR:ko04040];|
XLOC_006964	CCON0000097194.1[-]461099-494752	Known	Sj_004491|CNUS0000099802.1	0	-		2	CNUS0000099802.1,SjM.6582.2	Equal,ADS:5-Extend	OK	2.70643	10.0298	1.88984	0.00384644	0.0403062	yes	smm:Smp_140600	77	663	0	notch ; K06052 jagged	|Environmental Information Processing; Signal Transduction; Notch signaling pathway [PATH:ko04330-Map:ko04330];|Environmental Information Processing; Signaling Molecules and Interaction; Cellular antigens [BR:ko04090];|
XLOC_013169	CCON0000098754.1[-]16117-19757	Known	Sj_008379|CNUS0000103627.1	1	CNUS0000103627.1	Equal	2	CNUS0000103627.1,SjM.12326.2	Equal,AAS	OK	4.77808	32.244	2.75453	1.78663e-06	0.000106766	yes	smm:Smp_144310	59	489	1e-136	voltage-gated potassium channel KCNQ ; K05324 potassium voltage-gated channel KQT-like subfamily, invertebrate	|Environmental Information Processing; Signaling Molecules and Interaction; Ion channels [BR:ko04040];|
XLOC_016181	CCON0000101682.1[+]228-9817	Known	Sj_010255|CNUS0000105462.1	1	CNUS0000105462.1	Equal	0	-		OK	81.6375	0	-1.79769e+308	0.00228395	0.0288324	yes	smm:Smp_127000.2	69	259	1e-67	cationic amino acid transporter ; K10088 protein OS-9	|Environmental Information Processing; Signaling Molecules and Interaction; Glycan bindng proteins [BR:ko04091];|Genetic Information Processing; Folding, Sorting and Degradation; Protein processing in endoplasmic reticulum [PATH:ko04141-Map:ko04141];|
XLOC_019695	CCON0000119853.1[-]17017-41559	Known	Sj_012289|CNUS0000107489.1	2	SjF.13051.2,CNUS0000107489.1	AAS,Equal	1	CNUS0000107489.1	Equal	OK	4.55149	16.3791	1.84744	0.00316187	0.0357112	yes	smm:Smp_180760	66	1006	0	chondroitin sulfate proteoglycan-related ; K07377 neurexin	|Environmental Information Processing; Signaling Molecules and Interaction; Cell adhesion molecules (CAMs) [BR:ko04515];|Environmental Information Processing; Signaling Molecules and Interaction; Cell adhesion molecules (CAMs) [PATH:ko04514-Map:ko04514];|
XLOC_000085	CCON0000096786.1[+]908528-916477	Known	Sj_000056|CNUS0000095461.1	3	SjF.88.1,CNUS0000095461.1,SjF.88.3	IR:5-Extend,Equal,IR	2	SjM.91.1,CNUS0000095461.1	IR:5-Extend,Equal	OK	416.478	237.996	-0.807299	0.00257358	0.0312227	yes	smm:Smp_041740	94	705	0	chaperonin containing t-complex protein 1 gamma subunit tcpg ; K09495 T-complex protein 1 subunit gamma	|Genetic Information Processing; Folding, Sorting and Degradation; Chaperones and folding catalysts [BR:ko03110];|	|IPR002194:Chaperonin TCP-1|IPR002423:Chaperonin Cpn60/TCP-1|IPR008950:GroEL-like chaperone, ATPase|IPR012719:T-complex protein 1, gamma subunit|		|GO:0005515:protein binding|GO:0005524:ATP binding|GO:0051082:unfolded protein binding|	|GO:0006457:protein folding|GO:0044267:cellular protein metabolic process|
XLOC_000093	CCON0000096786.1[+]1265310-1265969	Known	Sj_000063|CNUS0000095475.1	2	CNUS0000095475.1,SjF.116.2	Equal,IR:3-Extend	2	SjM.112.1,CNUS0000095475.1	ADS:5-Extend:3-Extend,Equal	OK	4881.52	1616.61	-1.59436	0.00357438	0.0386216	yes	smm:Smp_041980	95	124	2e-27	60S ribosomal protein P1 ; K02942 large subunit ribosomal protein LP1	|Genetic Information Processing; Translation; Ribosome [BR:ko03011];|Genetic Information Processing; Translation; Ribosome [PATH:ko03010-Map:ko03010];|	|IPR001813:Ribosomal protein 60S|	|GO:0005622:intracellular|GO:0005840:ribosome|	|GO:0003735:structural constituent of ribosome|	|GO:0006414:translational elongation|
XLOC_000197	CCON0000096788.1[+]495247-502986	Known	Sj_000141|CNUS0000095540.1	2	SjF.167.1,SjF.167.2	5-Extend:IR,5-Extend	2	SjM.188.1,CNUS0000095540.1	5-Extend:IR:3-Extend,Equal	OK	263.439	131.178	-1.00595	0.00236553	0.0294768	yes	smm:Smp_015800	77	356	6e-97	hypothetical protein ; K11375 elongator complex protein 4	|Genetic Information Processing; Replication and Repair; Chromosome [BR:ko03036];|	|IPR008728:PAXNEB|
XLOC_000324	CCON0000096790.1[-]101597-117718	Known	Sj_000233|CNUS0000095601.1	1	CNUS0000095601.1	Equal	1	CNUS0000095601.1	Equal	OK	0.408667	4.31112	3.39906	0.000331073	0.00714008	yes	smm:Smp_155010	57	617	1e-174	forkhead protein/ forkhead protein domain ; K09403 forkhead box protein J2/3	|Genetic Information Processing; Transcription; Transcription factors [BR:ko03000];|	|IPR001766:Fork head transcription factor|IPR011991:Winged helix repressor DNA-binding|	|GO:0005634:nucleus|	|GO:0003700:transcription factor activity|GO:0043565:sequence-specific DNA binding|	|GO:0006355:regulation of transcription, DNA-dependent|
XLOC_000517	CCON0000096795.1[+]149047-181813	Known	Sj_000359|CNUS0000095748.1	5	SjF.396.1,SjF.401.1,CNUS0000095748.1,SjF.401.3,SjF.399.1	5-Extend,ADS:5-Extend:ADS:ES:EN,Equal,AAS,5-Extend	3	SjM.484.1,SjM.484.2,CNUS0000095748.1	5-Extend:AAS:ADS:ADS:ES:EN,5-Extend:AAS:ADS:3-Extend,Equal	OK	97.364	27.9668	-1.79967	0.000463624	0.00905756	yes	smm:Smp_056620	77	946	0	DNA helicase recq1 ; K10899 ATP-dependent DNA helicase Q1 [EC:3.6.4.12]	|Genetic Information Processing; Replication and Repair; DNA repair and recombination proteins [BR:ko03400];|	|IPR001650:DNA/RNA helicase, C-terminal|IPR004127:Prefoldin alpha-like|IPR004589:DNA helicase, ATP-dependent, RecQ type|IPR011545:DNA/RNA helicase, DEAD/DEAH box type, N-terminal|IPR014001:DEAD-like helicase, N-terminal|IPR014021:Helicase, superfamily 1 and 2, ATP-binding|	|GO:0016272:prefoldin complex|	|GO:0003676:nucleic acid binding|GO:0004386:helicase activity|GO:0005524:ATP binding|GO:0008026:ATP-dependent helicase activity|GO:0051082:unfolded protein binding|	|GO:0006310:DNA recombination|GO:0006457:protein folding|
XLOC_000534	CCON0000096795.1[-]320380-321330	Known	Sj_000377|CNUS0000095753.1	1	CNUS0000095753.1	Equal	2	SjM.489.2,SjM.489.3	IR:5-Extend,IR:5-Extend	OK	30.4409	92.926	1.61007	0.00149137	0.0215699	yes	smm:Smp_152490	84	492	1e-137	Cyclin-B1-interacting protein 1 ; K10639 E3 ubiquitin-protein ligase CCNP1IP1 [EC:6.3.2.19]	|Genetic Information Processing; Folding, Sorting and Degradation; Ubiquitin system [BR:ko04121];|
XLOC_000630	CCON0000096798.1[+]231021-231673	Known	Sj_000434|CNUS0000095826.1	1	CNUS0000095826.1	Equal	1	CNUS0000095826.1	Equal	OK	63.4622	277.965	2.13093	0.00170727	0.0236278	yes	smm:Smp_176610	69	191	2e-47	btb/poz domain containing protein ; K10478 BTB/POZ domain-containing protein 3/6	|Genetic Information Processing; Folding, Sorting and Degradation; Ubiquitin system [BR:ko04121];|
XLOC_000631	CCON0000096798.1[+]277943-316523	Known-Merged	Sj_000435|CNUS0000095828.1,Sj_000436|CNUS0000095829.1	1	SjF.485.1	5-Extend:ADS:ES:ES:3-Extend	3	SjM.603.2,SjM.603.1,SjM.603.3	5-Extend,5-Extend:ADS:ES:ES:3-Extend,5-Extend:ADS:ES	OK	40.6699	199.696	2.29578	0.00154528	0.0219478	yes	smm:Smp_176610	72	665	0	btb/poz domain containing protein ; K10478 BTB/POZ domain-containing protein 3/6	|Genetic Information Processing; Folding, Sorting and Degradation; Ubiquitin system [BR:ko04121];|	|IPR000210:BTB/POZ-like|IPR013069:BTB/POZ|		|GO:0005515:protein binding|
XLOC_001246	CCON0000096814.1[+]625584-638982	Known	Sj_000829|CNUS0000096216.1	2	CNUS0000096216.1,SjF.897.2	Equal,ADS:3-Extend	2	CNUS0000096216.1,SjM.1205.2	Equal,ADS:3-Extend	OK	30.3396	126.158	2.05595	4.67247e-05	0.00158225	yes	smm:Smp_128120	65	305	4e-81	polybromo-1 ; K11757 protein polybromo-1	|Genetic Information Processing; Replication and Repair; Chromosome [BR:ko03036];|
XLOC_001250	CCON0000096814.1[-]120001-144228	Known	Sj_000833|CNUS0000096206.1	0	-		3	SjM.1186.1,SjM.1186.2,SjM.1186.3	3-Extend:IR:IR,3-Extend:IR,3-Extend:IR:EN:AAS:5-Extend	OK	1.18269	10.2824	3.12003	7.46067e-06	0.000357335	yes	smm:Smp_128120	65	305	4e-81	polybromo-1 ; K11757 protein polybromo-1	|Genetic Information Processing; Replication and Repair; Chromosome [BR:ko03036];|
XLOC_001267	CCON0000096815.1[+]148045-149290	Known	Sj_000842|CNUS0000096219.1	1	CNUS0000096219.1	Equal	2	CNUS0000096219.1,SjM.1204.1	Equal,3-Extend	OK	3.64996	19.6934	2.43176	0.00358243	0.0386216	yes	smm:Smp_128120	65	305	4e-81	polybromo-1 ; K11757 protein polybromo-1	|Genetic Information Processing; Replication and Repair; Chromosome [BR:ko03036];|
XLOC_001269	CCON0000096815.1[+]380103-383419	Known	Sj_000844|CNUS0000096222.1	1	CNUS0000096222.1	Equal	1	CNUS0000096222.1	Equal	OK	58.9568	265.97	2.17353	0.0012646	0.0192369	yes	smm:Smp_128120	65	305	4e-81	polybromo-1 ; K11757 protein polybromo-1	|Genetic Information Processing; Replication and Repair; Chromosome [BR:ko03036];|
XLOC_001285	CCON0000096815.1[-]732502-743219	Known	Sj_000862|CNUS0000096234.1	1	SjF.932.1	AAS:3-Extend	1	SjM.1266.1	3-Extend:AAS	OK	683.751	35501.4	5.69826	2.22045e-16	7.51913e-14	yes	smm:Smp_128120	65	305	4e-81	polybromo-1 ; K11757 protein polybromo-1	|Genetic Information Processing; Replication and Repair; Chromosome [BR:ko03036];|
XLOC_001617	CCON0000096830.1[+]356275-356662	Known	Sj_001077|CNUS0000096456.1	2	SjF.1179.1,CNUS0000096456.1	IR:5-Extend,Equal	2	SjM.1528.1,CNUS0000096456.1	IR:5-Extend,Equal	OK	4046.72	1695.67	-1.2549	0.000389108	0.00804992	yes	smm:Smp_063300	92	186	4e-46	60S ribosomal protein L36e ; K02920 large subunit ribosomal protein L36e	|Genetic Information Processing; Translation; Ribosome [BR:ko03011];|Genetic Information Processing; Translation; Ribosome [PATH:ko03010-Map:ko03010];|	|IPR000509:Ribosomal protein L36e|	|GO:0005622:intracellular|GO:0005840:ribosome|	|GO:0003735:structural constituent of ribosome|	|GO:0006412:translation|
XLOC_001637	CCON0000096830.1[-]439314-439817	Known	Sj_001098|CNUS0000096461.1	2	SjF.1182.2,CNUS0000096461.1	IR,Equal	2	SjM.1533.2,CNUS0000096461.1	IR,Equal	OK	1536.95	570.796	-1.42902	0.00401983	0.0413817	yes	smm:Smp_063350	85	248	7e-65	60S ribosomal protein L27e ; K02901 large subunit ribosomal protein L27e	|Genetic Information Processing; Translation; Ribosome [BR:ko03011];|Genetic Information Processing; Translation; Ribosome [PATH:ko03010-Map:ko03010];|	|IPR001141:Ribosomal protein L27e|	|GO:0005622:intracellular|GO:0005840:ribosome|	|GO:0003735:structural constituent of ribosome|	|GO:0006412:translation|
XLOC_001771	CCON0000096836.1[+]127264-134064	Known	Sj_001174|CNUS0000096546.1	0	-		2	CNUS0000096546.1,SjM.1665.2	Equal,AAS	OK	0	3.54475	1.79769e+308	0.00104642	0.0169563	yes	smm:Smp_062490	83	153	2e-35	dhand ; K09071 heart-and neural crest derivatives-expressed protein	|Genetic Information Processing; Transcription; Transcription factors [BR:ko03000];|	|IPR001092:Basic helix-loop-helix dimerisation region bHLH|IPR011598:Helix-loop-helix DNA-binding|	|GO:0005634:nucleus|	|GO:0030528:transcription regulator activity|	|GO:0045449:regulation of transcription|
XLOC_002176	CCON0000096851.1[+]323613-324064	Known	Sj_001428|CNUS0000096795.1	2	SjF.1567.1,CNUS0000096795.1	ADS:IR:5-Extend,Equal	2	SjM.2053.1,CNUS0000096795.1	ADS:IR:5-Extend,Equal	OK	3197.64	1388.43	-1.20355	0.00353358	0.0383716	yes	smm:Smp_035790	96	205	7e-52	hypothetical protein ; K02929 large subunit ribosomal protein L44e	|Genetic Information Processing; Translation; Ribosome [BR:ko03011];|Genetic Information Processing; Translation; Ribosome [PATH:ko03010-Map:ko03010];|	|IPR000552:Ribosomal protein L44e|IPR011332:Ribosomal protein, zinc-binding|	|GO:0005622:intracellular|GO:0005840:ribosome|	|GO:0003735:structural constituent of ribosome|	|GO:0006412:translation|
XLOC_002567	CCON0000096869.1[+]453047-495749	Known	Sj_001696|CNUS0000097060.1	2	CNUS0000097060.1,SjF.1821.2	Equal,IR:ADS	3	CNUS0000097060.1,SjM.2413.2,SjM.2413.3	Equal,ADS:IR:3-Extend,EN:ADS	OK	172.273	65.775	-1.38909	0.00214674	0.0275691	yes	smm:Smp_164830	63	240	1e-61	ssm4 protein ; K10661 E3 ubiquitin-protein ligase MARCH6 [EC:6.3.2.19]	|Genetic Information Processing; Folding, Sorting and Degradation; Protein processing in endoplasmic reticulum [PATH:ko04141-Map:ko04141];|Genetic Information Processing; Folding, Sorting and Degradation; Ubiquitin system [BR:ko04121];|
XLOC_002584	CCON0000096870.1[+]455730-459133	Known	Sj_001714|CNUS0000097077.1	2	SjF.1839.1,CNUS0000097077.1	ADS:5-Extend,Equal	2	SjM.2434.3,SjM.2434.2	AAS:3-Extend,ADS	OK	41.3797	132.316	1.67699	0.00042218	0.00849731	yes	smm:Smp_164830	63	240	1e-61	ssm4 protein ; K10661 E3 ubiquitin-protein ligase MARCH6 [EC:6.3.2.19]	|Genetic Information Processing; Folding, Sorting and Degradation; Protein processing in endoplasmic reticulum [PATH:ko04141-Map:ko04141];|Genetic Information Processing; Folding, Sorting and Degradation; Ubiquitin system [BR:ko04121];|
XLOC_002586	CCON0000096870.1[-]44450-45001	Known	Sj_001717|CNUS0000097064.1	1	CNUS0000097064.1	Equal	1	CNUS0000097064.1	Equal	OK	553.264	4.04356	-7.0962	0	0	yes	smm:Smp_164830	63	240	1e-61	ssm4 protein ; K10661 E3 ubiquitin-protein ligase MARCH6 [EC:6.3.2.19]	|Genetic Information Processing; Folding, Sorting and Degradation; Protein processing in endoplasmic reticulum [PATH:ko04141-Map:ko04141];|Genetic Information Processing; Folding, Sorting and Degradation; Ubiquitin system [BR:ko04121];|
XLOC_003236	CCON0000096904.1[-]7265-10400	Known	Sj_002111|CNUS0000097464.1	2	SjF.2329.1,CNUS0000097464.1	AAS:3-Extend:5-Extend,Equal	1	CNUS0000097464.1	Equal	OK	600.57	196.354	-1.61288	0.00203454	0.0265882	yes	smm:Smp_030690	70	325	2e-87	elongation factor 1-beta ; K03232 elongation factor EF-1 beta subunit	|Genetic Information Processing; Translation; Translation factors [BR:ko03012];|	|IPR001326:Translation elongation factor EF1B, beta and delta chains, C-terminal|IPR010987:Glutathione S-transferase, C-terminal-like|IPR014038:Translation elongation factor EF1B, beta and delta chains, guanine nucleotide exchange|IPR014717:Translation elongation factor EF1B/ribosomal protein S6, conserved|	|GO:0005853:eukaryotic translation elongation factor 1 complex|	|GO:0003746:translation elongation factor activity|	|GO:0006414:translational elongation|
XLOC_003314	CCON0000096908.1[-]135175-146428	Known	Sj_002159|CNUS0000107809.1	1	CNUS0000107809.1	Equal	3	SjM.3118.1,SjM.3118.2,CNUS0000107809.1	3-Extend:EN,3-Extend:IR:5-Extend,Equal	OK	71.4061	36.4306	-0.970897	0.00107985	0.0173147	yes	smm:Smp_006630.2	66	1509	0	hypothetical protein ; K02331 DNA polymerase phi subunit [EC:2.7.7.7]	|Genetic Information Processing; Replication and Repair; DNA repair and recombination proteins [BR:ko03400];|	|IPR007015:DNA polymerase V|		|GO:0003677:DNA binding|GO:0003887:DNA-directed DNA polymerase activity|	|GO:0006350:transcription|
XLOC_003709	CCON0000096931.1[-]162608-163451	Known	Sj_002417|CNUS0000097764.1	2	CNUS0000097764.1,SjF.2667.2	Equal,IR:5-Extend	2	CNUS0000097764.1,SjM.3455.2	Equal,IR:5-Extend	OK	1589.14	668.361	-1.24954	0.00224064	0.0283785	yes	smm:Smp_093440	97	393	1e-108	40S ribosomal protein S5 ; K02989 small subunit ribosomal protein S5e	|Genetic Information Processing; Translation; Ribosome [BR:ko03011];|Genetic Information Processing; Translation; Ribosome [PATH:ko03010-Map:ko03010];|
XLOC_003872	CCON0000096942.1[+]191296-195987	Known	Sj_002524|CNUS0000097878.1	2	SjF.2798.1,CNUS0000097878.1	IR:5-Extend:3-Extend,Equal	2	SjM.3613.1,CNUS0000097878.1	IR:5-Extend:3-Extend,Equal	OK	15.6232	40.6435	1.37934	0.00431503	0.0432893	yes	smm:Smp_132210	79	601	1e-170	hypothetical protein ; K10305 F-box protein 25/32	|Genetic Information Processing; Folding, Sorting and Degradation; Ubiquitin system [BR:ko04121];|	|IPR001810:Cyclin-like F-box|
XLOC_004032	CCON0000096950.1[+]1643-2377	Known	Sj_002624|CNUS0000097974.1	2	CNUS0000097974.1,SjF.2921.1	Equal,IR:3-Extend	2	CNUS0000097974.1,SjM.3780.1	Equal,IR:3-Extend	OK	1293.94	528.682	-1.2913	0.00396478	0.0410423	yes	smm:Smp_032260	97	263	3e-69	ribosomal protein L15 ; K02877 large subunit ribosomal protein L15e	|Genetic Information Processing; Translation; Ribosome [BR:ko03011];|Genetic Information Processing; Translation; Ribosome [PATH:ko03010-Map:ko03010];|	|IPR000439:Ribosomal protein L15e|IPR012678:Ribosomal protein L23/L15e, core|	|GO:0005622:intracellular|GO:0005840:ribosome|	|GO:0003735:structural constituent of ribosome|	|GO:0006412:translation|
XLOC_004435	CCON0000096975.1[+]702982-709381	Known	Sj_002880|CNUS0000098236.1	2	SjF.3242.1,CNUS0000098236.1	5-Extend:ES:3-Extend,Equal	2	SjM.4197.1,CNUS0000098236.1	5-Extend:ES:3-Extend,Equal	OK	557.212	202.096	-1.46319	0.00110688	0.0175555	yes	smm:Smp_009830	75	269	5e-71	hypothetical protein ; K13250 translocon-associated protein subunit beta	|Genetic Information Processing; Folding, Sorting and Degradation; Protein processing in endoplasmic reticulum [PATH:ko04141-Map:ko04141];|	|IPR008856:Translocon-associated beta|	|GO:0005783:endoplasmic reticulum|GO:0016021:integral to membrane|
XLOC_004765	CCON0000096994.1[-]175165-175878	Known	Sj_003111|CNUS0000098453.1	2	CNUS0000098453.1,SjF.3466.2	Equal,IR:5-Extend	2	CNUS0000098453.1,SjM.4493.2	Equal,IR:5-Extend	OK	2144.43	789.113	-1.44229	0.000576099	0.0107231	yes	smm:Smp_098960	88	251	1e-65	60S ribosomal protein L26 ; K02898 large subunit ribosomal protein L26e	|Genetic Information Processing; Translation; Ribosome [BR:ko03011];|Genetic Information Processing; Translation; Ribosome [PATH:ko03010-Map:ko03010];|	|IPR005756:Ribosomal protein L26, eukaryotic/archaeal|IPR005824:KOW|IPR008991:Translation protein SH3-like|IPR014723:Ribosomal protein L24, SH3-like|	|GO:0015934:large ribosomal subunit|	|GO:0003735:structural constituent of ribosome|	|GO:0006412:translation|
XLOC_005019	CCON0000097015.1[-]273807-274512	Known	Sj_003263|CNUS0000098605.1	2	CNUS0000098605.1,SjF.3654.2	Equal,IR:5-Extend	2	CNUS0000098605.1,SjM.4749.2	Equal,IR:5-Extend	OK	1129.16	458.076	-1.30159	0.00102493	0.0166873	yes	smm:Smp_024850	87	356	4e-97	60S ribosomal protein L17 ; K02880 large subunit ribosomal protein L17e	|Genetic Information Processing; Translation; Ribosome [BR:ko03011];|Genetic Information Processing; Translation; Ribosome [PATH:ko03010-Map:ko03010];|	|IPR001063:Ribosomal protein L22/L17|IPR005721:Ribosomal protein L22/L17, eukaryotic/archaeal|	|GO:0005622:intracellular|GO:0005840:ribosome|GO:0015934:large ribosomal subunit|	|GO:0003735:structural constituent of ribosome|	|GO:0006412:translation|
XLOC_005385	CCON0000097040.1[-]337438-410762	Known	Sj_003510|CNUS0000098839.1	1	SjF.3910.1	3-Extend:ES	2	SjM.5094.1,CNUS0000098839.1	3-Extend:ES:5-Extend,Equal	OK	2.83158	10.621	1.90724	0.00245887	0.0302108	yes	smm:Smp_131640	60	525	1e-147	rna-binding protein musashi-related ; K14411 RNA-binding protein Musashi	|Genetic Information Processing; Translation; mRNA surveillance pathway [PATH:ko03015-Map:ko03015];|	|IPR000504:RNA recognition motif, RNP-1|IPR012677:Nucleotide-binding, alpha-beta plait|		|GO:0000166:nucleotide binding|GO:0003676:nucleic acid binding|
XLOC_005833	CCON0000097077.1[-]153054-157060	Known	Sj_003774|CNUS0000099098.1	3	CNUS0000099098.1,SjF.4243.2,SjF.4243.3	Equal,AAS:IR:5-Extend,IR:5-Extend	2	CNUS0000099098.1,SjM.5502.2	Equal,IR:5-Extend	OK	150.208	65.7036	-1.19291	0.00014763	0.00383235	yes	smm:Smp_058320	70	577	1e-163	nuclear autoantigenic sperm protein (nasp) ; K11291 nuclear autoantigenic sperm protein	|Genetic Information Processing; Replication and Repair; Chromosome [BR:ko03036];|	|IPR013026:Tetratricopeptide region|
XLOC_005906	CCON0000097087.1[+]56624-68045	Known	Sj_003829|CNUS0000099156.1	3	SjF.4299.1,SjF.4299.2,CNUS0000099156.1	5-Extend:AAS:3-Extend,5-Extend:AAS:3-Extend,Equal	3	SjM.5589.2,SjM.5589.1,SjM.5589.3	5-Extend:AAS:ADS,5-Extend:AAS:3-Extend,5-Extend:AAS:3-Extend	OK	22.9396	8.78753	-1.38431	0.00188582	0.0252254	yes	smm:Smp_137090	70	1220	0	brca1 associated ring domain ; K10683 BRCA1-associated RING domain protein 1 [EC:6.3.2.19]	|Genetic Information Processing; Folding, Sorting and Degradation; Ubiquitin system [BR:ko04121];|	|IPR001357:BRCT|IPR001841:Zinc finger, RING-type|IPR002110:Ankyrin|IPR013083:Zinc finger, RING/FYVE/PHD-type|	|GO:0005622:intracellular|	|GO:0005515:protein binding|GO:0008270:zinc ion binding|
XLOC_005910	CCON0000097087.1[-]41069-41622	Known	Sj_003832|CNUS0000099155.1	2	CNUS0000099155.1,SjF.4304.2	Equal,IR:5-Extend	2	CNUS0000099155.1,SjM.5592.2	Equal,IR:5-Extend	OK	2163.67	915.93	-1.24017	0.00105631	0.0170618	yes	smm:Smp_027610	97	282	5e-75	40S ribosomal protein S3 ; K02985 small subunit ribosomal protein S3e	|Genetic Information Processing; Translation; Ribosome [BR:ko03011];|Genetic Information Processing; Translation; Ribosome [PATH:ko03010-Map:ko03010];|	|IPR001351:Ribosomal protein S3, C-terminal|	|GO:0005622:intracellular|GO:0005840:ribosome|	|GO:0003735:structural constituent of ribosome|	|GO:0006412:translation|
XLOC_006717	CCON0000097166.1[-]96364-97996	Known	Sj_004325|CNUS0000099634.1	3	SjF.4862.2,SjF.4862.3,SjF.4862.4	IR:5-Extend,IR:IR:5-Extend,IR:5-Extend	2	SjM.6350.2,SjM.6350.3	IR:IR:5-Extend,IR:5-Extend	OK	128.687	56.1015	-1.19776	5.1732e-05	0.00170689	yes	smm:Smp_148990	90	802	0	nucleolar protein NOP56 ; K14565 nucleolar protein 58	|Genetic Information Processing; Translation; Ribosome Biogenesis [BR:ko03009];|Genetic Information Processing; Translation; Ribosome biogenesis in eukaryotes [PATH:ko03008-Map:ko03008];|	|IPR002687:Pre-mRNA processing ribonucleoprotein, binding region|IPR012974:NOP5, N-terminal|IPR012976:NOSIC|
XLOC_006801	CCON0000097176.1[+]68707-72906	Known	Sj_004392|CNUS0000099706.1	3	SjF.4912.1,CNUS0000099706.1,SjF.4912.3	5-Extend:ES:ES:ES:3-Extend,Equal,EN:3-Extend	3	SjM.6432.1,CNUS0000099706.1,SjM.6432.3	ADS:IR:5-Extend:3-Extend,Equal,ADS:IR:3-Extend	OK	1421.52	694.796	-1.03278	0.0053642	0.0496489	yes	smm:Smp_056760	91	390	1e-106	protein disulfide-isomerase ; K09580 protein disulfide-isomerase A1 [EC:5.3.4.1]	|Genetic Information Processing; Folding, Sorting and Degradation; Chaperones and folding catalysts [BR:ko03110];|Genetic Information Processing; Folding, Sorting and Degradation; Protein processing in endoplasmic reticulum [PATH:ko04141-Map:ko04141];|	|IPR000886:Endoplasmic reticulum targeting sequence|IPR005788:Disulphide isomerase|IPR005792:Protein disulphide isomerase|IPR006662:Thioredoxin-related|IPR012335:Thioredoxin fold|IPR012336:Thioredoxin-like fold|IPR013766:Thioredoxin domain|	|GO:0005783:endoplasmic reticulum|	|GO:0016853:isomerase activity|	|GO:0045454:cell redox homeostasis|
XLOC_006858	CCON0000097182.1[+]32684-36757	Known	Sj_004425|CNUS0000099738.1	2	SjF.4946.1,SjF.4946.3	5-Extend:3-Extend,IR:3-Extend	1	SjM.6470.1	5-Extend:IR	OK	486.796	142.3	-1.77439	2.81559e-07	2.13963e-05	yes	smm:Smp_075870.1	76	329	7e-89	translocation associated membrane protein ; K14010 translocating chain-associated membrane protein 1	|Genetic Information Processing; Folding, Sorting and Degradation; Protein processing in endoplasmic reticulum [PATH:ko04141-Map:ko04141];|	|IPR005547:Longevity-assurance protein (LAG1)|IPR006634:TRAM, LAG1 and CLN8 homology|	|GO:0016021:integral to membrane|
XLOC_007371	CCON0000097242.1[+]169085-169725	Known	Sj_004770|CNUS0000100082.1	2	CNUS0000100082.1,SjF.5316.2	Equal,IR	1	CNUS0000100082.1	Equal	OK	2768.3	1222.26	-1.17945	0.00346323	0.0379719	yes	smm:Smp_031310	85	198	1e-49	40S ribosomal protein S26 ; K02976 small subunit ribosomal protein S26e	|Genetic Information Processing; Translation; Ribosome [BR:ko03011];|Genetic Information Processing; Translation; Ribosome [PATH:ko03010-Map:ko03010];|	|IPR000892:Ribosomal protein S26e|	|GO:0005622:intracellular|GO:0005840:ribosome|	|GO:0003735:structural constituent of ribosome|	|GO:0006412:translation|
XLOC_007558	CCON0000097260.1[-]31692-31951	Known	Sj_004886|CNUS0000100189.1	2	CNUS0000100189.1,SjF.5473.2	Equal,AAS:5-Extend	1	CNUS0000100189.1	Equal	OK	187704	59676	-1.65323	0.0023815	0.0296074	yes	smm:Smp_026100	98	108	1e-22	40S ribosomal protein S28 ; K02979 small subunit ribosomal protein S28e	|Genetic Information Processing; Translation; Ribosome [BR:ko03011];|Genetic Information Processing; Translation; Ribosome [PATH:ko03010-Map:ko03010];|	|IPR000289:Ribosomal protein S28e|IPR012340:Nucleic acid-binding, OB-fold|	|GO:0005622:intracellular|GO:0005840:ribosome|	|GO:0003735:structural constituent of ribosome|	|GO:0006412:translation|
XLOC_008736	CCON0000097424.1[-]12905-14945	Known	Sj_005644|CNUS0000100934.1	2	SjF.6310.1,CNUS0000100934.1	3-Extend:ES:ES:5-Extend,Equal	2	CNUS0000100934.1,SjM.8227.2	Equal,IR:5-Extend	OK	1476.9	606.077	-1.285	0.00106231	0.0171445	yes	smm:Smp_081960	84	473	1e-132	ribosomal protein S2 eukaryotic and archaeal form ; K02998 small subunit ribosomal protein SAe	|Genetic Information Processing; Translation; Ribosome [BR:ko03011];|Genetic Information Processing; Translation; Ribosome [PATH:ko03010-Map:ko03010];|	|IPR001865:Ribosomal protein S2|IPR005707:Ribosomal protein S2, eukaryotic/archaeal|	|GO:0005622:intracellular|GO:0005840:ribosome|GO:0015935:small ribosomal subunit|	|GO:0003735:structural constituent of ribosome|	|GO:0006412:translation|
XLOC_008851	CCON0000097442.1[-]216716-219594	Known	Sj_005721|CNUS0000101008.1	3	SjF.6396.2,SjF.6396.3,SjF.6396.4	ES:ES:ES:ES:ES:5-Extend,ES:ES:ES:ES:5-Extend,IR:5-Extend	2	CNUS0000101008.1,SjM.8335.2	Equal,IR:5-Extend	OK	106.504	21.8391	-2.28593	6.79089e-05	0.00211757	yes	cin:100175771	35	168	3e-40	similar to RAD9 homolog A (S. pombe); K10994 cell cycle checkpoint control protein RAD9A [EC:3.1.11.2]	|Genetic Information Processing; Replication and Repair; DNA repair and recombination proteins [BR:ko03400];|	|IPR007268:Rad9|			|GO:0000074:regulation of progression through cell cycle|GO:0006281:DNA repair|
XLOC_008862	CCON0000097443.1[-]47244-47752	Known	Sj_005728|CNUS0000101012.1	2	SjF.6410.2,SjF.6410.1	AAS:3-Extend,AAS:IR:3-Extend	2	CNUS0000101012.1,SjM.8349.2	Equal,IR:5-Extend	OK	3029.12	1382.13	-1.13201	0.00370665	0.0394623	yes	smm:Smp_032760	95	288	6e-77	ribosomal protein S11 ; K02949 small subunit ribosomal protein S11e	|Genetic Information Processing; Translation; Ribosome [BR:ko03011];|Genetic Information Processing; Translation; Ribosome [PATH:ko03010-Map:ko03010];|	|IPR000266:Ribosomal protein S17|IPR012340:Nucleic acid-binding, OB-fold|	|GO:0005622:intracellular|GO:0005840:ribosome|	|GO:0003735:structural constituent of ribosome|	|GO:0006412:translation|
XLOC_009305	CCON0000097507.1[+]285616-317446	Known	Sj_005986|CNUS0000101275.1	2	CNUS0000101275.1,SjF.6740.2	Equal,AAS:IR	1	CNUS0000101275.1	Equal	OK	28.134	5.53884	-2.34466	2.9734e-05	0.00109947	yes	smm:Smp_042810	68	1201	0	chromosome transmission fidelity factor ; K11269 chromosome transmission fidelity protein 18	|Genetic Information Processing; Replication and Repair; Chromosome [BR:ko03036];|	|IPR003593:AAA+ ATPase, core|IPR003959:AAA ATPase, core|		|GO:0000166:nucleotide binding|GO:0005524:ATP binding|GO:0017111:nucleoside-triphosphatase activity|
XLOC_009375	CCON0000097520.1[-]27552-36323	Known-Merged	Sj_006032|CNUS0000101318.1,Sj_006031|CNUS0000101317.1	1	SjF.6781.2	ES:ADS	2	CNUS0000101317.1,SjM.8845.2	Equal,ES:ADS:5-Extend	OK	23.0396	73.1941	1.66761	0.00414933	0.042175	yes	smm:Smp_077980	85	802	0	subfamily S8B non-peptidase homologue (S08 family) ; K01360 proprotein convertase subtilisin/kexin type 2 [EC:3.4.21.94]	|Genetic Information Processing; Folding, Sorting and Degradation; Chaperones and folding catalysts [BR:ko03110];|Metabolism; Enzyme Families; Peptidases [BR:ko01002];|	|IPR000209:Peptidase S8 and S53, subtilisin, kexin, sedolisin|IPR008979:Galactose-binding like|IPR009020:Proteinase inhibitor, propeptide|IPR015500:Subtilisin-related serine protease|		|GO:0004289:subtilase activity|	|GO:0006508:proteolysis|
XLOC_009395	CCON0000097531.1[-]119459-119836	Known	Sj_006047|CNUS0000101332.1	1	CNUS0000101332.1	Equal	1	CNUS0000101332.1	Equal	OK	27.6588	2.61441	-3.40318	0.00109011	0.0174002	yes	smm:Smp_089840	82	167	2e-40	histone H2A ; K11251 histone H2A	|Genetic Information Processing; Replication and Repair; Chromosome [BR:ko03036];|Human Diseases; Immune System Diseases; Systemic lupus erythematosus [PATH:ko05322-Map:ko05322];|	|IPR002119:Histone H2A|IPR007125:Histone core|IPR009072:Histone-fold|	|GO:0000786:nucleosome|GO:0005634:nucleus|	|GO:0003677:DNA binding|	|GO:0006334:nucleosome assembly|GO:0007001:chromosome organization and biogenesis (sensu Eukaryota)|
XLOC_010071	CCON0000097637.1[+]15189-26532	Known	Sj_006443|CNUS0000101718.1	0	-		3	SjM.9505.1,CNUS0000101718.1,SjM.9505.3	ADS,Equal,AAS:3-Extend	OK	0	62.0728	1.79769e+308	0.00209424	0.0270932	yes	smm:Smp_174380	86	452	1e-125	fbxl16 ; K10282 F-box and leucine-rich repeat protein 16	|Genetic Information Processing; Folding, Sorting and Degradation; Ubiquitin system [BR:ko04121];|	|IPR001611:Leucine-rich repeat|IPR006553:Leucine-rich repeat, cysteine-containing subtype|		|GO:0005515:protein binding|
XLOC_010168	CCON0000097672.1[-]597-15541	Known-Merged	Sj_006499|CNUS0000101774.1,Sj_006498|CNUS0000101773.1	1	SjF.7368.2	AAS:ADS:IR:ES:5-Extend	2	SjM.9620.2,SjM.9620.3	AAS:IR:ADS:IR:ES:EN,AAS:IR:ADS:ES:5-Extend	OK	29.8079	60.4792	1.02074	0.00442899	0.0440662	yes	smm:Smp_135910	76	593	1e-167	excision repair helicase ercc-6-related ; K10841 DNA excision repair protein ERCC-6	|Genetic Information Processing; Replication and Repair; DNA repair and recombination proteins [BR:ko03400];|Genetic Information Processing; Replication and Repair; Nucleotide excision repair [PATH:ko03420-Map:ko03420];|	|IPR000330:SNF2-related|IPR001650:DNA/RNA helicase, C-terminal|IPR014021:Helicase, superfamily 1 and 2, ATP-binding|		|GO:0003676:nucleic acid binding|GO:0003677:DNA binding|GO:0004386:helicase activity|GO:0005524:ATP binding|
XLOC_010170	CCON0000097676.1[-]5775-40466	Known	Sj_006502|CNUS0000101777.1	2	SjF.7369.2,SjF.7369.1	3-Extend:IR,3-Extend:AAS:5-Extend	1	CNUS0000101777.1	Equal	OK	51.7124	0.917316	-5.81695	1.11022e-14	3.1514e-12	yes	smm:Smp_166560	41	384	1e-104	transcription factor ; K09299 zinc finger homeobox protein 1	|Genetic Information Processing; Transcription; Transcription factors [BR:ko03000];|	|IPR007087:Zinc finger, C2H2-type|IPR013087:Zinc finger, C2H2-type/integrase, DNA-binding|IPR015880:Zinc finger, C2H2-like|	|GO:0005622:intracellular|	|GO:0003676:nucleic acid binding|GO:0008270:zinc ion binding|
XLOC_010329	CCON0000097712.1[+]46211-47028	Known	Sj_006610|CNUS0000101886.1	1	SjF.7503.1	IR:5-Extend:3-Extend	0	-		OK	9.42341	0.588729	-4.00057	0.000830357	0.0140716	yes	smm:Smp_008070	51	117	4e-25	thioredoxin ; K03671 thioredoxin 1	|Genetic Information Processing; Folding, Sorting and Degradation; Chaperones and folding catalysts [BR:ko03110];|	|IPR006662:Thioredoxin-related|IPR012335:Thioredoxin fold|IPR012336:Thioredoxin-like fold|IPR013766:Thioredoxin domain|IPR015467:Thioredoxin family|			|GO:0045454:cell redox homeostasis|
XLOC_010905	CCON0000097823.1[-]68503-93140	Known	Sj_006961|CNUS0000102231.1	2	SjF.7920.1,CNUS0000102231.1	AAS,Equal	3	CNUS0000102231.1,SjM.10287.2,SjM.10287.3	Equal,ADS:5-Extend,ADS:EN	OK	10.9224	24.7161	1.17815	0.00489871	0.0468366	yes	smm:Smp_047540	76	907	0	f-box and wd40 domain protein ; K10260 F-box and WD-40 domain protein 7	|Genetic Information Processing; Folding, Sorting and Degradation; Ubiquitin mediated proteolysis [PATH:ko04120-Map:ko04120];|Genetic Information Processing; Folding, Sorting and Degradation; Ubiquitin system [BR:ko04121];|	|IPR001680:WD40 repeat|IPR001810:Cyclin-like F-box|IPR011046:WD40 repeat-like|IPR015943:WD40/YVTN repeat-like|
XLOC_011244	CCON0000097969.1[-]4261-39673	Known	Sj_007204|CNUS0000107899.1	2	CNUS0000107899.1,SjF.8174.2	Equal,ADS:5-Extend	2	SjM.10616.1,SjM.10616.3	5-Extend,ADS:EN	OK	49.4987	117.309	1.24485	0.00230624	0.029019	yes	smm:Smp_157770	72	831	0	hypothetical protein ; K10350 Zyg-11 protein homolog	|Genetic Information Processing; Folding, Sorting and Degradation; Ubiquitin system [BR:ko04121];|	|IPR001611:Leucine-rich repeat|IPR002048:Calcium-binding EF-hand|IPR006055:Exonuclease|IPR012337:Polynucleotidyl transferase, Ribonuclease H fold|IPR013520:Exonuclease, RNase T and DNA polymerase III|	|GO:0005622:intracellular|	|GO:0003676:nucleic acid binding|GO:0004527:exonuclease activity|GO:0005509:calcium ion binding|GO:0005515:protein binding|
XLOC_011561	CCON0000098078.1[-]4532-5523	Known	Sj_007394|CNUS0000102658.1	2	CNUS0000102658.1,SjF.8382.2	Equal,IR:5-Extend	2	CNUS0000102658.1,SjM.10891.2	Equal,IR:5-Extend	OK	1027.19	474.926	-1.11293	0.001233	0.0189334	yes	smm:Smp_073880.1	90	437	1e-121	40S ribosomal protein S3A ; K02984 small subunit ribosomal protein S3Ae	|Genetic Information Processing; Translation; Ribosome [BR:ko03011];|Genetic Information Processing; Translation; Ribosome [PATH:ko03010-Map:ko03010];|	|IPR001593:Ribosomal protein S3Ae|	|GO:0005622:intracellular|GO:0005840:ribosome|	|GO:0003735:structural constituent of ribosome|	|GO:0006412:translation|
XLOC_011594	CCON0000098086.1[+]55598-56964	Known	Sj_007419|CNUS0000102683.1	2	SjF.8407.1,CNUS0000102683.1	ADS:5-Extend:AAS,Equal	2	SjM.10927.1,CNUS0000102683.1	5-Extend:IR,Equal	OK	1561.53	683.523	-1.1919	0.002311	0.0290599	yes	smm:Smp_074470	99	293	4e-78	30S ribosomal protein S12 ; K02973 small subunit ribosomal protein S23e	|Genetic Information Processing; Translation; Ribosome [BR:ko03011];|Genetic Information Processing; Translation; Ribosome [PATH:ko03010-Map:ko03010];|	|IPR005680:Ribosomal protein S23, eukaryotic/archaeal|IPR006032:Ribosomal protein S12/S23|IPR012340:Nucleic acid-binding, OB-fold|	|GO:0005622:intracellular|GO:0005840:ribosome|GO:0015935:small ribosomal subunit|	|GO:0003735:structural constituent of ribosome|	|GO:0006412:translation|
XLOC_011951	CCON0000098209.1[-]5887-23364	Known	Sj_007635|CNUS0000102894.1	3	SjF.8633.1,CNUS0000102894.1,SjF.8633.3	3-Extend:AAS,Equal,EN:ES:5-Extend	3	SjM.11225.1,CNUS0000102894.1,SjM.11225.3	3-Extend:AAS,Equal,EN:ES:5-Extend	OK	34.3279	73.53	1.09895	0.00290705	0.0340072	yes	smm:Smp_172270	88	819	0	carbon catabolite repressor protein ; K12603 CCR4-NOT transcription complex subunit 6 [EC:3.1.-.-]	|Genetic Information Processing; Folding, Sorting and Degradation; RNA degradation [PATH:ko03018-Map:ko03018];|	|IPR005135:Endonuclease/exonuclease/phosphatase|
XLOC_012083	CCON0000098291.1[+]3391-34793	Known-Merged	Sj_007701|CNUS0000102959.1,Sj_007700|CNUS0000102958.1	2	CNUS0000102959.1,CNUS0000102958.1	Equal,Equal	2	SjM.11333.1,CNUS0000102959.1	5-Extend:ADS:ES:IR,Equal	OK	4.01656	23.531	2.55053	0.00156819	0.0221266	yes	smm:Smp_147520	86	494	1e-138	tripartite motif protein ; K10608 tripartite motif-containing protein 37	|Genetic Information Processing; Folding, Sorting and Degradation; Ubiquitin mediated proteolysis [PATH:ko04120-Map:ko04120];|Genetic Information Processing; Folding, Sorting and Degradation; Ubiquitin system [BR:ko04121];|	|IPR008974:TRAF-like|
XLOC_012139	CCON0000098337.1[-]103418-112872	Known	Sj_007739|CNUS0000102998.1	3	SjF.8738.1,SjF.8738.2,CNUS0000102998.1	3-Extend:ES:IR:5-Extend,3-Extend:IR,Equal	1	SjM.11388.2	5-Extend	OK	1393.16	640.401	-1.12131	0.00341759	0.037652	yes	smm:Smp_101450	80	425	1e-117	60S ribosomal protein L7 ; K02937 large subunit ribosomal protein L7e	|Genetic Information Processing; Translation; Ribosome [BR:ko03011];|Genetic Information Processing; Translation; Ribosome [PATH:ko03010-Map:ko03010];|	|IPR000517:Ribosomal protein L30|IPR005998:Ribosomal protein L7, eukaryotic|IPR012988:Ribosomal protein L30, N-terminal|	|GO:0005622:intracellular|GO:0005840:ribosome|GO:0015934:large ribosomal subunit|	|GO:0003735:structural constituent of ribosome|GO:0030528:transcription regulator activity|	|GO:0006412:translation|
XLOC_012259	CCON0000098360.1[+]80525-93870	Known	Sj_007813|CNUS0000103072.1	4	SjF.8815.1,SjF.8815.2,CNUS0000103072.1,SjF.8815.4	5-Extend:ES:ES:ES:3-Extend,5-Extend:AAS:3-Extend,Equal,ES:3-Extend	3	SjM.11487.1,CNUS0000103072.1,SjM.11487.3	5-Extend:AAS:IR:3-Extend,Equal,EN:3-Extend	OK	195.888	119.696	-0.710655	0.0020126	0.0264087	yes	smm:Smp_141000	78	622	1e-176	interleukin enhancer binding factor ; K13089 interleukin enhancer-binding factor 2	|Genetic Information Processing; Transcription; Spliceosome [BR:ko03041];|	|IPR006116:2-5 oligoadenylate synthetase, ubiquitin-like region|IPR006561:DZF|		|GO:0003723:RNA binding|GO:0005524:ATP binding|GO:0016740:transferase activity|	|GO:0006955:immune response|
XLOC_012449	CCON0000098469.1[+]158208-171894	Known	Sj_007948|CNUS0000103205.1	4	SjF.8937.1,SjF.8937.2,SjF.8937.4,SjF.8937.5	ADS:IR:5-Extend:EN,IR:5-Extend:ES:ES:3-Extend,AAS:3-Extend,AAS:3-Extend	3	SjM.11664.1,SjM.11664.3,SjM.11664.4	ADS:IR:5-Extend:AAS:ES:ES:3-Extend,ES:ES:3-Extend,AAS:3-Extend	OK	56.905	30.1573	-0.916049	0.00412487	0.0419706	yes	smm:Smp_083780	59	377	1e-102	ku P80 DNA helicase ; K10885 ATP-dependent DNA helicase 2 subunit 2	|Genetic Information Processing; Replication and Repair; DNA repair and recombination proteins [BR:ko03400];|Genetic Information Processing; Replication and Repair; Non-homologous end-joining [PATH:ko03450-Map:ko03450];|	|IPR005161:Ku70/Ku80, N-terminal alpha/beta|IPR006164:DNA helicase, ATP-dependent, Ku type|		|GO:0003677:DNA binding|GO:0004003:ATP-dependent DNA helicase activity|	|GO:0006303:double-strand break repair via nonhomologous end joining|
XLOC_014431	CCON0000099539.1[-]501-7143	Known	Sj_009139|CNUS0000104370.1	1	CNUS0000104370.1	Equal	1	SjM.13459.2	5-Extend	OK	2.96816	16.2	2.44835	0.00271296	0.0323444	yes	smm:Smp_076030.1	58	526	1e-147	transducer of erbb2 (tob) ; K14443 protein Tob/BTG	|Genetic Information Processing; Folding, Sorting and Degradation; RNA degradation [PATH:ko03018-Map:ko03018];|	|IPR002087:Anti-proliferative protein|IPR015676:Transducer of ErbB-2|
XLOC_015287	CCON0000100594.1[-]9013-10051	Known	Sj_009668|CNUS0000104887.1	2	SjF.10719.1,CNUS0000104887.1	AAS:IR:3-Extend,Equal	2	SjM.14194.1,CNUS0000104887.1	AAS:IR:3-Extend,Equal	OK	3246.62	1144.49	-1.50423	0.00482901	0.0465302	yes	smm:Smp_029820	63	126	4e-28	60S ribosomal protein P2 ; K02943 large subunit ribosomal protein LP2	|Genetic Information Processing; Translation; Ribosome [BR:ko03011];|Genetic Information Processing; Translation; Ribosome [PATH:ko03010-Map:ko03010];|	|IPR001813:Ribosomal protein 60S|	|GO:0005622:intracellular|GO:0005840:ribosome|	|GO:0003735:structural constituent of ribosome|	|GO:0006414:translational elongation|
XLOC_016956	CCON0000104428.1[-]1537-4342	Known	Sj_010714|CNUS0000105910.1	2	SjF.11645.1,CNUS0000105910.1	3-Extend:IR:5-Extend,Equal	1	CNUS0000105910.1	Equal	OK	214.281	661.008	1.62516	0.00219712	0.0279926	yes	smm:Smp_005860.1	91	440	1e-121	hypothetical protein ; K12886 heterogeneous nuclear ribonucleoprotein K	|Genetic Information Processing; Transcription; Spliceosome [BR:ko03041];|Genetic Information Processing; Transcription; Spliceosome [PATH:ko03040-Map:ko03040];|	|IPR004087:K Homology|IPR004088:K Homology, type 1|		|GO:0003723:RNA binding|
XLOC_017185	CCON0000104706.1[-]499-7584	Known	Sj_010863|CNUS0000106052.1	1	CNUS0000106052.1	Equal	1	CNUS0000106052.1	Equal	OK	3.28126	28.0472	3.09554	0.000385516	0.00801406	yes	smm:Smp_041280	64	405	1e-111	bruno-like rna binding protein ; K13207 CUG-BP- and ETR3-like factor	|Genetic Information Processing; Transcription; Spliceosome [BR:ko03041];|	|IPR000504:RNA recognition motif, RNP-1|IPR012677:Nucleotide-binding, alpha-beta plait|IPR015903:Ribonucleoprotein, BRUNO-like|		|GO:0000166:nucleotide binding|GO:0003676:nucleic acid binding|
XLOC_017484	CCON0000105226.1[+]6030-7268	Known	Sj_011051|CNUS0000106237.1	2	SjF.11931.1,CNUS0000106237.1	IR:5-Extend,Equal	1	CNUS0000106237.1	Equal	OK	241.843	10.723	-4.49529	8.88178e-16	2.81043e-13	yes	smm:Smp_064830	71	308	1e-82	survival motor neuron protein ; K12839 survival of motor neuron-related-splicing factor 30	|Genetic Information Processing; Transcription; Spliceosome [BR:ko03041];|Genetic Information Processing; Transcription; Spliceosome [PATH:ko03040-Map:ko03040];|	|IPR002999:Tudor|		|GO:0003676:nucleic acid binding|
XLOC_017523	CCON0000105290.1[-]4073-12573	Known	Sj_011072|CNUS0000106258.1	0	-		2	SjM.15923.2,SjM.15923.1	AAS:3-Extend:AAS,AAS:3-Extend	OK	1.1647	9.32972	3.00188	0.000543301	0.0102498	yes	smm:Smp_076030.1	38	151	7e-35	transducer of erbb2 (tob) ; K14443 protein Tob/BTG	|Genetic Information Processing; Folding, Sorting and Degradation; RNA degradation [PATH:ko03018-Map:ko03018];|
XLOC_017526	CCON0000105292.1[+]19174-30269	Known	Sj_011076|CNUS0000106262.1	2	SjF.11956.2,SjF.11956.3	IR,IR	2	SjM.15924.2,CNUS0000106262.1	IR:IR,Equal	OK	9.63472	41.8195	2.11786	5.01046e-05	0.00166172	yes	smm:Smp_171440	52	550	1e-154	mind bomb ; K10645 E3 ubiquitin-protein ligase mind-bomb [EC:6.3.2.19]	|Genetic Information Processing; Folding, Sorting and Degradation; Ubiquitin system [BR:ko04121];|	|IPR000433:Zinc finger, ZZ-type|IPR002110:Ankyrin|IPR010606:Mib-herc2|		|GO:0008270:zinc ion binding|
XLOC_018027	CCON0000107501.1[+]11-2002	Known	Sj_011380|CNUS0000106553.1	2	SjF.12216.2,CNUS0000106553.1	5-Extend:ES,Equal	1	CNUS0000106553.1	Equal	OK	101.643	1.70966	-5.89366	1.06326e-10	1.79635e-08	yes	smm:Smp_018240.3	80	196	8e-49	cell division control protein 48 aaa family protein ; K13525 transitional endoplasmic reticulum ATPase	|Genetic Information Processing; Folding, Sorting and Degradation; Protein processing in endoplasmic reticulum [PATH:ko04141-Map:ko04141];|	|IPR003959:AAA ATPase, core|IPR003960:AAA ATPase, subdomain|		|GO:0005524:ATP binding|
XLOC_018094	CCON0000108126.1[-]77-1396	Known	Sj_011420|CNUS0000106590.1	1	CNUS0000106590.1	Equal	1	CNUS0000106590.1	Equal	OK	108.189	0.5726	-7.56181	1.13243e-14	3.16784e-12	yes	smm:Smp_019690	87	605	1e-171	splicing factor u2af large subunit ; K12837 splicing factor U2AF 65 kDa subunit	|Genetic Information Processing; Transcription; Spliceosome [BR:ko03041];|Genetic Information Processing; Transcription; Spliceosome [PATH:ko03040-Map:ko03040];|	|IPR000504:RNA recognition motif, RNP-1|IPR006529:U2 snRNP auxilliary factor, large subunit, splicing factor|IPR012677:Nucleotide-binding, alpha-beta plait|	|GO:0005634:nucleus|	|GO:0000166:nucleotide binding|GO:0003676:nucleic acid binding|GO:0003723:RNA binding|	|GO:0006397:mRNA processing|
XLOC_018390	CCON0000110593.1[+]9564-9974	Known	Sj_011587|CNUS0000106760.1	1	CNUS0000106760.1	Equal	1	CNUS0000106760.1	Equal	OK	2022.91	10.3555	-7.60989	0	0	yes	smm:Smp_082240	100	273	2e-72	histone H3 ; K11253 histone H3	|Genetic Information Processing; Replication and Repair; Chromosome [BR:ko03036];|Human Diseases; Immune System Diseases; Systemic lupus erythematosus [PATH:ko05322-Map:ko05322];|	|IPR000164:Histone H3|IPR007125:Histone core|IPR009072:Histone-fold|	|GO:0000786:nucleosome|GO:0005634:nucleus|	|GO:0003677:DNA binding|	|GO:0006334:nucleosome assembly|GO:0007001:chromosome organization and biogenesis (sensu Eukaryota)|
XLOC_020083	CCON0000121582.1[-]100-1332	Known	Sj_012507|CNUS0000107700.1	2	SjF.13259.2,SjF.13259.1	AAS:IR:3-Extend:5-Extend,AAS:IR:3-Extend:5-Extend	1	SjM.17707.2	5-Extend	OK	29.703	8.62994	-1.78319	0.00421749	0.0426656	yes	smm:Smp_065150	81	111	2e-23	establishment of cohesion 1 (eco1) homolog ; K11268 N-acetyltransferase [EC:2.3.1.-]	|Genetic Information Processing; Replication and Repair; Chromosome [BR:ko03036];|	|IPR001126:UMUC-like DNA-repair protein|			|GO:0006281:DNA repair|
XLOC_020124	CCON0000121680.1[-]3603-13951	Known	Sj_012534|CNUS0000107726.1	1	CNUS0000107726.1	Equal	3	SjM.17735.1,CNUS0000107726.1,SjM.17735.3	AAS:3-Extend,Equal,EN	OK	2.75714	54.3747	4.30169	3.90016e-05	0.00136379	yes	smm:Smp_041280	61	144	1e-33	bruno-like rna binding protein ; K13207 CUG-BP- and ETR3-like factor	|Genetic Information Processing; Transcription; Spliceosome [BR:ko03041];|	|IPR000504:RNA recognition motif, RNP-1|IPR012677:Nucleotide-binding, alpha-beta plait|IPR015903:Ribonucleoprotein, BRUNO-like|		|GO:0000166:nucleotide binding|GO:0003676:nucleic acid binding|
