# Supplementary material for: Genome-wide transcriptome analysis shows extensive alternative RNA splicing in the zoonotic parasite Schistosoma japonicum
Source: BMC Genomics. 2014 Aug 26;15(1):715. doi: 10.1186/1471-2164-15-715 (PMC4203478; doi:10.1186/1471-2164-15-715)
Supplement: Supplementary file 8 — Additional file 8: Novel transcripts identified. (XLS 6 MB) [file 12864_2014_6414_MOESM8_ESM.xls]

## Sheet: Sheet1
Additional dataset 5. Novel transcripts identified.
Locus	Position	start	end	Mark	Reference Gene		SjF		SjM		Alternative Splicing Class			Status	Expression						Blastx KEGG						GO
						length	#	Transcripts	#	Transcripts	SjF vs Reference	SjM vs Reference	SjF vs SjM		SjF	SjM	log2(fold_change)	P_value	Q_value	Significant	Best hits	Identity	Score	E-value	Annotation	Pathway	Cellular Component	Molecular Function	Biological Process
XLOC_000015	CCON0000096785.1[+]	918426	920412	PseudoGene	-	1986	1	SjF.33.1	1	SjM.24.1			Equal	OK	10.8841	3.90767	-1.47784	0.0753918	0.234757	no	smm:Smp_064250	79	533	1e-149	hypothetical protein
XLOC_000024	CCON0000096785.1[+]	1401334	1402599	Novel	-	1265	0	-	1	SjM.40.1				OK	4609.4	101798	4.46498	4.79895e-06	0.000245701	yes
XLOC_000025	CCON0000096785.1[+]	1431269	1436419	Novel	-	5150	0	-	2	SjM.43.1,SjM.43.2				OK	2.9392	16.2223	2.46449	0.00236481	0.0294768	yes
XLOC_000026	CCON0000096785.1[+]	1659922	1661349	Novel	-	1427	1	SjF.50.1	1	SjM.51.1			5-Extend:3-Extend	OK	10.3587	106.421	3.36087	2.39297e-05	0.000933113	yes
XLOC_000027	CCON0000096785.1[+]	1671157	1695252	Novel	-	24095	1	SjF.52.1	1	SjM.53.1			ADS:5-Extend:3-Extend	OK	1.33287	5.55457	2.05913	0.00976937	0.0701519	no
XLOC_000028	CCON0000096785.1[-]	1006	5815	Novel	-	4809	1	SjF.1.1	1	SjM.1.1			Equal	OK	12.953	16.8405	0.378646	0.62563	0.811335	no	smm:Smp_124250	87	154	1e-35	high-affinity cgmp-specific 35-cyclic phosphodiesterase			|GO:0004114:3',5'-cyclic-nucleotide phosphodiesterase activity|	|GO:0007165:signal transduction|
XLOC_000034	CCON0000096785.1[-]	763021	782888	Novel	-	19867	2	SjF.27.1,SjF.27.2	1	SjM.14.1			IR	OK	80.8991	61.4324	-0.397125	0.325827	0.571581	no	smm:Smp_096200	73	477	1e-132	tRNA-dihydrouridine synthase ; K05542 tRNA-dihydrouridine synthase 1 [EC:1.-.-.-]	|Unclassified; Genetic Information Processing; Translation proteins|		|GO:0003824:catalytic activity|GO:0016491:oxidoreductase activity|GO:0050660:FAD binding|	|GO:0008033:tRNA processing|GO:0008152:metabolic process|
XLOC_000038	CCON0000096785.1[-]	929725	956741	Novel	-	27016	1	SjF.31.1	1	SjM.27.1			3-Extend	OK	25.9255	28.1926	0.120945	0.849137	0.934769	no	smm:Smp_124110	82	680	0	smad nuclear interacting protein
XLOC_000039	CCON0000096785.1[-]	956845	957858	Novel	-	1013	1	SjF.30.1	1	SjM.26.1			3-Extend:5-Extend	OK	157.44	134.656	-0.225523	0.792455	0.905239	no
XLOC_000048	CCON0000096785.1[-]	1680275	1683014	Novel	-	2739	0	-	2	SjM.54.1,SjM.55.1				OK	637.778	28232.2	5.46815	0.000112296	0.00311875	yes
XLOC_000049	CCON0000096785.1[.]	56755	58562	Novel	-	1807	2	SjF.4.1,SjF.3.1	2	SjM.4.1,SjM.3.1			Equal,Equal	OK	10.1019	7.63842	-0.403287	0.521281	0.740925	no
XLOC_000050	CCON0000096785.1[.]	79560	80016	Novel	-	456	1	SjF.5.1	1	SjM.5.1			Equal	OK	9.88016	19.2284	0.96063	0.297943	0.541822	no	smm:Smp_134000	66	162	7e-39	plakoglobin
XLOC_000051	CCON0000096785.1[.]	503943	504723	Novel	-	780	1	SjF.8.1	0	-				LOWDATA	11.2662	14.8563	0.399082	1	1	no
XLOC_000052	CCON0000096785.1[.]	509873	510331	PseudoGene	-	458	0	-	1	SjM.163.1				OK	9.75735	11.5564	0.244128	0.798922	0.908147	no
XLOC_000053	CCON0000096785.1[.]	511658	512392	PseudoGene	-	734	0	-	1	SjM.164.1				OK	3.20794	4.47865	0.481418	0.63786	0.819227	no
XLOC_000054	CCON0000096785.1[.]	793420	793840	PseudoGene	-	420	1	SjF.16.1	1	SjM.11.1			Equal	OK	13.9941	27.3605	0.96727	0.281679	0.523944	no
XLOC_000055	CCON0000096785.1[.]	817349	817503	PseudoGene	-	154	0	-	1	SjM.15.1				OK	1382.05	4592.09	1.73234	0.157674	0.371353	no
XLOC_000056	CCON0000096785.1[.]	844556	845256	PseudoGene	-	700	1	SjF.20.1	1	SjM.19.1			Equal	OK	9.61718	7.41649	-0.374878	0.670831	0.838811	no
XLOC_000057	CCON0000096785.1[.]	846671	847691	PseudoGene	-	1020	1	SjF.21.1	1	SjM.20.1			Equal	OK	10.3662	7.28614	-0.508659	0.537734	0.753546	no								|GO:0004379:glycylpeptide N-tetradecanoyltransferase activity|	|GO:0006499:N-terminal protein myristoylation|
XLOC_000058	CCON0000096785.1[.]	908047	908415	PseudoGene	-	368	1	SjF.25.1	0	-				LOWDATA	22.4982	0	-1.79769e+308	1	1	no
XLOC_000059	CCON0000096785.1[.]	911645	913248	PseudoGene	-	1603	1	SjF.34.1	0	-				OK	4.93863	1.37858	-1.84093	0.0416183	0.160358	no
XLOC_000060	CCON0000096785.1[.]	916768	918323	PseudoGene	-	1555	2	SjF.35.1,SjF.36.1	1	SjM.25.1			Equal	OK	13.6759	3.37673	-2.01794	0.00729223	0.0594403	no
XLOC_000061	CCON0000096785.1[.]	936395	936875	PseudoGene	-	480	0	-	1	SjM.28.1				OK	5.95208	9.51995	0.677559	0.506287	0.729607	no
XLOC_000062	CCON0000096785.1[.]	999649	1001082	Novel	-	1433	0	-	1	SjM.30.1				OK	0.927085	2.73003	1.55814	0.146821	0.355379	no	smm:Smp_163810	65	152	7e-37	laminin gamma-1 chain ; K05635 laminin, gamma 1	|Cellular Processes; Cell Communication; Focal adhesion [PATH:ko04510-Map:ko04510];|Environmental Information Processing; Signaling Molecules and Interaction; CAM ligands [BR:ko04516];|Environmental Information Processing; Signaling Molecules and Interaction; ECM-receptor interaction [PATH:ko04512-Map:ko04512];|Human Diseases; Cancers; Pathways in cancer [PATH:ko05200-Map:ko05200];|Human Diseases…
XLOC_000063	CCON0000096785.1[.]	1102544	1103979	Novel	-	1435	0	-	1	SjM.38.1				OK	2.09768	4.309	1.03856	0.264448	0.506437	no
XLOC_000064	CCON0000096785.1[.]	1313675	1314362	Novel	-	687	1	SjF.40.1	0	-				OK	8.68938	0	-1.79769e+308	0.0134961	0.0818161	no
XLOC_000065	CCON0000096785.1[.]	1430367	1430972	Novel	-	605	0	-	1	SjM.42.1				OK	0	5.85836	1.79769e+308	0.0134961	0.0818161	no
XLOC_000066	CCON0000096785.1[.]	1441159	1442420	Novel	-	1261	0	-	1	SjM.44.1				OK	1.34487	12.2242	3.18419	0.00171008	0.0236278	yes
XLOC_000067	CCON0000096785.1[.]	1443394	1444323	Novel	-	929	0	-	1	SjM.45.1				OK	2.33836	15.76	2.75269	0.00419284	0.042483	yes
XLOC_000068	CCON0000096785.1[.]	1444427	1444763	Novel	-	336	0	-	1	SjM.46.1				OK	3.93228	20.1458	2.35704	0.0489184	0.177709	no
XLOC_000069	CCON0000096785.1[.]	1561283	1561620	Novel	-	337	0	-	1	SjM.47.1				OK	3.90565	15.561	1.9943	0.100697	0.28327	no
XLOC_000077	CCON0000096786.1[+]	372368	386319	PseudoGene	-	13951	0	-	1	SjM.65.1				OK	2.35986	6.30625	1.41808	0.189246	0.414809	no	smm:Smp_130890	84	386	1e-106	transporter
XLOC_000078	CCON0000096786.1[+]	406114	410093	Novel	-	3979	0	-	1	SjM.67.1				OK	1.42791	10.7008	2.90574	0.00394908	0.0410033	yes	smm:Smp_130890	81	435	1e-120	transporter
XLOC_000079	CCON0000096786.1[+]	413392	437619	Novel	-	24227	0	-	1	SjM.68.1				OK	2.31607	11.2101	2.27505	0.0132491	0.0818161	no	smm:Smp_130890	86	675	0	transporter
XLOC_000086	CCON0000096786.1[+]	926820	929037	Novel	-	2217	2	SjF.87.1,SjF.87.2	1	SjM.92.1			3-Extend	OK	91.5303	8.29745	-3.46351	6.74565e-09	7.83727e-07	yes
XLOC_000094	CCON0000096786.1[+]	1282392	1283761	Novel	-	1369	1	SjF.126.1	0	-				OK	3.18245	1.78339	-0.835512	0.374289	0.617322	no	smm:Smp_163810	61	135	2e-31	laminin gamma-1 chain ; K05635 laminin, gamma 1	|Cellular Processes; Cell Communication; Focal adhesion [PATH:ko04510-Map:ko04510];|Environmental Information Processing; Signaling Molecules and Interaction; CAM ligands [BR:ko04516];|Environmental Information Processing; Signaling Molecules and Interaction; ECM-receptor interaction [PATH:ko04512-Map:ko04512];|Human Diseases; Cancers; Pathways in cancer [PATH:ko05200-Map:ko05200];|Human Diseases…
XLOC_000095	CCON0000096786.1[+]	1283898	1285167	Novel	-	1269	1	SjF.127.1	0	-				OK	3.20977	1.79904	-0.835239	0.384525	0.626557	no	spu:592820	32	127	4e-37	similar to endonuclease-reverse transcriptase
XLOC_000099	CCON0000096786.1[+]	1527057	1537099	Novel	-	10042	3	SjF.114.1,SjF.114.2,SjF.114.3	2	SjM.119.1,SjM.119.2			AAS:IR,IR	OK	237.588	568.049	1.25755	0.0112094	0.0753356	no	smm:Smp_042060	78	311	1e-102	hypothetical protein
XLOC_000102	CCON0000096786.1[-]	206053	211908	Novel	-	5855	1	SjF.57.1	1	SjM.59.1			3-Extend:5-Extend	OK	4.68799	4.68772	-8.31553e-05	0.99992	0.99992	no
XLOC_000124	CCON0000096786.1[.]	119443	120611	Novel	-	1168	1	SjF.61.1	1	SjM.57.1			Equal	OK	42.8052	53.0531	0.309651	0.636761	0.81873	no
XLOC_000125	CCON0000096786.1[.]	202925	204171	Novel	-	1246	1	SjF.58.1	0	-				OK	6.32346	0.922662	-2.77684	0.00535388	0.0496489	yes
XLOC_000126	CCON0000096786.1[.]	226037	227215	Novel	-	1178	1	SjF.55.1	0	-				LOWDATA	11.2693	1.06384	-3.40505	1	1	no
XLOC_000127	CCON0000096786.1[.]	247341	247712	Novel	-	371	1	SjF.59.1	1	SjM.71.1			Equal	OK	255.199	180.341	-0.500897	0.454743	0.688406	no	smm:Smp_080130.1	56	99.8	6e-20	protein-s-isoprenylcysteine o-methyltransferase (EC:2.1.1.100); K00587 protein-S-isoprenylcysteine O-methyltransferase [EC:2.1.1.100]	|Unclassified; Genetic Information Processing; Protein folding and associated processing|
XLOC_000128	CCON0000096786.1[.]	272033	272231	Novel	-	198	1	SjF.63.1	1	SjM.62.1			Equal	OK	405.217	448.715	0.147104	0.86948	0.943348	no
XLOC_000129	CCON0000096786.1[.]	288161	288549	Novel	-	388	0	-	1	SjM.60.1				OK	4.35455	8.22617	0.917697	0.400863	0.641931	no
XLOC_000130	CCON0000096786.1[.]	529576	530170	Novel	-	594	1	SjF.67.1	1	SjM.72.1			Equal	OK	33.4861	36.513	0.124846	0.870793	0.943689	no
XLOC_000131	CCON0000096786.1[.]	559428	559770	Novel	-	342	1	SjF.73.1	0	-				OK	68.0129	25.7882	-1.3991	0.0922264	0.268096	no	smm:Smp_015980	79	136	4e-31	hypothetical protein ; K02129 F-type H+-transporting ATPase subunit e [EC:3.6.3.14]	|Metabolism; Energy Metabolism; Oxidative phosphorylation [PATH:ko00190-Map:ko00190];|	|GO:0016469:proton-transporting two-sector ATPase complex|	|GO:0046933:hydrogen ion transporting ATP synthase activity, rotational mechanism|GO:0046961:hydrogen ion transporting ATPase activity, rotational mechanism|	|GO:0015986:ATP synthesis coupled proton transport|
XLOC_000132	CCON0000096786.1[.]	607636	607933	Novel	-	297	0	-	1	SjM.73.1				OK	0	19.9417	1.79769e+308	0.0151301	0.0853425	no
XLOC_000133	CCON0000096786.1[.]	625175	625394	Novel	-	219	1	SjF.71.1	0	-				OK	405.532	17.6542	-4.52174	7.16236e-06	0.00034562	yes	smm:Smp_130860	59	70.9	3e-11	phenylalanine decarboxylase (EC:4.1.1.53)
XLOC_000134	CCON0000096786.1[.]	691109	692555	PseudoGene	-	1446	0	-	1	SjM.85.1				OK	4.19275	2.98049	-0.492346	0.571473	0.776966	no
XLOC_000135	CCON0000096786.1[.]	713851	714754	PseudoGene	-	903	1	SjF.75.1	0	-				OK	4.84714	2.04202	-1.24713	0.206918	0.439424	no	smm:Smp_011610	44	75.5	7e-13	hypothetical protein
XLOC_000136	CCON0000096786.1[.]	734928	736123	Novel	-	1195	0	-	1	SjM.76.1				OK	1.71978	2.25183	0.388879	0.707137	0.858845	no
XLOC_000137	CCON0000096786.1[.]	737346	738271	Novel	-	925	1	SjF.77.1	1	SjM.79.1			Equal	OK	12.5391	12.5447	0.000648068	0.999353	0.999892	no
XLOC_000138	CCON0000096786.1[.]	775526	776230	Novel	-	704	1	SjF.84.1	1	SjM.95.1			Equal	OK	83.6096	140.242	0.746178	0.247313	0.4854	no
XLOC_000139	CCON0000096786.1[.]	776312	776846	Novel	-	534	0	-	1	SjM.96.1				OK	7.54216	16.0395	1.08858	0.236329	0.471242	no
XLOC_000140	CCON0000096786.1[.]	883980	886745	Novel	-	2765	0	-	1	SjM.86.1				OK	2.2381	2.69631	0.268713	0.747999	0.880971	no
XLOC_000141	CCON0000096786.1[.]	889194	890131	Novel	-	937	0	-	1	SjM.88.1				OK	1.93607	3.25472	0.7494	0.487804	0.716166	no
XLOC_000142	CCON0000096786.1[.]	897393	897917	Novel	-	524	1	SjF.82.1	1	SjM.89.1			Equal	OK	52.3047	28.9619	-0.852786	0.27815	0.520087	no
XLOC_000143	CCON0000096786.1[.]	927417	928340	Novel	-	923	0	-	1	SjM.93.1				OK	15.8101	6.97279	-1.18104	0.146138	0.354558	no
XLOC_000144	CCON0000096786.1[.]	1001418	1002417	Novel	-	999	1	SjF.101.1	0	-				LOWDATA	9.67387	4.95028	-0.966581	1	1	no
XLOC_000145	CCON0000096786.1[.]	1090745	1091406	Novel	-	661	1	SjF.103.1	0	-				OK	6.74335	3.44678	-0.968218	0.327111	0.572912	no								|GO:0003677:DNA binding|	|GO:0006306:DNA methylation|
XLOC_000146	CCON0000096786.1[.]	1218286	1219575	Novel	-	1289	1	SjF.95.1	1	SjM.109.1			Equal	OK	33.7503	28.0313	-0.267862	0.696568	0.853401	no
XLOC_000147	CCON0000096786.1[.]	1226018	1226518	PseudoGene	-	500	1	SjF.96.1	1	SjM.110.1			Equal	OK	18.9906	10.7164	-0.825463	0.343609	0.588547	no	smm:Smp_144960	86	123	5e-27	hypothetical protein
XLOC_000148	CCON0000096786.1[.]	1368327	1368528	Novel	-	201	1	SjF.107.1	1	SjM.115.1			Equal	OK	413.041	1345.24	1.70351	0.0373652	0.149016	no	smm:Smp_076500	87	118	2e-25	dystrophin-like protein
XLOC_000149	CCON0000096786.1[.]	1555334	1555560	Novel	-	226	0	-	1	SjM.121.1				OK	41.1623	76.1639	0.887785	0.395518	0.637147	no
XLOC_000150	CCON0000096786.1[.]	1584920	1585740	Novel	-	820	0	-	1	SjM.127.1				OK	1.8284	7.44932	2.02653	0.0559999	0.194794	no	smm:Smp_145000	71	215	5e-67	hypothetical protein
XLOC_000160	CCON0000096787.1[+]	708623	710725	Novel	-	2102	0	-	1	SjM.149.1				OK	0	7.0279	1.79769e+308	0.00907155	0.0672424	no	smm:Smp_143950	28	92.4	2e-17	hypothetical protein
XLOC_000186	CCON0000096787.1[.]	468479	468817	Novel	-	338	0	-	1	SjM.134.1				OK	3.87938	13.2468	1.77175	0.148436	0.358004	no	smm:Smp_144020	48	70.9	3e-11	hypothetical protein
XLOC_000187	CCON0000096787.1[.]	567267	568156	Novel	-	889	1	SjF.131.1	1	SjM.153.1			Equal	OK	11.586	30.4507	1.39409	0.0707646	0.225296	no
XLOC_000188	CCON0000096787.1[.]	761402	761476	Novel	-	74	1	SjF.137.1	0	-				OK	4733410	0	-1.79769e+308	0.0101375	0.0714922	no
XLOC_000189	CCON0000096787.1[.]	1197164	1198864	Novel	-	1700	1	SjF.147.1	1	SjM.170.1			Equal	OK	2.32853	2.25557	-0.0459232	0.960685	0.984223	no
XLOC_000196	CCON0000096788.1[+]	449753	457042	Novel	-	7289	3	SjF.161.1,SjF.161.2,SjF.162.1	3	SjM.189.1,SjM.189.2,SjM.190.1			ES:3-Extend,AAS,AAS:3-Extend	OK	119.846	122.287	0.0290953	0.95876	0.983576	no	smm:Smp_015780	90	87.8	2e-15	atpase n2b ; K06916	|Unclassified; Poorly Characterized; General function prediction only|
XLOC_000203	CCON0000096788.1[+]	1085359	1088780	Novel	-	3421	1	SjF.185.1	1	SjM.221.1			3-Extend	OK	37.4184	23.1005	-0.695823	0.373383	0.616566	no	smm:Smp_133820	84	336	5e-91	peptidyl-prolyl cis-trans isomerase-like ; K12736 peptidylprolyl isomerase domain and WD repeat-containing protein 1 [EC:5.2.1.8]	|Genetic Information Processing; Folding, Sorting and Degradation; Chaperones and folding catalysts [BR:ko03110];|Genetic Information Processing; Transcription; Spliceosome [BR:ko03041];|		|GO:0003755:peptidyl-prolyl cis-trans isomerase activity|	|GO:0006457:protein folding|
XLOC_000205	CCON0000096788.1[+]	1195349	1197973	PseudoGene	-	2624	0	-	1	SjM.225.1				OK	2.38643	18.8926	2.98489	0.0112262	0.0753961	no	smm:Smp_133880	96	111	1e-27	hypothetical protein
XLOC_000217	CCON0000096788.1[-]	584613	588847	Novel	-	4234	0	-	1	SjM.194.1				OK	3.38725	7.30336	1.10845	0.268119	0.510375	no	smm:Smp_130760	82	115	3e-24	histidine kinase
XLOC_000218	CCON0000096788.1[-]	592885	595334	Novel	-	2449	1	SjF.171.1	1	SjM.197.1			3-Extend:5-Extend	OK	5.68963	6.14778	0.111729	0.900571	0.957976	no	smm:Smp_130760	39	186	2e-45	histidine kinase
XLOC_000219	CCON0000096788.1[-]	597333	609315	Novel	-	11982	0	-	1	SjM.198.1				OK	2.97538	4.24949	0.514214	0.571715	0.776966	no	smm:Smp_130760	48	320	1e-85	histidine kinase
XLOC_000230	CCON0000096788.1[.]	6832	7370	Novel	-	538	1	SjF.150.1	0	-				OK	16.5389	1.86464	-3.1489	0.00346433	0.0379719	yes
XLOC_000231	CCON0000096788.1[.]	144803	145570	PseudoGene	-	767	0	-	1	SjM.175.1				OK	0	3.37775	1.79769e+308	0.0166528	0.0904394	no
XLOC_000232	CCON0000096788.1[.]	146662	146975	Novel	-	313	0	-	1	SjM.176.1				OK	4.66352	74.5662	3.99903	0.000561634	0.0105147	yes
XLOC_000233	CCON0000096788.1[.]	147078	147394	Novel	-	316	0	-	1	SjM.178.1				OK	2.27654	44.1791	4.27845	0.00589719	0.0524645	no
XLOC_000234	CCON0000096788.1[.]	258005	258712	Novel	-	707	1	SjF.155.1	0	-				OK	9.46739	0	-1.79769e+308	0.0115517	0.0759955	no
XLOC_000235	CCON0000096788.1[.]	376338	377386	Novel	-	1048	0	-	1	SjM.187.1				OK	0	2.45722	1.79769e+308	0.014889	0.0853425	no	smm:Smp_113550	75	115	2e-27	hypothetical protein
XLOC_000236	CCON0000096788.1[.]	521837	522215	Novel	-	378	1	SjF.173.1	0	-				OK	18.3768	17.3806	-0.0804111	0.930245	0.971774	no
XLOC_000237	CCON0000096788.1[.]	575638	576220	Novel	-	582	0	-	1	SjM.193.1				OK	5.13976	8.68525	0.756867	0.441619	0.677755	no
XLOC_000238	CCON0000096788.1[.]	590791	591510	Novel	-	719	0	-	1	SjM.195.1				OK	2.72142	6.12184	1.1696	0.271033	0.513667	no	smm:Smp_130760	37	131	5e-29	histidine kinase
XLOC_000239	CCON0000096788.1[.]	623893	624347	Novel	-	454	1	SjF.174.1	0	-				OK	35.6893	2.22766	-4.00189	0.000881852	0.0146864	yes	smm:Smp_191130	62	82	1e-14	hypothetical protein
XLOC_000240	CCON0000096788.1[.]	660684	660949	Novel	-	265	0	-	1	SjM.211.1				OK	21.0042	58.5035	1.47785	0.146622	0.355272	no
XLOC_000241	CCON0000096788.1[.]	774079	774543	Novel	-	464	1	SjF.175.1	1	SjM.204.1			Equal	OK	11.548	36.7611	1.67053	0.058379	0.200361	no
XLOC_000242	CCON0000096788.1[.]	775296	775705	Novel	-	409	0	-	1	SjM.205.1				OK	11.8147	40.8697	1.79045	0.0478427	0.174898	no
XLOC_000243	CCON0000096788.1[.]	1014142	1014658	Novel	-	516	0	-	1	SjM.216.1				OK	2.3847	8.12103	1.76786	0.115576	0.30911	no	cqu:CpipJ_CPIJ018776	29	83.2	7e-15	hypothetical protein			|GO:0004190:aspartic-type endopeptidase activity|	|GO:0006508:proteolysis|
XLOC_000244	CCON0000096788.1[.]	1021367	1021522	PseudoGene	-	155	1	SjF.184.1	1	SjM.220.1			Equal	OK	8490.33	4705.3	-0.851534	0.375964	0.618869	no	smm:Smp_167230	89	88.2	2e-16	hypothetical protein
XLOC_000245	CCON0000096788.1[.]	1203559	1204069	Novel	-	510	0	-	1	SjM.229.1				OK	7.19342	14.7085	1.0319	0.275883	0.518056	no	smm:Smp_131560	73	182	3e-52	rna polymerase II ctd phosphatase
XLOC_000246	CCON0000096788.1[.]	1280350	1280481	Novel	-	131	0	-	1	SjM.222.1				OK	11124.9	9853.11	-0.175143	0.857342	0.93933	no
XLOC_000255	CCON0000096789.1[+]	512942	517494	PseudoGene	-	4552	1	SjF.223.1	1	SjM.263.1			3-Extend	OK	12.2694	6.46427	-0.924511	0.184919	0.409699	no	smm:Smp_027870	47	1014	0	hypothetical protein
XLOC_000260	CCON0000096789.1[+]	878288	880923	Novel	-	2635	0	-	1	SjM.283.1				OK	8.29298	19.2235	1.21291	0.351197	0.596319	no	smm:Smp_159740	54	84	3e-15	solute carrier family 33 (acetyl-CoA transporter
XLOC_000265	CCON0000096789.1[-]	38485	40462	Novel	-	1977	1	SjF.196.1	2	SjM.236.1,SjM.234.1			5-Extend,Equal	OK	27.4044	25.3351	-0.113266	0.864055	0.941606	no	smm:Smp_165910	88	92.4	3e-41	peptidase
XLOC_000274	CCON0000096789.1[-]	422458	426284	Novel	-	3826	0	-	1	SjM.254.1				OK	3.02234	17.9512	2.57034	0.00618094	0.0541165	no
XLOC_000275	CCON0000096789.1[-]	457279	463063	Novel	-	5784	1	SjF.216.1	1	SjM.257.1			5-Extend	OK	133.062	139.228	0.0653604	0.913031	0.964238	no	smm:Smp_057130	80	278	6e-73	adiponectin receptor		|GO:0016021:integral to membrane|
XLOC_000281	CCON0000096789.1[-]	821051	823113	Novel	-	2062	0	-	1	SjM.268.1				OK	1.99443	47.1556	4.56338	2.73478e-06	0.000154526	yes	smm:Smp_159740	35	81.3	4e-14	solute carrier family 33 (acetyl-CoA transporter
XLOC_000287	CCON0000096789.1[.]	35857	36262	PseudoGene	-	405	1	SjF.194.1	0	-				OK	16.0451	3.78514	-2.08371	0.0583761	0.200361	no
XLOC_000288	CCON0000096789.1[.]	36330	38010	PseudoGene	-	1680	1	SjF.195.1	1	SjM.233.1			Equal	OK	7.96076	3.13899	-1.34261	0.108511	0.296753	no
XLOC_000289	CCON0000096789.1[.]	100612	101368	Novel	-	756	1	SjF.203.1	0	-				LOWDATA	13.8967	13.7121	-0.0192958	1	1	no
XLOC_000290	CCON0000096789.1[.]	284525	284622	Novel	-	97	1	SjF.206.1	0	-				LOWDATA	68398.7	156097	1.1904	1	1	no
XLOC_000291	CCON0000096789.1[.]	284801	285007	Novel	-	206	1	SjF.205.1	1	SjM.241.1			Equal	OK	248.726	757.534	1.60675	0.0600284	0.20384	no
XLOC_000292	CCON0000096789.1[.]	365152	365264	Novel	-	112	0	-	1	SjM.249.1				OK	9703.43	18610.3	0.939532	0.395735	0.637284	no
XLOC_000293	CCON0000096789.1[.]	365421	365633	Novel	-	212	1	SjF.212.1	0	-				OK	275.982	54.9881	-2.32738	0.0177967	0.0936768	no
XLOC_000294	CCON0000096789.1[.]	386837	389216	Novel	-	2379	0	-	1	SjM.250.1				OK	1.05306	2.582	1.2939	0.168812	0.385243	no	smm:Smp_165800	31	52.4	3e-15	ATP-binding cassette transporter
XLOC_000295	CCON0000096789.1[.]	468677	469112	Novel	-	435	1	SjF.217.1	1	SjM.256.1			Equal	OK	203.065	224.309	0.143548	0.822955	0.920299	no	smm:Smp_057130	84	264	1e-69	adiponectin receptor		|GO:0016021:integral to membrane|
XLOC_000296	CCON0000096789.1[.]	621830	622066	Novel	-	236	1	SjF.222.1	0	-				OK	123.46	25.5228	-2.27419	0.0212383	0.10117	no
XLOC_000297	CCON0000096789.1[.]	838545	838786	Novel	-	241	1	SjF.225.1	1	SjM.265.1			Equal	OK	150.599	144.202	-0.0626192	0.938863	0.975716	no
XLOC_000298	CCON0000096789.1[.]	1043453	1043840	Novel	-	387	1	SjF.228.1	0	-				OK	36.6812	11.0994	-1.72456	0.0841852	0.253151	no
XLOC_000299	CCON0000096789.1[.]	1115091	1115302	Novel	-	211	0	-	1	SjM.271.1				OK	66.3271	148.962	1.16728	0.271412	0.513984	no
XLOC_000300	CCON0000096789.1[.]	1176117	1177349	Novel	-	1232	1	SjF.236.1	0	-				OK	3.33982	1.86481	-0.840745	0.380022	0.621836	no
XLOC_000305	CCON0000096790.1[+]	276584	283682	PseudoGene	-	7098	2	SjF.248.1,SjF.248.2	2	SjM.295.1,SjM.295.2			Equal,ES	OK	88.146	66.027	-0.416837	0.428617	0.667065	no	smm:Smp_061250	83	336	1e-90	mitochondrial carrier protein		|GO:0016020:membrane|	|GO:0005488:binding|	|GO:0006810:transport|
XLOC_000306	CCON0000096790.1[+]	378108	395952	Novel	-	17844	1	SjF.251.1	1	SjM.304.1			3-Extend	OK	21.4981	88.843	2.04705	0.000994119	0.0162477	yes	smm:Smp_155050	64	288	2e-76	agrin ; K06254 agrin	|Environmental Information Processing; Signaling Molecules and Interaction; CAM ligands [BR:ko04516];|Environmental Information Processing; Signaling Molecules and Interaction; ECM-receptor interaction [PATH:ko04512-Map:ko04512];|Metabolism; Glycan Biosynthesis and Metabolism; Proteoglycans [BR:ko00535];|
XLOC_000311	CCON0000096790.1[+]	666519	671011	PseudoGene	-	4492	0	-	1	SjM.945.1				OK	5.35641	56.7573	3.40547	0.0035903	0.0386587	yes	smm:Smp_073450	100	71.6	2e-11	hypothetical protein
XLOC_000313	CCON0000096790.1[+]	728148	730790	Novel	-	2642	1	SjF.266.1	1	SjM.324.1			IR	OK	1062.24	2844.86	1.42125	0.0275989	0.121458	no
XLOC_000340	CCON0000096790.1[.]	16	1658	Novel	-	1642	2	SjF.234.1,SjF.233.1	2	SjM.276.1,SjM.275.1			Equal,Equal	OK	25.6699	32.8136	0.354217	0.55479	0.765154	no
XLOC_000341	CCON0000096790.1[.]	24034	25065	Novel	-	1031	1	SjF.238.1	0	-				OK	4.81057	0.962923	-2.32071	0.0326094	0.136387	no	spu:592820	36	108	2e-39	similar to endonuclease-reverse transcriptase
XLOC_000342	CCON0000096790.1[.]	27656	28364	Novel	-	708	1	SjF.239.1	0	-				OK	5.57654	0.313109	-4.15463	0.0539156	0.18949	no
XLOC_000343	CCON0000096790.1[.]	100373	100694	Novel	-	321	0	-	1	SjM.277.1				OK	4.38021	23.7332	2.43783	0.0412731	0.159906	no
XLOC_000344	CCON0000096790.1[.]	100922	101200	Novel	-	278	0	-	1	SjM.279.1				OK	3.25191	29.9509	3.20324	0.0426089	0.162907	no
XLOC_000345	CCON0000096790.1[.]	201997	202855	PseudoGene	-	858	0	-	1	SjM.291.1				OK	2.17132	5.57813	1.36121	0.195035	0.422036	no
XLOC_000346	CCON0000096790.1[.]	238902	239527	PseudoGene	-	625	0	-	1	SjM.292.1				OK	1.33318	5.96795	2.16237	0.1217	0.316327	no
XLOC_000347	CCON0000096790.1[.]	239798	240539	PseudoGene	-	741	0	-	1	SjM.293.1				OK	3.15833	4.11883	0.383074	0.709977	0.860548	no
XLOC_000348	CCON0000096790.1[.]	283731	284061	Novel	-	330	1	SjF.247.1	1	SjM.289.1			Equal	OK	84.0498	71.2351	-0.238657	0.76183	0.888202	no
XLOC_000349	CCON0000096790.1[.]	469101	469280	Novel	-	179	0	-	1	SjM.297.1				OK	225.277	3555.87	3.98043	0.0108718	0.073864	no
XLOC_000350	CCON0000096790.1[.]	522122	522735	Novel	-	613	1	SjF.255.1	0	-				OK	6.80508	0.383138	-4.15067	0.00977615	0.0701609	no
XLOC_000351	CCON0000096790.1[.]	617021	617195	Novel	-	174	0	-	1	SjM.302.1				OK	1733.21	2246.09	0.373963	0.736069	0.873777	no
XLOC_000352	CCON0000096790.1[.]	706461	707440	Novel	-	979	0	-	1	SjM.308.1				OK	1.82523	2.45981	0.430468	0.695767	0.852955	no
XLOC_000353	CCON0000096790.1[.]	786982	787831	PseudoGene	-	849	1	SjF.263.1	1	SjM.312.1			Equal	OK	4.46478	2.7597	-0.694078	0.483486	0.712875	no
XLOC_000354	CCON0000096790.1[.]	788293	788492	PseudoGene	-	199	1	SjF.264.1	1	SjM.313.1			Equal	OK	505.373	389.24	-0.376689	0.665498	0.835966	no
XLOC_000355	CCON0000096790.1[.]	960710	961479	Novel	-	769	0	-	1	SjM.321.1				OK	1.01396	3.33301	1.71682	0.221348	0.454763	no	smm:Smp_163810	66	132	2e-36	laminin gamma-1 chain ; K05635 laminin, gamma 1	|Cellular Processes; Cell Communication; Focal adhesion [PATH:ko04510-Map:ko04510];|Environmental Information Processing; Signaling Molecules and Interaction; CAM ligands [BR:ko04516];|Environmental Information Processing; Signaling Molecules and Interaction; ECM-receptor interaction [PATH:ko04512-Map:ko04512];|Human Diseases; Cancers; Pathways in cancer [PATH:ko05200-Map:ko05200];|Human Diseases…
XLOC_000356	CCON0000096790.1[.]	1132869	1133440	Novel	-	571	1	SjF.273.1	0	-				OK	7.77004	0.922097	-3.07493	0.0227221	0.105937	no
XLOC_000363	CCON0000096791.1[+]	386793	399413	Novel	-	12620	1	SjF.286.1	1	SjM.336.1			5-Extend:3-Extend	OK	215.74	38.7192	-2.47817	5.28775e-05	0.00173874	yes	smm:Smp_139340	90	430	1e-118	rab		|GO:0005622:intracellular|	|GO:0005525:GTP binding|	|GO:0007264:small GTPase mediated signal transduction|GO:0015031:protein transport|
XLOC_000364	CCON0000096791.1[+]	412883	413821	Novel	-	938	2	SjF.285.1,SjF.285.2	2	SjM.337.1,SjM.337.2			5-Extend:ES,Equal	OK	214.976	156.366	-0.459248	0.484201	0.713562	no
XLOC_000367	CCON0000096791.1[+]	561602	570398	Novel	-	8796	1	SjF.291.1	1	SjM.346.1			5-Extend:3-Extend	OK	1036.9	1705.46	0.71788	0.243821	0.481604	no
XLOC_000380	CCON0000096791.1[.]	571034	572393	Novel	-	1359	1	SjF.290.1	1	SjM.345.1			Equal	OK	2.23958	2.04213	-0.133155	0.893872	0.955455	no
XLOC_000381	CCON0000096791.1[.]	577491	578845	PseudoGene	-	1354	1	SjF.292.1	0	-				OK	4.4549	1.11071	-2.00391	0.0392363	0.154276	no	hmg:100215207	36	74.3	3e-20	hypothetical protein LOC100215207
XLOC_000382	CCON0000096791.1[.]	580430	580672	Novel	-	242	1	SjF.293.1	0	-				OK	60.1932	6.42455	-3.22793	0.0088914	0.0666233	no
XLOC_000383	CCON0000096791.1[.]	671789	672737	Novel	-	948	1	SjF.296.1	1	SjM.348.1			Equal	OK	36.8566	28.8074	-0.355483	0.621449	0.809241	no
XLOC_000384	CCON0000096791.1[.]	719979	720638	Novel	-	659	0	-	1	SjM.350.1				OK	5.52454	24.1786	2.1298	0.017539	0.092674	no	smm:Smp_122060	74	209	9e-53	hypothetical protein
XLOC_000394	CCON0000096792.1[+]	760666	764016	Novel	-	3350	1	SjF.330.1	2	SjM.396.1,SjM.395.1			AAS,ADS:5-Extend	OK	30.6171	31.2612	0.0300321	0.966687	0.986389	no	smm:Smp_157920	85	176	1e-41	suppressor of actin (sac)-related
XLOC_000397	CCON0000096792.1[+]	825045	903342	PseudoGene	-	78297	3	SjF.345.1,SjF.345.2,SjF.345.3	2	SjM.409.1,SjM.409.2			5-Extend:ES:ES,AAS:ES	OK	48.787	191.183	1.97039	4.97209e-05	0.00165183	yes	smm:Smp_126710	67	90.1	2e-16	cadherin			|GO:0004197:cysteine-type endopeptidase activity|	|GO:0006508:proteolysis|
XLOC_000417	CCON0000096792.1[-]	941202	944457	Novel	-	3255	1	SjF.344.1	1	SjM.407.1			Equal	OK	139.148	116.777	-0.252869	0.67725	0.842992	no	smm:Smp_066200	52	165	3e-39	cytochrome-c oxidase (EC:1.9.3.1); K02265 cytochrome c oxidase subunit Vb [EC:1.9.3.1]	|Human Diseases; Neurodegenerative Diseases; Alzheimer's disease [PATH:ko05010-Map:ko05010];|Human Diseases; Neurodegenerative Diseases; Huntington's disease [PATH:ko05016-Map:ko05016];|Human Diseases; Neurodegenerative Diseases; Parkinson's disease [PATH:ko05012-Map:ko05012];|Metabolism; Energy Metabolism; Oxidative phosphorylation [PATH:ko00190-Map:ko00190];|Organismal Systems; Circulatory Syst…	|GO:0005740:mitochondrial envelope|	|GO:0004129:cytochrome-c oxidase activity|	|GO:0006118:electron transport|
XLOC_000418	CCON0000096792.1[.]	44455	44805	Novel	-	350	1	SjF.305.1	1	SjM.358.1			Equal	OK	48.4603	33.666	-0.52551	0.524796	0.74324	no								|GO:0004182:carboxypeptidase A activity|GO:0008270:zinc ion binding|	|GO:0006508:proteolysis|
XLOC_000419	CCON0000096792.1[.]	138814	140751	Novel	-	1937	0	-	1	SjM.365.1				OK	3.13361	4.53035	0.531799	0.52454	0.74304	no
XLOC_000420	CCON0000096792.1[.]	141115	142109	Novel	-	994	1	SjF.313.1	1	SjM.366.1			Equal	OK	40.2229	34.2811	-0.230601	0.741622	0.87679	no	smm:Smp_063250.1	65	108	6e-22	basic fgf-repressed zic binding protein homolog (zic3-binding protein)
XLOC_000421	CCON0000096792.1[.]	177019	177559	Novel	-	540	0	-	1	SjM.364.1				OK	3.28891	6.48874	0.98033	0.37398	0.616941	no
XLOC_000422	CCON0000096792.1[.]	335212	336420	Novel	-	1208	2	SjF.317.1,SjF.316.1	1	SjM.370.1			Equal	OK	73.0066	86.2216	0.240023	0.693529	0.852317	no
XLOC_000423	CCON0000096792.1[.]	473990	474742	Novel	-	752	1	SjF.324.1	1	SjM.373.1			Equal	OK	20.0651	14.4474	-0.473883	0.551941	0.763355	no
XLOC_000424	CCON0000096792.1[.]	476383	477120	Novel	-	737	0	-	1	SjM.374.1				OK	3.15835	3.25583	0.0438552	0.96691	0.986389	no
XLOC_000425	CCON0000096792.1[.]	477243	479012	Novel	-	1769	1	SjF.319.1	1	SjM.375.1			Equal	OK	3.28443	2.96684	-0.146716	0.864199	0.941637	no
XLOC_000426	CCON0000096792.1[.]	493404	493549	Novel	-	145	0	-	1	SjM.376.1				OK	0	5257.51	1.79769e+308	0.0188177	0.0955124	no
XLOC_000427	CCON0000096792.1[.]	656927	657104	PseudoGene	-	177	0	-	1	SjM.380.1				OK	1913.46	1711.62	-0.160817	0.877816	0.946995	no
XLOC_000428	CCON0000096792.1[.]	727275	727469	Novel	-	194	0	-	1	SjM.390.1				OK	82.5531	409.859	2.31173	0.10185	0.284914	no
XLOC_000429	CCON0000096792.1[.]	736564	737137	Novel	-	573	1	SjF.335.1	1	SjM.391.1			Equal	OK	42.6642	40.1697	-0.0869159	0.908992	0.962181	no
XLOC_000430	CCON0000096792.1[.]	758013	758555	Novel	-	542	0	-	1	SjM.394.1				OK	0	5.99084	1.79769e+308	0.0151301	0.0853425	no	smm:Smp_185800	52	80.1	7e-14	hypothetical protein
XLOC_000431	CCON0000096792.1[.]	800490	800992	Novel	-	502	0	-	1	SjM.399.1				OK	0.937956	7.32892	2.96601	0.159906	0.372993	no
XLOC_000432	CCON0000096792.1[.]	810366	811255	Novel	-	889	0	-	1	SjM.401.1				OK	0	3.24027	1.79769e+308	0.014392	0.0843334	no	smm:Smp_112270	58	60.8	4e-19	hypothetical protein
XLOC_000433	CCON0000096792.1[.]	817020	817225	Novel	-	205	0	-	1	SjM.402.1				OK	0	116.544	1.79769e+308	0.0206134	0.0989505	no
XLOC_000434	CCON0000096792.1[.]	819615	819979	Novel	-	364	1	SjF.340.1	1	SjM.403.1			Equal	OK	95.7562	85.2901	-0.166988	0.825819	0.921704	no
XLOC_000435	CCON0000096792.1[.]	929533	930923	Novel	-	1390	1	SjF.341.1	1	SjM.405.1			Equal	OK	14.4044	35.8214	1.31432	0.0616998	0.206472	no
XLOC_000451	CCON0000096793.1[-]	232039	289652	Novel	-	57613	2	SjF.365.1,SjF.366.1	1	SjM.425.1			AAS	OK	318.788	122.379	-1.38124	0.00565243	0.0512944	no	smm:Smp_058880	71	152	2e-35	hypothetical protein
XLOC_000459	CCON0000096793.1[.]	125505	126331	Novel	-	826	0	-	1	SjM.417.1				OK	1.36547	4.07527	1.5775	0.171235	0.388959	no
XLOC_000460	CCON0000096793.1[.]	126448	127295	Novel	-	847	0	-	1	SjM.418.1				OK	3.52495	4.93079	0.484216	0.614868	0.805715	no
XLOC_000461	CCON0000096793.1[.]	127386	128135	Novel	-	749	1	SjF.354.1	1	SjM.419.1			Equal	OK	4.72772	3.8237	-0.306178	0.75668	0.885662	no
XLOC_000462	CCON0000096793.1[.]	142012	143026	Novel	-	1014	1	SjF.346.1	1	SjM.411.1			Equal	OK	15.3446	18.3419	0.257415	0.74056	0.876214	no	smm:Smp_153820	80	118	7e-25	transcriptional regulator atrx homolog (X-linked nuclear protein-1) ; K10779 transcriptional regulator ATRX [EC:3.6.4.12]	|Genetic Information Processing; Transcription; Transcription factors [BR:ko03000];|
XLOC_000463	CCON0000096793.1[.]	184065	185974	Novel	-	1909	1	SjF.349.1	1	SjM.414.1			Equal	OK	38.3832	7.14125	-2.42623	0.000523464	0.00992524	yes
XLOC_000464	CCON0000096793.1[.]	187029	187471	Novel	-	442	0	-	1	SjM.415.1				OK	0	12.9013	1.79769e+308	0.00962064	0.0694241	no
XLOC_000465	CCON0000096793.1[.]	199134	200047	Novel	-	913	0	-	1	SjM.421.1				OK	0.411195	2.2883	2.47638	0.237993	0.473483	no
XLOC_000466	CCON0000096793.1[.]	204172	205135	Novel	-	963	1	SjF.351.1	0	-				OK	5.96155	1.04619	-2.51055	0.0199634	0.0989505	no								|GO:0005215:transporter activity|GO:0005488:binding|	|GO:0006810:transport|
XLOC_000467	CCON0000096793.1[.]	269995	270216	PseudoGene	-	221	1	SjF.370.1	0	-				OK	100.235	27.5462	-1.86346	0.0915687	0.266837	no
XLOC_000468	CCON0000096793.1[.]	419198	420047	Novel	-	849	1	SjF.358.1	1	SjM.432.1			Equal	OK	26.657	47.3886	0.830024	0.24761	0.485856	no
XLOC_000469	CCON0000096793.1[.]	585372	585620	Novel	-	248	0	-	1	SjM.434.1				OK	10.6457	29.1112	1.4513	0.28412	0.525989	no
XLOC_000470	CCON0000096793.1[.]	618983	619160	Novel	-	177	0	-	1	SjM.436.1				OK	1093.4	3252.08	1.57254	0.145448	0.353404	no
XLOC_000471	CCON0000096793.1[.]	634602	635247	Novel	-	645	0	-	1	SjM.438.1				OK	1.89811	5.69729	1.58571	0.132028	0.331825	no
XLOC_000472	CCON0000096793.1[.]	781136	781385	Novel	-	249	0	-	1	SjM.446.1				OK	38.6493	45.1204	0.223337	0.82038	0.919249	no
XLOC_000473	CCON0000096793.1[.]	783166	784093	Novel	-	927	1	SjF.372.1	1	SjM.447.1			Equal	OK	58.1846	73.3695	0.334543	0.611409	0.803801	no
XLOC_000474	CCON0000096793.1[.]	784987	787182	Novel	-	2195	1	SjF.373.1	1	SjM.448.1			Equal	OK	1.86823	2.57753	0.464321	0.598775	0.79488	no
XLOC_000484	CCON0000096794.1[-]	12077	23905	Novel	-	11828	1	SjF.375.1	1	SjM.452.1			3-Extend	OK	75.231	42.0842	-0.838046	0.156273	0.36968	no	smm:Smp_194760	64	428	1e-118	hypothetical protein
XLOC_000492	CCON0000096794.1[-]	560780	578265	Novel	-	17485	1	SjF.413.1	1	SjM.495.1			Equal	OK	1168.78	1123.31	-0.057252	0.955431	0.982354	no	smm:Smp_062420.3	52	258	2e-90	heat shock protein 70 ; K09560 suppressor of tumorigenicity protein 13	|Genetic Information Processing; Folding, Sorting and Degradation; Chaperones and folding catalysts [BR:ko03110];|		|GO:0005488:binding|
XLOC_000493	CCON0000096794.1[-]	591247	595656	Novel	-	4409	1	SjF.392.1	1	SjM.477.1			Equal	OK	64.3143	59.9356	-0.101728	0.894551	0.955543	no	smm:Smp_062520	98	166	4e-40	n-terminal acetlytransferase-related ; K00670 peptide alpha-N-acetyltransferase [EC:2.3.1.88]	|Unclassified; Metabolism; Others|
XLOC_000496	CCON0000096794.1[.]	4929	5193	Novel	-	264	1	SjF.371.1	1	SjM.445.1			Equal	OK	57.9201	31.2854	-0.888576	0.33823	0.582914	no
XLOC_000497	CCON0000096794.1[.]	27969	28544	Novel	-	575	0	-	1	SjM.450.1				OK	0	4.63254	1.79769e+308	0.0188177	0.0955124	no
XLOC_000498	CCON0000096794.1[.]	32558	33196	Novel	-	638	0	-	1	SjM.451.1				OK	1.92773	3.97834	1.04526	0.33499	0.579845	no
XLOC_000499	CCON0000096794.1[.]	61501	62197	Novel	-	696	1	SjF.378.1	1	SjM.455.1			Equal	OK	34.5877	49.126	0.506228	0.49009	0.717842	no
XLOC_000500	CCON0000096794.1[.]	73748	75388	Novel	-	1640	0	-	1	SjM.456.1				OK	1.58957	2.22837	0.487352	0.613822	0.805219	no
XLOC_000501	CCON0000096794.1[.]	75940	77752	PseudoGene	-	1812	0	-	1	SjM.457.1				OK	0.355265	3.98358	3.4871	0.0028215	0.0332279	yes
XLOC_000502	CCON0000096794.1[.]	77916	78553	Novel	-	637	0	-	1	SjM.458.1				OK	0	4.34976	1.79769e+308	0.0169474	0.0904394	no	spu:594003	35	95.9	2e-18	hypothetical LOC594003
XLOC_000503	CCON0000096794.1[.]	78749	79783	Novel	-	1034	0	-	1	SjM.459.1				OK	0	2.87395	1.79769e+308	0.0134961	0.0818161	no
XLOC_000504	CCON0000096794.1[.]	303627	304251	Novel	-	624	1	SjF.376.1	0	-				OK	6.63281	0.74677	-3.15088	0.0111208	0.0748968	no
XLOC_000505	CCON0000096794.1[.]	306619	307616	Novel	-	997	1	SjF.377.1	2	SjM.463.1,SjM.462.1			Equal,Equal	OK	112.783	40.6815	-1.47111	0.0201651	0.0989505	no								|GO:0004867:serine-type endopeptidase inhibitor activity|
XLOC_000506	CCON0000096794.1[.]	329086	329807	Novel	-	721	1	SjF.386.1	0	-				OK	10.3025	1.82961	-2.49339	0.01366	0.0824145	no
XLOC_000507	CCON0000096794.1[.]	370561	371650	Novel	-	1089	1	SjF.389.1	1	SjM.468.1			Equal	OK	11.9039	9.02165	-0.399967	0.616389	0.806317	no
XLOC_000508	CCON0000096794.1[.]	390239	391020	Novel	-	781	0	-	1	SjM.469.1				OK	1.95698	3.02243	0.62708	0.575286	0.779076	no
XLOC_000509	CCON0000096794.1[.]	392417	393000	Novel	-	583	0	-	1	SjM.470.1				OK	0	4.13863	1.79769e+308	0.020287	0.0989505	no
XLOC_000510	CCON0000096794.1[.]	399495	399899	Novel	-	404	0	-	1	SjM.471.1				OK	10.7908	9.15673	-0.236905	0.813451	0.915388	no
XLOC_000511	CCON0000096794.1[.]	460850	461158	Novel	-	308	1	SjF.384.1	1	SjM.473.1			Equal	OK	93.1243	77.0477	-0.273406	0.730617	0.870302	no
XLOC_000512	CCON0000096794.1[.]	461364	461735	Novel	-	371	1	SjF.383.1	1	SjM.472.1			Equal	OK	36.5091	37.8272	0.0511662	0.950771	0.980582	no
XLOC_000513	CCON0000096794.1[.]	462982	463461	Novel	-	479	0	-	1	SjM.476.1				OK	5.98815	7.31673	0.289088	0.780349	0.898974	no
XLOC_000514	CCON0000096794.1[.]	596141	597037	Novel	-	896	0	-	1	SjM.478.1				OK	0.40793	3.20806	2.97531	0.0607275	0.204347	no
XLOC_000515	CCON0000096794.1[.]	631664	632193	Novel	-	529	1	SjF.393.1	0	-				LOWDATA	31.3228	76.4754	1.28778	1	1	no
XLOC_000529	CCON0000096795.1[+]	1110553	1111619	Novel	-	1066	0	-	1	SjM.511.1				OK	1.31525	4.24539	1.69056	0.114357	0.30711	no
XLOC_000533	CCON0000096795.1[-]	191026	197904	Novel	-	6878	0	-	1	SjM.486.1				OK	4412.78	4873.62	0.143306	0.884164	0.949831	no
XLOC_000535	CCON0000096795.1[-]	333014	357132	Novel	-	24118	2	SjF.403.1,SjF.403.2	1	SjM.490.1			5-Extend	OK	29.8716	20.0294	-0.576653	0.354272	0.599729	no	smm:Smp_152480	95	337	3e-91	cyclic-nucleotide-gated cation channel
XLOC_000536	CCON0000096795.1[-]	339291	340320	Novel	-	1029	1	SjF.404.1	1	SjM.491.1			Equal	OK	43.7749	40.4575	-0.113698	0.900111	0.957724	no	smm:Smp_152480	87	72.8	7e-12	cyclic-nucleotide-gated cation channel
XLOC_000538	CCON0000096795.1[-]	451432	472403	Novel	-	20971	1	SjF.410.1	0	-				OK	17.5449	0	-1.79769e+308	0.0151301	0.0853425	no
XLOC_000541	CCON0000096795.1[-]	889877	895857	PseudoGene	-	5980	1	SjF.417.1	1	SjM.505.1			3-Extend	OK	82.4539	63.2471	-0.382589	0.525712	0.7441	no	smm:Smp_175430	68	370	1e-140	DNA repair protein xp-E ; K10610 DNA damage-binding protein 1	|Genetic Information Processing; Folding, Sorting and Degradation; Ubiquitin mediated proteolysis [PATH:ko04120-Map:ko04120];|Genetic Information Processing; Folding, Sorting and Degradation; Ubiquitin system [BR:ko04121];|Genetic Information Processing; Replication and Repair; DNA repair and recombination proteins [BR:ko03400];|Genetic Information Processing; Replication and Repair; Nucleotide e…	|GO:0005634:nucleus|	|GO:0003676:nucleic acid binding|
XLOC_000546	CCON0000096795.1[.]	153226	154993	Novel	-	1767	1	SjF.400.1	0	-				OK	3.89417	1.76156	-1.14446	0.192804	0.418993	no	dre:100004631	32	228	4e-88	polyprotein-like			|GO:0003676:nucleic acid binding|GO:0003677:DNA binding|	|GO:0015074:DNA integration|
XLOC_000547	CCON0000096795.1[.]	360529	360791	Novel	-	262	1	SjF.405.1	0	-				OK	47.6106	0	-1.79769e+308	0.0169474	0.0904394	no
XLOC_000548	CCON0000096795.1[.]	449914	451206	Novel	-	1292	1	SjF.409.1	0	-				OK	8.36518	0	-1.79769e+308	0.00636568	0.0548529	no
XLOC_000549	CCON0000096795.1[.]	672104	672588	Novel	-	484	1	SjF.412.1	1	SjM.494.1			Equal	OK	25.4421	6.07562	-2.06611	0.0235582	0.108707	no
XLOC_000550	CCON0000096795.1[.]	917527	918033	PseudoGene	-	506	1	SjF.423.1	0	-				OK	27.8024	22.6005	-0.298856	0.712464	0.861481	no
XLOC_000551	CCON0000096795.1[.]	939244	940344	Novel	-	1100	1	SjF.427.1	1	SjM.507.1			Equal	OK	6.96377	5.33168	-0.385279	0.647403	0.824922	no
XLOC_000552	CCON0000096795.1[.]	991389	991512	Novel	-	123	1	SjF.420.1	1	SjM.509.1			Equal	OK	31774.3	34849.3	0.133272	0.873939	0.944779	no
XLOC_000553	CCON0000096795.1[.]	1008697	1009459	Novel	-	762	0	-	1	SjM.517.1				OK	1.51926	5.69793	1.90707	0.0936478	0.270719	no
XLOC_000554	CCON0000096795.1[.]	1011156	1012172	Novel	-	1016	1	SjF.424.1	1	SjM.518.1			Equal	OK	4.28947	3.28743	-0.38384	0.685076	0.847922	no
XLOC_000555	CCON0000096795.1[.]	1133551	1134587	Novel	-	1036	0	-	1	SjM.513.1				OK	0.680932	2.86714	2.07403	0.0867421	0.257186	no
XLOC_000558	CCON0000096796.1[+]	60152	68319	Novel	-	8167	2	SjF.429.1,SjF.430.1	1	SjM.524.1			IR:5-Extend:3-Extend	OK	10.9923	26.2719	1.25703	0.0603679	0.204124	no	smm:Smp_088990	59	132	1e-28	hypothetical protein ; K11971 E3 ubiquitin-protein ligase RNF14 [EC:6.3.2.19]	|Genetic Information Processing; Folding, Sorting and Degradation; Ubiquitin system [BR:ko04121];|
XLOC_000573	CCON0000096796.1[-]	218233	230307	PseudoGene	-	12074	0	-	1	SjM.530.1				OK	2.53365	7.59147	1.58316	0.108199	0.296318	no	smm:Smp_170690	69	293	1e-97	proline oxidase ; K00318 proline dehydrogenase [EC:1.5.99.8]	|Metabolism; Amino Acid Metabolism; Arginine and proline metabolism [PATH:ko00330-Map:ko00330];|		|GO:0004114:3',5'-cyclic-nucleotide phosphodiesterase activity|GO:0004657:proline dehydrogenase activity|	|GO:0006537:glutamate biosynthetic process|GO:0006562:proline catabolic process|GO:0007165:signal transduction|
XLOC_000574	CCON0000096796.1[-]	230361	232444	Novel	-	2083	0	-	1	SjM.531.1				OK	5.20455	8.28521	0.670765	0.452051	0.686182	no	smm:Smp_170690	79	320	6e-86	proline oxidase ; K00318 proline dehydrogenase [EC:1.5.99.8]	|Metabolism; Amino Acid Metabolism; Arginine and proline metabolism [PATH:ko00330-Map:ko00330];|
XLOC_000579	CCON0000096796.1[.]	51285	52256	Novel	-	971	0	-	1	SjM.520.1				OK	0.368783	2.27798	2.62691	0.100827	0.28327	no
XLOC_000580	CCON0000096796.1[.]	57019	58727	Novel	-	1708	0	-	1	SjM.521.1				OK	1.70818	2.66053	0.639248	0.493188	0.720302	no	spu:759800	26	100	4e-19	similar to endonuclease-reverse transcriptase
XLOC_000581	CCON0000096796.1[.]	58783	59989	Novel	-	1206	0	-	1	SjM.522.1				OK	3.40234	2.70471	-0.331051	0.722008	0.866246	no
XLOC_000582	CCON0000096796.1[.]	74218	74458	Novel	-	240	1	SjF.431.1	1	SjM.525.1			Equal	OK	53.2837	132.588	1.31518	0.151213	0.362394	no
XLOC_000583	CCON0000096796.1[.]	255778	255970	Novel	-	192	0	-	1	SjM.533.1				OK	100.832	453.182	2.16813	0.0769971	0.238402	no	smm:Smp_170700	68	86.3	7e-16	hypothetical protein
XLOC_000584	CCON0000096796.1[.]	549063	549922	PseudoGene	-	859	0	-	1	SjM.543.1				OK	0	2.67219	1.79769e+308	0.0183988	0.0955124	no
XLOC_000585	CCON0000096796.1[.]	628906	630441	Novel	-	1535	0	-	1	SjM.545.1				OK	5.21447	3.84412	-0.43987	0.597389	0.793859	no	dre:796821	44	153	5e-53	polyprotein-like			|GO:0003676:nucleic acid binding|GO:0003677:DNA binding|	|GO:0015074:DNA integration|
XLOC_000586	CCON0000096796.1[.]	670030	671635	Novel	-	1605	1	SjF.444.1	1	SjM.546.1			Equal	OK	9.9779	6.81398	-0.550237	0.481766	0.711535	no	spu:757501	52	323	1e-173	similar to gag-pol polyprotein			|GO:0003723:RNA binding|GO:0003964:RNA-directed DNA polymerase activity|	|GO:0006278:RNA-dependent DNA replication|
XLOC_000587	CCON0000096796.1[.]	672117	673288	Novel	-	1171	0	-	1	SjM.547.1				OK	8.42518	5.438	-0.631631	0.44313	0.678833	no	spu:761288	36	164	9e-39	similar to gag-pol polyprotein
XLOC_000588	CCON0000096796.1[.]	681015	681585	PseudoGene	-	570	1	SjF.448.1	1	SjM.548.1			Equal	OK	48.358	59.4561	0.298071	0.685242	0.847997	no
XLOC_000589	CCON0000096797.1[+]	170713	173047	Novel	-	2334	0	-	1	SjM.555.1				OK	0	14.7261	1.79769e+308	0.00962064	0.0694241	no
XLOC_000600	CCON0000096797.1[-]	98226	101620	Novel	-	3394	1	SjF.450.1	1	SjM.551.1			3-Extend:5-Extend	OK	44.997	111.053	1.30335	0.0885285	0.260962	no	smm:Smp_167650	60	163	3e-39	hypothetical protein
XLOC_000601	CCON0000096797.1[-]	103632	107967	Novel	-	4335	1	SjF.451.1	1	SjM.552.1			3-Extend:5-Extend	OK	42.5433	169.179	1.99155	0.0166356	0.0904394	no	smm:Smp_167650	93	181	1e-44	hypothetical protein
XLOC_000609	CCON0000096797.1[-]	810638	827659	Novel	-	17021	1	SjF.462.1	2	SjM.568.1,SjM.568.2			3-Extend:ES:5-Extend,3-Extend:5-Extend	OK	11.8501	55.5195	2.22809	0.0050787	0.0480639	yes	smm:Smp_000180	76	104	2e-21	similar to potassium channel-interacting protein 4 isoform 4-related			|GO:0005509:calcium ion binding|
XLOC_000613	CCON0000096797.1[.]	151834	151970	Novel	-	136	0	-	1	SjM.554.1				OK	9674.72	6683.09	-0.533705	0.592723	0.790707	no
XLOC_000614	CCON0000096797.1[.]	405201	405986	Novel	-	785	1	SjF.460.1	0	-				OK	7.76606	8.98299	0.210013	0.807921	0.912973	no
XLOC_000615	CCON0000096797.1[.]	702767	703300	Novel	-	533	1	SjF.461.1	1	SjM.565.1			Equal	OK	15.1016	34.5284	1.19308	0.147746	0.356741	no
XLOC_000616	CCON0000096797.1[.]	809102	810134	Novel	-	1032	0	-	1	SjM.567.1				OK	2.05249	2.88079	0.489084	0.634997	0.81795	no	smm:Smp_112270	72	104	1e-20	hypothetical protein
XLOC_000617	CCON0000096797.1[.]	898106	898778	Novel	-	672	1	SjF.463.1	1	SjM.569.1			Equal	OK	7.7649	3.36056	-1.20827	0.213383	0.447007	no
XLOC_000618	CCON0000096797.1[.]	899234	901987	Novel	-	2753	0	-	1	SjM.572.1				OK	1.6876	2.08217	0.303114	0.727788	0.868817	no	smm:Smp_124770.1	69	56.6	1e-13	protein kinase
XLOC_000619	CCON0000096797.1[.]	902093	902984	Novel	-	891	0	-	1	SjM.573.1				OK	3.70011	4.39172	0.247218	0.794218	0.905864	no	smm:Smp_112270	53	96.3	3e-18	hypothetical protein		|GO:0015629:actin cytoskeleton|	|GO:0003779:actin binding|	|GO:0007010:cytoskeleton organization and biogenesis|
XLOC_000620	CCON0000096797.1[.]	904052	904806	Novel	-	754	0	-	1	SjM.574.1				OK	2.04358	3.73721	0.870862	0.430708	0.668172	no
XLOC_000621	CCON0000096797.1[.]	1000248	1001385	PseudoGene	-	1137	2	SjF.482.1,SjF.482.2	0	-				OK	2.38531	1.77184	-0.428928	0.720781	0.865641	no
XLOC_000622	CCON0000096797.1[.]	1002318	1004318	PseudoGene	-	2000	1	SjF.483.1	1	SjM.580.1			Equal	OK	2.24638	1.88111	-0.256018	0.775138	0.896072	no
XLOC_000623	CCON0000096797.1[.]	1004376	1006105	PseudoGene	-	1729	0	-	1	SjM.581.1				OK	1.88701	2.31813	0.296861	0.748695	0.881292	no
XLOC_000624	CCON0000096797.1[.]	1040083	1040865	Novel	-	782	1	SjF.484.1	0	-				OK	5.51575	1.98985	-1.4709	0.152879	0.364559	no
XLOC_000625	CCON0000096797.1[.]	1058405	1058980	Novel	-	575	1	SjF.466.1	1	SjM.582.1			Equal	OK	34.3888	24.4261	-0.493514	0.529837	0.747418	no
XLOC_000626	CCON0000096798.1[+]	132293	149552	Novel	-	17259	2	SjF.469.1,SjF.470.1	2	SjM.589.1,SjM.590.1			Equal,ADS	OK	311.916	146.462	-1.09063	0.0397132	0.155454	no
XLOC_000627	CCON0000096798.1[+]	185898	186729	Novel	-	831	2	SjF.472.1,SjF.474.1	2	SjM.596.1,SjM.597.1			IR:5-Extend:3-Extend,ADS:IR:5-Extend	OK	28.5064	21.7428	-0.390745	0.482909	0.712514	no
XLOC_000637	CCON0000096798.1[.]	52741	54001	Novel	-	1260	0	-	1	SjM.584.1				NOTEST	0.538452	1.51057	1.4882	0.230471	1	no
XLOC_000638	CCON0000096798.1[.]	54959	55454	Novel	-	495	0	-	1	SjM.585.1				OK	6.60322	7.98431	0.273997	0.786183	0.901856	no
XLOC_000639	CCON0000096798.1[.]	185570	185803	Novel	-	233	0	-	1	SjM.595.1				OK	46.1623	97.7412	1.08225	0.267095	0.509387	no
XLOC_000640	CCON0000096798.1[.]	217148	218559	Novel	-	1411	1	SjF.475.1	1	SjM.598.1			Equal	OK	4.95486	13.7641	1.474	0.0651902	0.214361	no	smm:Smp_099210	71	455	1e-126	hypothetical protein
XLOC_000641	CCON0000096798.1[.]	225557	228264	PseudoGene	-	2707	1	SjF.476.1	1	SjM.591.1			Equal	OK	22.7157	24.6823	0.119788	0.849103	0.934769	no	smm:Smp_112270	65	90.9	5e-16	hypothetical protein
XLOC_000642	CCON0000096798.1[.]	317210	317957	PseudoGene	-	747	0	-	1	SjM.600.1				OK	0.51695	2.90653	2.4912	0.120978	0.315438	no
XLOC_000643	CCON0000096798.1[.]	318117	319422	PseudoGene	-	1305	0	-	1	SjM.601.1				OK	2.84848	5.07433	0.833024	0.354853	0.600278	no	smm:Smp_124770.1	63	81.3	1e-24	protein kinase
XLOC_000658	CCON0000096799.1[-]	163096	183943	Novel	-	20847	2	SjF.489.1,SjF.489.2	1	SjM.608.1			3-Extend:ADS	OK	37.8641	21.3875	-0.824063	0.237125	0.472292	no
XLOC_000660	CCON0000096799.1[-]	264455	276959	Novel	-	12504	2	SjF.494.2,SjF.494.1	1	SjM.614.1			ES	OK	105.763	98.4628	-0.103183	0.843997	0.932756	no	smm:Smp_022850.1	81	265	9e-72	hypothetical protein
XLOC_000661	CCON0000096799.1[.]	123932	124491	Novel	-	559	1	SjF.486.1	1	SjM.621.1			Equal	OK	9.07037	43.6928	2.26816	0.00900711	0.0671256	no
XLOC_000662	CCON0000096799.1[.]	160441	161292	Novel	-	851	0	-	1	SjM.607.1				OK	4.79247	3.42708	-0.483788	0.613418	0.804962	no
XLOC_000663	CCON0000096799.1[.]	200244	201039	Novel	-	795	0	-	1	SjM.610.1				OK	2.41386	2.98214	0.305009	0.780441	0.899026	no
XLOC_000664	CCON0000096799.1[.]	209360	209914	Novel	-	554	1	SjF.491.1	1	SjM.611.1			Equal	OK	7.08956	11.0651	0.642255	0.509443	0.73122	no
XLOC_000665	CCON0000096799.1[.]	315451	315883	Novel	-	432	0	-	1	SjM.616.1				OK	1.26752	7.39118	2.5438	0.21124	0.444801	no
XLOC_000666	CCON0000096799.1[.]	372087	372461	Novel	-	374	0	-	1	SjM.617.1				OK	6.24626	18.6022	1.57441	0.142648	0.348973	no
XLOC_000678	CCON0000096800.1[-]	114068	133173	Novel	-	19105	0	-	1	SjM.628.1				OK	5.35641	24.5437	2.19601	0.0687062	0.221656	no	smm:Smp_160070	60	70.5	4e-11	RING finger protein
XLOC_000682	CCON0000096800.1[-]	548190	558895	Novel	-	10705	0	-	1	SjM.639.1				OK	3.26383	11.023	1.75588	0.09249	0.268594	no	smm:Smp_081720	84	240	4e-62	hypothetical protein
XLOC_000686	CCON0000096800.1[-]	887324	902868	Novel	-	15544	2	SjF.516.1,SjF.515.1	1	SjM.650.1			3-Extend:AAS:ADS:5-Extend	OK	109.115	86.1156	-0.341509	0.366851	0.611592	no	smm:Smp_088280	77	1088	0	chromatin-specific transcription elongation factor 140 kDa subunit (M24 family)
XLOC_000688	CCON0000096800.1[.]	6412	7890	Novel	-	1478	1	SjF.497.1	0	-				OK	3.09973	1.11123	-1.47998	0.140342	0.345035	no
XLOC_000689	CCON0000096800.1[.]	52944	53770	Novel	-	826	1	SjF.499.1	0	-				LOWDATA	0	0	2.29272e-316	1	1	no
XLOC_000690	CCON0000096800.1[.]	62364	62486	Novel	-	122	0	-	1	SjM.627.1				OK	14795.7	26621.8	0.847429	0.360551	0.605512	no
XLOC_000691	CCON0000096800.1[.]	320408	321409	Novel	-	1001	1	SjF.502.1	1	SjM.630.1			Equal	OK	20.3454	19.2385	-0.0807049	0.915118	0.965541	no
XLOC_000692	CCON0000096800.1[.]	321701	322617	Novel	-	916	1	SjF.503.1	1	SjM.631.1			Equal	OK	10.834	6.30861	-0.780176	0.348732	0.594054	no
XLOC_000693	CCON0000096800.1[.]	388985	390076	PseudoGene	-	1091	0	-	1	SjM.634.1				OK	0.966137	2.70451	1.48507	0.19837	0.426623	no
XLOC_000694	CCON0000096800.1[.]	410662	410810	Novel	-	148	0	-	1	SjM.637.1				OK	4044.86	8881.41	1.1347	0.280208	0.522316	no	smm:Smp_166210	75	77	4e-13	mucolipin
XLOC_000695	CCON0000096800.1[.]	461811	462267	Novel	-	456	0	-	1	SjM.635.1				OK	6.48794	34.82	2.42408	0.0123336	0.0793672	no
XLOC_000696	CCON0000096800.1[.]	505170	505410	Novel	-	240	0	-	1	SjM.638.1				OK	22.75	46.8306	1.04158	0.344867	0.589917	no
XLOC_000697	CCON0000096800.1[.]	704525	704783	Novel	-	258	0	-	1	SjM.642.1				OK	4.20649	29.2941	2.79992	0.192114	0.417872	no
XLOC_000698	CCON0000096800.1[.]	908382	908912	Novel	-	530	1	SjF.514.1	1	SjM.649.1			Equal	OK	11.0028	8.11221	-0.439706	0.632748	0.816198	no	smm:Smp_146170	74	270	3e-71	DNA polymerase epsilon catalytic subunit ; K02324 DNA polymerase epsilon subunit 1 [EC:2.7.7.7]	|Genetic Information Processing; Replication and Repair; Base excision repair [PATH:ko03410-Map:ko03410];|Genetic Information Processing; Replication and Repair; DNA repair and recombination proteins [BR:ko03400];|Genetic Information Processing; Replication and Repair; DNA replication [PATH:ko03030-Map:ko03030];|Genetic Information Processing; Replication and Repair; DNA replication proteins [BR:…
XLOC_000699	CCON0000096800.1[.]	940640	941260	Novel	-	620	0	-	1	SjM.656.1				OK	0	6.81415	1.79769e+308	0.0108307	0.0736884	no
XLOC_000700	CCON0000096800.1[.]	946995	947725	Novel	-	730	0	-	1	SjM.660.1				OK	0	5.42123	1.79769e+308	0.0108307	0.0736884	no	smm:Smp_189650	41	72.4	6e-14	hypothetical protein
XLOC_000701	CCON0000096800.1[.]	955541	956405	Novel	-	864	0	-	1	SjM.651.1				OK	4.74075	10.7001	1.17444	0.186619	0.411719	no	smm:Smp_191130	55	123	2e-26	hypothetical protein
XLOC_000702	CCON0000096800.1[.]	957319	957909	Novel	-	590	0	-	1	SjM.652.1				OK	0.719585	4.86327	2.75669	0.0839208	0.252842	no	spu:758693	26	83.2	1e-14	similar to endonuclease-reverse transcriptase
XLOC_000703	CCON0000096800.1[.]	959098	960649	Novel	-	1551	0	-	1	SjM.653.1				OK	3.17526	6.09506	0.940764	0.272253	0.514695	no	smm:Smp_184820	39	173	3e-41	hypothetical protein
XLOC_000708	CCON0000096801.1[+]	187717	192885	Novel	-	5168	0	-	1	SjM.676.1				OK	52.1236	37.2187	-0.485908	0.435163	0.671157	no	smm:Smp_113620.3	98	135	2e-49	serine/arginine rich splicing factor ; K12891 splicing factor, arginine/serine-rich 2	|Genetic Information Processing; Transcription; Spliceosome [BR:ko03041];|Genetic Information Processing; Transcription; Spliceosome [PATH:ko03040-Map:ko03040];|
XLOC_000712	CCON0000096801.1[+]	316454	332934	Novel	-	16480	1	SjF.533.1	1	SjM.670.1			Equal	OK	21.4295	8.97293	-1.25594	0.124221	0.320437	no
XLOC_000718	CCON0000096801.1[+]	756634	759897	Novel	-	3263	0	-	1	SjM.681.1				OK	0.601996	2.365	1.97401	0.104208	0.28874	no	smm:Smp_145730	63	174	1e-41	hypothetical protein
XLOC_000722	CCON0000096801.1[+]	1057049	1058609	Novel	-	1560	0	-	1	SjM.700.1				OK	18.1745	16.5319	-0.136664	0.886342	0.950823	no
XLOC_000724	CCON0000096801.1[+]	1059052	1060706	Novel	-	1654	1	SjF.548.1	1	SjM.702.1			5-Extend:3-Extend	OK	18.354	16.6104	-0.144014	0.871031	0.943689	no
XLOC_000732	CCON0000096801.1[-]	421733	432334	Novel	-	10601	2	SjF.525.1,SjF.525.2	4	SjM.688.1,SjM.689.1,SjM.691.1,SjM.692.1			AAS,AAS,ADS:AAS,5-Extend	OK	159.676	105.638	-0.596018	0.167907	0.383998	no	smm:Smp_154890	59	117	3e-24	hypothetical protein
XLOC_000744	CCON0000096801.1[.]	63607	64233	Novel	-	626	0	-	1	SjM.661.1				OK	8.58314	6.68997	-0.359507	0.694044	0.85235	no	smm:Smp_174410	87	77.4	9e-30	hypothetical protein
XLOC_000745	CCON0000096801.1[.]	73607	73903	Novel	-	296	1	SjF.520.1	1	SjM.663.1			Equal	OK	189.061	292.885	0.631477	0.376695	0.61928	no
XLOC_000746	CCON0000096801.1[.]	314527	315121	Novel	-	594	1	SjF.532.1	1	SjM.667.1			Equal	OK	16.4682	8.47882	-0.95775	0.266372	0.508556	no
XLOC_000747	CCON0000096801.1[.]	574095	574846	Novel	-	751	1	SjF.529.1	1	SjM.674.1			Equal	OK	14.3172	12.5232	-0.193137	0.813367	0.915388	no
XLOC_000748	CCON0000096801.1[.]	762965	763403	Novel	-	438	1	SjF.540.1	1	SjM.682.1			Equal	OK	120.6	82.599	-0.546039	0.448553	0.683668	no	smm:Smp_043780	67	142	8e-33	hypothetical protein
XLOC_000749	CCON0000096801.1[.]	903109	903262	Novel	-	153	1	SjF.543.1	1	SjM.686.1			Equal	OK	68630.2	30584.5	-1.16604	0.117255	0.311614	no
XLOC_000750	CCON0000096801.1[.]	1081739	1083070	Novel	-	1331	1	SjF.545.1	1	SjM.697.1			Equal	OK	60.8479	79.886	0.392736	0.521261	0.740925	no
XLOC_000751	CCON0000096801.1[.]	1106554	1107025	PseudoGene	-	471	0	-	1	SjM.713.1				OK	2.04744	8.67078	2.08234	0.0854865	0.255269	no
XLOC_000752	CCON0000096801.1[.]	1157679	1158521	Novel	-	842	0	-	1	SjM.705.1				OK	10.6005	10.1754	-0.0590496	0.94305	0.977644	no
XLOC_000753	CCON0000096801.1[.]	1159020	1159503	Novel	-	483	0	-	1	SjM.706.1				OK	12.7644	13.8557	0.118351	0.894712	0.955543	no
XLOC_000771	CCON0000096802.1[-]	195166	220882	Novel	-	25716	1	SjF.561.1	1	SjM.723.1			3-Extend:5-Extend	OK	197.885	270.731	0.452198	0.454292	0.688123	no	smm:Smp_143780	65	155	4e-38	t-complex-associated-testis-expressed 1-related ; K10420 dynein light chain Tctex-type 1	|Cellular Processes; Cell Motility; Cytoskeleton proteins [BR:ko04812];|
XLOC_000776	CCON0000096802.1[.]	17444	18706	Novel	-	1262	1	SjF.550.1	2	SjM.708.1,SjM.707.1			Equal,Equal	OK	15.8998	24.6222	0.630952	0.413194	0.651856	no
XLOC_000777	CCON0000096802.1[.]	55676	56165	Novel	-	489	0	-	1	SjM.709.1				OK	0	5.97339	1.79769e+308	0.0188177	0.0955124	no	smm:Smp_043250	64	70.5	4e-11	hypothetical protein
XLOC_000778	CCON0000096802.1[.]	59415	59842	Novel	-	427	0	-	1	SjM.711.1				OK	6.06651	27.4485	2.17779	0.0354244	0.144345	no	smm:Smp_039650	72	77	9e-20	Crumbs complex protein; Patj homolog; cell polarity protein
XLOC_000779	CCON0000096802.1[.]	126916	128046	Novel	-	1130	1	SjF.552.1	0	-				OK	6.74165	0	-1.79769e+308	0.00883836	0.0663032	no
XLOC_000780	CCON0000096802.1[.]	147772	148439	PseudoGene	-	667	0	-	1	SjM.719.1				OK	0	1.83584	1.79769e+308	0.0668907	0.217976	no
XLOC_000781	CCON0000096802.1[.]	161428	162123	PseudoGene	-	695	0	-	1	SjM.720.1				OK	2.00978	3.53206	0.813475	0.478569	0.708874	no
XLOC_000782	CCON0000096802.1[.]	163291	163958	PseudoGene	-	667	1	SjF.565.1	0	-				OK	7.9026	7.48043	-0.0792053	0.930219	0.971774	no
XLOC_000783	CCON0000096802.1[.]	166305	167453	Novel	-	1148	1	SjF.553.1	1	SjM.714.1			Equal	OK	4.51026	4.38755	-0.0397949	0.96398	0.98568	no
XLOC_000784	CCON0000096802.1[.]	350300	350831	Novel	-	531	1	SjF.579.1	1	SjM.735.1			Equal	OK	38.9668	13.3734	-1.54288	0.0574875	0.19836	no
XLOC_000785	CCON0000096802.1[.]	351013	352104	Novel	-	1091	1	SjF.580.1	0	-				OK	8.31928	3.77187	-1.14118	0.18177	0.404976	no
XLOC_000786	CCON0000096802.1[.]	352278	352866	Novel	-	588	1	SjF.581.1	0	-				OK	9.40971	3.26151	-1.52861	0.12531	0.321426	no
XLOC_000787	CCON0000096802.1[.]	352989	354642	PseudoGene	-	1653	1	SjF.582.1	0	-				OK	5.32175	3.09476	-0.782072	0.347221	0.592525	no	smm:Smp_112270	51	53.5	2e-16	hypothetical protein
XLOC_000788	CCON0000096802.1[.]	377124	377674	Novel	-	550	0	-	1	SjM.740.1				OK	4.00057	9.01896	1.17275	0.269322	0.512057	no
XLOC_000789	CCON0000096802.1[.]	392193	392902	Novel	-	709	0	-	1	SjM.775.1				OK	5.12424	16.9218	1.72348	0.0567014	0.196808	no
XLOC_000790	CCON0000096802.1[.]	434892	435169	PseudoGene	-	277	1	SjF.570.1	1	SjM.783.1			Equal	OK	154.583	515.139	1.73658	0.0149224	0.0853425	no
XLOC_000791	CCON0000096802.1[.]	439141	440284	PseudoGene	-	1143	1	SjF.571.1	1	SjM.784.1			Equal	OK	25.9339	56.1436	1.11429	0.102649	0.286319	no	smm:Smp_077690	53	93.6	2e-17	hypothetical protein
XLOC_000792	CCON0000096802.1[.]	440458	441061	PseudoGene	-	603	0	-	1	SjM.785.1				OK	2.09089	4.31703	1.04592	0.334685	0.579841	no	smm:Smp_137430	64	79	2e-13	Splicing factor 3B subunit 3 5' fragment ; K12830 splicing factor 3B subunit 3	|Genetic Information Processing; Transcription; Spliceosome [BR:ko03041];|Genetic Information Processing; Transcription; Spliceosome [PATH:ko03040-Map:ko03040];|
XLOC_000793	CCON0000096802.1[.]	442009	442723	PseudoGene	-	714	0	-	1	SjM.786.1				OK	0	3.39925	1.79769e+308	0.0188177	0.0955124	no	smm:Smp_124770.1	62	108	3e-23	protein kinase
XLOC_000794	CCON0000096802.1[.]	450101	450698	Novel	-	597	0	-	1	SjM.787.1				OK	0	5.17751	1.79769e+308	0.0151301	0.0853425	no
XLOC_000808	CCON0000096803.1[+]	1005096	1017467	Novel	-	12371	1	SjF.611.1	1	SjM.796.1			5-Extend:3-Extend	OK	13.044	29.4094	1.17289	0.163898	0.378739	no	smm:Smp_122950	33	103	4e-21	hypothetical protein
XLOC_000809	CCON0000096803.1[-]	2302	7076	Novel	-	4774	2	SjF.574.1,SjF.573.1	1	SjM.733.1			3-Extend:AAS:ADS	OK	42.418	15.5862	-1.4444	0.0201532	0.0989505	no	smm:Smp_123520	81	258	4e-67	rna m5u methyltransferase
XLOC_000819	CCON0000096803.1[-]	399562	407367	Novel	-	7805	0	-	1	SjM.760.1				OK	1.92887	8.84222	2.19665	0.0240683	0.110479	no	smm:Smp_158230	52	345	4e-93	hypothetical protein
XLOC_000820	CCON0000096803.1[-]	407566	410138	Novel	-	2572	0	-	1	SjM.761.1				OK	0	17.774	1.79769e+308	0.0134961	0.0818161	no
XLOC_000831	CCON0000096803.1[.]	33566	34318	Novel	-	752	1	SjF.576.1	0	-				OK	7.17297	5.76116	-0.316211	0.726178	0.868117	no
XLOC_000832	CCON0000096803.1[.]	113829	114078	Novel	-	249	0	-	1	SjM.750.1				OK	4.84954	31.071	2.67965	0.212084	0.445784	no
XLOC_000833	CCON0000096803.1[.]	114257	114945	Novel	-	688	0	-	1	SjM.751.1				OK	6.96394	8.14373	0.225787	0.802412	0.909646	no
XLOC_000834	CCON0000096803.1[.]	115240	116756	Novel	-	1516	1	SjF.586.1	1	SjM.749.1			Equal	OK	12.5814	13.7676	0.129979	0.826117	0.921781	no
XLOC_000835	CCON0000096803.1[.]	191430	191630	Novel	-	200	0	-	1	SjM.753.1				OK	681.938	809.463	0.247325	0.760699	0.887674	no
XLOC_000836	CCON0000096803.1[.]	247910	248296	Novel	-	386	1	SjF.587.1	1	SjM.747.1			Equal	OK	36.6722	59.8383	0.706382	0.378849	0.620865	no
XLOC_000837	CCON0000096803.1[.]	435228	435397	PseudoGene	-	169	0	-	1	SjM.763.1				OK	2261.67	4049.13	0.840222	0.436095	0.672003	no
XLOC_000838	CCON0000096803.1[.]	443837	444464	PseudoGene	-	627	1	SjF.596.1	1	SjM.764.1			Equal	OK	151.509	49.3178	-1.61922	0.0161222	0.0896286	no
XLOC_000839	CCON0000096803.1[.]	445781	447353	PseudoGene	-	1572	1	SjF.599.1	1	SjM.765.1			Equal	OK	16.1697	14.1788	-0.189556	0.798416	0.908099	no	nve:NEMVE_v1g94732	53	90.5	3e-16	hypothetical protein
XLOC_000840	CCON0000096803.1[.]	787760	788991	Novel	-	1231	1	SjF.607.1	1	SjM.789.1			Equal	OK	17.7102	19.4091	0.132151	0.858427	0.939959	no
XLOC_000841	CCON0000096803.1[.]	789209	789489	Novel	-	280	1	SjF.608.1	0	-				OK	37.1536	8.9444	-2.05445	0.122334	0.317379	no
XLOC_000842	CCON0000096803.1[.]	886614	886935	PseudoGene	-	321	1	SjF.618.1	0	-				OK	98.7888	44.4627	-1.15175	0.152275	0.363799	no
XLOC_000843	CCON0000096804.1[+]	110555	120316	Novel	-	9761	1	SjF.678.1	1	SjM.874.1			5-Extend:3-Extend	OK	126.565	172.876	0.449859	0.46273	0.694323	no
XLOC_000845	CCON0000096804.1[+]	315836	319598	Novel	-	3762	0	-	1	SjM.804.1				OK	0.882657	13.4406	3.9286	0.0117235	0.076626	no
XLOC_000853	CCON0000096804.1[+]	981982	985414	Novel	-	3432	0	-	1	SjM.842.1				OK	2.13325	3.83521	0.846251	0.43281	0.669036	no
XLOC_000854	CCON0000096804.1[+]	986835	987788	Novel	-	953	0	-	1	SjM.852.1				OK	0	70.6167	1.79769e+308	0.0169474	0.0904394	no
XLOC_000858	CCON0000096804.1[-]	83196	98046	Novel	-	14850	1	SjF.674.1	0	-				OK	56.8104	70.9349	0.320342	0.698362	0.854503	no	smm:Smp_135270	76	99	1e-19	hypothetical protein
XLOC_000859	CCON0000096804.1[-]	160724	162764	Novel	-	2040	0	-	1	SjM.878.1				OK	494.015	1182.15	1.25879	0.155874	0.369255	no	smm:Smp_135270	82	100	3e-20	hypothetical protein
XLOC_000868	CCON0000096804.1[-]	586679	591784	Novel	-	5105	0	-	1	SjM.818.1				OK	1.06545	5.98232	2.48924	0.0143542	0.0843334	no	smm:Smp_051290	51	318	2e-91	hypothetical protein
XLOC_000872	CCON0000096804.1[-]	916620	925527	Novel	-	8907	1	SjF.640.1	1	SjM.832.1			Equal	OK	29.961	72.3083	1.27107	0.0416651	0.160358	no	smm:Smp_163680	56	776	0	rna-binding protein related			|GO:0003723:RNA binding|
XLOC_000875	CCON0000096804.1[.]	74130	75805	Novel	-	1675	2	SjF.615.1,SjF.614.1	2	SjM.797.1,SjM.798.1			Equal,Equal	OK	27.2772	34.6547	0.345354	0.520681	0.740454	no
XLOC_000876	CCON0000096804.1[.]	75945	78829	Novel	-	2884	2	SjF.616.1,SjF.617.1	1	SjM.799.1			Equal	OK	27.5964	42.073	0.608417	0.319462	0.564452	no	smm:Smp_024220	80	1046	0	hypothetical protein
XLOC_000877	CCON0000096804.1[.]	125221	126479	PseudoGene	-	1258	1	SjF.679.1	1	SjM.876.1			Equal	OK	135.699	106.261	-0.352802	0.702077	0.856636	no
XLOC_000878	CCON0000096804.1[.]	126802	128299	PseudoGene	-	1497	0	-	1	SjM.877.1				OK	1.98384	2.3489	0.243689	0.797302	0.907624	no
XLOC_000879	CCON0000096804.1[.]	176083	177238	Novel	-	1155	0	-	1	SjM.882.1				OK	1.81858	4.5835	1.33364	0.174456	0.394072	no	smm:Smp_113550	56	88.6	1e-19	hypothetical protein
XLOC_000880	CCON0000096804.1[.]	178148	179221	Novel	-	1073	0	-	1	SjM.883.1				OK	2.64981	3.71115	0.485975	0.611672	0.804038	no
XLOC_000881	CCON0000096804.1[.]	181525	182247	Novel	-	722	0	-	1	SjM.884.1				OK	4.39636	3.08418	-0.511424	0.613057	0.804677	no
XLOC_000882	CCON0000096804.1[.]	364574	365282	Novel	-	708	1	SjF.625.1	1	SjM.807.1			Equal	OK	15.0074	15.0055	-0.000182464	0.999821	0.99992	no
XLOC_000883	CCON0000096804.1[.]	426384	428660	Novel	-	2276	1	SjF.623.1	2	SjM.809.1,SjM.808.1			Equal,Equal	OK	7.1163	7.16331	0.0095005	0.99012	0.995432	no
XLOC_000884	CCON0000096804.1[.]	501315	501433	Novel	-	118	0	-	1	SjM.812.1				OK	0	11071.6	1.79769e+308	0.0206134	0.0989505	no
XLOC_000885	CCON0000096804.1[.]	544552	544875	Novel	-	323	0	-	1	SjM.816.1				OK	6.47202	25.8316	1.99685	0.053179	0.187386	no
XLOC_000886	CCON0000096804.1[.]	554699	555252	Novel	-	553	1	SjF.630.1	1	SjM.817.1			Equal	OK	13.478	18.7655	0.477471	0.574762	0.778803	no	smm:Smp_149550	87	110	6e-23	hypothetical protein
XLOC_000887	CCON0000096804.1[.]	601741	602269	Novel	-	528	1	SjF.631.1	1	SjM.819.1			Equal	OK	56.357	79.441	0.495291	0.49385	0.720927	no
XLOC_000888	CCON0000096804.1[.]	853092	854191	Novel	-	1099	1	SjF.637.1	0	-				LOWDATA	7.46973	9.14044	0.291207	1	1	no
XLOC_000889	CCON0000096804.1[.]	854327	855062	Novel	-	735	1	SjF.638.1	0	-				LOWDATA	16.9578	7.42167	-1.19213	1	1	no
XLOC_000890	CCON0000096804.1[.]	855270	855486	Novel	-	216	0	-	1	SjM.826.1				OK	32.1456	72.5492	1.17434	0.278735	0.520626	no
XLOC_000891	CCON0000096804.1[.]	883988	884796	Novel	-	808	0	-	1	SjM.827.1				OK	1.86387	2.61876	0.490583	0.664571	0.835913	no
XLOC_000892	CCON0000096804.1[.]	914638	915073	Novel	-	435	0	-	1	SjM.829.1				OK	7.0427	45.7908	2.70086	0.00502147	0.0476521	yes
XLOC_000893	CCON0000096804.1[.]	915195	915526	Novel	-	331	0	-	1	SjM.830.1				OK	16.2842	24.3474	0.580295	0.546423	0.759765	no
XLOC_000894	CCON0000096804.1[.]	915607	916272	Novel	-	665	1	SjF.639.1	1	SjM.831.1			Equal	OK	35.0294	55.2019	0.656151	0.372532	0.615951	no
XLOC_000895	CCON0000096804.1[.]	925630	926630	Novel	-	1000	1	SjF.641.1	1	SjM.833.1			Equal	OK	6.75617	14.9743	1.14821	0.161411	0.375158	no
XLOC_000896	CCON0000096804.1[.]	926687	930815	Novel	-	4128	2	SjF.643.1,SjF.642.1	1	SjM.834.1			Equal	OK	4.17115	9.0591	1.11892	0.116852	0.310928	no
XLOC_000897	CCON0000096804.1[.]	973953	974350	Novel	-	397	0	-	1	SjM.835.1				OK	1.38861	11.0116	2.98731	0.0596949	0.203179	no
XLOC_000898	CCON0000096804.1[.]	975233	975945	Novel	-	712	0	-	1	SjM.837.1				OK	0.551576	3.10211	2.49162	0.120915	0.315438	no
XLOC_000899	CCON0000096804.1[.]	977415	978172	Novel	-	757	0	-	1	SjM.838.1				OK	0	5.71019	1.79769e+308	0.00962064	0.0694241	no
XLOC_000900	CCON0000096804.1[.]	978251	978694	Novel	-	443	0	-	1	SjM.839.1				OK	3.41027	10.9224	1.67934	0.108868	0.297434	no
XLOC_000901	CCON0000096804.1[.]	979319	980367	Novel	-	1048	0	-	1	SjM.840.1				OK	1.34283	4.71158	1.81094	0.089423	0.262721	no
XLOC_000902	CCON0000096804.1[.]	980702	981761	Novel	-	1059	0	-	1	SjM.841.1				OK	1.6573	3.90752	1.23742	0.242754	0.480135	no
XLOC_000903	CCON0000096804.1[.]	985635	986700	Novel	-	1065	0	-	1	SjM.843.1				OK	0.658378	6.46778	3.29628	0.00489068	0.0468364	yes
XLOC_000904	CCON0000096804.1[.]	988143	988698	Novel	-	555	0	-	1	SjM.853.1				OK	1.57697	7.99804	2.34249	0.0503304	0.181653	no
XLOC_000905	CCON0000096804.1[.]	989181	990111	Novel	-	930	0	-	1	SjM.854.1				OK	1.1676	12.8969	3.46541	0.000509061	0.00972861	yes
XLOC_000906	CCON0000096804.1[.]	990605	991802	Novel	-	1197	0	-	1	SjM.855.1				OK	2.28848	10.5947	2.21087	0.0162458	0.0901082	no
XLOC_000907	CCON0000096804.1[.]	992811	993710	Novel	-	899	0	-	1	SjM.856.1				OK	1.21862	11.6369	3.25539	0.00115505	0.0181111	yes
XLOC_000908	CCON0000096804.1[.]	997954	998197	PseudoGene	-	243	0	-	1	SjM.862.1				OK	0	44.1234	1.79769e+308	0.014343	0.0843334	no	nve:NEMVE_v1g135731	55	101	2e-20	hypothetical protein
XLOC_000909	CCON0000096804.1[.]	1087948	1088448	PseudoGene	-	500	1	SjF.648.1	0	-				OK	21.4612	21.4895	0.00190701	0.998195	0.999334	no	smm:Smp_163730	51	76.3	8e-13	rhoptry protein
XLOC_000914	CCON0000096805.1[+]	304063	311189	Novel	-	7126	0	-	1	SjM.866.1				OK	2.66429	5.50981	1.04825	0.33361	0.578948	no	smm:Smp_194540	83	288	1e-76	hypothetical protein		|GO:0031224:intrinsic to membrane|	|GO:0004888:transmembrane receptor activity|	|GO:0007165:signal transduction|GO:0045087:innate immune response|
XLOC_000925	CCON0000096805.1[-]	713244	716123	Novel	-	2879	1	SjF.667.1	0	-				OK	71.5038	2.76031	-4.69511	2.2013e-05	0.000876071	yes	smm:Smp_137670	75	109	6e-23	calcium-dependent activator protein for secretion
XLOC_000927	CCON0000096805.1[.]	274757	275115	Novel	-	358	0	-	1	SjM.860.1				OK	8.54849	15.5373	0.861998	0.424297	0.663247	no
XLOC_000928	CCON0000096805.1[.]	345512	346322	Novel	-	810	0	-	1	SjM.869.1				OK	1.91416	3.6642	0.936785	0.409649	0.64929	no
XLOC_000929	CCON0000096805.1[.]	598328	599451	Novel	-	1123	1	SjF.663.1	0	-				LOWDATA	10.4199	4.48039	-1.21764	1	1	no
XLOC_000930	CCON0000096805.1[.]	760421	760634	Novel	-	213	0	-	1	SjM.890.1				OK	211.164	275.616	0.384295	0.652161	0.828587	no	smm:Smp_026910.1	73	101	1e-20	lipase maturation factor
XLOC_000933	CCON0000096806.1[+]	96442	99529	Novel	-	3087	0	-	2	SjM.892.1,SjM.892.2				OK	4.81507	50.1118	3.37952	0.000467872	0.00911288	yes
XLOC_000937	CCON0000096806.1[+]	460196	461674	Novel	-	1478	0	-	1	SjM.911.1				OK	6.38772	8.37958	0.391577	0.703847	0.857554	no
XLOC_000945	CCON0000096806.1[+]	1033601	1035504	Novel	-	1903	1	SjF.708.1	1	SjM.931.1			5-Extend:3-Extend	OK	6.02385	6.97722	0.211966	0.806533	0.912208	no	smm:Smp_127470	61	106	2e-21	hypothetical protein
XLOC_000946	CCON0000096806.1[+]	1071966	1073984	Novel	-	2018	0	-	1	SjM.935.1				OK	21.7811	19.6786	-0.146454	0.887739	0.951635	no
XLOC_000955	CCON0000096806.1[-]	813415	815881	Novel	-	2466	0	-	1	SjM.920.1				OK	7.72268	62.5707	3.01832	0.0103483	0.0722134	no
XLOC_000962	CCON0000096806.1[.]	69475	69825	Novel	-	350	1	SjF.671.1	1	SjM.894.1			Equal	OK	27.0262	44.699	0.725882	0.402065	0.643024	no
XLOC_000963	CCON0000096806.1[.]	273313	274029	Novel	-	716	0	-	1	SjM.900.1				OK	2.19859	4.01444	0.868618	0.430628	0.668172	no
XLOC_000964	CCON0000096806.1[.]	275410	276369	Novel	-	959	0	-	1	SjM.901.1				OK	1.50432	4.21967	1.48801	0.166507	0.382427	no
XLOC_000965	CCON0000096806.1[.]	360631	361511	Novel	-	880	0	-	1	SjM.898.1				OK	0	5.86188	1.79769e+308	0.00782792	0.0617058	no
XLOC_000966	CCON0000096806.1[.]	372685	373162	Novel	-	477	1	SjF.692.1	1	SjM.903.1			Equal	OK	118.749	114.663	-0.0505145	0.941311	0.976733	no
XLOC_000967	CCON0000096806.1[.]	388859	389307	PseudoGene	-	448	0	-	1	SjM.907.1				OK	3.35762	8.21474	1.29078	0.268082	0.510375	no	nve:NEMVE_v1g89835	60	131	3e-43	hypothetical protein
XLOC_000968	CCON0000096806.1[.]	392393	393085	PseudoGene	-	692	1	SjF.694.1	1	SjM.908.1			Equal	OK	25.9113	21.6821	-0.257075	0.741781	0.87679	no	smm:Smp_084610	85	153	1e-35	fas-associated factor-related
XLOC_000969	CCON0000096806.1[.]	499113	499710	Novel	-	597	1	SjF.686.1	1	SjM.912.1			Equal	OK	12.1035	14.7664	0.286889	0.737402	0.874495	no
XLOC_000970	CCON0000096806.1[.]	663133	663677	Novel	-	544	1	SjF.687.1	1	SjM.913.1			Equal	OK	340.626	409.187	0.264572	0.659765	0.832607	no
XLOC_000971	CCON0000096806.1[.]	730516	731051	Novel	-	535	1	SjF.697.1	0	-				OK	17.6744	8.93447	-0.984209	0.259473	0.500284	no	smm:Smp_011610	65	90.5	1e-23	hypothetical protein
XLOC_000972	CCON0000096806.1[.]	835399	835868	Novel	-	469	0	-	1	SjM.921.1				OK	0	22.1245	1.79769e+308	0.00574025	0.0517025	no
XLOC_000973	CCON0000096806.1[.]	933706	935077	Novel	-	1371	2	SjF.704.1,SjF.703.1	1	SjM.925.1			Equal	OK	37.8097	62.8081	0.732196	0.254047	0.49347	no
XLOC_000974	CCON0000096806.1[.]	937939	938871	Novel	-	932	1	SjF.705.1	0	-				OK	4.26968	3.27002	-0.384828	0.686184	0.848458	no
XLOC_000975	CCON0000096806.1[.]	989011	990044	Novel	-	1033	0	-	1	SjM.927.1				NOTEST	0	0.589048	1.79769e+308	0.0848309	1	no
XLOC_000976	CCON0000096806.1[.]	1030478	1031948	PseudoGene	-	1470	0	-	1	SjM.929.1				OK	0.900298	2.01981	1.16574	0.286277	0.527918	no	spu:577247	26	72.4	1e-20	similar to transposase
XLOC_000977	CCON0000096806.1[.]	1032157	1033492	PseudoGene	-	1335	0	-	1	SjM.930.1				OK	1.0064	2.54063	1.33599	0.217252	0.450854	no
XLOC_000978	CCON0000096806.1[.]	1065240	1066291	PseudoGene	-	1051	0	-	1	SjM.934.1				OK	1.33815	5.07074	1.92195	0.0704583	0.225014	no	smm:Smp_127480	73	128	3e-77	hypothetical protein
XLOC_000979	CCON0000096806.1[.]	1079562	1080720	PseudoGene	-	1158	0	-	1	SjM.937.1				OK	2.67822	3.50711	0.389011	0.679533	0.844635	no	smm:Smp_124770.1	67	70.9	8e-25	protein kinase
XLOC_000980	CCON0000096806.1[.]	1093566	1094535	Novel	-	969	1	SjF.711.1	1	SjM.938.1			Equal	OK	11.7077	11.4533	-0.0316924	0.96282	0.985019	no
XLOC_000991	CCON0000096807.1[+]	549536	580776	Novel	-	31240	0	-	2	SjM.970.1,SjM.970.2				OK	5.65873	21.2909	1.91169	0.0275912	0.121452	no	smm:Smp_179700	82	112	2e-23	hypothetical protein
XLOC_001005	CCON0000096807.1[-]	344962	346120	Novel	-	1158	1	SjF.725.1	1	SjM.955.1			3-Extend:5-Extend	OK	763.322	379.897	-1.00668	0.208388	0.440928	no
XLOC_001006	CCON0000096807.1[-]	376726	377478	Novel	-	752	1	SjF.727.1	1	SjM.957.1			Equal	OK	110189	71941.1	-0.615097	0.410268	0.649577	no
XLOC_001008	CCON0000096807.1[-]	628621	639212	Novel	-	10591	1	SjF.733.1	1	SjM.972.1			5-Extend	OK	19.3822	64.4198	1.73277	0.0175983	0.092911	no	smm:Smp_175270	83	302	2e-80	hypothetical protein		|GO:0016020:membrane|		|GO:0007154:cell communication|
XLOC_001014	CCON0000096807.1[.]	48664	48972	PseudoGene	-	308	1	SjF.714.1	1	SjM.943.1			Equal	OK	29.4077	39.2243	0.415555	0.643796	0.822152	no
XLOC_001015	CCON0000096807.1[.]	49097	49199	PseudoGene	-	102	1	SjF.715.1	1	SjM.942.1			Equal	OK	40482.4	41469.4	0.0347538	0.970823	0.987996	no
XLOC_001016	CCON0000096807.1[.]	174867	175686	Novel	-	819	1	SjF.718.1	0	-				OK	11.9517	11.6034	-0.0426606	0.958354	0.983576	no
XLOC_001017	CCON0000096807.1[.]	224849	225347	Novel	-	498	0	-	1	SjM.949.1				OK	2.80244	6.85192	1.28983	0.226455	0.461264	no
XLOC_001018	CCON0000096807.1[.]	338320	338540	PseudoGene	-	220	0	-	1	SjM.963.1				OK	28.041	56.8046	1.01847	0.351165	0.596319	no
XLOC_001019	CCON0000096807.1[.]	339448	339762	PseudoGene	-	314	0	-	1	SjM.964.1				OK	6.93918	19.8097	1.51337	0.152591	0.364204	no
XLOC_001020	CCON0000096807.1[.]	355246	355480	Novel	-	234	1	SjF.726.1	1	SjM.956.1			Equal	OK	206.384	389.416	0.915977	0.238752	0.474749	no
XLOC_001021	CCON0000096807.1[.]	433408	433716	Novel	-	308	0	-	1	SjM.960.1				OK	12.2119	16.6964	0.451241	0.680714	0.845185	no
XLOC_001022	CCON0000096807.1[.]	539759	539930	Novel	-	171	0	-	1	SjM.966.1				OK	0	2821.57	1.79769e+308	0.0166924	0.0904394	no
XLOC_001023	CCON0000096807.1[.]	604255	604361	Novel	-	106	1	SjF.731.1	0	-				OK	49058.7	0	-1.79769e+308	0.0127235	0.0799961	no
XLOC_001024	CCON0000096807.1[.]	622032	622439	Novel	-	407	1	SjF.732.1	0	-				OK	33.4633	83.4175	1.31777	0.093474	0.270378	no
XLOC_001025	CCON0000096807.1[.]	651058	651426	Novel	-	368	0	-	1	SjM.973.1				OK	1.61401	13.7397	3.08963	0.0510135	0.183125	no
XLOC_001026	CCON0000096807.1[.]	698247	699196	Novel	-	949	0	-	1	SjM.978.1				OK	3.80086	10.2371	1.42941	0.112428	0.303764	no
XLOC_001027	CCON0000096807.1[.]	699359	699673	Novel	-	314	0	-	1	SjM.979.1				OK	13.9011	33.0419	1.2491	0.20926	0.44187	no	smm:Smp_120330	58	69.3	5e-21	hypothetical protein
XLOC_001028	CCON0000096807.1[.]	700015	700165	Novel	-	150	0	-	1	SjM.980.1				OK	1521.02	4644.61	1.61052	0.259122	0.500107	no
XLOC_001029	CCON0000096807.1[.]	700329	700627	Novel	-	298	0	-	1	SjM.981.1				OK	7.97372	24.3317	1.60951	0.163781	0.378735	no
XLOC_001030	CCON0000096807.1[.]	700707	701445	Novel	-	738	0	-	1	SjM.982.1				OK	3.15775	11.8269	1.90511	0.0515195	0.183799	no	bfo:BRAFLDRAFT_238945	52	102	3e-20	hypothetical protein
XLOC_001031	CCON0000096807.1[.]	701507	704580	Novel	-	3073	0	-	1	SjM.983.1				OK	5.50635	11.6574	1.08208	0.131858	0.33157	no
XLOC_001032	CCON0000096807.1[.]	732580	733228	Novel	-	648	1	SjF.734.1	1	SjM.969.1			Equal	OK	12.6314	11.6018	-0.122668	0.885382	0.950269	no	smm:Smp_079370.2	49	162	1e-38	hypothetical protein
XLOC_001033	CCON0000096807.1[.]	739788	741797	Novel	-	2009	1	SjF.737.1	2	SjM.974.1,SjM.975.1			Equal,Equal	OK	25.9777	28.5913	0.138303	0.830641	0.924841	no	smm:Smp_169250	94	75.5	1e-11	hypothetical protein
XLOC_001034	CCON0000096807.1[.]	747969	748461	Novel	-	492	0	-	1	SjM.976.1				OK	3.81068	10.7522	1.4965	0.164756	0.379955	no
XLOC_001035	CCON0000096807.1[.]	847760	848607	Novel	-	847	0	-	1	SjM.984.1				OK	0	3.20172	1.79769e+308	0.0151301	0.0853425	no
XLOC_001036	CCON0000096807.1[.]	863561	864507	Novel	-	946	1	SjF.738.1	0	-				OK	4.19066	1.92559	-1.12188	0.260852	0.50214	no
XLOC_001037	CCON0000096807.1[.]	864897	865111	Novel	-	214	0	-	1	SjM.985.1				OK	69.3548	86.0583	0.311319	0.766441	0.89103	no
XLOC_001038	CCON0000096807.1[.]	865530	865975	Novel	-	445	0	-	1	SjM.986.1				OK	3.38358	6.37421	0.913694	0.40292	0.643859	no
XLOC_001039	CCON0000096807.1[.]	866495	867103	Novel	-	608	0	-	1	SjM.987.1				OK	2.06591	3.87742	0.908317	0.405694	0.645989	no
XLOC_001040	CCON0000096807.1[.]	899435	899639	Novel	-	204	0	-	1	SjM.989.1				OK	0	187.158	1.79769e+308	0.0134961	0.0818161	no
XLOC_001044	CCON0000096808.1[+]	208558	233418	Novel	-	24860	0	-	1	SjM.1006.1				OK	21.4815	31.4973	0.552133	0.62554	0.811335	no	smm:Smp_169910	84	88.6	1e-16	stomatin-related
XLOC_001045	CCON0000096808.1[+]	244793	274529	Novel	-	29736	4	SjF.751.1,SjF.751.2,SjF.749.1,SjF.748.1	1	SjM.1007.1			5-Extend:ADS:AAS:ADS:ES:AAS:ADS	OK	91.8686	7.94746	-3.53101	1.52637e-08	1.60119e-06	yes	smm:Smp_169910	63	583	1e-164	stomatin-related			|GO:0004289:subtilase activity|	|GO:0006508:proteolysis|
XLOC_001054	CCON0000096808.1[-]	120646	123157	PseudoGene	-	2511	0	-	1	SjM.1009.1				OK	6221.71	8477.52	0.44633	0.68349	0.846994	no	smm:Smp_176690	83	76.6	5e-13	guanine-nucleotide-exchange-factor
XLOC_001057	CCON0000096808.1[-]	444127	451577	Novel	-	7450	0	-	1	SjM.1115.1				OK	1.4325	4.83084	1.75374	0.21655	0.450075	no
XLOC_001058	CCON0000096808.1[-]	454445	539995	Novel	-	85550	0	-	1	SjM.1116.1				OK	11.6623	24.1735	1.05157	0.212866	0.446494	no	smm:Smp_176780	51	121	3e-26	hypothetical protein
XLOC_001059	CCON0000096808.1[-]	468530	478946	Novel	-	10416	1	SjF.772.1	1	SjM.1117.1			5-Extend	OK	8.26907	18.3088	1.14674	0.108375	0.296532	no	smm:Smp_192740	56	96.3	4e-18	hypothetical protein
XLOC_001063	CCON0000096808.1[.]	33159	34175	Novel	-	1016	0	-	1	SjM.999.1				OK	1.74352	3.52406	1.01523	0.341923	0.586754	no
XLOC_001064	CCON0000096808.1[.]	34542	35345	Novel	-	803	0	-	1	SjM.1000.1				OK	3.28836	6.60047	1.0052	0.302649	0.547286	no
XLOC_001065	CCON0000096808.1[.]	61208	61656	PseudoGene	-	448	1	SjF.747.1	1	SjM.1013.1			Equal	OK	16.7455	24.5915	0.55439	0.521901	0.741534	no
XLOC_001066	CCON0000096808.1[.]	96416	97374	Novel	-	958	0	-	1	SjM.1005.1				OK	3.75021	2.94844	-0.347019	0.719674	0.865166	no
XLOC_001067	CCON0000096808.1[.]	270631	271128	Novel	-	497	1	SjF.750.1	0	-				OK	75.6787	0	-1.79769e+308	0.00327365	0.0365845	yes
XLOC_001068	CCON0000096808.1[.]	355153	355618	Novel	-	465	1	SjF.770.1	2	SjM.1109.1,SjM.1109.2			Equal,Equal	OK	10.4896	37.2476	1.82819	0.0400812	0.156514	no	smm:Smp_065210.2	86	121	2e-26	hypothetical protein
XLOC_001069	CCON0000096808.1[.]	363106	363624	Novel	-	518	0	-	1	SjM.1110.1				OK	0	6.43698	1.79769e+308	0.0150627	0.0853425	no
XLOC_001070	CCON0000096808.1[.]	365427	365922	Novel	-	495	0	-	1	SjM.1111.1				OK	5.67588	9.05628	0.674074	0.507611	0.730315	no
XLOC_001071	CCON0000096808.1[.]	371971	372536	Novel	-	565	0	-	1	SjM.1112.1				OK	3.84828	6.05893	0.654848	0.546577	0.759807	no
XLOC_001072	CCON0000096808.1[.]	403741	403936	Novel	-	195	0	-	1	SjM.1113.1				OK	150.098	464.02	1.62828	0.133684	0.333989	no
XLOC_001073	CCON0000096808.1[.]	660545	661987	Novel	-	1442	1	SjF.755.1	1	SjM.1021.1			Equal	OK	3.36019	3.11197	-0.110713	0.902281	0.958547	no								|GO:0008270:zinc ion binding|
XLOC_001074	CCON0000096808.1[.]	662250	662876	Novel	-	626	0	-	1	SjM.1023.1				OK	3.39736	4.10438	0.272749	0.802187	0.909646	no
XLOC_001075	CCON0000096808.1[.]	663845	664411	Novel	-	566	1	SjF.756.1	1	SjM.1025.1			Equal	OK	22.8447	58.4504	1.35536	0.0772738	0.238952	no
XLOC_001076	CCON0000096808.1[.]	682851	683525	Novel	-	674	1	SjF.758.1	1	SjM.1017.1			Equal	OK	10.707	25.769	1.26708	0.123352	0.318906	no
XLOC_001081	CCON0000096809.1[+]	222769	223237	Novel	-	468	0	-	1	SjM.1042.1				OK	53.9865	58.7112	0.121037	0.909679	0.962433	no	smm:Smp_160450	87	135	7e-31	hypothetical protein
XLOC_001088	CCON0000096809.1[+]	735488	742843	PseudoGene	-	7355	3	SjF.780.1,SjF.784.1,SjF.783.1	2	SjM.1050.1,SjM.1050.2			ADS:IR:IR,ADS:IR	OK	17.9337	16.017	-0.163065	0.717381	0.864188	no	spu:761288	31	246	8e-63	similar to gag-pol polyprotein
XLOC_001106	CCON0000096809.1[.]	158344	158650	PseudoGene	-	306	1	SjF.762.1	1	SjM.1024.1			Equal	OK	53.3666	59.7724	0.163544	0.843973	0.932756	no
XLOC_001107	CCON0000096809.1[.]	170551	171325	Novel	-	774	0	-	1	SjM.1036.1				OK	4.04006	3.06375	-0.399079	0.694859	0.852526	no
XLOC_001108	CCON0000096809.1[.]	185276	185487	Novel	-	211	0	-	1	SjM.1039.1				OK	0	132.596	1.79769e+308	0.012181	0.0786874	no
XLOC_001109	CCON0000096809.1[.]	185575	186154	Novel	-	579	0	-	1	SjM.1040.1				OK	9.85163	17.1716	0.801593	0.360167	0.605326	no
XLOC_001110	CCON0000096809.1[.]	296466	297535	Novel	-	1069	0	-	1	SjM.1031.1				OK	2.29384	2.75927	0.266518	0.791883	0.904915	no	smm:Smp_124770.2	52	114	1e-23	scy1(yeast) protein kinase-like
XLOC_001111	CCON0000096809.1[.]	299087	299217	Novel	-	130	1	SjF.767.1	1	SjM.1032.1			Equal	OK	39054.5	40766.6	0.0619007	0.939025	0.975791	no
XLOC_001112	CCON0000096809.1[.]	344935	345547	Novel	-	612	0	-	1	SjM.1033.1				OK	1.36424	4.6086	1.75624	0.152021	0.363461	no
XLOC_001113	CCON0000096809.1[.]	497120	498067	Novel	-	947	0	-	1	SjM.1053.1				OK	1.55171	3.43332	1.14575	0.287816	0.530047	no
XLOC_001120	CCON0000096810.1[+]	501381	512913	PseudoGene	-	11532	1	SjF.808.1	1	SjM.1091.1			5-Extend:ES:3-Extend	OK	316.61	106.711	-1.569	0.031746	0.133761	no	smm:Smp_036090	65	226	3e-57	hypothetical protein
XLOC_001125	CCON0000096810.1[-]	102691	107537	PseudoGene	-	4846	0	-	4	SjM.1062.1,SjM.1061.2,SjM.1061.1,SjM.1063.1				OK	6.5901	13.3686	1.02048	0.117915	0.312627	no	spu:760621	44	333	2e-89	similar to gag-pol polyprotein			|GO:0003676:nucleic acid binding|GO:0003677:DNA binding|	|GO:0015074:DNA integration|
XLOC_001129	CCON0000096810.1[-]	470899	476133	Novel	-	5234	2	SjF.801.1,SjF.800.1	1	SjM.1079.1			AAS:ADS:5-Extend	OK	28.7146	31.068	0.113645	0.842608	0.931982	no	smm:Smp_141580	90	572	1e-161	protein kinase ; K08864 tousled-like kinase [EC:2.7.11.1]	|Metabolism; Enzyme Families; Protein kinases [BR:ko01001];|		|GO:0004672:protein kinase activity|GO:0004674:protein serine/threonine kinase activity|GO:0004713:protein-tyrosine kinase activity|GO:0005524:ATP binding|	|GO:0006468:protein amino acid phosphorylation|
XLOC_001130	CCON0000096810.1[-]	479269	481753	Novel	-	2484	1	SjF.802.1	1	SjM.1080.1			5-Extend	OK	23.534	27.6104	0.230461	0.753223	0.884027	no	smm:Smp_141580	82	546	1e-154	protein kinase ; K08864 tousled-like kinase [EC:2.7.11.1]	|Metabolism; Enzyme Families; Protein kinases [BR:ko01001];|
XLOC_001131	CCON0000096810.1[-]	483250	488540	Novel	-	5290	1	SjF.803.1	1	SjM.1081.1			3-Extend:5-Extend	OK	19.8461	25.5503	0.364489	0.61568	0.806122	no	smm:Smp_141580	76	473	1e-132	protein kinase ; K08864 tousled-like kinase [EC:2.7.11.1]	|Metabolism; Enzyme Families; Protein kinases [BR:ko01001];|
XLOC_001137	CCON0000096810.1[.]	21349	21554	PseudoGene	-	205	1	SjF.788.1	1	SjM.1058.1			Equal	OK	205.954	311.455	0.596701	0.519066	0.739004	no	smm:Smp_165080	80	77.8	5e-16	hypothetical protein
XLOC_001138	CCON0000096810.1[.]	100962	101852	PseudoGene	-	890	1	SjF.789.1	1	SjM.1059.1			Equal	OK	6.97823	3.66033	-0.93089	0.315729	0.5608	no	smm:Smp_168360	64	84.7	1e-20	hypothetical protein
XLOC_001139	CCON0000096810.1[.]	103422	104316	Novel	-	894	0	-	1	SjM.1064.1				OK	0	4.1845	1.79769e+308	0.0108908	0.0739147	no
XLOC_001140	CCON0000096810.1[.]	107602	108366	Novel	-	764	0	-	1	SjM.1065.1				OK	1.50496	4.23024	1.49101	0.158744	0.371358	no	spu:763016	55	118	2e-52	similar to gag-pol polyprotein
XLOC_001141	CCON0000096810.1[.]	272938	273493	Novel	-	555	1	SjF.797.1	1	SjM.1070.1			Equal	OK	25.8579	15.988	-0.693613	0.39712	0.638232	no	smm:Smp_186720	93	95.5	2e-18	hypothetical protein
XLOC_001142	CCON0000096810.1[.]	541416	541508	Novel	-	92	0	-	1	SjM.1082.1				OK	59319.5	52642.4	-0.17228	0.869182	0.943182	no
XLOC_001143	CCON0000096810.1[.]	585727	585996	Novel	-	269	1	SjF.806.1	0	-				OK	47.0485	43.8906	-0.100236	0.911657	0.963311	no	smm:Smp_141590.2	48	81.3	2e-14	formin-like
XLOC_001144	CCON0000096810.1[.]	649944	650544	Novel	-	600	0	-	1	SjM.1087.1				OK	3.58551	5.19491	0.534923	0.620057	0.808393	no
XLOC_001145	CCON0000096810.1[.]	651487	652393	Novel	-	906	1	SjF.812.1	1	SjM.1088.1			Equal	OK	4.29436	1.43244	-1.58396	0.134679	0.335246	no
XLOC_001146	CCON0000096810.1[.]	653929	654570	Novel	-	641	0	-	1	SjM.1089.1				OK	3.25993	4.35754	0.418673	0.698818	0.854681	no
XLOC_001147	CCON0000096810.1[.]	670997	671994	Novel	-	997	1	SjF.807.1	0	-				OK	4.28291	0.200401	-4.41763	0.00561006	0.0511505	no
XLOC_001148	CCON0000096810.1[.]	676096	676447	Novel	-	351	1	SjF.810.1	1	SjM.1086.1			Equal	OK	35.3525	33.1781	-0.0915814	0.915694	0.965659	no
XLOC_001149	CCON0000096810.1[.]	676736	677232	Novel	-	496	0	-	1	SjM.1090.1				OK	6.58168	7.95806	0.273959	0.786212	0.901856	no
XLOC_001150	CCON0000096810.1[.]	732151	732552	Novel	-	401	0	-	1	SjM.1098.1				OK	12.3924	7.76324	-0.674725	0.504418	0.728055	no
XLOC_001153	CCON0000096811.1[+]	123657	129353	PseudoGene	-	5696	0	-	1	SjM.1106.1				OK	84.8683	105.86	0.318856	0.694004	0.85235	no	smm:Smp_166400	89	106	2e-38	DEAD box ATP-dependent RNA helicase			|GO:0003676:nucleic acid binding|GO:0005524:ATP binding|GO:0008026:ATP-dependent helicase activity|
XLOC_001165	CCON0000096811.1[+]	850229	852347	Novel	-	2118	1	SjF.854.1	4	SjM.1145.1,SjM.1145.2,SjM.1145.3,SjM.1146.1			ADS:5-Extend:3-Extend,5-Extend:3-Extend,ADS:3-Extend,AAS:3-Extend	OK	101.578	171.103	0.75228	0.210535	0.443883	no	smm:Smp_139920	80	75.5	1e-12	cdc50-related		|GO:0016020:membrane|
XLOC_001166	CCON0000096811.1[+]	852451	855599	Novel	-	3148	1	SjF.856.1	1	SjM.1149.1			Equal	OK	1695.32	1749.93	0.0457378	0.944048	0.977901	no	smm:Smp_139920	67	106	5e-22	cdc50-related		|GO:0016020:membrane|
XLOC_001167	CCON0000096811.1[+]	856025	863934	Novel	-	7909	1	SjF.857.1	1	SjM.1150.1			5-Extend	OK	764.49	658.077	-0.21624	0.747516	0.880702	no	smm:Smp_139920	92	110	2e-23	cdc50-related		|GO:0016020:membrane|
XLOC_001171	CCON0000096811.1[-]	187583	189373	PseudoGene	-	1790	0	-	1	SjM.1107.1				OK	60.4041	532.456	3.13994	0.00257832	0.0312409	yes	smm:Smp_166420	85	129	7e-29	hypothetical protein
XLOC_001180	CCON0000096811.1[-]	691825	693489	Novel	-	1664	3	SjF.835.1,SjF.834.2,SjF.834.1	2	SjM.1134.1,SjM.1133.1			AAS:ADS,ADS	OK	35.1411	39.396	0.164893	0.732049	0.871362	no
XLOC_001182	CCON0000096811.1[-]	715985	716963	Novel	-	978	1	SjF.839.1	1	SjM.1137.1			3-Extend:5-Extend	OK	110.186	94.5422	-0.220904	0.765339	0.890719	no
XLOC_001183	CCON0000096811.1[-]	752845	758868	Novel	-	6023	2	SjF.843.1,SjF.842.1	3	SjM.1140.1,SjM.1141.2,SjM.1141.1			3-Extend,AAS:3-Extend:5-Extend,AAS:3-Extend:ES:5-Extend	OK	25.587	23.4926	-0.123205	0.801246	0.909423	no
XLOC_001186	CCON0000096811.1[.]	11453	12804	PseudoGene	-	1351	1	SjF.817.1	1	SjM.1101.1			Equal	OK	10.7035	7.66439	-0.481833	0.541762	0.756358	no
XLOC_001187	CCON0000096811.1[.]	98904	99475	Novel	-	571	0	-	1	SjM.1102.1				OK	3.02168	5.107	0.757124	0.497084	0.722929	no
XLOC_001188	CCON0000096811.1[.]	109057	109476	Novel	-	419	1	SjF.818.1	1	SjM.1103.1			Equal	OK	25.5566	23.1395	-0.14334	0.86541	0.942095	no
XLOC_001189	CCON0000096811.1[.]	547972	548393	PseudoGene	-	421	1	SjF.831.1	1	SjM.1126.1			Equal	OK	17.9018	10.0379	-0.834647	0.392881	0.634421	no
XLOC_001190	CCON0000096811.1[.]	682014	682217	PseudoGene	-	203	0	-	1	SjM.1129.1				OK	0	321.714	1.79769e+308	0.00819754	0.0636736	no
XLOC_001191	CCON0000096811.1[.]	683263	683523	PseudoGene	-	260	0	-	1	SjM.1131.1				OK	16.319	257.854	3.98192	9.69468e-05	0.00279294	yes
XLOC_001192	CCON0000096811.1[.]	687515	687934	PseudoGene	-	419	0	-	1	SjM.1132.1				OK	7.53344	9.94529	0.400704	0.698661	0.854598	no	bfo:BRAFLDRAFT_157550	40	76.3	7e-13	hypothetical protein
XLOC_001193	CCON0000096811.1[.]	705504	708030	Novel	-	2526	1	SjF.838.1	0	-				OK	14.8371	10.0388	-0.56362	0.424498	0.6634	no	smm:Smp_117990	60	81.3	4e-13	hypothetical protein
XLOC_001194	CCON0000096811.1[.]	721093	721238	Novel	-	145	1	SjF.840.1	1	SjM.1138.1			Equal	OK	77002.7	54009	-0.51171	0.484524	0.713718	no	smm:Smp_032800.2	100	102	9e-21	smu-1 suppressor of mec-8 and unc-52 homolog ; K13111 WD40 repeat-containing protein SMU1	|Genetic Information Processing; Transcription; Spliceosome [BR:ko03041];|
XLOC_001195	CCON0000096811.1[.]	752846	753371	Novel	-	525	1	SjF.836.1	0	-				LOWDATA	6.85635	9.34245	0.44636	1	1	no
XLOC_001196	CCON0000096811.1[.]	758119	758861	Novel	-	742	1	SjF.845.1	0	-				LOWDATA	3.0387	1.09759	-1.46912	1	1	no
XLOC_001197	CCON0000096811.1[.]	766726	767294	Novel	-	568	1	SjF.847.1	0	-				OK	9.98254	6.02125	-0.729344	0.437177	0.673133	no
XLOC_001198	CCON0000096811.1[.]	767417	767884	Novel	-	467	1	SjF.848.1	0	-				OK	13.6151	2.93987	-2.21138	0.0429463	0.163404	no
XLOC_001199	CCON0000096811.1[.]	771908	772667	Novel	-	759	1	SjF.850.1	0	-				OK	6.63474	4.56384	-0.539793	0.560638	0.769431	no
XLOC_001200	CCON0000096811.1[.]	841421	842367	Novel	-	946	1	SjF.853.1	1	SjM.1144.1			Equal	OK	8.4147	10.096	0.262802	0.75076	0.88237	no	smm:Smp_168360	62	57	2e-13	hypothetical protein
XLOC_001212	CCON0000096812.1[-]	599966	600441	Novel	-	475	1	SjF.866.1	1	SjM.1163.1			3-Extend:EN	OK	504.828	1924.41	1.93056	0.0190012	0.0961871	no
XLOC_001214	CCON0000096812.1[.]	442587	443433	PseudoGene	-	846	1	SjF.864.1	1	SjM.1157.1			Equal	OK	8.83517	13.5918	0.621404	0.452641	0.686705	no	smm:Smp_157540	97	100	2e-19	smad		|GO:0005622:intracellular|		|GO:0006355:regulation of transcription, DNA-dependent|
XLOC_001215	CCON0000096812.1[.]	447324	448266	PseudoGene	-	942	0	-	1	SjM.1154.1				OK	1.91497	4.73209	1.30515	0.2173	0.450886	no
XLOC_001216	CCON0000096812.1[.]	449914	450278	PseudoGene	-	364	0	-	1	SjM.1155.1				OK	0	14.0588	1.79769e+308	0.0134961	0.0818161	no
XLOC_001217	CCON0000096812.1[.]	463272	463604	Novel	-	332	0	-	1	SjM.1161.1				OK	4.04252	28.8153	2.83351	0.0164806	0.0904394	no
XLOC_001218	CCON0000096812.1[.]	463828	464756	Novel	-	928	0	-	1	SjM.1162.1				OK	0.78051	2.85308	1.87003	0.124626	0.320766	no
XLOC_001219	CCON0000096812.1[.]	521824	522305	Novel	-	481	0	-	1	SjM.1159.1				OK	0	5.5806	1.79769e+308	0.0206134	0.0989505	no
XLOC_001225	CCON0000096813.1[+]	574267	575967	Novel	-	1700	2	SjF.877.1,SjF.877.2	2	SjM.1178.1,SjM.1178.2			ADS,Equal	OK	180.411	217.652	0.270734	0.568009	0.774766	no
XLOC_001232	CCON0000096813.1[-]	585198	606740	Novel	-	21542	0	-	3	SjM.1179.2,SjM.1179.1,SjM.1179.4				OK	2.83027	19.5473	2.78796	0.000174377	0.00439633	yes	smm:Smp_174500	64	255	8e-66	hypothetical protein
XLOC_001233	CCON0000096813.1[-]	590809	605322	Novel	-	14513	0	-	1	SjM.1179.3				OK	2.46187	6.00419	1.28622	0.234126	0.468397	no
XLOC_001234	CCON0000096813.1[.]	122999	123542	Novel	-	543	0	-	1	SjM.1168.1				OK	2.44575	5.05474	1.04736	0.334022	0.579331	no
XLOC_001235	CCON0000096813.1[.]	536303	536734	Novel	-	431	1	SjF.876.1	1	SjM.1174.1			Equal	OK	21.5672	12.1962	-0.822401	0.352904	0.598205	no
XLOC_001236	CCON0000096813.1[.]	560660	561796	Novel	-	1136	0	-	1	SjM.1176.1				OK	0.611325	1.88199	1.62225	0.254835	0.494454	no
XLOC_001242	CCON0000096814.1[+]	267202	272129	Novel	-	4927	1	SjF.889.1	1	SjM.1196.1			5-Extend:3-Extend	OK	14.4986	8.88298	-0.706799	0.457721	0.69076	no	smm:Smp_005500	58	166	5e-40	n-acetylgalactosaminyltransferase ; K00710 polypeptide N-acetylgalactosaminyltransferase [EC:2.4.1.41]	|Metabolism; Glycan Biosynthesis and Metabolism; Glycosyltransferases [BR:ko01003];|Metabolism; Glycan Biosynthesis and Metabolism; Mucin type O-glycan biosynthesis [PATH:ko00512-Map:ko00512];|
XLOC_001245	CCON0000096814.1[+]	597465	615137	Novel	-	17672	0	-	1	SjM.1194.1				OK	15.2152	49.5809	1.70427	0.0751659	0.234273	no	smm:Smp_161510	80	149	8e-35	hypothetical protein
XLOC_001256	CCON0000096814.1[-]	382995	384811	Novel	-	1816	1	SjF.895.1	1	SjM.1189.1			Equal	OK	89.3342	15.0149	-2.57282	0.000931434	0.0153926	yes							|GO:0005622:intracellular|	|GO:0003676:nucleic acid binding|GO:0008270:zinc ion binding|
XLOC_001258	CCON0000096814.1[.]	84963	85418	Novel	-	455	0	-	1	SjM.1183.1				OK	6.56171	14.1668	1.11037	0.264219	0.506179	no
XLOC_001259	CCON0000096814.1[.]	279050	279430	Novel	-	380	1	SjF.891.1	0	-				OK	49.9099	39.4487	-0.339348	0.673873	0.84074	no
XLOC_001260	CCON0000096814.1[.]	279526	279831	Novel	-	305	1	SjF.890.1	0	-				LOWDATA	13.9478	0	-1.79769e+308	1	1	no
XLOC_001261	CCON0000096814.1[.]	283174	284038	Novel	-	864	0	-	1	SjM.1197.1				OK	9.03135	3.86462	-1.22461	0.166181	0.381969	no
XLOC_001262	CCON0000096814.1[.]	335930	336691	PseudoGene	-	761	1	SjF.892.1	0	-				OK	7.06002	1.98452	-1.83088	0.0712369	0.226084	no	cqu:CpipJ_CPIJ019442	36	134	5e-30	hypothetical protein
XLOC_001263	CCON0000096814.1[.]	381891	382822	Novel	-	931	1	SjF.894.1	0	-				OK	3.88676	0.873185	-2.15421	0.0569052	0.19709	no
XLOC_001264	CCON0000096814.1[.]	539941	540561	PseudoGene	-	620	0	-	1	SjM.1199.1				OK	4.75866	4.43792	-0.100673	0.933721	0.973305	no
XLOC_001266	CCON0000096815.1[+]	143069	144841	Novel	-	1772	0	-	1	SjM.1200.1				OK	20391.9	17813.4	-0.195032	0.817927	0.917939	no
XLOC_001271	CCON0000096815.1[+]	619101	627728	Novel	-	8627	1	SjF.914.1	1	SjM.1215.1			5-Extend	OK	30.6661	32.0593	0.0640962	0.939687	0.976149	no
XLOC_001273	CCON0000096815.1[+]	722885	724220	Novel	-	1335	1	SjF.917.1	1	SjM.1226.1			ADS:5-Extend:3-Extend	OK	2058910	9539940	2.2121	0.00126254	0.0192369	yes
XLOC_001284	CCON0000096815.1[-]	711371	713045	Novel	-	1674	0	-	1	SjM.1222.1				OK	0	14.0622	1.79769e+308	0.0151301	0.0853425	no
XLOC_001287	CCON0000096815.1[.]	110891	111984	Novel	-	1093	1	SjF.901.1	1	SjM.1202.1			Equal	OK	4.199	2.70788	-0.63288	0.495713	0.721977	no
XLOC_001288	CCON0000096815.1[.]	112148	113414	Novel	-	1266	2	SjF.902.1,SjF.903.1	1	SjM.1203.1			Equal	OK	44.6802	13.5052	-1.72612	0.0202039	0.0989505	no
XLOC_001289	CCON0000096815.1[.]	164198	166150	Novel	-	1952	0	-	1	SjM.1206.1				OK	1.30818	2.65838	1.02298	0.280055	0.522157	no
XLOC_001290	CCON0000096815.1[.]	575095	575430	Novel	-	335	1	SjF.912.1	0	-				LOWDATA	31.6742	12.5731	-1.33297	1	1	no
XLOC_001291	CCON0000096815.1[.]	603286	603659	Novel	-	373	1	SjF.910.1	1	SjM.1213.1			Equal	OK	45.5319	40.0818	-0.183931	0.820965	0.91957	no	smm:Smp_059690.2	87	75.9	9e-13	kappa B-ras
XLOC_001292	CCON0000096815.1[.]	674088	674342	PseudoGene	-	254	0	-	1	SjM.1217.1				OK	4.45799	41.4978	3.21857	0.0416276	0.160358	no
XLOC_001293	CCON0000096815.1[.]	704821	705697	Novel	-	876	0	-	1	SjM.1218.1				OK	2.9387	2.83015	-0.0542961	0.957886	0.983472	no
XLOC_001294	CCON0000096815.1[.]	705758	707451	Novel	-	1693	0	-	1	SjM.1220.1				OK	2.10861	4.40686	1.06346	0.235486	0.47029	no	spu:580084	24	80.5	4e-13	hypothetical LOC580084
XLOC_001295	CCON0000096815.1[.]	710974	711265	Novel	-	291	0	-	1	SjM.1221.1				OK	5.67244	17.894	1.65743	0.179166	0.401156	no
XLOC_001296	CCON0000096815.1[.]	711769	712833	Novel	-	1064	0	-	1	SjM.1223.1				OK	2.63652	13.1354	2.31675	0.0115714	0.0760475	no
XLOC_001297	CCON0000096815.1[.]	713713	714125	Novel	-	412	0	-	1	SjM.1219.1				OK	9.06536	30.7844	1.76376	0.0652925	0.214588	no
XLOC_001298	CCON0000096815.1[.]	715074	715254	Novel	-	180	0	-	1	SjM.1224.1				OK	202.566	2322.74	3.51937	0.0255691	0.115312	no
XLOC_001299	CCON0000096815.1[.]	715826	716399	Novel	-	573	0	-	1	SjM.1225.1				OK	1.50296	15.2406	3.34204	0.00429845	0.0432345	yes
XLOC_001300	CCON0000096815.1[.]	726188	726933	Novel	-	745	0	-	1	SjM.1227.1				OK	2.59406	20.4193	2.97665	0.00350399	0.0381682	yes
XLOC_001301	CCON0000096815.1[.]	728923	732225	Novel	-	3302	1	SjF.930.1	2	SjM.1268.1,SjM.1267.1			Equal,Equal	OK	34.678	183.078	2.40036	0.000755761	0.0131646	yes
XLOC_001302	CCON0000096815.1[.]	735584	736931	Novel	-	1347	1	SjF.933.1	1	SjM.1269.1			Equal	OK	2.98789	23.1869	2.95611	0.000382234	0.00796747	yes
XLOC_001303	CCON0000096815.1[.]	832524	832878	Novel	-	354	1	SjF.919.1	1	SjM.1228.1			Equal	OK	3238.02	1488.56	-1.12119	0.0910179	0.265985	no
XLOC_001308	CCON0000096816.1[+]	671881	673379	PseudoGene	-	1498	1	SjF.940.1	1	SjM.1252.1			3-Extend	OK	28.2092	56.3898	0.999268	0.258921	0.50002	no	smm:Smp_137530	85	169	8e-41	TATA element modulatory factor
XLOC_001309	CCON0000096816.1[+]	683794	689562	Novel	-	5768	1	SjF.941.1	1	SjM.1255.1			Equal	OK	12.0715	21.3976	0.825847	0.271273	0.513887	no	smm:Smp_137530	63	275	4e-72	TATA element modulatory factor
XLOC_001318	CCON0000096816.1[+]	1128918	1167510	Novel	-	38592	2	SjF.967.1,SjF.966.1	1	SjM.1288.1			5-Extend:ADS:AAS:3-Extend	OK	5.96761	12.2282	1.03499	0.134503	0.335191	no	smm:Smp_137480	83	611	0	serine esterase
XLOC_001319	CCON0000096816.1[+]	1170276	1171784	PseudoGene	-	1508	0	-	1	SjM.1286.1				OK	9.61974	23.0418	1.26019	0.151556	0.362989	no	smm:Smp_137440	97	238	1e-61	hypothetical protein			|GO:0003824:catalytic activity|
XLOC_001323	CCON0000096816.1[-]	189840	194840	Novel	-	5000	1	SjF.922.1	1	SjM.1232.1			5-Extend	OK	84.6894	83.4267	-0.0216724	0.975294	0.989415	no	smm:Smp_028630	79	199	1e-49	exocyst complex component sec6 3' fragment
XLOC_001324	CCON0000096816.1[-]	200123	213822	Novel	-	13699	2	SjF.923.1,SjF.924.1	1	SjM.1236.1			IR:5-Extend	OK	42.8227	42.6727	-0.00506331	0.990494	0.995653	no	smm:Smp_028630	93	317	0	exocyst complex component sec6 3' fragment
XLOC_001325	CCON0000096816.1[-]	220629	225952	Novel	-	5323	1	SjF.926.1	2	SjM.1237.1,SjM.1237.2			3-Extend:AAS,3-Extend:5-Extend	OK	27.1803	49.7017	0.870735	0.135276	0.336353	no	smm:Smp_137610	56	269	4e-70	tyrosine kinase ; K05725 PTK2 protein tyrosine kinase 2 [EC:2.7.10.2]	|Cellular Processes; Cell Communication; Focal adhesion [PATH:ko04510-Map:ko04510];|Cellular Processes; Cell Motility; Regulation of actin cytoskeleton [PATH:ko04810-Map:ko04810];|Environmental Information Processing; Signal Transduction; ErbB signaling pathway [PATH:ko04012-Map:ko04012];|Environmental Information Processing; Signal Transduction; VEGF signaling pathway [PATH:ko04370-Map:ko04370];…	|GO:0005925:focal adhesion|	|GO:0004713:protein-tyrosine kinase activity|GO:0004871:signal transducer activity|	|GO:0006468:protein amino acid phosphorylation|GO:0007172:signal complex assembly|
XLOC_001326	CCON0000096816.1[-]	226301	256670	Novel	-	30369	1	SjF.927.1	1	SjM.1241.1			3-Extend	OK	8.60519	16.7367	0.959733	0.172085	0.390453	no	smm:Smp_137610	78	516	1e-144	tyrosine kinase ; K05725 PTK2 protein tyrosine kinase 2 [EC:2.7.10.2]	|Cellular Processes; Cell Communication; Focal adhesion [PATH:ko04510-Map:ko04510];|Cellular Processes; Cell Motility; Regulation of actin cytoskeleton [PATH:ko04810-Map:ko04810];|Environmental Information Processing; Signal Transduction; ErbB signaling pathway [PATH:ko04012-Map:ko04012];|Environmental Information Processing; Signal Transduction; VEGF signaling pathway [PATH:ko04370-Map:ko04370];…		|GO:0004672:protein kinase activity|GO:0004674:protein serine/threonine kinase activity|GO:0004713:protein-tyrosine kinase activity|GO:0005524:ATP binding|	|GO:0006468:protein amino acid phosphorylation|
XLOC_001327	CCON0000096816.1[-]	261812	263143	Novel	-	1331	0	-	1	SjM.1238.1				OK	45.1352	110.714	1.29451	0.181511	0.404471	no								|GO:0004672:protein kinase activity|GO:0004713:protein-tyrosine kinase activity|GO:0005524:ATP binding|	|GO:0006468:protein amino acid phosphorylation|
XLOC_001331	CCON0000096816.1[-]	475697	479318	Novel	-	3621	1	SjF.937.1	1	SjM.1244.1			3-Extend:5-Extend	OK	5852.91	8665.44	0.56612	0.52623	0.744669	no
XLOC_001333	CCON0000096816.1[-]	574852	576900	PseudoGene	-	2048	1	SjF.948.1	1	SjM.1254.1			3-Extend	OK	96.7822	113.215	0.226256	0.788537	0.902909	no	smm:Smp_028450	78	75.1	2e-12	hypothetical protein
XLOC_001341	CCON0000096816.1[-]	900312	901685	Novel	-	1373	1	SjF.961.1	0	-				OK	15.4026	0	-1.79769e+308	0.0101375	0.0714922	no
XLOC_001344	CCON0000096816.1[-]	1248711	1250843	Novel	-	2132	5	SjF.969.1,SjF.969.2,SjF.970.1,SjF.969.3,SjF.971.1	0	-				OK	86.6825	0.624798	-7.11621	8.46524e-10	1.15884e-07	yes
XLOC_001345	CCON0000096816.1[.]	71052	72098	Novel	-	1046	0	-	1	SjM.1230.1				OK	3.36491	4.72261	0.489017	0.597087	0.793621	no
XLOC_001346	CCON0000096816.1[.]	169800	170272	Novel	-	472	1	SjF.921.1	1	SjM.1234.1			Equal	OK	20.402	36.2873	0.830755	0.312347	0.556413	no
XLOC_001347	CCON0000096816.1[.]	170968	171331	Novel	-	363	0	-	1	SjM.1235.1				OK	4.98143	12.2555	1.29879	0.223243	0.456845	no
XLOC_001348	CCON0000096816.1[.]	226569	227291	Novel	-	722	1	SjF.925.1	0	-				LOWDATA	0	0	9.04506e-313	1	1	no
XLOC_001349	CCON0000096816.1[.]	288828	289326	Novel	-	498	1	SjF.928.1	1	SjM.1240.1			Equal	OK	14.0122	21.0828	0.589386	0.495611	0.721929	no
XLOC_001350	CCON0000096816.1[.]	368119	368361	Novel	-	242	0	-	1	SjM.1243.1				OK	2.73606	46.3778	4.08327	0.167582	0.383667	no
XLOC_001351	CCON0000096816.1[.]	396592	396826	Novel	-	234	1	SjF.943.1	0	-				OK	129.043	95.4427	-0.435141	0.611928	0.804101	no
XLOC_001352	CCON0000096816.1[.]	434098	435237	Novel	-	1139	1	SjF.946.1	1	SjM.1248.1			Equal	OK	3.37501	8.40307	1.31603	0.136889	0.339095	no
XLOC_001353	CCON0000096816.1[.]	457709	458871	PseudoGene	-	1162	1	SjF.936.1	0	-				OK	7.70821	0	-1.79769e+308	0.00742412	0.0598882	no	cqu:CpipJ_CPIJ007353	39	137	2e-30	hypothetical protein
XLOC_001354	CCON0000096816.1[.]	479467	479722	Novel	-	255	0	-	1	SjM.1245.1				OK	30.7311	40.8418	0.410346	0.682946	0.846588	no
XLOC_001355	CCON0000096816.1[.]	596155	598939	PseudoGene	-	2784	1	SjF.959.1	1	SjM.1274.1			Equal	OK	3.22984	4.61487	0.514826	0.516207	0.736479	no
XLOC_001356	CCON0000096816.1[.]	599121	599950	PseudoGene	-	829	1	SjF.960.1	1	SjM.1275.1			Equal	OK	7.2294	5.83565	-0.308981	0.725949	0.868117	no
XLOC_001357	CCON0000096816.1[.]	624961	625953	Novel	-	992	0	-	1	SjM.1276.1				OK	2.88052	2.8285	-0.0262952	0.978849	0.990914	no
XLOC_001358	CCON0000096816.1[.]	739815	740508	Novel	-	693	1	SjF.951.1	1	SjM.1257.1			Equal	OK	12.5694	7.0719	-0.82974	0.336625	0.581226	no
XLOC_001359	CCON0000096816.1[.]	826272	826564	Novel	-	292	1	SjF.954.1	1	SjM.1261.1			Equal	OK	67.0092	49.0048	-0.451436	0.593413	0.791191	no
XLOC_001360	CCON0000096816.1[.]	1060047	1060752	Novel	-	705	0	-	1	SjM.1280.1				OK	2.23626	6.91775	1.62921	0.128757	0.327095	no
XLOC_001361	CCON0000096816.1[.]	1081071	1081694	Novel	-	623	0	-	1	SjM.1283.1				OK	0	4.11676	1.79769e+308	0.0188177	0.0955124	no
XLOC_001362	CCON0000096816.1[.]	1082280	1083353	Novel	-	1073	0	-	1	SjM.1284.1				OK	0.326208	3.29609	3.33689	0.0338525	0.140189	no
XLOC_001363	CCON0000096816.1[.]	1087056	1087207	Novel	-	151	1	SjF.965.1	1	SjM.1285.1			Equal	OK	237307	63400.1	-1.9042	0.00344598	0.0378783	yes
XLOC_001364	CCON0000096816.1[.]	1249018	1249487	Novel	-	469	1	SjF.972.1	0	-				OK	17.0859	0	-1.79769e+308	0.012064	0.0781143	no
XLOC_001365	CCON0000096816.1[.]	1250289	1250644	Novel	-	355	0	-	1	SjM.1289.1				LOWDATA	10.3846	32.0151	1.62431	1	1	no
XLOC_001373	CCON0000096817.1[-]	248662	249797	Novel	-	1135	0	-	1	SjM.1302.1				OK	0.465968	2.61876	2.49058	0.12107	0.315438	no
XLOC_001377	CCON0000096817.1[.]	9057	9662	Novel	-	605	1	SjF.973.1	0	-				LOWDATA	9.10925	6.99131	-0.381769	1	1	no
XLOC_001378	CCON0000096817.1[.]	49908	52559	Novel	-	2651	3	SjF.978.1,SjF.977.1,SjF.976.1	1	SjM.1290.1			Equal	OK	15.4555	31.2312	1.01486	0.119505	0.314496	no
XLOC_001379	CCON0000096817.1[.]	156385	156871	Novel	-	486	1	SjF.982.1	1	SjM.1294.1			Equal	OK	24.3808	7.15579	-1.76856	0.0479641	0.175076	no
XLOC_001380	CCON0000096817.1[.]	178482	179007	Novel	-	525	0	-	1	SjM.1297.1				OK	13.7437	6.78092	-1.01922	0.268953	0.511512	no
XLOC_001381	CCON0000096817.1[.]	206797	207523	Novel	-	726	0	-	1	SjM.1299.1				OK	4.29747	4.83329	0.169517	0.863171	0.941455	no
XLOC_001382	CCON0000096817.1[.]	240884	241365	Novel	-	481	0	-	1	SjM.1300.1				OK	0	7.81284	1.79769e+308	0.014392	0.0843334	no
XLOC_001383	CCON0000096817.1[.]	248059	248421	Novel	-	362	0	-	1	SjM.1301.1				OK	0	18.9653	1.79769e+308	0.00962064	0.0694241	no
XLOC_001384	CCON0000096817.1[.]	357400	358078	Novel	-	678	1	SjF.988.1	1	SjM.1304.1			Equal	OK	30.0882	41.8204	0.475011	0.526584	0.745116	no
XLOC_001385	CCON0000096818.1[+]	134	2220	PseudoGene	-	2086	1	SjF.990.1	1	SjM.1306.1			5-Extend	OK	40.5182	58.75	0.53602	0.436401	0.67226	no	smm:Smp_172420	82	452	1e-125	ubiquitin protein ligase E3a ; K10590 E3 ubiquitin-protein ligase TRIP12 [EC:6.3.2.19]	|Genetic Information Processing; Folding, Sorting and Degradation; Ubiquitin mediated proteolysis [PATH:ko04120-Map:ko04120];|Genetic Information Processing; Folding, Sorting and Degradation; Ubiquitin system [BR:ko04121];|
XLOC_001386	CCON0000096818.1[+]	22858	25459	Novel	-	2601	1	SjF.991.1	1	SjM.1307.1			3-Extend	OK	23.9882	22.2076	-0.111273	0.874288	0.944903	no	smm:Smp_137130	60	394	1e-108	hypothetical protein
XLOC_001388	CCON0000096818.1[+]	135318	136346	Novel	-	1028	1	SjF.993.1	0	-				OK	13.4043	4.88769	-1.45547	0.121818	0.316464	no
XLOC_001391	CCON0000096818.1[+]	333116	335202	Novel	-	2086	0	-	1	SjM.1317.1				OK	0.710713	4.40271	2.63105	0.100292	0.283106	no	smm:Smp_137200	66	253	6e-66	hypothetical protein
XLOC_001396	CCON0000096818.1[+]	826479	835039	Novel	-	8560	0	-	1	SjM.1332.1				OK	0	7.43375	1.79769e+308	0.00505965	0.0479438	yes
XLOC_001397	CCON0000096818.1[+]	835970	839182	Novel	-	3212	0	-	1	SjM.1333.1				OK	0	12.1182	1.79769e+308	0.00695173	0.0577269	no	smm:Smp_027820	68	106	1e-21	hypothetical protein
XLOC_001398	CCON0000096818.1[+]	840351	841298	Novel	-	947	0	-	1	SjM.1334.1				OK	1.15036	11.7048	3.34693	0.0333197	0.138577	no	smm:Smp_168320	61	126	6e-28	hypothetical protein
XLOC_001401	CCON0000096818.1[-]	137229	139774	PseudoGene	-	2545	1	SjF.998.1	1	SjM.1314.1			3-Extend:5-Extend	OK	15.8388	14.0699	-0.170849	0.83862	0.929969	no
XLOC_001403	CCON0000096818.1[-]	336555	357213	Novel	-	20658	0	-	1	SjM.1318.1				OK	0	5.83533	1.79769e+308	0.0142699	0.0843334	no
XLOC_001411	CCON0000096818.1[.]	278155	278329	Novel	-	174	0	-	1	SjM.1331.1				OK	348.719	4290.37	3.62097	0.0874975	0.258752	no
XLOC_001412	CCON0000096818.1[.]	284553	284942	Novel	-	389	1	SjF.994.1	0	-				OK	14.4425	43.3776	1.58663	0.0772315	0.238936	no
XLOC_001413	CCON0000096818.1[.]	312934	313672	Novel	-	738	0	-	1	SjM.1315.1				OK	0	3.84075	1.79769e+308	0.0151301	0.0853425	no	smm:Smp_137200	73	374	1e-102	hypothetical protein
XLOC_001414	CCON0000096818.1[.]	313787	314782	Novel	-	995	0	-	1	SjM.1316.1				OK	0.357795	3.41531	3.25481	0.0389364	0.153419	no	smm:Smp_137200	73	495	1e-138	hypothetical protein
XLOC_001415	CCON0000096818.1[.]	655082	655912	Novel	-	830	1	SjF.1000.1	1	SjM.1321.1			Equal	OK	7.97301	3.95381	-1.01188	0.266369	0.508556	no
XLOC_001416	CCON0000096818.1[.]	657683	659154	Novel	-	1471	1	SjF.1001.1	1	SjM.1322.1			Equal	OK	4.72287	6.30696	0.417279	0.613722	0.805177	no
XLOC_001417	CCON0000096818.1[.]	734958	736053	Novel	-	1095	1	SjF.1007.1	0	-				OK	4.13768	2.14386	-0.948609	0.318928	0.564071	no
XLOC_001418	CCON0000096818.1[.]	769160	769581	Novel	-	421	0	-	1	SjM.1326.1				OK	7.46839	11.971	0.680677	0.504332	0.728021	no	smm:Smp_142960	89	75.1	2e-12	glutathione synthetase (EC:6.3.2.3)			|GO:0003824:catalytic activity|GO:0004363:glutathione synthase activity|GO:0005524:ATP binding|	|GO:0006750:glutathione biosynthetic process|
XLOC_001421	CCON0000096819.1[+]	277602	280836	Novel	-	3234	2	SjF.1014.2,SjF.1014.1	2	SjM.1346.1,SjM.1345.1			AAS,AAS:ADS:3-Extend	OK	45.2384	81.3809	0.847143	0.0243106	0.111354	no	smm:Smp_116360	82	385	1e-117	hypothetical protein
XLOC_001422	CCON0000096819.1[+]	280941	303025	Novel	-	22084	2	SjF.1016.1,SjF.1016.2	1	SjM.1344.1			ES	OK	71.2802	69.7007	-0.0323286	0.940999	0.976728	no	smm:Smp_128130	92	713	0	phosphatidylinositol-45-bisphosphate 3-kinase catalytic subunit alpha PI3K ; K00914 phosphatidylinositol 3-kinase [EC:2.7.1.137]	|Cellular Processes; Transport and Catabolism; Phagosome [PATH:ko04145-Map:ko04145];|Cellular Processes; Transport and Catabolism; Regulation of autophagy [PATH:ko04140-Map:ko04140];|Environmental Information Processing; Signal Transduction; Phosphatidylinositol signaling system [PATH:ko04070-Map:ko04070];|Human Diseases; Infectious Diseases; Tuberculosis [PATH:ko05152-Map:ko05152];|Metabolism; C…		|GO:0004428:inositol or phosphatidylinositol kinase activity|GO:0016773:phosphotransferase activity, alcohol group as acceptor|	|GO:0046854:phosphoinositide phosphorylation|GO:0048015:phosphoinositide-mediated signaling|
XLOC_001423	CCON0000096819.1[+]	316406	320665	Novel	-	4259	1	SjF.1015.1	1	SjM.1343.1			5-Extend:3-Extend	OK	32.0679	74.6978	1.21993	0.103264	0.287328	no	smm:Smp_128150	56	149	9e-35	oxysterol-binding protein 1
XLOC_001433	CCON0000096819.1[.]	69291	69555	Novel	-	264	0	-	1	SjM.1338.1				OK	3.86134	22.3467	2.53289	0.11488	0.308145	no
XLOC_001434	CCON0000096819.1[.]	218408	218714	Novel	-	306	1	SjF.1013.1	0	-				OK	32.1313	0	-1.79769e+308	0.0151301	0.0853425	no
XLOC_001435	CCON0000096819.1[.]	266822	267558	Novel	-	736	0	-	1	SjM.1340.1				OK	1.05471	5.04099	2.25686	0.0603656	0.204124	no
XLOC_001436	CCON0000096819.1[.]	268027	268523	Novel	-	496	0	-	1	SjM.1341.1				OK	3.76096	6.89698	0.874863	0.429057	0.667391	no
XLOC_001437	CCON0000096819.1[.]	348789	349767	Novel	-	978	1	SjF.1019.1	0	-				OK	6.57916	4.11329	-0.67761	0.44004	0.676138	no
XLOC_001438	CCON0000096819.1[.]	394099	394475	Novel	-	376	0	-	1	SjM.1354.1				OK	1.55262	11.4154	2.87821	0.177829	0.399402	no
XLOC_001442	CCON0000096820.1[+]	246830	299270	Novel	-	52440	3	SjF.1034.1,SjF.1036.1,SjF.1035.1	2	SjM.1365.1,SjM.1364.1			AAS:3-Extend,Equal	OK	118.114	69.352	-0.768166	0.0716073	0.226919	no	smm:Smp_191130	54	149	4e-34	hypothetical protein
XLOC_001447	CCON0000096820.1[-]	226413	236525	Novel	-	10112	1	SjF.1033.1	1	SjM.1371.1			3-Extend:5-Extend	OK	118.344	140.399	0.246548	0.711594	0.861194	no	smm:Smp_058170.2	83	1288	0	hypothetical protein			|GO:0003723:RNA binding|
XLOC_001448	CCON0000096820.1[-]	256156	264133	Novel	-	7977	0	-	1	SjM.1367.1				OK	0.45043	3.7616	3.06197	0.0138265	0.0830625	no	bfo:BRAFLDRAFT_119718	82	125	1e-26	hypothetical protein; K06103 calcium/calmodulin-dependent serine protein kinase [EC:2.7.11.1]	|Cellular Processes; Cell Communication; Tight junction [PATH:ko04530-Map:ko04530];|Metabolism; Enzyme Families; Protein kinases [BR:ko01001];|		|GO:0004672:protein kinase activity|GO:0005524:ATP binding|	|GO:0006468:protein amino acid phosphorylation|
XLOC_001449	CCON0000096820.1[.]	23056	24380	Novel	-	1324	1	SjF.1023.1	1	SjM.1351.1			Equal	OK	44.2027	59.9999	0.440825	0.487933	0.716166	no							|GO:0005622:intracellular|	|GO:0003676:nucleic acid binding|GO:0008270:zinc ion binding|
XLOC_001450	CCON0000096820.1[.]	56837	57227	PseudoGene	-	390	1	SjF.1025.1	1	SjM.1355.1			Equal	OK	14.3705	9.7718	-0.556413	0.570524	0.776479	no	smm:Smp_081260	45	73.6	4e-12	hypothetical protein ; K01109 inositol polyphosphate-4-phosphatase [EC:3.1.3.66]	|Environmental Information Processing; Signal Transduction; Phosphatidylinositol signaling system [PATH:ko04070-Map:ko04070];|Metabolism; Carbohydrate Metabolism; Inositol phosphate metabolism [PATH:ko00562-Map:ko00562];|
XLOC_001451	CCON0000096820.1[.]	103917	104792	Novel	-	875	1	SjF.1028.1	0	-				LOWDATA	11.4638	11.4257	-0.00479433	1	1	no
XLOC_001452	CCON0000096820.1[.]	172513	173047	Novel	-	534	1	SjF.1029.1	1	SjM.1358.1			Equal	OK	51.0293	43.8597	-0.218428	0.772587	0.894357	no
XLOC_001453	CCON0000096820.1[.]	264889	265531	Novel	-	642	0	-	1	SjM.1368.1				OK	6.25348	8.58225	0.456696	0.621581	0.809241	no	smm:Smp_191130	56	92.8	2e-17	hypothetical protein
XLOC_001454	CCON0000096820.1[.]	304924	306015	Novel	-	1091	0	-	1	SjM.1366.1				OK	0.63939	2.69496	2.07549	0.0864111	0.256759	no	smm:Smp_088570	47	95.1	1e-19	hypothetical protein
XLOC_001455	CCON0000096821.1[+]	4875	5660	PseudoGene	-	785	2	SjF.1045.1,SjF.1046.1	2	SjM.1369.1,SjM.1370.1			IR:5-Extend,Equal	OK	305.617	171.577	-0.832869	0.0367673	0.147617	no
XLOC_001464	CCON0000096821.1[-]	280716	282086	Novel	-	1370	0	-	1	SjM.1380.1				OK	3.58965	19.3835	2.43291	0.0416845	0.160358	no
XLOC_001467	CCON0000096821.1[-]	453591	458258	Novel	-	4667	1	SjF.1054.1	1	SjM.1386.1			5-Extend	OK	33.4602	34.8438	0.0584587	0.922209	0.968312	no	smm:Smp_160030	74	1448	0	strawberry notch-related
XLOC_001468	CCON0000096821.1[-]	461082	462939	Novel	-	1857	1	SjF.1055.1	1	SjM.1387.1			3-Extend:5-Extend	OK	35.3081	31.6686	-0.156946	0.844383	0.93277	no	smm:Smp_160030	96	306	3e-82	strawberry notch-related
XLOC_001469	CCON0000096821.1[-]	464291	471054	Novel	-	6763	1	SjF.1057.1	1	SjM.1389.1			5-Extend	OK	17.2627	18.1609	0.0731726	0.921531	0.968053	no	smm:Smp_160030	68	422	1e-123	strawberry notch-related
XLOC_001471	CCON0000096821.1[-]	509316	514460	Novel	-	5144	0	-	1	SjM.1395.1				OK	4.83942	6.76363	0.482964	0.520734	0.740475	no	smm:Smp_151780	58	201	4e-49	hypothetical protein			|GO:0003676:nucleic acid binding|GO:0008168:methyltransferase activity|	|GO:0032259:methylation|
XLOC_001473	CCON0000096821.1[.]	17896	18675	PseudoGene	-	779	0	-	1	SjM.1374.1				OK	0.490961	2.76052	2.49126	0.24658	0.484723	no
XLOC_001474	CCON0000096821.1[.]	33443	34555	PseudoGene	-	1112	1	SjF.1042.1	1	SjM.1372.1			Equal	OK	12.2774	7.06795	-0.796647	0.321948	0.567327	no
XLOC_001475	CCON0000096821.1[.]	111676	114172	Novel	-	2496	1	SjF.1052.1	1	SjM.1379.1			Equal	OK	3.77383	4.55058	0.27002	0.73457	0.872742	no
XLOC_001476	CCON0000096821.1[.]	115068	115263	Novel	-	195	1	SjF.1049.1	1	SjM.1377.1			Equal	OK	374.188	409.095	0.12867	0.893576	0.955364	no
XLOC_001477	CCON0000096821.1[.]	116768	117775	Novel	-	1007	0	-	1	SjM.1393.1				OK	0	6.13623	1.79769e+308	0.00653261	0.0555718	no
XLOC_001478	CCON0000096821.1[.]	157315	157956	PseudoGene	-	641	1	SjF.1059.1	1	SjM.1397.1			Equal	OK	19.4309	4.68774	-2.05139	0.0201317	0.0989505	no	smm:Smp_009150.2	73	105	2e-21	3-oxoacyl-[ACP] synthase (EC:2.3.1.41); K09458 3-oxoacyl-[acyl-carrier-protein] synthase II [EC:2.3.1.179]	|Metabolism; Lipid Metabolism; Fatty acid biosynthesis [PATH:ko00061-Map:ko00061];|Metabolism; Lipid Metabolism; Lipid biosynthesis proteins [BR:ko01004];|
XLOC_001479	CCON0000096821.1[.]	463568	464324	PseudoGene	-	756	0	-	1	SjM.1388.1				OK	2.03495	3.14617	0.628604	0.575802	0.779211	no
XLOC_001480	CCON0000096821.1[.]	518032	518380	Novel	-	348	0	-	1	SjM.1399.1				OK	5.4881	16.582	1.59524	0.165821	0.381577	no
XLOC_001481	CCON0000096821.1[.]	525197	525741	Novel	-	544	0	-	1	SjM.1401.1				OK	2.45484	7.58348	1.62723	0.157212	0.371067	no
XLOC_001492	CCON0000096823.1[-]	205578	207230	Novel	-	1652	1	SjF.1073.1	0	-				OK	10411.2	7888.72	-0.400268	0.634677	0.817793	no
XLOC_001493	CCON0000096823.1[-]	248627	254334	Novel	-	5707	0	-	1	SjM.1409.1				OK	6.11801	14.5341	1.2483	0.238634	0.474564	no
XLOC_001495	CCON0000096823.1[.]	125327	126067	PseudoGene	-	740	0	-	1	SjM.1408.1				OK	1.04705	3.82674	1.86979	0.124819	0.321105	no
XLOC_001504	CCON0000096824.1[-]	107929	108320	Novel	-	391	1	SjF.1074.1	1	SjM.1415.1			3-Extend:5-Extend	OK	19.1394	27.2252	0.508392	0.582636	0.783696	no	smm:Smp_148680	56	79.3	8e-21	DNA double-strand break repair rad50 ATPase
XLOC_001505	CCON0000096824.1[-]	115157	119868	Novel	-	4711	0	-	1	SjM.1417.1				OK	2.26458	7.03944	1.63622	0.184796	0.409568	no	smm:Smp_148680	76	171	1e-41	DNA double-strand break repair rad50 ATPase
XLOC_001511	CCON0000096824.1[-]	480589	481012	Novel	-	423	0	-	1	SjM.1429.1				OK	1.23408	29.3196	4.57036	0.00319072	0.0359529	yes
XLOC_001513	CCON0000096824.1[.]	120245	120830	Novel	-	585	0	-	1	SjM.1416.1				OK	2.91473	4.10427	0.493765	0.662529	0.834408	no
XLOC_001514	CCON0000096824.1[.]	138708	139172	Novel	-	464	0	-	1	SjM.1422.1				OK	7.35943	20.1887	1.45588	0.130102	0.328824	no
XLOC_001515	CCON0000096824.1[.]	155344	157546	Novel	-	2202	2	SjF.1075.1,SjF.1076.1	2	SjM.1419.1,SjM.1418.1			Equal,Equal	OK	68.7295	36.6778	-0.906023	0.147072	0.355648	no
XLOC_001516	CCON0000096824.1[.]	178308	178731	Novel	-	423	1	SjF.1080.1	0	-				OK	35.9208	0	-1.79769e+308	0.00694637	0.0577269	no
XLOC_001517	CCON0000096824.1[.]	368793	369422	PseudoGene	-	629	1	SjF.1085.1	0	-				OK	6.61246	5.55646	-0.251021	0.792857	0.905255	no
XLOC_001518	CCON0000096824.1[.]	460035	460738	Novel	-	703	0	-	1	SjM.1426.1				OK	1.12249	5.36645	2.25727	0.0603189	0.204124	no
XLOC_001519	CCON0000096824.1[.]	578130	578589	Novel	-	459	1	SjF.1087.1	1	SjM.1430.1			Equal	OK	26.221	41.4734	0.661464	0.411203	0.650507	no
XLOC_001520	CCON0000096824.1[.]	588415	588985	Novel	-	570	0	-	1	SjM.1432.1				OK	3.02962	7.25405	1.25965	0.246976	0.48512	no
XLOC_001521	CCON0000096824.1[.]	623780	624604	Novel	-	824	1	SjF.1091.1	0	-				OK	5.47767	1.28953	-2.08671	0.0559573	0.194787	no
XLOC_001538	CCON0000096825.1[-]	519173	521862	Novel	-	2689	0	-	1	SjM.1449.1				OK	10.7408	31.4973	1.55213	0.211059	0.444502	no
XLOC_001543	CCON0000096825.1[.]	142362	142522	Novel	-	160	1	SjF.1093.1	1	SjM.1436.1			Equal	OK	8899.02	8645.47	-0.0417027	0.963608	0.985563	no
XLOC_001544	CCON0000096825.1[.]	213567	214428	PseudoGene	-	861	1	SjF.1098.1	0	-				OK	18.026	11.8306	-0.607556	0.445115	0.680739	no
XLOC_001545	CCON0000096825.1[.]	270025	270373	Novel	-	348	0	-	1	SjM.1445.1				OK	3.64629	13.4919	1.88759	0.180951	0.403502	no
XLOC_001546	CCON0000096825.1[.]	271962	272850	Novel	-	888	0	-	1	SjM.1441.1				OK	2.06301	4.40383	1.09401	0.304598	0.54855	no
XLOC_001547	CCON0000096825.1[.]	396788	397399	Novel	-	611	1	SjF.1109.1	1	SjM.1453.1			Equal	OK	39.6046	28.6768	-0.465782	0.544782	0.758641	no	smm:Smp_061590.2	80	140	7e-32	nonsense-mediated mRNA decay protein 1 (rent1) ; K14326 regulator of nonsense transcripts 1 [EC:3.6.4.-]	|Genetic Information Processing; Translation; RNA transport [PATH:ko03013-Map:ko03013];|Genetic Information Processing; Translation; mRNA surveillance pathway [PATH:ko03015-Map:ko03015];|
XLOC_001548	CCON0000096825.1[.]	644394	644919	PseudoGene	-	525	1	SjF.1118.1	1	SjM.1504.1			Equal	OK	29.3429	49.9721	0.768109	0.320682	0.565806	no
XLOC_001549	CCON0000096825.1[.]	645564	645970	PseudoGene	-	406	1	SjF.1119.1	0	-				OK	21.395	19.6238	-0.12467	0.886556	0.950948	no
XLOC_001550	CCON0000096825.1[.]	750522	752675	Novel	-	2153	1	SjF.1104.1	0	-				OK	32.4392	0.0822729	-8.62311	1.19368e-08	1.29441e-06	yes	afv:AFLA_063980	52	82.8	1e-13	LINE-1 retrotransposon-like element, putative
XLOC_001569	CCON0000096826.1[.]	50021	50371	Novel	-	350	1	SjF.1121.1	1	SjM.1457.1			Equal	OK	32.3069	25.5046	-0.341086	0.69334	0.852193	no
XLOC_001570	CCON0000096826.1[.]	50884	52310	Novel	-	1426	0	-	1	SjM.1458.1				OK	0.932333	3.13773	1.7508	0.10133	0.283954	no	smm:Smp_113550	58	67.4	2e-18	hypothetical protein
XLOC_001571	CCON0000096826.1[.]	129404	130044	Novel	-	640	0	-	1	SjM.1460.1				OK	1.27945	5.04075	1.97811	0.103491	0.287545	no
XLOC_001572	CCON0000096826.1[.]	130120	131713	Novel	-	1593	0	-	1	SjM.1461.1				OK	3.2856	5.87295	0.83793	0.324844	0.570397	no	smm:Smp_117990	56	75.5	3e-16	hypothetical protein
XLOC_001573	CCON0000096826.1[.]	473754	474245	Novel	-	491	1	SjF.1116.1	1	SjM.1466.1			Equal	OK	70.7314	55.0193	-0.362413	0.626278	0.811812	no
XLOC_001574	CCON0000096826.1[.]	671115	672215	Novel	-	1100	0	-	1	SjM.1470.1				OK	0.316535	4.9748	3.9742	0.0107324	0.073252	no
XLOC_001575	CCON0000096826.1[.]	908483	908651	Novel	-	168	0	-	1	SjM.1478.1				OK	0	3676.08	1.79769e+308	0.0142294	0.0843334	no	smm:Smp_153230	90	107	4e-22	hypothetical protein
XLOC_001579	CCON0000096827.1[+]	287231	292161	Novel	-	4930	0	-	1	SjM.1485.1				OK	279.108	171.189	-0.705235	0.398142	0.638998	no	smm:Smp_143430	72	75.9	9e-13	mannosidase alpha class 2a ; K01231 alpha-mannosidase II [EC:3.2.1.114]	|Metabolism; Glycan Biosynthesis and Metabolism; N-Glycan biosynthesis [PATH:ko00510-Map:ko00510];|Metabolism; Glycan Biosynthesis and Metabolism; Various types of N-glycan biosynthesis [PATH:ko00513-Map:ko00513];|
XLOC_001580	CCON0000096827.1[+]	294687	310915	Novel	-	16228	1	SjF.1139.1	1	SjM.1486.1			5-Extend:3-Extend	OK	39.0372	23.5969	-0.726253	0.261983	0.503265	no	smm:Smp_143430	74	898	0	mannosidase alpha class 2a ; K01231 alpha-mannosidase II [EC:3.2.1.114]	|Metabolism; Glycan Biosynthesis and Metabolism; N-Glycan biosynthesis [PATH:ko00510-Map:ko00510];|Metabolism; Glycan Biosynthesis and Metabolism; Various types of N-glycan biosynthesis [PATH:ko00513-Map:ko00513];|		|GO:0003824:catalytic activity|GO:0004559:alpha-mannosidase activity|	|GO:0005975:carbohydrate metabolic process|
XLOC_001581	CCON0000096827.1[+]	317291	324037	Novel	-	6746	1	SjF.1141.1	1	SjM.1488.1			5-Extend	OK	51.8817	41.6614	-0.316514	0.666361	0.836342	no	smm:Smp_143430	62	255	2e-66	mannosidase alpha class 2a ; K01231 alpha-mannosidase II [EC:3.2.1.114]	|Metabolism; Glycan Biosynthesis and Metabolism; N-Glycan biosynthesis [PATH:ko00510-Map:ko00510];|Metabolism; Glycan Biosynthesis and Metabolism; Various types of N-glycan biosynthesis [PATH:ko00513-Map:ko00513];|		|GO:0003824:catalytic activity|GO:0015923:mannosidase activity|GO:0030246:carbohydrate binding|	|GO:0005975:carbohydrate metabolic process|GO:0006013:mannose metabolic process|
XLOC_001582	CCON0000096827.1[+]	325768	329978	Novel	-	4210	1	SjF.1142.1	1	SjM.1489.1			3-Extend	OK	107.162	54.6008	-0.972801	0.154034	0.366062	no	smm:Smp_143430	74	330	6e-89	mannosidase alpha class 2a ; K01231 alpha-mannosidase II [EC:3.2.1.114]	|Metabolism; Glycan Biosynthesis and Metabolism; N-Glycan biosynthesis [PATH:ko00510-Map:ko00510];|Metabolism; Glycan Biosynthesis and Metabolism; Various types of N-glycan biosynthesis [PATH:ko00513-Map:ko00513];|		|GO:0003824:catalytic activity|GO:0030246:carbohydrate binding|	|GO:0005975:carbohydrate metabolic process|
XLOC_001589	CCON0000096827.1[.]	119352	120053	Novel	-	701	0	-	1	SjM.1481.1				OK	2.25375	3.48605	0.629266	0.5754	0.779175	no
XLOC_001590	CCON0000096827.1[.]	274165	274497	Novel	-	332	0	-	1	SjM.1483.1				OK	0	5.83096	1.79769e+308	0.0800266	0.244643	no
XLOC_001591	CCON0000096827.1[.]	340214	341266	Novel	-	1052	1	SjF.1143.1	1	SjM.1490.1			Equal	OK	20.049	35.6415	0.830025	0.248805	0.487507	no
XLOC_001592	CCON0000096827.1[.]	345704	346001	Novel	-	297	1	SjF.1144.1	0	-				OK	32.1384	9.20388	-1.80399	0.0852134	0.254769	no
XLOC_001594	CCON0000096828.1[+]	63918	94294	Novel	-	30376	0	-	1	SjM.1508.1				OK	21.2728	71.1123	1.74109	0.101822	0.284878	no
XLOC_001597	CCON0000096828.1[-]	6000	10395	PseudoGene	-	4395	1	SjF.1151.1	1	SjM.1495.1			AAS	OK	27.189	6.5092	-2.06247	0.000355709	0.00752839	yes	smm:Smp_121240	41	169	4e-40	hypothetical protein
XLOC_001600	CCON0000096828.1[.]	5968	6619	Novel	-	651	0	-	1	SjM.1494.1				OK	0	2.48347	1.79769e+308	0.0570322	0.197388	no
XLOC_001601	CCON0000096828.1[.]	8558	9485	Novel	-	927	1	SjF.1153.1	0	-				NOTEST	2.04259	0	-1.79769e+308	0.0812148	1	no
XLOC_001602	CCON0000096828.1[.]	9677	10311	Novel	-	634	0	-	1	SjM.1496.1				OK	7.86428	5.61157	-0.486909	0.600909	0.795961	no
XLOC_001603	CCON0000096828.1[.]	10514	10999	Novel	-	485	1	SjF.1154.1	0	-				OK	13.6533	3.30267	-2.04754	0.0479092	0.175008	no
XLOC_001604	CCON0000096828.1[.]	11274	13523	Novel	-	2249	1	SjF.1155.1	2	SjM.1497.1,SjM.1498.1			Equal,Equal	OK	5.17785	1.80397	-1.52118	0.0676108	0.219387	no	smm:Smp_184820	51	70.1	2e-17	hypothetical protein		|GO:0005783:endoplasmic reticulum|
XLOC_001605	CCON0000096828.1[.]	15656	16291	Novel	-	635	1	SjF.1156.1	0	-				OK	7.76285	0.728232	-3.41412	0.00535879	0.0496489	yes
XLOC_001606	CCON0000096828.1[.]	16369	16979	Novel	-	610	1	SjF.1152.1	1	SjM.1499.1			Equal	OK	61.1849	35.2355	-0.796146	0.28381	0.52583	no
XLOC_001607	CCON0000096828.1[.]	129846	131493	Novel	-	1647	2	SjF.1149.1,SjF.1148.1	1	SjM.1501.1			Equal	OK	6.72322	19.9588	1.5698	0.0353001	0.144051	no
XLOC_001608	CCON0000096828.1[.]	211375	213391	Novel	-	2016	0	-	1	SjM.1505.1				OK	2.05131	2.65356	0.371381	0.674768	0.841477	no	smm:Smp_163810	52	111	2e-22	laminin gamma-1 chain ; K05635 laminin, gamma 1	|Cellular Processes; Cell Communication; Focal adhesion [PATH:ko04510-Map:ko04510];|Environmental Information Processing; Signaling Molecules and Interaction; CAM ligands [BR:ko04516];|Environmental Information Processing; Signaling Molecules and Interaction; ECM-receptor interaction [PATH:ko04512-Map:ko04512];|Human Diseases; Cancers; Pathways in cancer [PATH:ko05200-Map:ko05200];|Human Diseases…
XLOC_001612	CCON0000096829.1[.]	152252	152849	PseudoGene	-	597	0	-	1	SjM.1510.1				OK	2.8289	7.16886	1.3415	0.21536	0.449284	no
XLOC_001622	CCON0000096830.1[+]	615766	617767	Novel	-	2001	0	-	1	SjM.1540.1				OK	0	2.60187	1.79769e+308	0.0206134	0.0989505	no	smm:Smp_113550	59	81.3	7e-14	hypothetical protein
XLOC_001625	CCON0000096830.1[+]	771876	773060	PseudoGene	-	1184	1	SjF.1185.1	1	SjM.1554.1			ADS:5-Extend	OK	9.70105	21.7538	1.16505	0.144702	0.352256	no	smm:Smp_134970	38	88.6	9e-16	hypothetical protein
XLOC_001633	CCON0000096830.1[-]	296884	304445	Novel	-	7561	0	-	1	SjM.1526.1				OK	2.24529	7.96722	1.82717	0.143521	0.350485	no	smm:Smp_156300	50	179	1e-43	hypothetical protein
XLOC_001642	CCON0000096830.1[.]	62933	64124	Novel	-	1191	0	-	1	SjM.1514.1				OK	3.16552	3.71425	0.23063	0.802189	0.909646	no								|GO:0003676:nucleic acid binding|GO:0008168:methyltransferase activity|	|GO:0032259:methylation|
XLOC_001643	CCON0000096830.1[.]	78241	79322	Novel	-	1081	0	-	1	SjM.1515.1				OK	1.93969	2.17762	0.166929	0.873457	0.944779	no
XLOC_001644	CCON0000096830.1[.]	95681	96904	Novel	-	1223	0	-	1	SjM.1520.1				OK	2.23091	2.19069	-0.0262527	0.978932	0.990945	no
XLOC_001645	CCON0000096830.1[.]	143352	143796	Novel	-	444	1	SjF.1167.1	1	SjM.1519.1			Equal	OK	12.5538	13.5464	0.10978	0.905466	0.960218	no
XLOC_001646	CCON0000096830.1[.]	219767	220243	Novel	-	476	0	-	1	SjM.1531.1				OK	1.01162	5.69123	2.49207	0.245919	0.484166	no
XLOC_001647	CCON0000096830.1[.]	317865	318236	Novel	-	371	0	-	1	SjM.1535.1				OK	7.9634	18.9329	1.24944	0.237986	0.473483	no
XLOC_001648	CCON0000096830.1[.]	498963	500337	Novel	-	1374	0	-	1	SjM.1536.1				OK	1.70321	2.18383	0.358608	0.721131	0.865895	no
XLOC_001649	CCON0000096830.1[.]	624363	625430	Novel	-	1067	0	-	1	SjM.1541.1				OK	0	2.76557	1.79769e+308	0.0134961	0.0818161	no
XLOC_001650	CCON0000096830.1[.]	892072	892413	Novel	-	341	0	-	1	SjM.1544.1				OK	9.50663	10.8171	0.186307	0.867593	0.942926	no
XLOC_001654	CCON0000096831.1[+]	356842	367585	Novel	-	10743	0	-	1	SjM.1549.1				OK	1.56156	12.4015	2.98945	0.0595126	0.202832	no
XLOC_001655	CCON0000096831.1[+]	376549	377086	Novel	-	537	0	-	1	SjM.1556.1				OK	7.46392	7.48016	0.00313675	0.997403	0.998852	no
XLOC_001657	CCON0000096831.1[+]	385927	387464	Novel	-	1537	1	SjF.1191.1	1	SjM.1558.1			ADS:5-Extend	OK	2.5666	2.1591	-0.24943	0.787276	0.902215	no
XLOC_001663	CCON0000096831.1[-]	627755	638360	Novel	-	10605	1	SjF.1196.1	1	SjM.1561.1			3-Extend	OK	50.1643	44.1127	-0.185467	0.757855	0.886129	no	smm:Smp_129560	68	696	0	hypothetical protein		|GO:0005622:intracellular|	|GO:0003676:nucleic acid binding|GO:0008270:zinc ion binding|
XLOC_001664	CCON0000096831.1[-]	639279	643552	Novel	-	4273	2	SjF.1195.1,SjF.1195.2	2	SjM.1560.1,SjM.1560.2			3-Extend:ADS,3-Extend	OK	52.7966	57.229	0.116301	0.802291	0.909646	no	smm:Smp_129560	87	411	1e-113	hypothetical protein
XLOC_001665	CCON0000096831.1[.]	12410	12676	Novel	-	266	1	SjF.1188.1	0	-				OK	37.8069	66.7133	0.819325	0.380371	0.622249	no
XLOC_001666	CCON0000096831.1[.]	370387	370998	Novel	-	611	0	-	1	SjM.1551.1				OK	1.36747	5.38953	1.97865	0.103398	0.287411	no
XLOC_001667	CCON0000096831.1[.]	535456	535959	Novel	-	503	1	SjF.1193.1	1	SjM.1559.1			Equal	OK	11.9503	12.965	0.117582	0.895391	0.955909	no	smm:Smp_129590	43	65.9	6e-16	hypothetical protein
XLOC_001668	CCON0000096831.1[.]	582246	582542	Novel	-	296	0	-	1	SjM.1564.1				OK	10.8132	17.0357	0.655761	0.559422	0.768572	no
XLOC_001671	CCON0000096832.1[+]	114868	116293	Novel	-	1425	0	-	1	SjM.1633.1				OK	4.6345	15.7716	1.76685	0.0899393	0.263751	no
XLOC_001672	CCON0000096832.1[+]	127138	130899	Novel	-	3761	0	-	1	SjM.1636.1				OK	0	8.971	1.79769e+308	0.018915	0.0959014	no
XLOC_001673	CCON0000096832.1[+]	150521	157027	Novel	-	6506	1	SjF.1206.1	1	SjM.1630.4			EN	OK	1139.27	1302.92	0.193637	0.793433	0.905627	no	smm:Smp_166030	89	160	4e-38	erythrocyte membrane protein
XLOC_001674	CCON0000096832.1[+]	162159	168414	Novel	-	6255	1	SjF.1206.2	0	-				OK	157.81	114.601	-0.461573	0.532397	0.749333	no	smm:Smp_081380	61	76.3	7e-13	tumor protein d52
XLOC_001676	CCON0000096832.1[-]	125627	131541	PseudoGene	-	5914	0	-	2	SjM.1635.1,SjM.1634.1				OK	0	10.7486	1.79769e+308	0.000415591	0.00843506	yes	smm:Smp_142220	68	148	8e-53	apobec-1 complementation factor
XLOC_001677	CCON0000096832.1[.]	23196	23726	Novel	-	530	1	SjF.1198.1	1	SjM.1618.1			Equal	OK	9.31008	5.24908	-0.82673	0.399597	0.64067	no
XLOC_001678	CCON0000096832.1[.]	28313	29864	Novel	-	1551	0	-	1	SjM.1619.1				OK	1.48179	1.78072	0.265117	0.792952	0.905255	no
XLOC_001679	CCON0000096832.1[.]	33080	33676	Novel	-	596	0	-	1	SjM.1620.1				OK	0.708965	4.39181	2.63103	0.100294	0.283106	no
XLOC_001680	CCON0000096832.1[.]	34480	35480	Novel	-	1000	0	-	1	SjM.1621.1				OK	0.632157	4.73153	2.90395	0.0573889	0.198161	no	smm:Smp_191250	60	86.7	3e-15	hypothetical protein
XLOC_001681	CCON0000096832.1[.]	106289	107688	Novel	-	1399	0	-	1	SjM.1631.1				OK	0	2.4079	1.79769e+308	0.0110725	0.0746759	no
XLOC_001682	CCON0000096832.1[.]	125575	126270	PseudoGene	-	695	1	SjF.1202.1	0	-				OK	6.28563	0	-1.79769e+308	0.0186015	0.0955124	no	smm:Smp_142220	68	148	6e-52	apobec-1 complementation factor
XLOC_001683	CCON0000096832.1[.]	150201	150500	Novel	-	299	1	SjF.1205.1	1	SjM.1637.1			Equal	OK	121.139	41.0763	-1.56029	0.0552232	0.193206	no
XLOC_001684	CCON0000096832.1[.]	162664	164016	Novel	-	1352	0	-	1	SjM.1641.1				OK	1.63353	1.90596	0.22252	0.828525	0.92324	no
XLOC_001685	CCON0000096832.1[.]	164282	165260	Novel	-	978	0	-	1	SjM.1642.1				OK	3.3346	3.22942	-0.0462355	0.961906	0.984621	no	xtr:100488186	45	112	3e-23	transposon Ty3-I Gag-Pol polyprotein-like			|GO:0003676:nucleic acid binding|GO:0003677:DNA binding|GO:0004190:aspartic-type endopeptidase activity|	|GO:0006508:proteolysis|GO:0015074:DNA integration|
XLOC_001691	CCON0000096833.1[+]	682299	692788	Novel	-	10489	0	-	1	SjM.1580.1				OK	1.93736	17.4949	3.17477	0.00680149	0.0570064	no	smm:Smp_004440	63	179	4e-44	hypothetical protein
XLOC_001706	CCON0000096833.1[-]	646107	651730	Novel	-	5623	0	-	1	SjM.1578.1				OK	5.1962	2.29269	-1.18042	0.217702	0.451154	no	smm:Smp_124510	72	186	3e-45	hypothetical protein
XLOC_001708	CCON0000096833.1[-]	702454	722106	Novel	-	19652	1	SjF.1217.1	1	SjM.1584.1			3-Extend:5-Extend	OK	52.7263	124.488	1.23942	0.112383	0.303683	no	smm:Smp_124520	67	82.4	9e-15	hypothetical protein			|GO:0005509:calcium ion binding|
XLOC_001712	CCON0000096833.1[-]	908793	915564	Novel	-	6771	1	SjF.1224.1	1	SjM.1594.1			5-Extend	OK	604.993	830.833	0.45764	0.61594	0.806144	no	smm:Smp_136010	75	98.2	2e-19	hypothetical protein ; K14556 U3 small nucleolar RNA-associated protein 12	|Genetic Information Processing; Translation; Ribosome Biogenesis [BR:ko03009];|Genetic Information Processing; Translation; Ribosome biogenesis in eukaryotes [PATH:ko03008-Map:ko03008];|
XLOC_001714	CCON0000096833.1[.]	456996	457440	Novel	-	444	0	-	1	SjM.1574.1				OK	1.14044	7.09277	2.63676	0.217815	0.451182	no
XLOC_001715	CCON0000096833.1[.]	701707	702106	Novel	-	399	0	-	1	SjM.1583.1				OK	9.62751	22.5895	1.23042	0.204096	0.435396	no
XLOC_001716	CCON0000096833.1[.]	776777	777579	Novel	-	802	0	-	1	SjM.1587.1				OK	0.95097	2.93051	1.62368	0.251306	0.490027	no
XLOC_001717	CCON0000096833.1[.]	784404	784964	Novel	-	560	1	SjF.1218.1	1	SjM.1585.1			Equal	OK	145.071	70.3191	-1.04477	0.120828	0.315438	no	smm:Smp_029750	79	226	5e-58	hypothetical protein
XLOC_001718	CCON0000096833.1[.]	801492	802186	Novel	-	694	1	SjF.1221.1	1	SjM.1589.1			Equal	OK	38.8453	26.9919	-0.525216	0.487029	0.715585	no	smm:Smp_029740	76	73.2	1e-11	hypothetical protein
XLOC_001719	CCON0000096833.1[.]	804413	804951	Novel	-	538	0	-	1	SjM.1590.1				OK	5.78861	5.59391	-0.0493598	0.961712	0.984621	no
XLOC_001720	CCON0000096833.1[.]	911661	911789	Novel	-	128	1	SjF.1225.1	1	SjM.1595.1			Equal	OK	18300.6	31935	0.803247	0.380659	0.622476	no
XLOC_001721	CCON0000096833.1[.]	916817	917803	Novel	-	986	0	-	1	SjM.1596.1				OK	1.08551	2.23495	1.04186	0.336564	0.581226	no
XLOC_001727	CCON0000096834.1[+]	359010	361476	Novel	-	2466	0	-	1	SjM.1625.1				OK	145.438	170.376	0.228317	0.771356	0.893726	no
XLOC_001729	CCON0000096834.1[-]	49109	51359	PseudoGene	-	2250	1	SjF.1230.1	1	SjM.1601.1			Equal	OK	165.375	111.43	-0.569604	0.363834	0.608792	no	smm:Smp_153300	69	144	3e-33	hypothetical protein
XLOC_001734	CCON0000096834.1[-]	297287	337586	PseudoGene	-	40299	2	SjF.1244.1,SjF.1244.2	3	SjM.1623.1,SjM.1623.2,SjM.1623.3			3-Extend:EN:EN,3-Extend:AAS:5-Extend,ADS:5-Extend	OK	17.5672	189.785	3.43341	1.24567e-13	3.04354e-11	yes	smm:Smp_030300.2	42	704	0	thrombospondin			|GO:0005509:calcium ion binding|	|GO:0007155:cell adhesion|
XLOC_001739	CCON0000096834.1[-]	538531	539752	Novel	-	1221	2	SjF.1253.1,SjF.1254.1	2	SjM.1639.1,SjM.1640.1			Equal,IR	OK	32.601	14.0017	-1.21931	0.012091	0.0782104	no
XLOC_001740	CCON0000096834.1[-]	541226	543425	Novel	-	2199	0	-	3	SjM.1644.1,SjM.1644.2,SjM.1645.1				OK	9.60341	6.98855	-0.458555	0.555772	0.765781	no
XLOC_001741	CCON0000096834.1[.]	233645	235330	Novel	-	1685	1	SjF.1234.1	1	SjM.1605.1			Equal	OK	29.9233	14.7497	-1.02058	0.141922	0.34768	no
XLOC_001742	CCON0000096834.1[.]	241795	242003	Novel	-	208	1	SjF.1236.1	1	SjM.1606.1			Equal	OK	543.745	598.638	0.138752	0.860823	0.940741	no
XLOC_001743	CCON0000096834.1[.]	256016	256994	Novel	-	978	1	SjF.1237.1	1	SjM.1610.1			Equal	OK	6.47648	4.27908	-0.597908	0.499275	0.724345	no
XLOC_001744	CCON0000096834.1[.]	260657	262897	Novel	-	2240	1	SjF.1240.1	1	SjM.1613.1			Equal	OK	2.38945	2.99357	0.325187	0.703317	0.857244	no
XLOC_001745	CCON0000096834.1[.]	292968	293470	Novel	-	502	0	-	1	SjM.1614.1				OK	0.922192	8.32437	3.1742	0.044522	0.167159	no
XLOC_001746	CCON0000096834.1[.]	293530	294231	PseudoGene	-	701	1	SjF.1243.1	1	SjM.1622.1			Equal	OK	15.2128	112.821	2.89068	7.33847e-05	0.00226635	yes
XLOC_001747	CCON0000096834.1[.]	306345	306929	PseudoGene	-	584	1	SjF.1245.1	0	-				OK	4.59675	67.0482	3.86651	0.000216591	0.00520133	yes	smm:Smp_186850	85	295	9e-79	hypothetical protein			|GO:0005509:calcium ion binding|	|GO:0007155:cell adhesion|
XLOC_001748	CCON0000096834.1[.]	341139	341865	PseudoGene	-	726	0	-	1	SjM.1651.1				OK	0	41.7578	1.79769e+308	0.00328592	0.0366617	yes
XLOC_001749	CCON0000096834.1[.]	363204	363301	Novel	-	97	0	-	1	SjM.1626.1				OK	39607.3	41237.7	0.0581961	0.954736	0.982109	no
XLOC_001750	CCON0000096834.1[.]	540405	541046	Novel	-	641	1	SjF.1255.1	1	SjM.1638.1			Equal	OK	22.3408	4.67027	-2.2581	0.0103013	0.0721312	no
XLOC_001751	CCON0000096834.1[.]	541314	542333	Novel	-	1019	1	SjF.1257.1	0	-				LOWDATA	33.1651	1.56911	-4.40165	1	1	no
XLOC_001752	CCON0000096834.1[.]	542447	543442	Novel	-	995	1	SjF.1256.1	0	-				OK	32.6817	2.03595	-4.00471	3.95502e-05	0.00137797	yes
XLOC_001753	CCON0000096834.1[.]	545895	546798	Novel	-	903	2	SjF.1252.1,SjF.1251.1	1	SjM.1643.1			Equal	OK	528591	12.2336	-15.399	0	0	yes
XLOC_001760	CCON0000096835.1[-]	176349	180233	Novel	-	3884	0	-	1	SjM.1647.1				OK	10.7408	85.0428	2.98509	0.0113147	0.0758055	no
XLOC_001761	CCON0000096835.1[-]	185381	194994	Novel	-	9613	0	-	1	SjM.1649.1				OK	11.8408	76.7613	2.69661	0.0231748	0.107503	no								|GO:0008270:zinc ion binding|
XLOC_001763	CCON0000096835.1[-]	337204	342389	Novel	-	5185	0	-	1	SjM.1658.1				OK	1.95122	7.4938	1.94132	0.068626	0.221579	no	smm:Smp_195040	60	65.5	7e-21	fimbrin
XLOC_001765	CCON0000096835.1[.]	200397	200619	Novel	-	222	0	-	1	SjM.1652.1				OK	26.3552	217.771	3.04665	0.00250291	0.0306348	yes
XLOC_001766	CCON0000096835.1[.]	341257	344871	Novel	-	3614	2	SjF.1261.1,SjF.1260.1	1	SjM.1656.1			Equal	OK	30.8178	23.1851	-0.410566	0.508405	0.730696	no	smm:Smp_113550	58	90.9	2e-21	hypothetical protein
XLOC_001767	CCON0000096835.1[.]	345466	346101	Novel	-	635	0	-	1	SjM.1657.1				OK	1.29381	4.83811	1.90282	0.118866	0.313854	no	nve:NEMVE_v1g128180	39	77.4	2e-15	hypothetical protein
XLOC_001768	CCON0000096835.1[.]	348566	350623	PseudoGene	-	2057	2	SjF.1263.1,SjF.1262.1	1	SjM.1659.1			Equal	OK	4.773	3.0323	-0.654482	0.425007	0.66382	no
XLOC_001770	CCON0000096836.1[+]	89685	94813	Novel	-	5128	1	SjF.1269.1	1	SjM.1666.1			5-Extend:3-Extend	OK	46.0017	61.1688	0.411109	0.527284	0.745559	no
XLOC_001782	CCON0000096836.1[-]	44624	51115	Novel	-	6491	1	SjF.1267.1	1	SjM.1663.1			3-Extend	OK	13.0181	10.6276	-0.292709	0.665222	0.835966	no	smm:Smp_155870	61	166	9e-39	mitochondrial import inner membrane translocase subunit Tim17
XLOC_001785	CCON0000096836.1[-]	100898	101824	Novel	-	926	1	SjF.1270.1	0	-				OK	12.1279	3.59252	-1.75526	0.062188	0.207527	no
XLOC_001790	CCON0000096836.1[.]	494529	495349	Novel	-	820	1	SjF.1279.1	0	-				OK	7.31359	13.1005	0.840973	0.32309	0.568537	no
XLOC_001791	CCON0000096836.1[.]	520701	521067	Novel	-	366	1	SjF.1277.1	1	SjM.1675.1			Equal	OK	83.2462	57.4426	-0.535262	0.492048	0.719563	no
XLOC_001792	CCON0000096836.1[.]	888493	888934	Novel	-	441	0	-	1	SjM.1684.1				OK	5.76522	6.53097	0.179921	0.871184	0.943689	no
XLOC_001810	CCON0000096838.1[.]	1467	1874	Novel	-	407	1	SjF.1286.1	0	-				OK	13.248	1.89842	-2.80291	0.0209654	0.100216	no
XLOC_001811	CCON0000096838.1[.]	145763	146498	PseudoGene	-	735	1	SjF.1297.1	1	SjM.1694.1			Equal	OK	5.29576	4.75319	-0.155941	0.870275	0.943446	no
XLOC_001812	CCON0000096838.1[.]	256493	257266	Novel	-	773	1	SjF.1295.1	0	-				OK	10.8662	23.6001	1.11895	0.164651	0.379895	no
XLOC_001815	CCON0000096839.1[+]	130197	131752	Novel	-	1555	1	SjF.1304.1	1	SjM.1709.1			Equal	OK	101.085	77.9598	-0.374769	0.527127	0.745559	no	smm:Smp_089220	46	213	4e-53	hypothetical protein
XLOC_001825	CCON0000096839.1[+]	654489	655040	Novel	-	551	1	SjF.1315.1	1	SjM.1724.1			ADS:5-Extend	OK	32.928	23.6636	-0.476648	0.55279	0.763809	no	smm:Smp_148770	49	151	2e-35	ribose-5-phosphate isomerase ; K01807 ribose 5-phosphate isomerase A [EC:5.3.1.6]	|Metabolism; Carbohydrate Metabolism; Pentose phosphate pathway [PATH:ko00030-Map:ko00030];|Metabolism; Energy Metabolism; Carbon fixation in photosynthetic organisms [PATH:ko00710-Map:ko00710];|
XLOC_001836	CCON0000096839.1[.]	12946	14000	Novel	-	1054	0	-	1	SjM.1701.1				OK	0	3.55588	1.79769e+308	0.0101375	0.0714922	no
XLOC_001837	CCON0000096839.1[.]	113318	113704	Novel	-	386	0	-	1	SjM.1704.1				OK	1.46628	8.31088	2.50284	0.11925	0.314233	no
XLOC_001838	CCON0000096839.1[.]	180020	180320	Novel	-	300	0	-	1	SjM.1710.1				OK	7.81685	17.8976	1.1951	0.2664	0.508559	no
XLOC_001839	CCON0000096839.1[.]	399799	400736	Novel	-	937	0	-	1	SjM.1716.1				OK	2.69889	8.87808	1.71788	0.0727606	0.229107	no
XLOC_001840	CCON0000096839.1[.]	568409	568545	Novel	-	136	0	-	1	SjM.1720.1				OK	9674.72	34023	1.81422	0.0447644	0.167834	no
XLOC_001841	CCON0000096839.1[.]	696982	697224	Novel	-	242	0	-	1	SjM.1728.1				OK	38.3048	44.9718	0.231497	0.819574	0.918639	no
XLOC_001843	CCON0000096840.1[+]	105256	109152	Novel	-	3896	2	SjF.1323.1,SjF.1324.1	2	SjM.1732.1,SjM.1732.2			EN:IR:3-Extend,AAS:IR:3-Extend	OK	22.7318	15.3824	-0.563434	0.337666	0.582243	no	smm:Smp_173230.2	57	135	7e-30	hypothetical protein
XLOC_001844	CCON0000096840.1[+]	111446	115327	Novel	-	3881	1	SjF.1327.1	1	SjM.1735.1			5-Extend	OK	6.76656	10.647	0.65395	0.394745	0.636592	no	smm:Smp_173220	75	258	2e-66	hypothetical protein
XLOC_001845	CCON0000096840.1[+]	255420	262517	Novel	-	7097	0	-	1	SjM.1737.1				OK	1.22882	10.4262	3.08487	0.0513721	0.183661	no
XLOC_001850	CCON0000096840.1[.]	17404	18135	Novel	-	731	1	SjF.1321.1	0	-				OK	56.4157	44.5925	-0.339295	0.632814	0.816198	no
XLOC_001851	CCON0000096840.1[.]	69113	70032	Novel	-	919	0	-	1	SjM.1729.1				OK	2.37042	3.77228	0.670297	0.510855	0.732416	no
XLOC_001852	CCON0000096840.1[.]	82276	83322	Novel	-	1046	1	SjF.1322.1	1	SjM.1730.1			Equal	OK	28.3979	50.6748	0.835486	0.225154	0.459935	no
XLOC_001853	CCON0000096840.1[.]	190337	192282	Novel	-	1945	1	SjF.1330.1	1	SjM.1739.1			Equal	OK	5.4001	6.77152	0.326494	0.683768	0.847009	no	smm:Smp_043250	65	165	1e-38	hypothetical protein
XLOC_001854	CCON0000096840.1[.]	194663	196218	Novel	-	1555	0	-	1	SjM.1740.1				OK	1.08106	1.89386	0.80888	0.446434	0.68173	no
XLOC_001866	CCON0000096841.1[-]	231537	233158	Novel	-	1621	1	SjF.1337.1	0	-				OK	121417	11131.5	-3.44725	0.000878094	0.0146744	yes
XLOC_001873	CCON0000096841.1[.]	102925	103220	Novel	-	295	0	-	1	SjM.1742.1				OK	0	15.637	1.79769e+308	0.0206134	0.0989505	no
XLOC_001874	CCON0000096841.1[.]	172199	173023	Novel	-	824	0	-	1	SjM.1745.1				OK	2.27109	3.06297	0.431547	0.695043	0.852658	no
XLOC_001875	CCON0000096841.1[.]	173205	174313	Novel	-	1108	1	SjF.1336.1	0	-				OK	5.33423	1.58508	-1.75072	0.0675479	0.219275	no
XLOC_001876	CCON0000096841.1[.]	174432	174872	Novel	-	440	1	SjF.1345.1	1	SjM.1754.1			Equal	OK	50.616	28.6116	-0.822993	0.302257	0.546833	no
XLOC_001877	CCON0000096841.1[.]	345851	346178	Novel	-	327	1	SjF.1339.1	1	SjM.1749.1			Equal	OK	48.1772	77.5901	0.687521	0.397578	0.638493	no
XLOC_001878	CCON0000096841.1[.]	346405	346626	Novel	-	221	0	-	1	SjM.1750.1				OK	36.2296	82.3473	1.18455	0.280752	0.522925	no
XLOC_001879	CCON0000096841.1[.]	400125	400702	Novel	-	577	0	-	1	SjM.1753.1				OK	0.743725	5.44639	2.87246	0.0706406	0.225225	no
XLOC_001880	CCON0000096841.1[.]	402957	404599	Novel	-	1642	0	-	1	SjM.1755.1				OK	0.79369	4.22806	2.41335	0.0217612	0.102925	no
XLOC_001881	CCON0000096841.1[.]	407861	408445	Novel	-	584	0	-	1	SjM.1757.1				OK	3.65264	8.22948	1.17186	0.270109	0.512801	no
XLOC_001882	CCON0000096841.1[.]	468531	469856	Novel	-	1325	1	SjF.1343.1	2	SjM.1760.1,SjM.1761.1			Equal,Equal	OK	113.362	70.7431	-0.680281	0.220037	0.45361	no
XLOC_001883	CCON0000096841.1[.]	642327	643339	Novel	-	1012	1	SjF.1347.1	1	SjM.1764.1			Equal	OK	5.95681	40.1341	2.75222	0.000454357	0.00893075	yes
XLOC_001884	CCON0000096841.1[.]	643471	645634	Novel	-	2163	2	SjF.1350.1,SjF.1351.1	1	SjM.1766.1			Equal	OK	5.1114	29.7954	2.5433	0.000387538	0.00804329	yes
XLOC_001885	CCON0000096841.1[.]	647516	648383	Novel	-	867	1	SjF.1352.1	1	SjM.1767.1			Equal	OK	4.17347	32.8365	2.97598	0.000678318	0.0121794	yes
XLOC_001891	CCON0000096842.1[+]	273409	274294	Novel	-	885	0	-	1	SjM.1786.1				OK	19.7276	13.2776	-0.571225	0.479903	0.710141	no	smm:Smp_087330	54	197	6e-49	hypothetical protein
XLOC_001899	CCON0000096842.1[+]	711554	716042	PseudoGene	-	4488	1	SjF.1383.1	1	SjM.1807.1			3-Extend	OK	29.4651	24.3258	-0.276518	0.717294	0.864164	no	smm:Smp_159690	78	516	1e-144	hypothetical protein ; K14304 nuclear pore complex protein Nup85	|Genetic Information Processing; Translation; RNA transport [PATH:ko03013-Map:ko03013];|
XLOC_001917	CCON0000096842.1[.]	33625	34237	Novel	-	612	1	SjF.1358.1	1	SjM.1772.1			Equal	OK	7.95852	38.3084	2.26709	0.00890001	0.0666361	no
XLOC_001918	CCON0000096842.1[.]	89269	90049	Novel	-	780	1	SjF.1356.1	0	-				LOWDATA	3.17918	0	-1.79769e+308	1	1	no
XLOC_001919	CCON0000096842.1[.]	138188	140139	PseudoGene	-	1951	1	SjF.1361.1	1	SjM.1780.1			Equal	OK	6.57432	13.8795	1.07805	0.150321	0.361151	no	smm:Smp_191250	51	72.4	3e-11	hypothetical protein
XLOC_001920	CCON0000096842.1[.]	179590	180172	Novel	-	582	1	SjF.1363.1	1	SjM.1777.1			Equal	OK	491.214	248.564	-0.982736	0.096635	0.276908	no
XLOC_001921	CCON0000096842.1[.]	241004	241450	Novel	-	446	0	-	1	SjM.1775.1				OK	1.12347	6.34913	2.4986	0.119877	0.314896	no
XLOC_001922	CCON0000096842.1[.]	291044	291898	Novel	-	854	1	SjF.1366.1	1	SjM.1784.1			Equal	OK	4.77084	2.92419	-0.706205	0.467357	0.698484	no
XLOC_001923	CCON0000096842.1[.]	376880	379006	Novel	-	2126	0	-	1	SjM.1782.1				OK	2.67895	2.66949	-0.00510283	0.995226	0.997707	no
XLOC_001924	CCON0000096842.1[.]	433545	434844	Novel	-	1299	0	-	1	SjM.1788.1				OK	2.0781	2.62325	0.336087	0.729509	0.869626	no	smm:Smp_176350	60	72	9e-11	contactin; neuroglian; septate junction protein
XLOC_001925	CCON0000096842.1[.]	436735	437374	Novel	-	639	0	-	1	SjM.1792.1				OK	1.44258	3.60859	1.32278	0.366327	0.611241	no	smm:Smp_112270	65	88.2	4e-16	hypothetical protein
XLOC_001926	CCON0000096842.1[.]	485334	486608	Novel	-	1274	1	SjF.1372.1	1	SjM.1793.1			Equal	OK	4.48747	1.92511	-1.22096	0.187762	0.413134	no
XLOC_001927	CCON0000096842.1[.]	536603	537354	Novel	-	751	1	SjF.1379.1	0	-				OK	7.43518	0.310957	-4.57958	0.0600894	0.203911	no
XLOC_001928	CCON0000096842.1[.]	614942	615262	PseudoGene	-	320	0	-	1	SjM.1817.1				OK	53.094	79.3746	0.580129	0.473797	0.704618	no
XLOC_001929	CCON0000096842.1[.]	623025	623304	PseudoGene	-	279	0	-	1	SjM.1818.1				OK	32.2351	42.5968	0.402114	0.665009	0.835966	no
XLOC_001930	CCON0000096842.1[.]	650021	650812	Novel	-	791	0	-	1	SjM.1799.1				OK	2.89028	5.39621	0.900738	0.369546	0.613617	no
XLOC_001931	CCON0000096842.1[.]	652117	652648	Novel	-	531	1	SjF.1377.1	1	SjM.1797.1			Equal	OK	62.259	31.9372	-0.963042	0.211029	0.444487	no
XLOC_001932	CCON0000096842.1[.]	731209	732081	Novel	-	872	0	-	1	SjM.1801.1				OK	0.844549	3.5585	2.07502	0.0865919	0.256958	no
XLOC_001948	CCON0000096843.1[-]	198435	202055	Novel	-	3620	0	-	1	SjM.1815.1				OK	5.47448	29.9672	2.45259	0.00918525	0.067868	no	dre:80787	42	48.9	7e-12	slc6a3, dat; solute carrier family 6 (neurotransmitter transporter, dopamine), member 3; K05036 solute carrier family 6 (neurotransmitter transporter, dopamine) member 3	|Environmental Information Processing; Signaling Molecules and Interaction; Ion channels [BR:ko04040];|Human Diseases; Neurodegenerative Diseases; Parkinson's disease [PATH:ko05012-Map:ko05012];|	|GO:0005887:integral to plasma membrane|GO:0016020:membrane|	|GO:0005328:neurotransmitter:sodium symporter activity|	|GO:0006836:neurotransmitter transport|
XLOC_001957	CCON0000096843.1[-]	735778	752753	Novel	-	16975	2	SjF.1411.1,SjF.1410.1	0	-				OK	40.5921	49.2138	0.277863	0.646695	0.824527	no	smm:Smp_000660	89	75.9	2e-11	ornithine--oxo-acid transaminase ; K00819 ornithine--oxo-acid transaminase [EC:2.6.1.13]	|Metabolism; Amino Acid Metabolism; Amino acid related enzymes [BR:ko01007];|Metabolism; Amino Acid Metabolism; Arginine and proline metabolism [PATH:ko00330-Map:ko00330];|		|GO:0003824:catalytic activity|GO:0008483:transaminase activity|GO:0030170:pyridoxal phosphate binding|
XLOC_001959	CCON0000096843.1[-]	789480	793850	Novel	-	4370	2	SjF.1415.2,SjF.1415.1	3	SjM.1854.1,SjM.1853.1,SjM.1853.2			3-Extend,AAS:3-Extend:AAS,AAS	OK	28.9222	76.1346	1.39638	0.00564479	0.0512906	no
XLOC_001962	CCON0000096843.1[.]	103521	104047	Novel	-	526	1	SjF.1386.1	0	-				OK	8.60856	9.69542	0.171531	0.854627	0.9377	no	smm:Smp_175190	46	162	9e-39	hypothetical protein
XLOC_001963	CCON0000096843.1[.]	121907	122377	Novel	-	470	1	SjF.1392.1	0	-				LOWDATA	12.3284	13.1822	0.0966019	1	1	no
XLOC_001964	CCON0000096843.1[.]	185495	185622	Novel	-	127	1	SjF.1389.1	1	SjM.1812.1			Equal	OK	29910.2	16282.1	-0.877349	0.349315	0.59468	no
XLOC_001965	CCON0000096843.1[.]	195833	196189	Novel	-	356	1	SjF.1387.1	1	SjM.1813.1			Equal	OK	17.4066	50.4355	1.53481	0.0879763	0.259929	no
XLOC_001966	CCON0000096843.1[.]	196736	197093	Novel	-	357	0	-	1	SjM.1814.1				OK	1.7199	12.7005	2.88449	0.0694695	0.223258	no
XLOC_001967	CCON0000096843.1[.]	240027	240426	Novel	-	399	0	-	1	SjM.1837.1				OK	1.4071	7.8235	2.47509	0.241847	0.478909	no
XLOC_001968	CCON0000096843.1[.]	252880	253392	Novel	-	512	0	-	1	SjM.1839.1				OK	0	7.08711	1.79769e+308	0.0140467	0.0840538	no
XLOC_001969	CCON0000096843.1[.]	506055	506738	Novel	-	683	1	SjF.1396.1	0	-				OK	14.5997	0.985587	-3.88881	0.000147719	0.00383235	yes								|GO:0005515:protein binding|GO:0008270:zinc ion binding|
XLOC_001970	CCON0000096843.1[.]	510375	510512	Novel	-	137	0	-	1	SjM.1826.1				OK	2093.42	37217.2	4.15203	0.00032958	0.00711868	yes
XLOC_001971	CCON0000096843.1[.]	517524	518877	Novel	-	1353	0	-	1	SjM.1828.1				OK	3.2349	5.15915	0.673415	0.441938	0.677868	no
XLOC_001972	CCON0000096843.1[.]	519050	519524	Novel	-	474	0	-	1	SjM.1829.1				OK	4.07022	8.03424	0.981055	0.37164	0.615125	no
XLOC_001973	CCON0000096843.1[.]	519581	520223	Novel	-	642	0	-	1	SjM.1830.1				OK	6.39806	6.47438	0.0171066	0.985537	0.993072	no
XLOC_001974	CCON0000096843.1[.]	589574	590827	Novel	-	1253	1	SjF.1399.1	1	SjM.1831.1			Equal	OK	24.9318	33.908	0.443635	0.521882	0.741534	no
XLOC_001975	CCON0000096843.1[.]	634322	634694	Novel	-	372	1	SjF.1402.1	1	SjM.1852.1			Equal	OK	18.9439	18.8086	-0.0103419	0.990972	0.995874	no
XLOC_001976	CCON0000096843.1[.]	735633	736523	Novel	-	890	0	-	1	SjM.1842.1				OK	3.46179	5.49897	0.667641	0.546187	0.75959	no
XLOC_001977	CCON0000096843.1[.]	749311	750401	Novel	-	1090	1	SjF.1412.1	1	SjM.1843.1			Equal	OK	9.65959	9.36939	-0.0440072	0.956957	0.983295	no
XLOC_001978	CCON0000096843.1[.]	750480	752770	Novel	-	2290	0	-	1	SjM.1844.1				OK	7.6164	6.62785	-0.200569	0.803937	0.910868	no	smm:Smp_000660	89	75.9	1e-11	ornithine--oxo-acid transaminase ; K00819 ornithine--oxo-acid transaminase [EC:2.6.1.13]	|Metabolism; Amino Acid Metabolism; Amino acid related enzymes [BR:ko01007];|Metabolism; Amino Acid Metabolism; Arginine and proline metabolism [PATH:ko00330-Map:ko00330];|		|GO:0003824:catalytic activity|GO:0008483:transaminase activity|GO:0030170:pyridoxal phosphate binding|
XLOC_001979	CCON0000096843.1[.]	752930	753682	Novel	-	752	1	SjF.1407.1	1	SjM.1845.1			Equal	OK	9.73475	4.60893	-1.07871	0.228077	0.462382	no	smm:Smp_162850	52	112	2e-23	hypothetical protein
XLOC_001980	CCON0000096843.1[.]	754151	755265	Novel	-	1114	1	SjF.1408.1	1	SjM.1846.1			Equal	OK	3.95162	3.84943	-0.037798	0.96677	0.986389	no	spu:765544	32	195	6e-48	similar to endonuclease-reverse transcriptase			|GO:0003723:RNA binding|GO:0003964:RNA-directed DNA polymerase activity|	|GO:0006278:RNA-dependent DNA replication|
XLOC_001981	CCON0000096843.1[.]	755866	757147	Novel	-	1281	1	SjF.1409.1	1	SjM.1847.1			Equal	OK	4.78351	5.81501	0.281711	0.739222	0.875447	no
XLOC_001982	CCON0000096843.1[.]	804121	806419	Novel	-	2298	0	-	1	SjM.1856.1				OK	1.10252	3.08634	1.4851	0.110732	0.300782	no								|GO:0004190:aspartic-type endopeptidase activity|	|GO:0006508:proteolysis|
XLOC_001983	CCON0000096843.1[.]	807635	809190	Novel	-	1555	0	-	1	SjM.1857.1				OK	1.91521	2.98039	0.637996	0.497751	0.723249	no
XLOC_001984	CCON0000096843.1[.]	939214	939850	Novel	-	636	0	-	1	SjM.1861.1				OK	0	13.0787	1.79769e+308	0.00596262	0.0528423	no
XLOC_001986	CCON0000096844.1[+]	50242	52740	Novel	-	2498	1	SjF.1422.1	1	SjM.1864.1			5-Extend:3-Extend	OK	127.863	265.286	1.05296	0.169861	0.386725	no	smm:Smp_135970	54	75.1	2e-12	Polcalcin Che a 3 (Calcium-binding pollen allergen Che a 3)			|GO:0005509:calcium ion binding|
XLOC_001987	CCON0000096844.1[+]	103794	112357	Novel	-	8563	1	SjF.1423.1	2	SjM.1868.1,SjM.1869.1			5-Extend:AAS,3-Extend	OK	100.855	221.562	1.13543	0.0408729	0.158579	no	smm:Smp_025370	88	79.3	9e-14	lipopolysaccharide-induced transcription factor regulating tumor necrosis factor alpha
XLOC_001991	CCON0000096844.1[+]	446145	448283	Novel	-	2138	1	SjF.1444.1	0	-				OK	120.483	349.012	1.53444	0.0183848	0.0955124	no	smm:Smp_043220	65	224	7e-57	hypothetical protein
XLOC_001992	CCON0000096844.1[-]	12157	14662	Novel	-	2505	1	SjF.1420.1	1	SjM.1863.1			3-Extend:ES:5-Extend	OK	19.7963	29.9027	0.595043	0.504302	0.728021	no	smm:Smp_135980	75	80.9	3e-14	calcium-binding protein
XLOC_002000	CCON0000096844.1[-]	414648	416511	Novel	-	1863	1	SjF.1440.1	1	SjM.1893.1			3-Extend	OK	120.777	182.302	0.59398	0.393416	0.634926	no	smm:Smp_043210	65	73.2	7e-23	tetraspanin
XLOC_002002	CCON0000096844.1[.]	30036	31191	Novel	-	1155	0	-	1	SjM.1866.1				OK	0.298504	6.19844	4.37608	0.00480372	0.0464307	yes
XLOC_002003	CCON0000096844.1[.]	35576	36407	Novel	-	831	0	-	1	SjM.1867.1				OK	1.34779	8.07846	2.58349	0.0108772	0.0738747	no
XLOC_002004	CCON0000096844.1[.]	109355	109700	Novel	-	345	0	-	1	SjM.1870.1				OK	1.87785	24.2957	3.69355	0.0787728	0.241421	no
XLOC_002005	CCON0000096844.1[.]	125382	126132	Novel	-	750	1	SjF.1424.1	0	-				OK	13.8829	2.8909	-2.26372	0.0139534	0.0836488	no
XLOC_002006	CCON0000096844.1[.]	126368	126615	Novel	-	247	0	-	1	SjM.1872.1				LOWDATA	18.9122	28.3645	0.584767	1	1	no
XLOC_002007	CCON0000096844.1[.]	171024	172327	Novel	-	1303	0	-	1	SjM.1875.1				OK	3.62362	5.37282	0.568249	0.515139	0.736114	no
XLOC_002008	CCON0000096844.1[.]	194651	194955	Novel	-	304	1	SjF.1432.1	0	-				OK	25.231	2.8799	-3.13111	0.0288971	0.125681	no
XLOC_002009	CCON0000096844.1[.]	197181	197765	Novel	-	584	1	SjF.1433.1	0	-				OK	8.06251	0.823885	-3.29071	0.021096	0.100716	no	smm:Smp_112270	51	150	4e-35	hypothetical protein
XLOC_002010	CCON0000096844.1[.]	281264	282046	Novel	-	782	1	SjF.1428.1	0	-				OK	9.24187	0.546828	-4.07903	0.000638609	0.011585	yes	spu:761379	35	98.2	6e-19	similar to endonuclease-reverse transcriptase			|GO:0003723:RNA binding|GO:0003964:RNA-directed DNA polymerase activity|	|GO:0006278:RNA-dependent DNA replication|
XLOC_002011	CCON0000096844.1[.]	391981	392520	Novel	-	539	1	SjF.1435.1	1	SjM.1880.1			Equal	OK	56.0714	65.5391	0.225092	0.75846	0.8864	no
XLOC_002012	CCON0000096844.1[.]	395035	395973	PseudoGene	-	938	0	-	1	SjM.1881.1				OK	1.15512	2.16248	0.904641	0.407597	0.647419	no	smm:Smp_160230	56	106	3e-21	hypothetical protein
XLOC_002013	CCON0000096844.1[.]	403840	404546	Novel	-	706	0	-	1	SjM.1890.1				OK	0	3.76598	1.79769e+308	0.0169474	0.0904394	no
XLOC_002014	CCON0000096844.1[.]	405462	406197	Novel	-	735	0	-	1	SjM.1891.1				OK	1.59372	3.26782	1.03593	0.380704	0.622478	no
XLOC_002015	CCON0000096844.1[.]	412339	413601	Novel	-	1262	0	-	1	SjM.1892.1				OK	1.62125	2.4124	0.573359	0.574634	0.778794	no	spu:758672	31	118	2e-27	similar to endonuclease-reverse transcriptase			|GO:0003723:RNA binding|GO:0003964:RNA-directed DNA polymerase activity|	|GO:0006278:RNA-dependent DNA replication|
XLOC_002016	CCON0000096844.1[.]	425624	426315	Novel	-	691	0	-	1	SjM.1885.1				OK	0	3.87916	1.79769e+308	0.0169474	0.0904394	no
XLOC_002017	CCON0000096844.1[.]	436216	437906	Novel	-	1690	0	-	1	SjM.1888.1				OK	2.11283	5.38499	1.34977	0.129388	0.327836	no
XLOC_002018	CCON0000096844.1[.]	440137	440840	Novel	-	703	0	-	1	SjM.1904.1				OK	3.37275	5.68548	0.753359	0.458294	0.690985	no
XLOC_002019	CCON0000096844.1[.]	441043	442285	Novel	-	1242	0	-	1	SjM.1905.1				OK	1.64556	3.07474	0.901885	0.370301	0.614075	no	smm:Smp_124770.1	42	48.9	1e-11	protein kinase
XLOC_002020	CCON0000096844.1[.]	442673	443542	Novel	-	869	0	-	1	SjM.1906.1				OK	2.12402	2.38425	0.166737	0.881254	0.94837	no	smm:Smp_100360	55	91.7	6e-17	hypothetical protein
XLOC_002021	CCON0000096844.1[.]	444797	445009	Novel	-	212	0	-	1	SjM.1907.1				OK	25.1287	86.4609	1.78271	0.211664	0.445276	no
XLOC_002022	CCON0000096844.1[.]	445088	445825	Novel	-	737	0	-	1	SjM.1908.1				OK	4.21774	7.70014	0.868414	0.360446	0.605512	no
XLOC_002023	CCON0000096844.1[.]	448796	449187	Novel	-	391	0	-	1	SjM.1909.1				OK	1.43217	8.10707	2.50098	0.24606	0.484193	no
XLOC_002024	CCON0000096844.1[.]	461038	461824	Novel	-	786	1	SjF.1441.1	1	SjM.1894.1			Equal	OK	18.0889	22.5345	0.317031	0.684224	0.847163	no	cbr:CBG19995	43	52	4e-14	Cbr-soc-2; C. briggsae CBR-SOC-2 protein			|GO:0005515:protein binding|
XLOC_002028	CCON0000096845.1[+]	286026	288814	Novel	-	2788	2	SjF.1450.1,SjF.1451.1	1	SjM.1901.1			Equal	OK	23.758	26.9354	0.181095	0.726991	0.868771	no	smm:Smp_117990	60	125	2e-26	hypothetical protein
XLOC_002031	CCON0000096845.1[+]	408925	409085	Novel	-	160	0	-	1	SjM.1912.1				OK	27923.9	104703	1.90673	0.0672547	0.218654	no
XLOC_002046	CCON0000096845.1[.]	137664	138020	Novel	-	356	1	SjF.1448.1	0	-				OK	48.6454	1.96935	-4.62651	0.000790512	0.0135993	yes
XLOC_002047	CCON0000096845.1[.]	197781	198599	Novel	-	818	0	-	1	SjM.1898.1				OK	2.82775	4.41889	0.644028	0.53167	0.74869	no
XLOC_002048	CCON0000096845.1[.]	285524	285861	Novel	-	337	0	-	1	SjM.1900.1				OK	13.6698	13.338	-0.0354443	0.972501	0.988479	no
XLOC_002049	CCON0000096845.1[.]	388647	389297	Novel	-	650	0	-	1	SjM.1916.1				OK	3.18821	5.6351	0.821695	0.440831	0.676815	no
XLOC_002050	CCON0000096845.1[.]	555407	555562	Novel	-	155	1	SjF.1457.1	1	SjM.1921.1			Equal	OK	7423.57	13818.2	0.896387	0.318814	0.563994	no	smm:Smp_004690	84	93.2	5e-18	hypothetical protein
XLOC_002051	CCON0000096845.1[.]	556110	556269	Novel	-	159	0	-	1	SjM.1920.1				OK	2449.77	4734.51	0.950566	0.388659	0.630677	no
XLOC_002052	CCON0000096845.1[.]	570380	571191	Novel	-	811	0	-	1	SjM.1922.1				OK	2.78231	14.594	2.39102	0.0136217	0.0823704	no
XLOC_002053	CCON0000096846.1[+]	104603	106440	PseudoGene	-	1837	0	-	1	SjM.1936.1				OK	0	3.23815	1.79769e+308	0.0221774	0.104077	no
XLOC_002054	CCON0000096846.1[+]	110880	114196	PseudoGene	-	3316	0	-	2	SjM.1937.1,SjM.1935.1				OK	4.29782	4.26777	-0.0101198	0.988509	0.994332	no
XLOC_002056	CCON0000096846.1[+]	212418	216481	Novel	-	4063	4	SjF.1470.1,SjF.1470.2,SjF.1470.3,SjF.1471.1	4	SjM.1941.1,SjM.1942.1,SjM.1940.1,SjM.1939.1			Equal,Equal,ADS,ADS:5-Extend	OK	132.116	103.58	-0.351058	0.284052	0.525989	no
XLOC_002057	CCON0000096846.1[+]	264093	268230	Novel	-	4137	2	SjF.1473.1,SjF.1472.1	3	SjM.1944.1,SjM.1944.2,SjM.1944.3			5-Extend:ES:3-Extend,5-Extend:AAS:ADS:3-Extend,AAS:ADS:3-Extend	OK	29.4065	29.3449	-0.00302323	0.995081	0.997707	no	spu:762199	37	50.4	3e-12	similar to endonuclease-reverse transcriptase
XLOC_002060	CCON0000096846.1[+]	489860	505030	PseudoGene	-	15170	0	-	1	SjM.1949.1				OK	0.48994	6.45872	3.72057	0.00139449	0.0205626	yes	smm:Smp_127770	59	358	5e-97	ras GTP exchange factor		|GO:0005622:intracellular|	|GO:0005085:guanyl-nucleotide exchange factor activity|	|GO:0007264:small GTPase mediated signal transduction|GO:0051056:regulation of small GTPase mediated signal transduction|
XLOC_002063	CCON0000096846.1[-]	88057	92647	PseudoGene	-	4590	0	-	2	SjM.1932.1,SjM.1933.1				OK	3.16471	9.19125	1.53819	0.0391399	0.153928	no	spu:594003	32	65.1	1e-24	hypothetical LOC594003
XLOC_002064	CCON0000096846.1[-]	104568	114891	Novel	-	10323	0	-	1	SjM.1934.1				OK	2.96817	2.28795	-0.375519	0.731183	0.870762	no
XLOC_002068	CCON0000096846.1[-]	541279	546100	Novel	-	4821	0	-	1	SjM.1953.1				OK	0	84227.9	1.79769e+308	0.0125309	0.0793771	no
XLOC_002071	CCON0000096846.1[.]	85119	85971	Novel	-	852	1	SjF.1465.1	1	SjM.1931.1			Equal	OK	6.79186	3.81664	-0.831505	0.367409	0.612236	no	smm:Smp_113550	45	85.5	4e-15	hypothetical protein
XLOC_002072	CCON0000096846.1[.]	86107	86702	Novel	-	595	1	SjF.1466.1	0	-				OK	7.81784	2.80172	-1.48046	0.153578	0.365294	no
XLOC_002073	CCON0000096846.1[.]	87030	87784	Novel	-	754	1	SjF.1467.1	0	-				OK	6.63702	1.45311	-2.1914	0.04315	0.16384	no
XLOC_002074	CCON0000096846.1[.]	88148	88865	Novel	-	717	1	SjF.1463.1	0	-				LOWDATA	9.10169	4.43117	-1.03845	1	1	no
XLOC_002075	CCON0000096846.1[.]	89008	90277	Novel	-	1269	1	SjF.1464.1	0	-				LOWDATA	4.4148	1.44456	-1.61172	1	1	no	smm:Smp_077690	47	67.4	6e-12	hypothetical protein
XLOC_002076	CCON0000096846.1[.]	91184	92646	PseudoGene	-	1462	1	SjF.1468.1	0	-				LOWDATA	39.4524	17.1905	-1.1985	1	1	no	smm:Smp_110310	45	102	8e-20	hypothetical protein
XLOC_002077	CCON0000096846.1[.]	172795	173075	PseudoGene	-	280	1	SjF.1474.1	1	SjM.1929.1			Equal	OK	31.802	32.9311	0.0503326	0.957484	0.983432	no
XLOC_002078	CCON0000096846.1[.]	189558	190140	PseudoGene	-	582	1	SjF.1475.1	1	SjM.1930.1			Equal	OK	225.415	165.02	-0.449943	0.458508	0.691091	no
XLOC_002079	CCON0000096846.1[.]	265344	267343	Novel	-	1999	0	-	1	SjM.1946.1				OK	1.46335	7.47419	2.35265	0.00841893	0.0648993	no
XLOC_002080	CCON0000096846.1[.]	476226	476704	PseudoGene	-	478	0	-	1	SjM.1948.1				OK	0.998889	6.20302	2.63457	0.0998374	0.282789	no	smm:Smp_127770	48	123	4e-27	ras GTP exchange factor		|GO:0016021:integral to membrane|	|GO:0001584:rhodopsin-like receptor activity|	|GO:0007186:G-protein coupled receptor protein signaling pathway|
XLOC_002081	CCON0000096846.1[.]	536458	537658	Novel	-	1200	0	-	1	SjM.1950.1				OK	0.285211	2.72081	3.25393	0.0389891	0.15346	no
XLOC_002082	CCON0000096846.1[.]	551620	551735	Novel	-	115	0	-	1	SjM.1954.1				OK	12818.7	115227	3.16817	0.000894573	0.0148476	yes
XLOC_002084	CCON0000096847.1[+]	70369	88059	Novel	-	17690	1	SjF.1482.1	1	SjM.1958.1			3-Extend	OK	31.7157	24.1665	-0.392192	0.580264	0.782456	no	smm:Smp_139230	81	627	1e-178	n-acetylgalactosaminyltransferase ; K00710 polypeptide N-acetylgalactosaminyltransferase [EC:2.4.1.41]	|Metabolism; Glycan Biosynthesis and Metabolism; Glycosyltransferases [BR:ko01003];|Metabolism; Glycan Biosynthesis and Metabolism; Mucin type O-glycan biosynthesis [PATH:ko00512-Map:ko00512];|
XLOC_002093	CCON0000096847.1[.]	15239	15626	Novel	-	387	1	SjF.1480.1	1	SjM.1955.1			Equal	OK	68.8293	24.5928	-1.48478	0.0670667	0.2183	no
XLOC_002096	CCON0000096848.1[+]	94020	98179	Novel	-	4159	1	SjF.1491.1	1	SjM.1969.1			5-Extend:3-Extend	OK	16.3576	32.5821	0.994121	0.235687	0.470546	no	smm:Smp_142970	63	157	2e-44	palmitoyl-protein thioesterase ; K01074 palmitoyl-protein thioesterase [EC:3.1.2.22]	|Cellular Processes; Transport and Catabolism; Lysosome [PATH:ko04142-Map:ko04142];|Metabolism; Lipid Metabolism; Fatty acid elongation in mitochondria [PATH:ko00062-Map:ko00062];|Metabolism; Lipid Metabolism; Lipid biosynthesis proteins [BR:ko01004];|		|GO:0008474:palmitoyl-(protein) hydrolase activity|	|GO:0006464:protein modification process|
XLOC_002097	CCON0000096848.1[+]	103391	104808	Novel	-	1417	0	-	1	SjM.1968.1				OK	19.5686	47.5867	1.28202	0.22619	0.46103	no	smm:Smp_142970	70	99.4	8e-20	palmitoyl-protein thioesterase ; K01074 palmitoyl-protein thioesterase [EC:3.1.2.22]	|Cellular Processes; Transport and Catabolism; Lysosome [PATH:ko04142-Map:ko04142];|Metabolism; Lipid Metabolism; Fatty acid elongation in mitochondria [PATH:ko00062-Map:ko00062];|Metabolism; Lipid Metabolism; Lipid biosynthesis proteins [BR:ko01004];|		|GO:0008474:palmitoyl-(protein) hydrolase activity|	|GO:0006464:protein modification process|
XLOC_002112	CCON0000096848.1[.]	204484	205422	Novel	-	938	0	-	1	SjM.1975.1				OK	1.54016	2.81123	0.868115	0.432625	0.669036	no
XLOC_002113	CCON0000096848.1[.]	260790	261527	Novel	-	737	0	-	1	SjM.1980.1				OK	1.06094	2.9725	1.48633	0.297142	0.541091	no	smm:Smp_043250	48	92	4e-17	hypothetical protein
XLOC_002114	CCON0000096848.1[.]	262662	263747	Novel	-	1085	0	-	1	SjM.1981.1				OK	1.29733	2.35856	0.862363	0.432709	0.669036	no
XLOC_002115	CCON0000096848.1[.]	272009	272393	Novel	-	384	1	SjF.1499.1	1	SjM.1976.1			Equal	OK	98.6398	85.5374	-0.205614	0.828055	0.922974	no	smm:Smp_143020	85	81.3	2e-14	hypothetical protein
XLOC_002116	CCON0000096848.1[.]	276093	276353	Novel	-	260	0	-	1	SjM.1977.1				OK	28.5583	26.0219	-0.134183	0.89709	0.956529	no
XLOC_002117	CCON0000096848.1[.]	305153	306063	Novel	-	910	1	SjF.1504.1	0	-				OK	4.41136	3.38186	-0.383405	0.686398	0.848495	no
XLOC_002118	CCON0000096848.1[.]	369751	370226	Novel	-	475	0	-	1	SjM.1984.1				OK	3.02815	6.26874	1.04974	0.332924	0.578406	no
XLOC_002119	CCON0000096848.1[.]	408529	408889	Novel	-	360	0	-	1	SjM.1994.1				OK	3.40343	11.5367	1.76117	0.21298	0.446582	no
XLOC_002120	CCON0000096848.1[.]	419384	423151	Novel	-	3767	1	SjF.1502.1	2	SjM.1989.1,SjM.1987.1			Equal,Equal	OK	7.94137	5.2768	-0.589725	0.359557	0.604966	no	dre:100002230	40	132	5e-36	polyprotein-like			|GO:0003676:nucleic acid binding|GO:0003677:DNA binding|	|GO:0015074:DNA integration|
XLOC_002124	CCON0000096849.1[+]	184229	186719	PseudoGene	-	2490	2	SjF.1515.1,SjF.1514.1	2	SjM.2012.1,SjM.2013.1			5-Extend:AAS:3-Extend,AAS:3-Extend	OK	50.2118	73.1161	0.542161	0.429838	0.668005	no	smm:Smp_194360	55	121	2e-25	eukaryotictranslation initiation factor
XLOC_002125	CCON0000096849.1[+]	253643	255672	Novel	-	2029	1	SjF.1520.1	1	SjM.2002.1			Equal	OK	133.208	61.0966	-1.12452	0.13427	0.335016	no	smm:Smp_149820	57	166	4e-40	glycoprotein-N-acetylgalactosamine 3-beta-galactosyltransferase ; K00731 glycoprotein-N-acetylgalactosamine 3-beta-galactosyltransferase [EC:2.4.1.122]	|Metabolism; Glycan Biosynthesis and Metabolism; Glycosyltransferases [BR:ko01003];|Metabolism; Glycan Biosynthesis and Metabolism; Mucin type O-glycan biosynthesis [PATH:ko00512-Map:ko00512];|	|GO:0016020:membrane|	|GO:0008378:galactosyltransferase activity|	|GO:0006486:protein amino acid glycosylation|
XLOC_002126	CCON0000096849.1[+]	260076	266981	Novel	-	6905	1	SjF.1519.1	1	SjM.2003.1			5-Extend:3-Extend	OK	121.339	59.6516	-1.02442	0.154546	0.366905	no	smm:Smp_194380	66	159	8e-38	glycoprotein-N-acetylgalactosamine 3-beta-galactosyltransferase
XLOC_002128	CCON0000096849.1[+]	348324	348847	Novel	-	523	1	SjF.1521.1	1	SjM.2005.1			5-Extend:AAS	OK	53.1681	110.237	1.05197	0.0888543	0.261722	no
XLOC_002129	CCON0000096849.1[+]	358583	359342	Novel	-	759	1	SjF.1524.1	1	SjM.2006.1			5-Extend:3-Extend	OK	16354.9	15390.5	-0.0876854	0.925252	0.969661	no
XLOC_002130	CCON0000096849.1[+]	364703	367849	Novel	-	3146	0	-	1	SjM.2007.1				OK	67.5887	229.504	1.76367	0.0658041	0.215462	no	smm:Smp_121940	89	101	2e-20	hypothetical protein		|GO:0005856:cytoskeleton|
XLOC_002134	CCON0000096849.1[-]	67294	70866	PseudoGene	-	3572	1	SjF.1511.1	2	SjM.1998.1,SjM.1998.2			AAS:3-Extend,Equal	OK	37.4102	27.5767	-0.43998	0.531088	0.748416	no	smm:Smp_104000.2	39	99.4	4e-19	hypothetical protein
XLOC_002138	CCON0000096849.1[-]	190087	196030	PseudoGene	-	5943	0	-	1	SjM.1999.1				OK	1.75992	10.9179	2.63311	0.0266178	0.118382	no	nve:NEMVE_v1g227643	68	220	3e-56	hypothetical protein
XLOC_002141	CCON0000096849.1[-]	405536	440203	Novel	-	34667	5	SjF.1529.2,SjF.1529.1,SjF.1529.4,SjF.1529.3,SjF.1529.5	5	SjM.2023.2,SjM.2023.1,SjM.2023.3,SjM.2023.4,SjM.2023.5			3-Extend:AAS,3-Extend:ES:AAS,3-Extend:ES:ES:ES:EN,3-Extend:ES:ES:ES:ADS:5-Extend,3-Extend:ES:ES:ES:ES:5-Extend	OK	177.872	855.035	2.26515	1.2212e-11	2.40527e-09	yes	smm:Smp_121950	72	239	2e-61	hypothetical protein
XLOC_002143	CCON0000096849.1[.]	55541	56808	PseudoGene	-	1267	1	SjF.1506.1	0	-				OK	2.94225	0.150074	-4.29318	0.00732578	0.0595628	no	bfo:BRAFLDRAFT_157550	29	101	1e-19	hypothetical protein
XLOC_002144	CCON0000096849.1[.]	156583	158773	Novel	-	2190	0	-	1	SjM.2028.1				OK	1.73653	11.1233	2.6793	0.00141188	0.0207714	yes
XLOC_002145	CCON0000096849.1[.]	251640	252174	Novel	-	534	1	SjF.1518.1	1	SjM.2001.1			Equal	OK	24.4015	9.48766	-1.36284	0.109191	0.298063	no
XLOC_002146	CCON0000096849.1[.]	381400	381653	Novel	-	253	0	-	1	SjM.2015.1				OK	9.0559	52.7189	2.54139	0.0329834	0.137525	no
XLOC_002147	CCON0000096849.1[.]	381768	382276	Novel	-	508	0	-	1	SjM.2017.1				OK	7.23858	20.9263	1.53154	0.101529	0.284259	no
XLOC_002148	CCON0000096849.1[.]	386930	387174	Novel	-	244	0	-	1	SjM.2016.1				OK	31.6341	123.583	1.96592	0.0446494	0.167507	no
XLOC_002160	CCON0000096850.1[-]	244045	264490	Novel	-	20445	1	SjF.1535.1	1	SjM.2036.1			3-Extend:AAS:5-Extend	OK	26.1	54.1664	1.05335	0.0756065	0.235228	no	smm:Smp_176070	52	742	0	hypothetical protein		|GO:0005622:intracellular|		|GO:0007165:signal transduction|
XLOC_002161	CCON0000096850.1[-]	270704	295812	Novel	-	25108	2	SjF.1543.1,SjF.1543.2	2	SjM.2040.1,SjM.2040.2			AAS,ADS	OK	37.3141	73.0239	0.968646	0.00599326	0.0530408	no	smm:Smp_176060	62	476	1e-132	ubiquitin ligase E3 alpha-related ; K10626 E3 ubiquitin-protein ligase UBR2 [EC:6.3.2.19]	|Genetic Information Processing; Folding, Sorting and Degradation; Ubiquitin system [BR:ko04121];|
XLOC_002162	CCON0000096850.1[-]	296894	307995	Novel	-	11101	2	SjF.1538.1,SjF.1537.1	1	SjM.2032.1			3-Extend:AAS:ADS:AAS:5-Extend	OK	48.6124	82.217	0.758112	0.0747134	0.233352	no	smm:Smp_176060	67	651	0	ubiquitin ligase E3 alpha-related ; K10626 E3 ubiquitin-protein ligase UBR2 [EC:6.3.2.19]	|Genetic Information Processing; Folding, Sorting and Degradation; Ubiquitin system [BR:ko04121];|
XLOC_002163	CCON0000096850.1[-]	310709	315487	Novel	-	4778	1	SjF.1540.1	1	SjM.2033.1			5-Extend	OK	27.3934	51.1835	0.901853	0.147279	0.355909	no	smm:Smp_176060	85	353	5e-96	ubiquitin ligase E3 alpha-related ; K10626 E3 ubiquitin-protein ligase UBR2 [EC:6.3.2.19]	|Genetic Information Processing; Folding, Sorting and Degradation; Ubiquitin system [BR:ko04121];|
XLOC_002164	CCON0000096850.1[-]	318640	323568	Novel	-	4928	1	SjF.1541.1	1	SjM.2034.1			Equal	OK	20.1655	52.9296	1.39219	0.0624267	0.208003	no	smm:Smp_176060	85	420	1e-116	ubiquitin ligase E3 alpha-related ; K10626 E3 ubiquitin-protein ligase UBR2 [EC:6.3.2.19]	|Genetic Information Processing; Folding, Sorting and Degradation; Ubiquitin system [BR:ko04121];|
XLOC_002165	CCON0000096850.1[-]	325046	326731	Novel	-	1685	1	SjF.1542.1	1	SjM.2035.1			5-Extend	OK	17.7635	28.9523	0.704766	0.372048	0.61552	no	smm:Smp_176060	79	369	1e-101	ubiquitin ligase E3 alpha-related ; K10626 E3 ubiquitin-protein ligase UBR2 [EC:6.3.2.19]	|Genetic Information Processing; Folding, Sorting and Degradation; Ubiquitin system [BR:ko04121];|		|GO:0004842:ubiquitin-protein ligase activity|GO:0008270:zinc ion binding|	|GO:0006512:ubiquitin cycle|
XLOC_002169	CCON0000096850.1[.]	266690	267840	Novel	-	1150	1	SjF.1536.1	1	SjM.2031.1			Equal	OK	31.264	48.892	0.645097	0.34071	0.585582	no	smm:Smp_176060	97	79.3	5e-13	ubiquitin ligase E3 alpha-related ; K10626 E3 ubiquitin-protein ligase UBR2 [EC:6.3.2.19]	|Genetic Information Processing; Folding, Sorting and Degradation; Ubiquitin system [BR:ko04121];|
XLOC_002170	CCON0000096850.1[.]	307271	307994	Novel	-	723	1	SjF.1539.1	0	-				OK	9.85283	17.3596	0.817121	0.346525	0.591704	no	smm:Smp_176060	78	141	4e-32	ubiquitin ligase E3 alpha-related ; K10626 E3 ubiquitin-protein ligase UBR2 [EC:6.3.2.19]	|Genetic Information Processing; Folding, Sorting and Degradation; Ubiquitin system [BR:ko04121];|
XLOC_002175	CCON0000096851.1[+]	281386	286992	Novel	-	5606	1	SjF.1553.1	2	SjM.2047.1,SjM.2047.2			5-Extend,ES	OK	16.5973	22.2077	0.420112	0.544789	0.758641	no	smm:Smp_141440	66	162	6e-50	protein kinase			|GO:0004672:protein kinase activity|GO:0005524:ATP binding|	|GO:0006468:protein amino acid phosphorylation|
XLOC_002181	CCON0000096851.1[.]	26618	27770	Novel	-	1152	0	-	1	SjM.2049.1				OK	0.30084	1.68315	2.48409	0.247898	0.486224	no
XLOC_002182	CCON0000096851.1[.]	223851	224590	Novel	-	739	0	-	1	SjM.2046.1				OK	1.57343	5.01335	1.67186	0.110452	0.30057	no
XLOC_002183	CCON0000096851.1[.]	295265	296413	Novel	-	1148	1	SjF.1564.1	0	-				OK	12.6287	0	-1.79769e+308	0.00543853	0.0500505	no	smm:Smp_113550	61	87.4	1e-17	hypothetical protein
XLOC_002184	CCON0000096851.1[.]	296597	296881	Novel	-	284	1	SjF.1565.1	0	-				OK	36.5505	0	-1.79769e+308	0.0169474	0.0904394	no
XLOC_002185	CCON0000096851.1[.]	297005	297436	Novel	-	431	1	SjF.1566.1	0	-				OK	36.9897	0	-1.79769e+308	0.00653261	0.0555718	no
XLOC_002192	CCON0000096852.1[+]	441110	441374	Novel	-	264	0	-	1	SjM.2064.1				OK	90.6062	145.215	0.680512	0.50893	0.730905	no
XLOC_002194	CCON0000096852.1[+]	476015	479734	Novel	-	3719	1	SjF.1573.1	1	SjM.2069.1			5-Extend	OK	4864.66	9693.89	0.994735	0.244927	0.483048	no
XLOC_002207	CCON0000096852.1[.]	140170	140766	Novel	-	596	0	-	1	SjM.2057.1				OK	0.715804	4.01097	2.48632	0.245249	0.483585	no
XLOC_002208	CCON0000096852.1[.]	175778	176345	Novel	-	567	1	SjF.1559.1	1	SjM.2060.1			Equal	OK	9.14889	5.62643	-0.701378	0.470406	0.701683	no
XLOC_002209	CCON0000096852.1[.]	492741	493086	Novel	-	345	1	SjF.1575.1	1	SjM.2073.1			Equal	OK	67.0456	74.9577	0.160933	0.837784	0.929416	no	smm:Smp_027390	80	100	3e-20	exocyst componenet sec8 ; K06111 exocyst complex component 4	|Cellular Processes; Cell Communication; Tight junction [PATH:ko04530-Map:ko04530];|
XLOC_002210	CCON0000096852.1[.]	501482	502338	Novel	-	856	1	SjF.1576.1	1	SjM.2070.1			Equal	OK	14.2696	18.2212	0.352673	0.654358	0.829203	no
XLOC_002211	CCON0000096852.1[.]	513389	514443	Novel	-	1054	0	-	1	SjM.2079.1				OK	1.00441	2.06654	1.04087	0.378199	0.620349	no
XLOC_002212	CCON0000096852.1[.]	524176	524437	Novel	-	261	1	SjF.1578.1	1	SjM.2080.1			Equal	OK	44.4407	107.658	1.2765	0.151688	0.36317	no	smm:Smp_027400	85	87	4e-16	tyrosine kinase
XLOC_002213	CCON0000096852.1[.]	537192	538316	Novel	-	1124	0	-	1	SjM.2081.1				OK	3.40696	5.73404	0.751066	0.404387	0.644868	no
XLOC_002232	CCON0000096853.1[.]	5877	6865	Novel	-	988	0	-	1	SjM.2075.1				OK	0.360932	2.22934	2.62682	0.10084	0.28327	no
XLOC_002233	CCON0000096853.1[.]	28562	28646	Novel	-	84	0	-	1	SjM.2076.1				OK	21181	248517	3.5525	0.024214	0.11099	no
XLOC_002234	CCON0000096853.1[.]	119306	119633	Novel	-	327	0	-	1	SjM.2100.1				OK	14.6998	16.7625	0.189436	0.851532	0.93574	no
XLOC_002235	CCON0000096853.1[.]	120983	121212	Novel	-	229	0	-	1	SjM.2101.1				LOWDATA	0	0	-1.79769e+308	1	1	no
XLOC_002236	CCON0000096853.1[.]	226390	226618	Novel	-	228	0	-	1	SjM.2091.1				OK	7.49548	62.2991	3.05512	0.151394	0.362736	no
XLOC_002237	CCON0000096853.1[.]	226836	227065	Novel	-	229	0	-	1	SjM.2092.1				OK	36.5422	56.3127	0.623894	0.565783	0.773391	no
XLOC_002238	CCON0000096853.1[.]	297657	298864	Novel	-	1207	1	SjF.1579.1	2	SjM.2085.1,SjM.2084.1			Equal,Equal	OK	19.2895	11.0161	-0.808194	0.267918	0.510348	no
XLOC_002239	CCON0000096853.1[.]	300013	300784	PseudoGene	-	771	0	-	1	SjM.2086.1				OK	2.47808	3.06468	0.306517	0.782339	0.899672	no
XLOC_002240	CCON0000096853.1[.]	304901	305161	Novel	-	260	0	-	1	SjM.2087.1				OK	20.3988	27.7633	0.444695	0.686962	0.848822	no
XLOC_002241	CCON0000096853.1[.]	608020	608497	Novel	-	477	1	SjF.1590.1	1	SjM.2120.1			Equal	OK	77.5818	64.0971	-0.275461	0.708946	0.860092	no	smm:Smp_134290	67	98.6	1e-19	serine-rich repeat protein
XLOC_002242	CCON0000096853.1[.]	612200	612736	Novel	-	536	1	SjF.1591.1	0	-				OK	13.3764	15.0394	0.169053	0.844844	0.932861	no
XLOC_002243	CCON0000096853.1[.]	632273	633162	Novel	-	889	1	SjF.1593.1	1	SjM.2122.1			Equal	OK	21.5356	25.5197	0.244883	0.745681	0.87915	no
XLOC_002247	CCON0000096854.1[.]	56756	57120	Novel	-	364	0	-	1	SjM.2106.1				OK	1.66618	10.3497	2.63498	0.217476	0.450926	no
XLOC_002248	CCON0000096854.1[.]	154364	154587	Novel	-	223	1	SjF.1602.1	0	-				OK	623.56	406.544	-0.617118	0.413818	0.652201	no
XLOC_002249	CCON0000096854.1[.]	160431	161083	Novel	-	652	0	-	1	SjM.2115.1				OK	1.24626	4.55862	1.871	0.124575	0.320766	no
XLOC_002250	CCON0000096854.1[.]	161198	161905	Novel	-	707	0	-	1	SjM.2116.1				OK	0.556905	3.75867	2.75472	0.0841425	0.253123	no
XLOC_002251	CCON0000096854.1[.]	196142	196693	Novel	-	551	1	SjF.1600.1	0	-				OK	11.9582	1.79714	-2.73422	0.0127838	0.0802711	no
XLOC_002252	CCON0000096854.1[.]	206777	207268	Novel	-	491	1	SjF.1601.1	1	SjM.2107.1			Equal	OK	108.168	88.7323	-0.285744	0.683557	0.846994	no
XLOC_002257	CCON0000096855.1[+]	253618	256702	Novel	-	3084	1	SjF.1607.1	1	SjM.2127.1			5-Extend:3-Extend	OK	31.5012	17.5096	-0.847256	0.245731	0.48399	no
XLOC_002261	CCON0000096855.1[+]	579388	580302	Novel	-	914	1	SjF.1612.1	1	SjM.2141.1			5-Extend	OK	142.604	101.828	-0.485884	0.550877	0.762443	no	smm:Smp_121810	91	92.4	9e-18	hypothetical protein
XLOC_002272	CCON0000096855.1[.]	167340	168050	PseudoGene	-	710	0	-	1	SjM.2130.1				OK	0	6.19136	1.79769e+308	0.0126473	0.0798087	no
XLOC_002273	CCON0000096855.1[.]	244442	245014	Novel	-	572	1	SjF.1606.1	1	SjM.2126.1			Equal	OK	15.0689	8.91374	-0.757473	0.382618	0.624602	no
XLOC_002274	CCON0000096855.1[.]	262241	262557	Novel	-	316	0	-	1	SjM.2128.1				OK	6.82963	12.9939	0.92795	0.395621	0.637227	no
XLOC_002275	CCON0000096855.1[.]	462194	462475	Novel	-	281	1	SjF.1609.1	1	SjM.2136.1			Equal	OK	69.8654	95.8186	0.455728	0.581444	0.782828	no
XLOC_002276	CCON0000096855.1[.]	479110	479909	Novel	-	799	0	-	1	SjM.2132.1				OK	2.36424	3.1891	0.431772	0.694892	0.852526	no
XLOC_002277	CCON0000096855.1[.]	480189	481609	Novel	-	1420	0	-	1	SjM.2133.1				OK	2.81064	2.10204	-0.419109	0.65452	0.829287	no
XLOC_002278	CCON0000096855.1[.]	485982	487000	PseudoGene	-	1018	0	-	1	SjM.2137.1				OK	2.43504	3.65371	0.585417	0.555726	0.765781	no	smm:Smp_112270	65	194	9e-48	hypothetical protein
XLOC_002279	CCON0000096855.1[.]	488342	488926	Novel	-	584	0	-	1	SjM.2140.1				OK	4.38317	4.93769	0.17186	0.869752	0.943348	no
XLOC_002280	CCON0000096855.1[.]	495670	496148	Novel	-	478	0	-	1	SjM.2139.1				OK	0.998889	8.45866	3.08203	0.0515866	0.183985	no
XLOC_002281	CCON0000096855.1[.]	610405	610649	Novel	-	244	0	-	1	SjM.2142.1				OK	15.817	58.7017	1.89192	0.0686928	0.22165	no
XLOC_002282	CCON0000096855.1[.]	707468	707756	Novel	-	288	0	-	1	SjM.2147.1				OK	5.84486	16.7743	1.52101	0.220356	0.453977	no							|GO:0016020:membrane|	|GO:0005215:transporter activity|	|GO:0006810:transport|
XLOC_002283	CCON0000096856.1[+]	207	1441	Novel	-	1234	0	-	1	SjM.2149.1				OK	13.0176	42.1558	1.69526	0.0545979	0.191296	no
XLOC_002284	CCON0000096856.1[+]	20198	21537	Novel	-	1339	0	-	1	SjM.2150.1				OK	0	13.2477	1.79769e+308	0.00853982	0.0651009	no
XLOC_002292	CCON0000096856.1[-]	262918	263956	Novel	-	1038	1	SjF.1623.1	2	SjM.2166.2,SjM.2166.1			IR:3-Extend:EN,IR:3-Extend:5-Extend	OK	15085.5	15849.3	0.0712578	0.937776	0.975337	no
XLOC_002295	CCON0000096856.1[.]	59821	60177	Novel	-	356	1	SjF.1618.1	1	SjM.2152.1			Equal	OK	125.327	111.749	-0.165435	0.823307	0.920402	no
XLOC_002296	CCON0000096856.1[.]	94784	95423	Novel	-	639	0	-	1	SjM.2154.1				OK	5.12919	3.96945	-0.369792	0.716177	0.863546	no	dre:100330507	40	76.6	1e-12	Gag-Pol polyprotein-like
XLOC_002297	CCON0000096856.1[.]	99557	99998	PseudoGene	-	441	0	-	1	SjM.2157.1				OK	13.2411	21.5975	0.705843	0.430227	0.668172	no	smm:Smp_183860	77	191	1e-47	hypothetical protein
XLOC_002298	CCON0000096856.1[.]	100141	100766	PseudoGene	-	625	0	-	1	SjM.2158.1				OK	5.29406	16.0392	1.59915	0.0867547	0.257186	no	spu:575456	43	160	4e-41	similar to OSJNBa0011F23.1			|GO:0003676:nucleic acid binding|GO:0003677:DNA binding|	|GO:0015074:DNA integration|
XLOC_002299	CCON0000096856.1[.]	100936	101360	Novel	-	424	0	-	1	SjM.2159.1				OK	6.14408	10.2316	0.735765	0.496725	0.72268	no	spu:765395	59	99.8	2e-24	similar to OSJNBa0039K24.13
XLOC_002300	CCON0000096856.1[.]	106759	107770	Novel	-	1011	0	-	1	SjM.2156.1				OK	0	7.28812	1.79769e+308	0.00581165	0.0519817	no
XLOC_002301	CCON0000096856.1[.]	187869	188278	Novel	-	409	0	-	1	SjM.2160.1				OK	6.5637	17.8341	1.44205	0.171205	0.388959	no
XLOC_002302	CCON0000096856.1[.]	192320	193106	Novel	-	786	0	-	1	SjM.2161.1				OK	1.44946	3.25888	1.16886	0.277042	0.519094	no
XLOC_002303	CCON0000096856.1[.]	194150	195262	Novel	-	1112	0	-	1	SjM.2162.1				OK	0.937253	2.80567	1.58184	0.132976	0.332949	no
XLOC_002304	CCON0000096856.1[.]	209917	210458	Novel	-	541	0	-	1	SjM.2163.1				OK	3.27955	6.47015	0.980301	0.373994	0.616941	no
XLOC_002305	CCON0000096856.1[.]	251199	251507	Novel	-	308	1	SjF.1621.1	1	SjM.2165.1			Equal	OK	30.4423	11.6099	-1.39072	0.167543	0.383666	no
XLOC_002306	CCON0000096856.1[.]	353339	353539	Novel	-	200	1	SjF.1627.1	1	SjM.2169.1			Equal	OK	449.003	460.439	0.0362864	0.966451	0.986322	no
XLOC_002307	CCON0000096856.1[.]	376858	378247	Novel	-	1389	1	SjF.1632.1	0	-				OK	5.52937	0.674885	-3.0344	0.00401786	0.0413817	yes
XLOC_002308	CCON0000096856.1[.]	405402	406429	Novel	-	1027	0	-	1	SjM.2171.1				OK	1.03237	2.31843	1.16718	0.277733	0.519709	no
XLOC_002310	CCON0000096857.1[+]	239992	241785	PseudoGene	-	1793	0	-	1	SjM.2179.1				OK	2.20686	22.6594	3.36004	0.032635	0.136452	no	smm:Smp_029480	61	92.4	9e-18	bardet-biedl syndrome 4-like protein
XLOC_002314	CCON0000096857.1[-]	316	2320	Novel	-	2004	2	SjF.1629.1,SjF.1630.1	1	SjM.2173.1			AAS	OK	694.163	1174.2	0.758335	0.195985	0.423285	no
XLOC_002318	CCON0000096857.1[.]	12752	14020	Novel	-	1268	1	SjF.1634.1	1	SjM.2176.1			Equal	OK	29.9808	16.0895	-0.897918	0.215329	0.449284	no
XLOC_002319	CCON0000096857.1[.]	168715	169042	Novel	-	327	0	-	1	SjM.2177.1				OK	1.04733	17.9054	4.09561	0.166209	0.381969	no	smm:Smp_174600	46	78.6	4e-22	hypothetical protein
XLOC_002334	CCON0000096858.1[.]	15	642	Novel	-	627	0	-	1	SjM.2181.1				OK	5.9286	11.8659	1.00106	0.277365	0.519323	no
XLOC_002335	CCON0000096858.1[.]	258307	259446	Novel	-	1139	1	SjF.1643.1	0	-				OK	4.55301	0	-1.79769e+308	0.0134961	0.0818161	no
XLOC_002336	CCON0000096858.1[.]	261834	262822	Novel	-	988	1	SjF.1644.1	0	-				OK	31.0401	0	-1.79769e+308	0.00309625	0.0352655	yes
XLOC_002337	CCON0000096858.1[.]	399511	400005	Novel	-	494	1	SjF.1648.1	1	SjM.2195.1			Equal	OK	33.3838	36.579	0.131865	0.867683	0.942926	no
XLOC_002338	CCON0000096858.1[.]	400062	400935	Novel	-	873	0	-	1	SjM.2194.1				OK	5.90319	4.7377	-0.317308	0.725266	0.867896	no
XLOC_002339	CCON0000096858.1[.]	401080	402620	Novel	-	1540	0	-	1	SjM.2196.1				OK	2.77431	3.11176	0.165602	0.852599	0.936584	no
XLOC_002340	CCON0000096858.1[.]	402760	402993	Novel	-	233	1	SjF.1650.1	1	SjM.2197.1			Equal	OK	705.624	496.525	-0.507033	0.480521	0.710566	no
XLOC_002341	CCON0000096858.1[.]	443701	444166	Novel	-	465	1	SjF.1653.1	1	SjM.2199.1			Equal	OK	13.2632	22.4171	0.757175	0.392641	0.634205	no
XLOC_002342	CCON0000096858.1[.]	444378	445486	Novel	-	1108	1	SjF.1654.1	1	SjM.2201.1			Equal	OK	8.52964	10.9622	0.361978	0.652537	0.828587	no	smm:Smp_179590	66	77	2e-12	camp/cgmp cyclic nucleotide phosphodiesterase
XLOC_002343	CCON0000096858.1[.]	445614	446190	Novel	-	576	1	SjF.1655.1	1	SjM.2202.1			Equal	OK	17.585	16.3216	-0.10757	0.897033	0.956529	no
XLOC_002350	CCON0000096859.1[-]	223822	227546	Novel	-	3724	2	SjF.1659.1,SjF.1659.2	2	SjM.2211.1,SjM.2211.2			AAS,Equal	OK	26.7523	10.3405	-1.37135	0.0271022	0.119709	no
XLOC_002352	CCON0000096859.1[-]	300527	307160	PseudoGene	-	6633	2	SjF.1665.1,SjF.1665.2	2	SjM.2216.1,SjM.2215.1			AAS:IR:3-Extend:EN,ADS:5-Extend	OK	337.084	547.697	0.700269	0.334376	0.579778	no	smm:Smp_124770.1	65	58.9	3e-13	protein kinase
XLOC_002353	CCON0000096859.1[.]	292397	293356	PseudoGene	-	959	1	SjF.1664.1	0	-				OK	4.86894	4.20657	-0.210963	0.816139	0.916785	no	spu:759800	32	95.5	1e-31	similar to endonuclease-reverse transcriptase			|GO:0003723:RNA binding|GO:0003964:RNA-directed DNA polymerase activity|	|GO:0006278:RNA-dependent DNA replication|
XLOC_002354	CCON0000096859.1[.]	295720	296373	PseudoGene	-	653	0	-	1	SjM.2217.1				OK	3.10892	6.64815	1.09654	0.30348	0.547609	no
XLOC_002355	CCON0000096859.1[.]	299716	300420	PseudoGene	-	704	0	-	1	SjM.2218.1				OK	2.80076	6.30115	1.16979	0.270954	0.513667	no
XLOC_002356	CCON0000096859.1[.]	302070	302752	PseudoGene	-	682	0	-	1	SjM.2219.1				OK	10.6417	17.5203	0.719295	0.391175	0.632897	no
XLOC_002357	CCON0000096859.1[.]	303341	303907	PseudoGene	-	566	0	-	1	SjM.2220.1				OK	1.54669	8.66136	2.48541	0.0722057	0.228088	no
XLOC_002358	CCON0000096859.1[.]	304023	304781	PseudoGene	-	758	0	-	1	SjM.2221.1				OK	4.60957	8.87197	0.944624	0.310034	0.553741	no
XLOC_002366	CCON0000096860.1[+]	356311	359690	Novel	-	3379	1	SjF.1707.1	2	SjM.2244.1,SjM.2244.2			3-Extend,3-Extend	OK	59.0372	183.294	1.63446	0.00638763	0.0548557	no
XLOC_002375	CCON0000096860.1[-]	24850	25160	Novel	-	310	1	SjF.1669.1	0	-				OK	10.1349	0.280485	-5.17527	0.464803	0.695979	no	ptr:466745	43	77.4	3e-13	FAT3; FAT tumor suppressor homolog 3 (Drosophila)		|GO:0016020:membrane|	|GO:0005509:calcium ion binding|	|GO:0007156:homophilic cell adhesion|
XLOC_002379	CCON0000096860.1[-]	321309	342953	Novel	-	21644	1	SjF.1706.1	1	SjM.2259.1			Equal	OK	291.819	743.309	1.34889	0.0330774	0.137807	no	smm:Smp_024820.2	98	254	3e-66	tetraspanin family protein 16 invertebrate		|GO:0016021:integral to membrane|
XLOC_002382	CCON0000096860.1[-]	495124	497711	Novel	-	2587	0	-	1	SjM.2250.1				OK	2.24858	37.1573	4.04656	3.99264e-05	0.00138359	yes	smm:Smp_145210	79	246	5e-64	cadherin
XLOC_002383	CCON0000096860.1[-]	501097	535463	Novel	-	34366	0	-	1	SjM.2254.1				OK	1.68052	24.2892	3.85334	5.37305e-06	0.00027008	yes	smm:Smp_145210	76	710	0	cadherin		|GO:0016020:membrane|	|GO:0005509:calcium ion binding|	|GO:0007156:homophilic cell adhesion|
XLOC_002385	CCON0000096860.1[.]	137989	138486	Novel	-	497	0	-	1	SjM.2225.1				FAIL	4.71737	11.6504	0	1	1	no
XLOC_002386	CCON0000096860.1[.]	138593	139143	Novel	-	550	0	-	1	SjM.2226.1				FAIL	7.24308	22.5596	0	1	1	no
XLOC_002387	CCON0000096860.1[.]	163571	164400	Novel	-	829	0	-	1	SjM.2235.1				OK	1.82248	2.79267	0.615745	0.580732	0.782771	no
XLOC_002388	CCON0000096860.1[.]	177110	177788	Novel	-	678	0	-	1	SjM.2238.1				OK	0.589964	3.65099	2.62959	0.100481	0.283158	no
XLOC_002389	CCON0000096860.1[.]	320164	321184	Novel	-	1020	1	SjF.1705.1	1	SjM.2241.1			Equal	OK	4.52222	11.9137	1.39752	0.104603	0.289199	no
XLOC_002390	CCON0000096860.1[.]	413389	414029	Novel	-	640	0	-	1	SjM.2249.1				OK	1.28356	5.78305	2.17168	0.121092	0.315438	no
XLOC_002391	CCON0000096860.1[.]	414760	415256	Novel	-	496	1	SjF.1711.1	0	-				OK	18.8653	14.9123	-0.339232	0.690875	0.851166	no
XLOC_002392	CCON0000096860.1[.]	450044	450589	Novel	-	545	1	SjF.1675.1	1	SjM.2246.1			Equal	OK	18.6453	6.85378	-1.44384	0.104596	0.289199	no
XLOC_002393	CCON0000096860.1[.]	493888	494224	Novel	-	336	0	-	1	SjM.2247.1				OK	3.93228	27.9802	2.83097	0.0166131	0.0904394	no
XLOC_002394	CCON0000096860.1[.]	535606	537072	Novel	-	1466	0	-	1	SjM.2253.1				OK	1.35468	19.5017	3.84758	3.80638e-05	0.00133826	yes	smm:Smp_145210	78	574	1e-162	cadherin		|GO:0016020:membrane|	|GO:0005509:calcium ion binding|	|GO:0007156:homophilic cell adhesion|
XLOC_002398	CCON0000096861.1[+]	182914	348498	Novel	-	165584	1	SjF.1849.1	0	-				OK	20.7465	50.5323	1.28433	0.121948	0.316632	no	smm:Smp_015030	77	79	1e-13	choline/ethanolamine kinase ; K14156 choline/ethanolamine kinase [EC:2.7.1.32 2.7.1.82]	|Metabolism; Lipid Metabolism; Glycerophospholipid metabolism [PATH:ko00564-Map:ko00564];|
XLOC_002401	CCON0000096861.1[+]	335846	339510	Novel	-	3664	1	SjF.1853.1	0	-				OK	24.2189	4.13594	-2.54985	0.0322086	0.13518	no								|GO:0004287:prolyl oligopeptidase activity|	|GO:0006508:proteolysis|
XLOC_002407	CCON0000096861.1[-]	182846	348961	Novel	-	166115	0	-	2	SjM.2602.1,SjM.2603.1				OK	1.85722	22.1036	3.57307	0.000823053	0.0139847	yes	smm:Smp_015030	80	86.3	3e-15	choline/ethanolamine kinase ; K14156 choline/ethanolamine kinase [EC:2.7.1.32 2.7.1.82]	|Metabolism; Lipid Metabolism; Glycerophospholipid metabolism [PATH:ko00564-Map:ko00564];|
XLOC_002409	CCON0000096861.1[.]	1597	1935	Novel	-	338	0	-	1	SjM.2257.1				OK	11.6381	17.6624	0.601822	0.557107	0.766776	no
XLOC_002410	CCON0000096861.1[.]	79737	80247	Novel	-	510	1	SjF.1846.1	1	SjM.2595.1			Equal	OK	22.4925	21.3103	-0.0778929	0.924556	0.969226	no
XLOC_002411	CCON0000096861.1[.]	410745	411493	Novel	-	748	1	SjF.1684.1	1	SjM.2262.1			Equal	OK	8.77241	13.0559	0.573651	0.498972	0.724245	no
XLOC_002412	CCON0000096861.1[.]	442732	444340	Novel	-	1608	1	SjF.1693.1	1	SjM.2288.1			Equal	OK	114.796	172.271	0.585614	0.345673	0.590719	no
XLOC_002413	CCON0000096862.1[+]	50743	53729	Novel	-	2986	1	SjF.1686.1	2	SjM.2265.1,SjM.2265.2			EN,Equal	OK	70.1566	39.4674	-0.829918	0.196167	0.423441	no
XLOC_002416	CCON0000096862.1[-]	105323	111879	Novel	-	6556	1	SjF.1691.1	1	SjM.2266.1			3-Extend:5-Extend	OK	87.4118	28.3857	-1.62266	0.0453158	0.169044	no
XLOC_002417	CCON0000096862.1[.]	59824	60144	Novel	-	320	1	SjF.1687.1	1	SjM.2267.1			Equal	OK	146.389	141.628	-0.0477106	0.948901	0.979574	no
XLOC_002427	CCON0000096863.1[-]	51190	56014	Novel	-	4824	2	SjF.1694.2,SjF.1694.1	1	SjM.2277.1			3-Extend:AAS	OK	46.4135	34.8173	-0.41474	0.515281	0.736137	no	smm:Smp_156470	63	104	7e-21	hypothetical protein
XLOC_002436	CCON0000096863.1[-]	555245	566151	Novel	-	10906	0	-	1	SjM.2291.1				OK	13.323	15.6869	0.235645	0.769275	0.892501	no	smm:Smp_124700	68	445	1e-135	hypothetical protein ; K13144 integrator complex subunit 7	|Genetic Information Processing; Transcription; Spliceosome [BR:ko03041];|
XLOC_002437	CCON0000096863.1[-]	561910	569977	Novel	-	8067	1	SjF.1715.1	1	SjM.2292.1			3-Extend	OK	36.6788	22.3221	-0.716473	0.352257	0.597423	no	smm:Smp_124700	70	311	3e-83	hypothetical protein ; K13144 integrator complex subunit 7	|Genetic Information Processing; Transcription; Spliceosome [BR:ko03041];|
XLOC_002438	CCON0000096863.1[-]	588550	591907	Novel	-	3357	1	SjF.1713.1	1	SjM.2290.1			Equal	OK	14.7799	11.4485	-0.368479	0.626555	0.811846	no	smm:Smp_124700	60	467	1e-130	hypothetical protein ; K13144 integrator complex subunit 7	|Genetic Information Processing; Transcription; Spliceosome [BR:ko03041];|
XLOC_002439	CCON0000096863.1[.]	293872	294112	PseudoGene	-	240	1	SjF.1698.1	0	-				OK	337.251	127.429	-1.40413	0.0758781	0.235807	no
XLOC_002440	CCON0000096863.1[.]	341751	342160	Novel	-	409	0	-	1	SjM.2283.1				OK	1.31842	10.4604	2.98805	0.161617	0.375264	no
XLOC_002441	CCON0000096863.1[.]	345070	345343	Novel	-	273	0	-	1	SjM.2284.1				OK	10.3833	27.9727	1.42976	0.218108	0.451417	no
XLOC_002442	CCON0000096863.1[.]	460791	461456	Novel	-	665	0	-	1	SjM.2286.1				OK	3.03046	7.84364	1.37199	0.193879	0.42069	no
XLOC_002443	CCON0000096863.1[.]	555226	556235	Novel	-	1009	1	SjF.1714.1	0	-				OK	17.7028	9.21891	-0.941308	0.255977	0.495873	no	smm:Smp_124700	72	393	1e-120	hypothetical protein ; K13144 integrator complex subunit 7	|Genetic Information Processing; Transcription; Spliceosome [BR:ko03041];|
XLOC_002445	CCON0000096864.1[+]	103920	106701	PseudoGene	-	2781	2	SjF.1718.1,SjF.1719.1	4	SjM.2296.2,SjM.2296.1,SjM.2296.3,SjM.2297.1			IR:5-Extend,ADS:IR:5-Extend,ADS:5-Extend,Equal	OK	38.593	47.5501	0.30111	0.557747	0.76733	no
XLOC_002446	CCON0000096864.1[+]	143562	147749	Novel	-	4187	1	SjF.1721.1	1	SjM.2301.1			Equal	OK	18.4576	11.3518	-0.701289	0.412139	0.651364	no	smm:Smp_035190.2	73	141	2e-32	ras GTP exchange factor son of sevenless
XLOC_002453	CCON0000096864.1[+]	546986	558189	PseudoGene	-	11203	1	SjF.1742.1	1	SjM.2326.1			Equal	OK	24.3568	14.1592	-0.782581	0.274778	0.517138	no	smm:Smp_141160	71	251	1e-69	hypothetical protein			|GO:0005515:protein binding|GO:0008270:zinc ion binding|
XLOC_002454	CCON0000096864.1[+]	596204	598828	PseudoGene	-	2624	0	-	1	SjM.2329.1				OK	6.2838	6.42664	0.0324258	0.972131	0.988455	no
XLOC_002455	CCON0000096864.1[+]	599790	624797	PseudoGene	-	25007	1	SjF.1745.1	1	SjM.2329.2			5-Extend:3-Extend	OK	3.61661	6.75852	0.90207	0.267913	0.510348	no	smm:Smp_141180	56	246	6e-63	hypothetical protein			|GO:0004672:protein kinase activity|GO:0005524:ATP binding|	|GO:0006468:protein amino acid phosphorylation|
XLOC_002461	CCON0000096864.1[-]	325274	330089	Novel	-	4815	0	-	1	SjM.2306.1				OK	0	3.43936	1.79769e+308	0.0206134	0.0989505	no
XLOC_002467	CCON0000096864.1[-]	546991	555591	Novel	-	8600	1	SjF.1743.1	0	-				OK	5.29273	2.07664	-1.34976	0.0961248	0.275773	no	smm:Smp_141160	49	66.2	5e-15	hypothetical protein
XLOC_002471	CCON0000096864.1[.]	41388	41556	PseudoGene	-	168	0	-	1	SjM.2295.1				OK	1411.35	3930.61	1.47768	0.162503	0.376742	no	smm:Smp_141990	94	114	2e-24	hypothetical protein
XLOC_002472	CCON0000096864.1[.]	105067	106051	PseudoGene	-	984	1	SjF.1720.1	1	SjM.2298.1			Equal	OK	18.9706	14.7522	-0.362838	0.638555	0.819399	no	smm:Smp_194000	54	58.9	8e-14	hypothetical protein
XLOC_002473	CCON0000096864.1[.]	183164	183504	PseudoGene	-	340	0	-	1	SjM.2303.1				OK	15.4453	23.0381	0.576858	0.546556	0.759807	no
XLOC_002474	CCON0000096864.1[.]	210239	210457	PseudoGene	-	218	1	SjF.1723.1	0	-				OK	80.6649	135.997	0.753563	0.435082	0.671138	no
XLOC_002475	CCON0000096864.1[.]	290578	291013	Novel	-	435	0	-	1	SjM.2310.1				OK	7.087	39.2555	2.46965	0.0103758	0.0722887	no
XLOC_002476	CCON0000096864.1[.]	384138	384434	Novel	-	296	0	-	1	SjM.2314.1				OK	8.13952	27.9489	1.77977	0.120592	0.315438	no
XLOC_002477	CCON0000096864.1[.]	399960	400291	Novel	-	331	0	-	1	SjM.2316.1				OK	18.3496	33.6694	0.875686	0.343706	0.588547	no
XLOC_002478	CCON0000096864.1[.]	412165	412784	Novel	-	619	1	SjF.1733.1	1	SjM.2317.1			Equal	OK	18.2018	14.8018	-0.298309	0.716062	0.863497	no
XLOC_002479	CCON0000096864.1[.]	498428	498530	Novel	-	102	0	-	1	SjM.2325.1				OK	12209.5	26898.2	1.13951	0.33458	0.579841	no
XLOC_002480	CCON0000096864.1[.]	547508	548305	Novel	-	797	0	-	1	SjM.2327.1				LOWDATA	3.81504	7.39185	0.954236	1	1	no
XLOC_002481	CCON0000096864.1[.]	598912	599583	PseudoGene	-	671	0	-	1	SjM.2330.1				OK	2.39416	3.70433	0.629691	0.575142	0.77899	no
XLOC_002482	CCON0000096864.1[.]	635913	636956	Novel	-	1043	1	SjF.1749.1	0	-				OK	4.38976	1.32699	-1.72598	0.0902545	0.264354	no
XLOC_002483	CCON0000096864.1[.]	641147	641868	PseudoGene	-	721	1	SjF.1750.1	0	-				OK	6.14194	3.4912	-0.814971	0.402283	0.643214	no	spu:759800	39	120	1e-33	similar to endonuclease-reverse transcriptase			|GO:0003723:RNA binding|GO:0003964:RNA-directed DNA polymerase activity|	|GO:0006278:RNA-dependent DNA replication|
XLOC_002490	CCON0000096866.1[+]	138500	143163	Novel	-	4663	1	SjF.1758.1	1	SjM.2345.1			5-Extend	OK	105.488	99.342	-0.0866027	0.892689	0.954714	no	smm:Smp_103570	65	142	3e-32	serine/threonine protein kinase ; K08790 serine/threonine kinase 38 [EC:2.7.11.1]	|Metabolism; Enzyme Families; Protein kinases [BR:ko01001];|
XLOC_002491	CCON0000096866.1[+]	151138	168621	Novel	-	17483	1	SjF.1761.1	1	SjM.2347.1			Equal	OK	97.3055	118.387	0.282923	0.686213	0.848458	no	smm:Smp_103570	100	310	2e-83	serine/threonine protein kinase ; K08790 serine/threonine kinase 38 [EC:2.7.11.1]	|Metabolism; Enzyme Families; Protein kinases [BR:ko01001];|		|GO:0004672:protein kinase activity|GO:0004674:protein serine/threonine kinase activity|GO:0005524:ATP binding|	|GO:0006468:protein amino acid phosphorylation|
XLOC_002492	CCON0000096866.1[+]	177490	191991	Novel	-	14501	1	SjF.1762.1	1	SjM.2348.1			Equal	OK	96.6166	124.423	0.364906	0.576432	0.779534	no	smm:Smp_103570	96	405	1e-111	serine/threonine protein kinase ; K08790 serine/threonine kinase 38 [EC:2.7.11.1]	|Metabolism; Enzyme Families; Protein kinases [BR:ko01001];|		|GO:0004672:protein kinase activity|GO:0004674:protein serine/threonine kinase activity|GO:0005524:ATP binding|	|GO:0006468:protein amino acid phosphorylation|
XLOC_002510	CCON0000096866.1[.]	192180	193786	Novel	-	1606	1	SjF.1760.1	1	SjM.2346.1			Equal	OK	49.849	52.9411	0.0868248	0.887358	0.95149	no
XLOC_002511	CCON0000096866.1[.]	379446	380045	Novel	-	599	0	-	1	SjM.2350.1				OK	0	4.35945	1.79769e+308	0.0188177	0.0955124	no
XLOC_002512	CCON0000096866.1[.]	382683	383540	Novel	-	857	0	-	1	SjM.2351.1				OK	0	2.911	1.79769e+308	0.0169474	0.0904394	no
XLOC_002513	CCON0000096866.1[.]	386812	387032	Novel	-	220	0	-	1	SjM.2349.1				OK	9.34699	62.4851	2.74094	0.0868819	0.257355	no
XLOC_002520	CCON0000096867.1[-]	29905	31813	Novel	-	1908	1	SjF.1771.1	1	SjM.2358.1			5-Extend	OK	101.017	264.625	1.38935	0.030838	0.130972	no	smm:Smp_143470.1	87	354	3e-96	Spectrin beta chain brain 3 (Spectrin non-erythroid beta chain 3) (Beta-IV spectrin)
XLOC_002521	CCON0000096867.1[-]	34475	38528	PseudoGene	-	4053	1	SjF.1772.1	1	SjM.2367.1			Equal	OK	64.9685	35.9301	-0.854548	0.290148	0.533172	no	smm:Smp_143490	100	118	2e-51	DNA replication licensing factor MCM5 ; K02209 minichromosome maintenance protein 5 (cell division control protein 46)	|Cellular Processes; Cell Growth and Death; Cell cycle - yeast [PATH:ko04111-Map:ko04111];|Cellular Processes; Cell Growth and Death; Cell cycle [PATH:ko04110-Map:ko04110];|Cellular Processes; Cell Growth and Death; Meiosis - yeast [PATH:ko04113-Map:ko04113];|Genetic Information Processing; Replication and Repair; DNA replication [PATH:ko03030-Map:ko03030];|Genetic Information Processing; Replica…		|GO:0003677:DNA binding|GO:0005524:ATP binding|GO:0008094:DNA-dependent ATPase activity|	|GO:0006270:DNA replication initiation|
XLOC_002522	CCON0000096867.1[-]	39144	46527	PseudoGene	-	7383	1	SjF.1773.1	2	SjM.2368.2,SjM.2368.1			3-Extend:EN,3-Extend:5-Extend	OK	33.4508	97.8315	1.54826	9.46082e-05	0.00274344	yes	smm:Smp_143470.1	96	1146	0	Spectrin beta chain brain 3 (Spectrin non-erythroid beta chain 3) (Beta-IV spectrin)			|GO:0003779:actin binding|
XLOC_002526	CCON0000096867.1[-]	116935	124140	Novel	-	7205	1	SjF.1775.1	0	-				OK	20.6467	7.05778	-1.54862	0.146143	0.354558	no
XLOC_002531	CCON0000096867.1[-]	354152	369988	Novel	-	15836	1	SjF.1787.1	2	SjM.2373.1,SjM.2373.2			3-Extend:ES:5-Extend,3-Extend:5-Extend	OK	7.09423	21.2199	1.5807	0.037649	0.149712	no	smm:Smp_143590	50	107	1e-21	hypothetical protein
XLOC_002533	CCON0000096867.1[.]	254226	254339	Novel	-	113	1	SjF.1785.1	1	SjM.2365.1			Equal	OK	39592.7	49651.5	0.326605	0.731154	0.870762	no
XLOC_002534	CCON0000096867.1[.]	370566	370783	PseudoGene	-	217	1	SjF.1793.1	0	-				LOWDATA	35.4629	17.8826	-0.98775	1	1	no
XLOC_002538	CCON0000096868.1[+]	128302	130354	Novel	-	2052	0	-	1	SjM.2388.1				OK	8.1421	20.8692	1.3579	0.209802	0.442628	no
XLOC_002544	CCON0000096868.1[-]	6147	8706	Novel	-	2559	1	SjF.1791.1	1	SjM.2377.1			Equal	OK	128.845	126.644	-0.024867	0.973154	0.988622	no	smm:Smp_157320	83	92.4	9e-18	Breast cancer metastasis-suppressor
XLOC_002547	CCON0000096868.1[-]	132477	134853	Novel	-	2376	1	SjF.1798.1	1	SjM.2389.1			5-Extend	OK	40.7075	43.148	0.0839993	0.909106	0.962248	no	smm:Smp_065170	61	248	2e-64	hypothetical protein
XLOC_002555	CCON0000096868.1[-]	475234	476085	Novel	-	851	0	-	1	SjM.2397.1				OK	0	40.9083	1.79769e+308	0.014392	0.0843334	no
XLOC_002559	CCON0000096868.1[.]	1906	2578	Novel	-	672	1	SjF.1790.1	1	SjM.2376.1			Equal	OK	55.527	24.7902	-1.16342	0.120405	0.315438	no	smm:Smp_065150	76	250	1e-83	establishment of cohesion 1 (eco1) homolog ; K11268 N-acetyltransferase [EC:2.3.1.-]	|Genetic Information Processing; Replication and Repair; Chromosome [BR:ko03036];|			|GO:0006281:DNA repair|
XLOC_002560	CCON0000096868.1[.]	58005	58119	Novel	-	114	1	SjF.1795.1	1	SjM.2379.1			Equal	OK	55658.6	24849.9	-1.16337	0.177018	0.398043	no
XLOC_002561	CCON0000096868.1[.]	83335	83724	Novel	-	389	0	-	1	SjM.2386.1				OK	0	53.199	1.79769e+308	0.00392974	0.040865	yes
XLOC_002562	CCON0000096868.1[.]	353652	353865	Novel	-	213	0	-	1	SjM.2394.1				OK	36.0964	134.97	1.90271	0.0678338	0.219907	no
XLOC_002574	CCON0000096869.1[.]	49029	49850	Novel	-	821	0	-	1	SjM.2410.1				OK	1.84625	3.0989	0.74716	0.498626	0.723917	no
XLOC_002575	CCON0000096869.1[.]	49939	51444	Novel	-	1505	0	-	1	SjM.2411.1				OK	1.32946	3.83546	1.52856	0.1186	0.313421	no
XLOC_002591	CCON0000096870.1[-]	426707	431163	Novel	-	4456	1	SjF.1837.1	2	SjM.2432.1,SjM.2433.1			AAS:5-Extend,5-Extend	OK	97282.8	322567	1.72934	0.0671657	0.218439	no	smm:Smp_029780	67	228	3e-59	hypothetical protein
XLOC_002594	CCON0000096870.1[.]	110879	110980	Novel	-	101	0	-	1	SjM.2417.1				OK	4302.5	33770.5	2.97252	0.0613795	0.20574	no
XLOC_002595	CCON0000096870.1[.]	127362	127673	Novel	-	311	1	SjF.1826.1	0	-				OK	23.8048	4.07621	-2.54595	0.0322472	0.135312	no
XLOC_002596	CCON0000096870.1[.]	214350	216456	Novel	-	2106	1	SjF.1828.1	1	SjM.2422.1			Equal	OK	49.3083	51.2386	0.0554022	0.926493	0.970097	no
XLOC_002597	CCON0000096870.1[.]	276886	277092	Novel	-	206	0	-	1	SjM.2424.1				OK	50.3609	120.141	1.25435	0.247285	0.4854	no	smm:Smp_138330	69	98.2	2e-19	hypothetical protein
XLOC_002598	CCON0000096870.1[.]	316490	317265	Novel	-	775	1	SjF.1832.1	1	SjM.2426.1			Equal	OK	24.6115	15.7717	-0.641994	0.412197	0.651402	no
XLOC_002599	CCON0000096870.1[.]	413899	414726	Novel	-	827	0	-	1	SjM.2430.1				OK	0.452081	3.0485	2.75345	0.0842855	0.253234	no	smm:Smp_113550	44	105	5e-21	hypothetical protein
XLOC_002600	CCON0000096870.1[.]	414795	416464	Novel	-	1669	0	-	1	SjM.2431.1				OK	0.584404	2.84	2.28085	0.0256527	0.115574	no
XLOC_002601	CCON0000096870.1[.]	430472	431173	Novel	-	701	1	SjF.1838.1	0	-				OK	4.71686	4.75967	0.0130349	0.989964	0.99543	no	smm:Smp_029780	65	213	1e-53	hypothetical protein
XLOC_002602	CCON0000096870.1[.]	555555	556245	Novel	-	690	1	SjF.1841.1	0	-				OK	11.7218	3.78225	-1.63188	0.0767098	0.237703	no	xtr:100494190	48	228	2e-58	uncharacterized protein K02A2.6-like			|GO:0003723:RNA binding|GO:0003964:RNA-directed DNA polymerase activity|	|GO:0006278:RNA-dependent DNA replication|
XLOC_002603	CCON0000096870.1[.]	556423	557261	Novel	-	838	1	SjF.1842.1	0	-				OK	15.8521	3.6645	-2.11299	0.015073	0.0853425	no	dre:100331889	39	179	3e-43	polyprotein-like
XLOC_002607	CCON0000096871.1[+]	407172	414466	PseudoGene	-	7294	1	SjF.1863.1	2	SjM.2448.1,SjM.2449.1			Equal,Equal	OK	51.8644	48.1109	-0.108382	0.863788	0.941606	no	smm:Smp_050890	77	455	1e-126	hypothetical protein
XLOC_002608	CCON0000096871.1[+]	416528	422407	PseudoGene	-	5879	1	SjF.1862.1	1	SjM.2450.1			3-Extend	OK	56.6194	115.449	1.02789	0.207474	0.44012	no	smm:Smp_050890	96	186	6e-46	hypothetical protein
XLOC_002609	CCON0000096871.1[+]	422586	430473	PseudoGene	-	7887	1	SjF.1873.1	1	SjM.2464.1			Equal	OK	71.8189	63.4273	-0.17926	0.768921	0.892181	no	smm:Smp_050890	63	365	5e-99	hypothetical protein
XLOC_002611	CCON0000096871.1[+]	577380	584675	Novel	-	7295	1	SjF.1876.1	1	SjM.2467.1			AAS:3-Extend	OK	125482	14525.3	-3.11083	0.0115304	0.0759955	no
XLOC_002620	CCON0000096871.1[-]	450945	459571	Novel	-	8626	1	SjF.1864.1	1	SjM.2459.1			5-Extend	OK	15.2781	7.02505	-1.12089	0.174942	0.394901	no
XLOC_002621	CCON0000096871.1[-]	587672	588677	Novel	-	1005	0	-	1	SjM.2468.1				OK	11.9026	29.9256	1.3301	0.212	0.445665	no	smm:Smp_149370	63	124	2e-27	hypothetical protein
XLOC_002622	CCON0000096871.1[.]	165834	166098	Novel	-	264	0	-	1	SjM.2438.1				OK	7.72268	24.5814	1.67039	0.17579	0.396236	no
XLOC_002623	CCON0000096871.1[.]	264160	264594	Novel	-	434	1	SjF.1855.1	1	SjM.2441.1			Equal	OK	11.7858	33.9852	1.52785	0.0894248	0.262721	no
XLOC_002624	CCON0000096871.1[.]	270306	270642	Novel	-	336	1	SjF.1861.1	1	SjM.2445.1			Equal	OK	4337.3	1634.04	-1.40835	0.0373938	0.149078	no	smm:Smp_050940.2	95	161	1e-38	60S ribosomal protein L11		|GO:0005622:intracellular|GO:0005840:ribosome|	|GO:0003735:structural constituent of ribosome|	|GO:0006412:translation|
XLOC_002625	CCON0000096871.1[.]	289584	289782	Novel	-	198	1	SjF.1858.1	0	-				OK	345.557	20.2967	-4.08961	0.0103448	0.0722134	no
XLOC_002626	CCON0000096871.1[.]	293862	293971	Novel	-	109	0	-	1	SjM.2447.1				OK	2785.26	16547.3	2.57072	0.109559	0.298687	no
XLOC_002627	CCON0000096871.1[.]	337806	339466	Novel	-	1660	1	SjF.1867.1	0	-				OK	8.43571	3.05576	-1.46498	0.0873085	0.258312	no
XLOC_002628	CCON0000096871.1[.]	339537	340441	Novel	-	904	1	SjF.1869.1	0	-				OK	7.7173	4.71047	-0.712224	0.43426	0.670439	no
XLOC_002629	CCON0000096871.1[.]	340539	342166	Novel	-	1627	1	SjF.1870.1	1	SjM.2454.1			Equal	OK	6.25859	7.46207	0.253738	0.749382	0.881606	no	smm:Smp_113550	63	137	2e-30	hypothetical protein
XLOC_002630	CCON0000096871.1[.]	342274	342545	Novel	-	271	0	-	1	SjM.2455.1				OK	7.11026	28.6828	2.01221	0.151676	0.36317	no	smm:Smp_117990	63	94.7	2e-18	hypothetical protein
XLOC_002631	CCON0000096871.1[.]	342802	343411	Novel	-	609	0	-	1	SjM.2456.1				OK	6.22605	13.2258	1.08696	0.242547	0.480021	no
XLOC_002632	CCON0000096871.1[.]	343705	346127	Novel	-	2422	1	SjF.1871.1	1	SjM.2457.1			Equal	OK	6.62986	6.69365	0.0138145	0.985561	0.993072	no
XLOC_002633	CCON0000096871.1[.]	346298	346590	Novel	-	292	0	-	1	SjM.2458.1				OK	16.969	24.2937	0.517675	0.613075	0.804677	no
XLOC_002634	CCON0000096871.1[.]	349809	352259	Novel	-	2450	1	SjF.1868.1	1	SjM.2452.1			Equal	OK	8.4149	5.85906	-0.522277	0.490649	0.718224	no
XLOC_002635	CCON0000096871.1[.]	438220	439243	Novel	-	1023	0	-	1	SjM.2462.1				OK	4.18738	11.3189	1.43462	0.0988126	0.281393	no
XLOC_002636	CCON0000096871.1[.]	439297	439613	Novel	-	316	0	-	1	SjM.2463.1				OK	16.082	16.9809	0.0784674	0.938516	0.975555	no
XLOC_002637	CCON0000096871.1[.]	459807	461396	Novel	-	1589	1	SjF.1865.1	1	SjM.2460.1			Equal	OK	2.67718	1.84777	-0.534928	0.563606	0.771704	no
XLOC_002638	CCON0000096871.1[.]	566533	566723	Novel	-	190	0	-	1	SjM.2465.1				OK	438.254	2277.23	2.37744	0.0126037	0.0796586	no
XLOC_002639	CCON0000096871.1[.]	566824	567182	Novel	-	358	1	SjF.1872.1	1	SjM.2466.1			Equal	OK	35.9037	163.142	2.18393	0.00487811	0.0467746	yes
XLOC_002644	CCON0000096872.1[+]	224736	226045	Novel	-	1309	1	SjF.1885.1	1	SjM.2477.1			5-Extend	OK	9.15412	13.1743	0.525234	0.500333	0.724934	no
XLOC_002651	CCON0000096872.1[.]	18518	19292	Novel	-	774	1	SjF.1879.1	1	SjM.2470.1			Equal	OK	12.3268	4.71192	-1.38741	0.111419	0.301678	no
XLOC_002652	CCON0000096872.1[.]	26107	26784	Novel	-	677	1	SjF.1877.1	0	-				OK	7.09409	2.32815	-1.60744	0.117972	0.312627	no
XLOC_002653	CCON0000096872.1[.]	28520	29803	Novel	-	1283	1	SjF.1878.1	0	-				OK	5.00771	0.887238	-2.49676	0.0135334	0.0820161	no
XLOC_002663	CCON0000096873.1[+]	539815	541765	Novel	-	1950	0	-	1	SjM.2512.1				OK	1.17946	2.45593	1.05814	0.276546	0.518674	no	smm:Smp_113550	65	95.1	2e-17	hypothetical protein
XLOC_002665	CCON0000096873.1[-]	15195	23761	Novel	-	8566	3	SjF.1895.2,SjF.1895.1,SjF.1894.1	2	SjM.2490.1,SjM.2491.1			ADS:AAS:ES,IR	OK	98.8443	116.444	0.236404	0.670511	0.838714	no	smm:Smp_146630	58	143	2e-31	zinc finger protein			|GO:0004553:hydrolase activity, hydrolyzing O-glycosyl compounds|	|GO:0005975:carbohydrate metabolic process|
XLOC_002666	CCON0000096873.1[-]	24697	35255	Novel	-	10558	1	SjF.1890.1	1	SjM.2482.1			3-Extend	OK	31.4233	38.4474	0.291055	0.637177	0.819046	no	smm:Smp_045400	65	491	1e-136	hypothetical protein
XLOC_002671	CCON0000096873.1[.]	21178	22463	Novel	-	1285	1	SjF.1897.1	0	-				LOWDATA	4.92563	6.6133	0.425061	1	1	no
XLOC_002672	CCON0000096873.1[.]	23142	24617	Novel	-	1475	0	-	1	SjM.2481.1				OK	1.64293	1.89952	0.209359	0.834247	0.927091	no
XLOC_002673	CCON0000096873.1[.]	35320	35823	Novel	-	503	1	SjF.1889.1	1	SjM.2483.1			Equal	OK	27.5775	50.8229	0.881985	0.258697	0.499691	no	smm:Smp_045400	64	159	2e-43	hypothetical protein
XLOC_002674	CCON0000096873.1[.]	64967	65788	Novel	-	821	0	-	1	SjM.2486.1				OK	3.37211	3.18309	-0.0832215	0.934686	0.973772	no	bfo:BRAFLDRAFT_238945	61	95.9	3e-18	hypothetical protein
XLOC_002675	CCON0000096873.1[.]	65919	66515	Novel	-	596	0	-	1	SjM.2487.1				OK	2.99341	4.21203	0.492728	0.666054	0.836231	no	smm:Smp_180050	57	153	8e-36	hypothetical protein
XLOC_002676	CCON0000096873.1[.]	247038	247633	Novel	-	595	1	SjF.1903.1	1	SjM.2495.1			Equal	OK	8.52856	8.80541	0.0460885	0.95971	0.983924	no	smm:Smp_130000	74	78.2	6e-15	hypothetical protein
XLOC_002677	CCON0000096873.1[.]	247926	248084	Novel	-	158	0	-	1	SjM.2496.1				OK	2511.24	4508.12	0.844129	0.445448	0.680834	no
XLOC_002678	CCON0000096873.1[.]	282615	283556	Novel	-	941	1	SjF.1904.1	1	SjM.2500.1			Equal	OK	7.67008	17.0152	1.14951	0.157918	0.371353	no
XLOC_002679	CCON0000096873.1[.]	402475	402882	Novel	-	407	0	-	1	SjM.2505.1				OK	0	14.9998	1.79769e+308	0.00962064	0.0694241	no
XLOC_002680	CCON0000096873.1[.]	484490	485148	Novel	-	658	1	SjF.1910.1	1	SjM.2508.1			Equal	OK	9.23821	4.50715	-1.0354	0.265999	0.508247	no
XLOC_002681	CCON0000096873.1[.]	485217	486565	Novel	-	1348	1	SjF.1911.1	1	SjM.2509.1			Equal	OK	8.86235	6.21922	-0.510956	0.483597	0.712984	no	spu:757912	53	367	1e-100	similar to gag-pol polyprotein			|GO:0003676:nucleic acid binding|GO:0003677:DNA binding|	|GO:0015074:DNA integration|
XLOC_002682	CCON0000096873.1[.]	487213	487881	Novel	-	668	0	-	1	SjM.2510.1				OK	3.01147	4.06655	0.43334	0.69384	0.85235	no	tca:100142451	50	98.2	1e-24	similar to putative gag-pol protein			|GO:0004190:aspartic-type endopeptidase activity|	|GO:0006508:proteolysis|
XLOC_002683	CCON0000096873.1[.]	538605	539484	Novel	-	879	1	SjF.1912.1	1	SjM.2511.1			Equal	OK	6.26981	6.10523	-0.0383767	0.965263	0.986081	no
XLOC_002689	CCON0000096874.1[+]	250211	251958	Novel	-	1747	0	-	1	SjM.2525.1				OK	5.87286	20.8117	1.82526	0.0560889	0.195068	no	bfo:BRAFLDRAFT_277366	43	101	2e-20	hypothetical protein
XLOC_002697	CCON0000096874.1[-]	256620	259989	Novel	-	3369	1	SjF.1922.1	2	SjM.2527.1,SjM.2526.1			AAS:3-Extend,3-Extend:5-Extend	OK	2.53116	8.77989	1.7944	0.0200489	0.0989505	no
XLOC_002700	CCON0000096874.1[-]	312666	313802	Novel	-	1136	1	SjF.1926.1	1	SjM.2531.1			3-Extend	OK	41.667	35.1743	-0.244381	0.744579	0.879067	no	smm:Smp_165970	93	124	6e-27	acidic fibroblast growth factor intracellular binding protein			|GO:0017134:fibroblast growth factor binding|
XLOC_002702	CCON0000096874.1[.]	3898	4608	Novel	-	710	1	SjF.1919.1	2	SjM.2519.1,SjM.2518.1			Equal,Equal	OK	28.9924	20.868	-0.474386	0.545466	0.759145	no
XLOC_002703	CCON0000096874.1[.]	4695	4906	Novel	-	211	0	-	1	SjM.2520.1				OK	78.9952	99.1694	0.328129	0.753344	0.884103	no
XLOC_002704	CCON0000096874.1[.]	6033	8324	Novel	-	2291	1	SjF.1920.1	1	SjM.2521.1			Equal	OK	10.3363	9.55087	-0.114015	0.876675	0.946475	no
XLOC_002705	CCON0000096874.1[.]	57468	57694	Novel	-	226	0	-	1	SjM.2535.1				OK	0	61.2076	1.79769e+308	0.0149849	0.0853425	no
XLOC_002706	CCON0000096874.1[.]	58714	59940	Novel	-	1226	0	-	1	SjM.2536.1				OK	3.64984	23.7574	2.70247	0.00108986	0.0174002	yes
XLOC_002707	CCON0000096874.1[.]	60437	60555	PseudoGene	-	118	0	-	1	SjM.2537.1				OK	0	18855	1.79769e+308	0.0114311	0.0759955	no
XLOC_002708	CCON0000096874.1[.]	95150	95394	PseudoGene	-	244	0	-	1	SjM.2619.1				OK	5.2788	37.1127	2.81363	0.190246	0.415776	no
XLOC_002709	CCON0000096874.1[.]	115446	115745	Novel	-	299	1	SjF.2021.1	0	-				OK	26.3259	10.7637	-1.29032	0.211882	0.445507	no
XLOC_002710	CCON0000096874.1[.]	226914	227088	PseudoGene	-	174	1	SjF.2026.1	1	SjM.2632.1			Equal	OK	6247.22	9197.93	0.558096	0.509024	0.730986	no	smm:Smp_158610.1	83	83.2	6e-15	helicase
XLOC_002711	CCON0000096874.1[.]	272143	273082	PseudoGene	-	939	1	SjF.1928.1	0	-				OK	5.11788	3.05396	-0.744863	0.425388	0.664201	no
XLOC_002712	CCON0000096874.1[.]	306582	307275	Novel	-	693	1	SjF.1925.1	1	SjM.2530.1			Equal	OK	52.6598	29.6215	-0.830057	0.2619	0.503265	no	smm:Smp_158620	66	115	2e-24	retinaldehyde binding protein-related
XLOC_002713	CCON0000096874.1[.]	317594	317757	Novel	-	163	1	SjF.1931.1	1	SjM.2532.1			Equal	OK	6081.36	9747.24	0.680599	0.450864	0.685297	no	smm:Smp_165970	89	73.2	6e-12	acidic fibroblast growth factor intracellular binding protein
XLOC_002714	CCON0000096874.1[.]	368779	368935	Novel	-	156	1	SjF.1932.1	1	SjM.2540.1			Equal	OK	11861.2	10568.3	-0.166509	0.846094	0.933591	no
XLOC_002720	CCON0000096875.1[-]	68603	84527	PseudoGene	-	15924	0	-	1	SjM.2552.1				OK	8.11874	6.22188	-0.383907	0.708191	0.859463	no
XLOC_002722	CCON0000096875.1[-]	156336	163665	Novel	-	7329	0	-	1	SjM.2559.1				OK	0.796587	2.49045	1.6445	0.166218	0.381969	no
XLOC_002723	CCON0000096875.1[-]	168605	173093	Novel	-	4488	0	-	1	SjM.2560.1				OK	0	6.07611	1.79769e+308	0.0131534	0.0818161	no	smm:Smp_170470	37	114	4e-24	hypothetical protein		|GO:0016020:membrane|	|GO:0004245:neprilysin activity|	|GO:0006508:proteolysis|
XLOC_002724	CCON0000096875.1[-]	181699	182917	Novel	-	1218	2	SjF.1955.1,SjF.1956.1	0	-				OK	4873.88	4373.58	-0.156259	0.827373	0.922373	no
XLOC_002726	CCON0000096875.1[-]	214290	218196	Novel	-	3906	0	-	1	SjM.2543.1				OK	1.85478	2.57791	0.474955	0.629896	0.814162	no
XLOC_002728	CCON0000096875.1[.]	54940	55627	PseudoGene	-	687	1	SjF.1945.1	1	SjM.2551.1			Equal	OK	7.40929	6.2193	-0.252584	0.783843	0.900579	no	smm:Smp_191130	47	80.5	5e-14	hypothetical protein
XLOC_002729	CCON0000096875.1[.]	78213	79511	PseudoGene	-	1298	1	SjF.1947.1	1	SjM.2553.1			Equal	OK	7.08977	5.31166	-0.416575	0.612167	0.80425	no
XLOC_002730	CCON0000096875.1[.]	83843	84498	PseudoGene	-	655	1	SjF.1946.1	0	-				OK	10.5658	4.16471	-1.34311	0.149007	0.358977	no
XLOC_002731	CCON0000096875.1[.]	93874	95120	PseudoGene	-	1246	2	SjF.1949.1,SjF.1948.1	1	SjM.2554.1			Equal	OK	7.59084	6.94505	-0.128274	0.874729	0.945248	no	hmg:100211874	31	70.5	4e-18	hypothetical protein LOC100211874
XLOC_002732	CCON0000096875.1[.]	111830	112725	Novel	-	895	1	SjF.1950.1	1	SjM.2556.1			Equal	OK	4.96495	3.00522	-0.724311	0.44335	0.678947	no
XLOC_002733	CCON0000096875.1[.]	113304	114173	Novel	-	869	1	SjF.1951.1	0	-				OK	4.28359	1.19682	-1.83961	0.0974818	0.278672	no
XLOC_002734	CCON0000096875.1[.]	118967	122316	Novel	-	3349	1	SjF.1952.1	1	SjM.2557.1			Equal	OK	6.24415	7.13418	0.192244	0.743446	0.878213	no	spu:757912	53	515	1e-144	similar to gag-pol polyprotein			|GO:0003676:nucleic acid binding|GO:0003677:DNA binding|	|GO:0015074:DNA integration|
XLOC_002735	CCON0000096875.1[.]	124903	126155	Novel	-	1252	1	SjF.1953.1	1	SjM.2555.1			Equal	OK	8.62949	7.3513	-0.231276	0.774286	0.89567	no	hmg:100197190	28	67.8	1e-15	hypothetical protein LOC100197190
XLOC_002736	CCON0000096875.1[.]	181019	182631	Novel	-	1612	0	-	2	SjM.2561.1,SjM.2561.2				OK	0.850422	4.82238	2.50349	0.0428367	0.163309	no
XLOC_002737	CCON0000096875.1[.]	292946	293348	Novel	-	402	1	SjF.1935.1	1	SjM.2546.1			Equal	OK	19.0957	21.5487	0.174354	0.84315	0.932315	no
XLOC_002738	CCON0000096875.1[.]	293563	293769	Novel	-	206	1	SjF.1936.1	1	SjM.2547.1			Equal	OK	185.749	328.411	0.822145	0.362957	0.607773	no
XLOC_002739	CCON0000096876.1[+]	113730	117006	Novel	-	3276	1	SjF.1940.1	1	SjM.2563.1			ADS	OK	57.9201	50.4722	-0.198575	0.806624	0.912208	no
XLOC_002745	CCON0000096876.1[-]	92766	111987	Novel	-	19221	1	SjF.1941.1	0	-				OK	46.4125	1.28889	-5.17031	2.51845e-08	2.51871e-06	yes	smm:Smp_145860	53	259	3e-67	nuclear hormone receptor
XLOC_002747	CCON0000096876.1[.]	92732	93408	Novel	-	676	0	-	1	SjM.2562.1				OK	29.8253	4.23622	-2.81568	0.00249939	0.0306112	yes
XLOC_002748	CCON0000096876.1[.]	119622	119731	Novel	-	109	0	-	1	SjM.2564.1				OK	8355.78	16547.3	0.985754	0.366854	0.611592	no
XLOC_002749	CCON0000096876.1[.]	119840	120588	Novel	-	748	1	SjF.1942.1	0	-				OK	5.67627	1.16052	-2.29017	0.0414993	0.160358	no
XLOC_002750	CCON0000096876.1[.]	120861	121430	Novel	-	569	0	-	1	SjM.2565.1				OK	2.2782	5.13408	1.17221	0.275668	0.517955	no
XLOC_002751	CCON0000096876.1[.]	122041	122404	Novel	-	363	1	SjF.1943.1	1	SjM.2566.1			Equal	OK	68.0795	49.9645	-0.446315	0.573508	0.778306	no	smm:Smp_044020	72	164	1e-39	folate carrier protein		|GO:0016020:membrane|	|GO:0005488:binding|	|GO:0006810:transport|
XLOC_002752	CCON0000096876.1[.]	223071	224191	Novel	-	1120	0	-	1	SjM.2567.1				OK	0.619464	2.78149	2.16677	0.0724784	0.228479	no
XLOC_002753	CCON0000096876.1[.]	231836	232035	Novel	-	199	0	-	1	SjM.2568.1				OK	132.993	240.958	0.857433	0.432377	0.669036	no
XLOC_002754	CCON0000096876.1[.]	251276	251381	Novel	-	105	0	-	1	SjM.2569.1				OK	10242.3	30667.5	1.58217	0.134793	0.33541	no
XLOC_002755	CCON0000096876.1[.]	299386	302046	Novel	-	2660	1	SjF.1959.1	1	SjM.2571.1			Equal	OK	2.91652	3.66086	0.327933	0.686384	0.848495	no	spu:758890	32	132	5e-34	hypothetical protein LOC758890
XLOC_002756	CCON0000096876.1[.]	389267	390334	Novel	-	1067	1	SjF.1961.1	0	-				OK	229.907	1.47497	-7.28422	0	0	yes
XLOC_002763	CCON0000096879.1[+]	44603	47565	Novel	-	2962	1	SjF.1967.1	0	-				OK	31.3942	14.3968	-1.12475	0.193038	0.419374	no
XLOC_002764	CCON0000096879.1[+]	127568	128832	Novel	-	1264	0	-	1	SjM.2580.1				OK	9.44207	10.5579	0.161145	0.851144	0.935615	no	smm:Smp_134120	70	345	1e-93	hypothetical protein
XLOC_002775	CCON0000096879.1[-]	402123	410255	Novel	-	8132	2	SjF.1978.1,SjF.1978.2	2	SjM.2590.1,SjM.2590.2			ADS,ADS	OK	57.4691	44.0007	-0.385258	0.44299	0.678726	no	smm:Smp_151580	74	234	3e-60	pdz domain containing protein
XLOC_002777	CCON0000096879.1[.]	143992	145763	Novel	-	1771	1	SjF.1968.1	1	SjM.2581.1			Equal	OK	31.9395	22.2642	-0.520614	0.373305	0.616525	no
XLOC_002778	CCON0000096879.1[.]	145885	147289	PseudoGene	-	1404	2	SjF.1970.1,SjF.1969.1	1	SjM.2582.1			Equal	OK	5.93264	17.9703	1.59887	0.039664	0.155395	no	dre:100331908	40	87.4	4e-17	Gag-Pol polyprotein-like			|GO:0003676:nucleic acid binding|GO:0008270:zinc ion binding|
XLOC_002779	CCON0000096879.1[.]	378725	379148	Novel	-	423	0	-	1	SjM.2588.1				OK	0	6.98086	1.79769e+308	0.0206134	0.0989505	no
XLOC_002780	CCON0000096879.1[.]	454837	456457	Novel	-	1620	0	-	1	SjM.2597.1				OK	2.01474	3.05042	0.598417	0.515759	0.73633	no
XLOC_002782	CCON0000096880.1[+]	62789	65118	Novel	-	2329	2	SjF.1981.1,SjF.1982.1	3	SjM.2611.1,SjM.2610.1,SjM.2610.2			Equal,IR,IR	OK	41.912	28.4448	-0.559198	0.323673	0.569252	no								|GO:0004182:carboxypeptidase A activity|GO:0008270:zinc ion binding|	|GO:0006508:proteolysis|
XLOC_002798	CCON0000096881.1[.]	296414	297052	Novel	-	638	0	-	1	SjM.2636.1				OK	0	3.69646	1.79769e+308	0.020471	0.0989505	no
XLOC_002799	CCON0000096881.1[.]	309652	310016	Novel	-	364	1	SjF.1994.1	0	-				OK	18.1607	3.74901	-2.27623	0.0427546	0.163113	no
XLOC_002800	CCON0000096881.1[.]	328272	328643	Novel	-	371	0	-	1	SjM.2637.1				OK	4.76206	11.7084	1.29789	0.223566	0.457271	no
XLOC_002801	CCON0000096882.1[+]	41587	49363	Novel	-	7776	1	SjF.2001.1	1	SjM.2652.1			5-Extend:3-Extend	OK	24.2568	23.4098	-0.0512741	0.93852	0.975555	no	smm:Smp_040970.3	75	118	2e-24	vacuolar proton atpases		|GO:0016020:membrane|		|GO:0015992:proton transport|
XLOC_002816	CCON0000096882.1[.]	66945	67160	PseudoGene	-	215	1	SjF.1997.1	1	SjM.2640.1			Equal	OK	244.671	171.789	-0.510205	0.549355	0.761374	no
XLOC_002817	CCON0000096882.1[.]	67288	67506	PseudoGene	-	218	0	-	1	SjM.2641.1				OK	29.9548	61.041	1.02699	0.34715	0.592509	no
XLOC_002821	CCON0000096883.1[-]	49040	53276	Novel	-	4236	1	SjF.2014.1	0	-				NOTEST	2.69743	0.871256	-1.63042	0.111147	1	no
XLOC_002822	CCON0000096883.1[-]	129223	131912	Novel	-	2689	0	-	1	SjM.2655.1				OK	0.693609	4.29613	2.63084	0.100318	0.283106	no
XLOC_002828	CCON0000096884.1[-]	189102	200087	Novel	-	10985	0	-	2	SjM.2656.1,SjM.2656.2				OK	3.34675	12.4169	1.89147	0.0609851	0.204897	no	smm:Smp_157090	71	115	2e-24	subfamily C1A unassigned peptidase (C01 family)
XLOC_002834	CCON0000096885.1[+]	252852	255568	Novel	-	2716	1	SjF.2033.1	1	SjM.2671.1			5-Extend	OK	21.5135	20013.3	9.8615	0	0	yes
XLOC_002841	CCON0000096885.1[.]	94592	95086	Novel	-	494	1	SjF.2028.1	1	SjM.2660.1			Equal	OK	31.2317	24.5662	-0.346333	0.667559	0.837158	no
XLOC_002842	CCON0000096885.1[.]	182102	182345	Novel	-	243	1	SjF.2031.1	1	SjM.2669.1			Equal	OK	118.148	148.037	0.325362	0.694134	0.85235	no	smm:Smp_150980.2	93	162	9e-39	P53 inducible protein-related
XLOC_002843	CCON0000096885.1[.]	262821	263164	Novel	-	343	1	SjF.2034.1	1	SjM.2672.1			Equal	OK	95.6148	29.8859	-1.67777	0.0429262	0.163392	no
XLOC_002844	CCON0000096885.1[.]	306356	307024	Novel	-	668	0	-	1	SjM.2689.1				OK	4.8437	3.7409	-0.372723	0.712805	0.861582	no
XLOC_002845	CCON0000096885.1[.]	326762	326888	Novel	-	126	0	-	1	SjM.2673.1				OK	10077.5	8264.5	-0.286136	0.784437	0.900856	no
XLOC_002846	CCON0000096885.1[.]	375101	375631	Novel	-	530	1	SjF.2036.1	1	SjM.2674.1			Equal	OK	9.31008	20.9963	1.17327	0.189565	0.415018	no	smm:Smp_150580	44	110	3e-23	Nst1p-like protein
XLOC_002848	CCON0000096886.1[+]	139419	146646	Novel	-	7227	1	SjF.2038.1	2	SjM.2682.1,SjM.2681.1			Equal,AAS:ADS:3-Extend	OK	35.3295	57.88	0.71219	0.333907	0.579281	no
XLOC_002849	CCON0000096886.1[+]	148159	152022	Novel	-	3863	2	SjF.2041.1,SjF.2040.1	3	SjM.2683.2,SjM.2683.1,SjM.2684.1			5-Extend:ADS,5-Extend:ES:AAS,Equal	OK	56.9194	44.028	-0.370498	0.473173	0.704151	no
XLOC_002850	CCON0000096886.1[.]	46467	47120	Novel	-	653	0	-	1	SjM.2676.1				OK	6.83962	9.10097	0.412104	0.651486	0.828173	no
XLOC_002851	CCON0000096886.1[.]	48122	48794	Novel	-	672	0	-	1	SjM.2677.1				OK	3.61367	4.36873	0.273749	0.791177	0.90459	no
XLOC_002852	CCON0000096886.1[.]	143684	145017	Novel	-	1333	1	SjF.2039.1	0	-				OK	7.65384	6.1465	-0.31642	0.696723	0.853526	no
XLOC_002853	CCON0000096886.1[.]	150967	151180	Novel	-	213	0	-	1	SjM.2685.1				OK	30.9159	94.9005	1.61807	0.171551	0.389424	no
XLOC_002860	CCON0000096887.1[-]	67950	71107	PseudoGene	-	3157	0	-	1	SjM.2693.1				OK	0	3.96415	1.79769e+308	0.0151301	0.0853425	no	smm:Smp_166970	47	164	7e-39	hypothetical protein
XLOC_002866	CCON0000096887.1[-]	253493	277762	Novel	-	24269	4	SjF.2063.1,SjF.2063.2,SjF.2064.1,SjF.2062.1	1	SjM.2717.1			AAS:ADS:AAS:ES	OK	42.4095	66.6834	0.652941	0.100948	0.283336	no	smm:Smp_167010	80	1310	0	talin		|GO:0001726:ruffle|GO:0005925:focal adhesion|	|GO:0003779:actin binding|GO:0005200:structural constituent of cytoskeleton|GO:0005515:protein binding|	|GO:0007016:cytoskeletal anchoring|
XLOC_002867	CCON0000096887.1[-]	283694	306795	PseudoGene	-	23101	1	SjF.2065.1	1	SjM.2718.1			AAS:5-Extend	OK	18.8795	47.0922	1.31867	0.0114721	0.0759955	no	smm:Smp_167010	93	622	1e-176	talin		|GO:0005856:cytoskeleton|	|GO:0005488:binding|
XLOC_002870	CCON0000096887.1[.]	3531	3827	Novel	-	296	0	-	1	SjM.2686.1				OK	0	15.487	1.79769e+308	0.0206134	0.0989505	no
XLOC_002871	CCON0000096887.1[.]	36027	36316	PseudoGene	-	289	0	-	1	SjM.2691.1				OK	5.78624	16.6457	1.52446	0.218919	0.452175	no
XLOC_002872	CCON0000096887.1[.]	115062	116132	Novel	-	1070	0	-	1	SjM.2699.1				OK	6.5994	10.5304	0.674153	0.414024	0.652383	no
XLOC_002873	CCON0000096887.1[.]	177530	178610	Novel	-	1080	1	SjF.2048.1	1	SjM.2696.1			Equal	OK	15.5349	38.878	1.32344	0.0671389	0.218388	no
XLOC_002874	CCON0000096887.1[.]	230829	231261	Novel	-	432	1	SjF.2061.1	0	-				OK	17.0689	7.17558	-1.25021	0.194003	0.420841	no
XLOC_002875	CCON0000096887.1[.]	327892	328755	Novel	-	863	1	SjF.2056.1	1	SjM.2702.1			Equal	OK	18.9638	27.1982	0.520263	0.493946	0.720927	no
XLOC_002876	CCON0000096887.1[.]	384284	384695	Novel	-	411	1	SjF.2052.1	1	SjM.2704.1			Equal	OK	52.3804	44.3302	-0.240738	0.760306	0.887483	no
XLOC_002877	CCON0000096887.1[.]	384805	385715	Novel	-	910	2	SjF.2054.1,SjF.2053.1	1	SjM.2705.1			Equal	OK	15.4726	17.7834	0.200812	0.796947	0.90757	no
XLOC_002878	CCON0000096887.1[.]	385847	386377	Novel	-	530	0	-	1	SjM.2706.1				OK	5.11186	4.78829	-0.0943376	0.929088	0.971518	no
XLOC_002888	CCON0000096888.1[-]	120123	130771	Novel	-	10648	1	SjF.2069.1	2	SjM.2741.1,SjM.2742.1			ADS:AAS,5-Extend	OK	192.14	163.098	-0.236416	0.674886	0.841569	no
XLOC_002894	CCON0000096888.1[.]	216568	217544	Novel	-	976	1	SjF.2072.1	1	SjM.2711.1			Equal	OK	8.14606	7.12098	-0.194027	0.816557	0.917041	no	smm:Smp_179590	61	73.9	2e-11	camp/cgmp cyclic nucleotide phosphodiesterase
XLOC_002895	CCON0000096888.1[.]	217861	218193	Novel	-	332	0	-	1	SjM.2712.1				OK	14.1879	17.3677	0.291744	0.771811	0.893957	no
XLOC_002896	CCON0000096888.1[.]	218271	218916	Novel	-	645	0	-	1	SjM.2713.1				OK	9.51677	13.2518	0.477644	0.581465	0.782828	no
XLOC_002897	CCON0000096888.1[.]	220546	221116	Novel	-	570	0	-	1	SjM.2714.1				OK	1.519	6.00876	1.98395	0.158854	0.37157	no
XLOC_002898	CCON0000096888.1[.]	228597	228779	Novel	-	182	1	SjF.2067.1	0	-				OK	2260.79	114.21	-4.30707	0.00662863	0.0561906	no
XLOC_002904	CCON0000096889.1[+]	293909	295497	Novel	-	1588	0	-	1	SjM.2745.1				OK	102.259	102.794	0.00752467	0.992102	0.996335	no	smm:Smp_076880	100	163	7e-58	hypothetical protein ; K12826 splicing factor 3A subunit 2	|Genetic Information Processing; Transcription; Spliceosome [BR:ko03041];|Genetic Information Processing; Transcription; Spliceosome [PATH:ko03040-Map:ko03040];|
XLOC_002906	CCON0000096889.1[-]	28109	32181	Novel	-	4072	1	SjF.2077.1	0	-				OK	51.6176	0.967851	-5.73693	5.60956e-09	6.68369e-07	yes	smm:Smp_152150	35	83.6	1e-14	hypothetical protein
XLOC_002912	CCON0000096889.1[.]	96360	97300	Novel	-	940	1	SjF.2081.1	1	SjM.2726.1			Equal	OK	9.04938	15.4691	0.773499	0.339584	0.584506	no
XLOC_002913	CCON0000096889.1[.]	153644	154405	PseudoGene	-	761	1	SjF.2089.1	0	-				OK	10.0953	4.25614	-1.24606	0.164614	0.379886	no
XLOC_002914	CCON0000096889.1[.]	267297	268481	Novel	-	1184	0	-	1	SjM.2732.1				OK	0.5796	2.17441	1.90749	0.117278	0.311633	no	smm:Smp_191250	53	99	6e-19	hypothetical protein
XLOC_002915	CCON0000096889.1[.]	268667	269685	PseudoGene	-	1018	1	SjF.2086.1	1	SjM.2733.1			Equal	OK	14.6102	19.726	0.43312	0.57246	0.777486	no
XLOC_002916	CCON0000096889.1[.]	269944	270648	Novel	-	704	1	SjF.2087.1	1	SjM.2737.1			Equal	OK	15.1241	48.8344	1.69105	0.0269604	0.119355	no	cin:100181795	40	176	1e-42	similar to pol polyprotein			|GO:0003676:nucleic acid binding|GO:0003677:DNA binding|	|GO:0015074:DNA integration|
XLOC_002917	CCON0000096890.1[+]	65239	71757	Novel	-	6518	0	-	1	SjM.2773.1				OK	2.38503	4.48037	0.909608	0.405027	0.645515	no
XLOC_002918	CCON0000096890.1[+]	85687	90992	Novel	-	5305	2	SjF.2091.1,SjF.2091.2	3	SjM.2776.2,SjM.2776.1,SjM.2776.3			EN,ES:ADS:3-Extend,3-Extend	OK	409.233	363.054	-0.172741	0.680196	0.844861	no	spu:589887	36	92.8	1e-17	similar to solute carrier family 30 (zinc transporter), member 6; K14693 solute carrier family 30 (zinc transporter), member 6		|GO:0016020:membrane|	|GO:0008324:cation transmembrane transporter activity|	|GO:0006812:cation transport|
XLOC_002925	CCON0000096890.1[-]	125589	128582	Novel	-	2993	1	SjF.2094.1	0	-				OK	6.02734	0.082399	-6.19275	6.47861e-05	0.00203155	yes
XLOC_002930	CCON0000096890.1[.]	1857	2232	Novel	-	375	0	-	1	SjM.2771.1				OK	9.3768	11.4733	0.291115	0.778373	0.897822	no
XLOC_002931	CCON0000096890.1[.]	2366	2659	Novel	-	293	0	-	1	SjM.2772.1				OK	19.5916	39.9361	1.02746	0.289878	0.532879	no
XLOC_002932	CCON0000096890.1[.]	75094	76355	Novel	-	1261	0	-	1	SjM.2774.1				OK	2.68975	3.16923	0.236662	0.799973	0.908774	no
XLOC_002933	CCON0000096890.1[.]	76693	77819	Novel	-	1126	0	-	1	SjM.2775.1				OK	1.84648	3.97271	1.10534	0.269463	0.512179	no
XLOC_002934	CCON0000096890.1[.]	93910	94311	Novel	-	401	1	SjF.2092.1	1	SjM.2777.1			Equal	OK	211.166	124.983	-0.756643	0.268861	0.511438	no	gga:421480	44	73.2	6e-12	SLC30A6, ZnT6; solute carrier family 30 (zinc transporter), member 6; K14693 solute carrier family 30 (zinc transporter), member 6
XLOC_002935	CCON0000096890.1[.]	257697	258596	Novel	-	899	1	SjF.2102.1	1	SjM.2750.1			Equal	OK	17.1102	13.9427	-0.295347	0.70725	0.858845	no
XLOC_002936	CCON0000096890.1[.]	259592	259920	Novel	-	328	0	-	1	SjM.2751.1				OK	12.5136	17.8047	0.508756	0.6206	0.808778	no
XLOC_002937	CCON0000096890.1[.]	391745	392186	Novel	-	441	0	-	1	SjM.2755.1				OK	2.42638	7.29382	1.58787	0.245362	0.483656	no
XLOC_002943	CCON0000096891.1[+]	236307	239351	Novel	-	3044	1	SjF.2106.1	1	SjM.2779.1			ADS:3-Extend	OK	159.557	164.908	0.0475956	0.925977	0.969894	no
XLOC_002946	CCON0000096891.1[-]	13526	29947	Novel	-	16421	0	-	1	SjM.2760.1				OK	1.94468	12.2575	2.65606	0.0430483	0.16364	no	smm:Smp_136550	48	76.3	8e-13	tyrosine kinase
XLOC_002947	CCON0000096891.1[-]	133949	143634	Novel	-	9685	0	-	1	SjM.2758.1				OK	0	7.02916	1.79769e+308	0.0102238	0.0717859	no
XLOC_002948	CCON0000096891.1[-]	245905	246925	PseudoGene	-	1020	1	SjF.2107.1	2	SjM.2786.1,SjM.2785.1			5-Extend,IR:5-Extend	OK	47.481	55.7038	0.230426	0.652971	0.828612	no
XLOC_002950	CCON0000096891.1[.]	20083	20521	Novel	-	438	0	-	1	SjM.2761.1				OK	3.53884	9.23376	1.38364	0.229188	0.462551	no	smm:Smp_126000	62	185	1e-45	hypothetical protein
XLOC_002951	CCON0000096891.1[.]	29500	29669	Novel	-	169	1	SjF.2105.1	0	-				LOWDATA	6843.98	5341.7	-0.357538	1	1	no	smm:Smp_136550	83	72	1e-11	tyrosine kinase
XLOC_002952	CCON0000096891.1[.]	143339	143626	Novel	-	287	1	SjF.2103.1	0	-				OK	32.4758	72.3133	1.1549	0.19874	0.427228	no
XLOC_002953	CCON0000096891.1[.]	228409	230968	Novel	-	2559	0	-	1	SjM.2778.1				OK	1.97054	5.4962	1.47984	0.0756856	0.235361	no
XLOC_002954	CCON0000096891.1[.]	240426	241720	Novel	-	1294	0	-	1	SjM.2781.1				OK	0.521877	2.04956	1.97353	0.104293	0.288818	no	smm:Smp_165800	43	123	7e-29	ATP-binding cassette transporter
XLOC_002955	CCON0000096891.1[.]	260684	262287	PseudoGene	-	1603	0	-	1	SjM.2764.1				OK	1.63118	2.40114	0.557804	0.562081	0.770466	no	dre:100332136	45	142	2e-41	polyprotein-like			|GO:0003676:nucleic acid binding|GO:0003677:DNA binding|GO:0004190:aspartic-type endopeptidase activity|	|GO:0006508:proteolysis|GO:0015074:DNA integration|
XLOC_002956	CCON0000096891.1[.]	262417	263964	PseudoGene	-	1547	0	-	1	SjM.2765.1				OK	1.91077	3.09569	0.696103	0.454165	0.688081	no	smm:Smp_165800	35	77.8	2e-12	ATP-binding cassette transporter
XLOC_002957	CCON0000096891.1[.]	264026	264604	PseudoGene	-	578	0	-	1	SjM.2766.1				OK	0.74181	5.01441	2.75696	0.0838906	0.252811	no
XLOC_002958	CCON0000096891.1[.]	271283	272599	Novel	-	1316	0	-	1	SjM.2767.1				OK	1.55867	7.06154	2.17966	0.0236677	0.109005	no							|GO:0016469:proton-transporting two-sector ATPase complex|	|GO:0005524:ATP binding|GO:0046933:hydrogen ion transporting ATP synthase activity, rotational mechanism|GO:0046961:hydrogen ion transporting ATPase activity, rotational mechanism|	|GO:0015986:ATP synthesis coupled proton transport|
XLOC_002959	CCON0000096891.1[.]	272729	273857	Novel	-	1128	0	-	1	SjM.2768.1				OK	1.24726	3.11499	1.32046	0.218621	0.45185	no
XLOC_002965	CCON0000096892.1[+]	236798	242271	Novel	-	5473	0	-	1	SjM.2795.1				OK	1.03585	12.5441	3.59812	0.0669934	0.218136	no
XLOC_002967	CCON0000096892.1[+]	563458	564712	Novel	-	1254	2	SjF.2129.1,SjF.2128.1	2	SjM.2812.1,SjM.2813.1			IR:5-Extend,5-Extend	OK	19.0167	14.5076	-0.390459	0.494982	0.721448	no
XLOC_002968	CCON0000096892.1[+]	571196	576949	Novel	-	5753	0	-	3	SjM.2815.1,SjM.2815.2,SjM.2815.3				OK	1.31504	9.48293	2.85023	3.14793e-05	0.00114644	yes
XLOC_002970	CCON0000096892.1[-]	53496	76885	Novel	-	23389	1	SjF.2112.1	1	SjM.2788.1			Equal	OK	24.2557	42.751	0.817632	0.284168	0.525989	no
XLOC_002973	CCON0000096892.1[-]	236397	236878	Novel	-	481	0	-	1	SjM.2796.1				OK	5.74009	18.0058	1.64931	0.13918	0.343116	no	smm:Smp_192980	71	138	1e-31	hypothetical protein
XLOC_002978	CCON0000096892.1[-]	518128	519131	PseudoGene	-	1003	2	SjF.2126.1,SjF.2127.1	0	-				OK	33.7679	0.00481017	-12.7773	0.830423	0.924758	no
XLOC_002979	CCON0000096892.1[.]	162789	163131	PseudoGene	-	342	1	SjF.2116.1	0	-				OK	39.6663	0	-1.79769e+308	0.00907155	0.0672424	no	smm:Smp_184280	93	198	1e-49	hypothetical protein
XLOC_002980	CCON0000096892.1[.]	428034	429525	Novel	-	1491	1	SjF.2121.1	1	SjM.2806.1			Equal	OK	12.0753	21.5444	0.835254	0.252064	0.491051	no
XLOC_002981	CCON0000096892.1[.]	429583	430843	Novel	-	1260	1	SjF.2122.1	1	SjM.2807.1			Equal	OK	5.70047	10.7376	0.913516	0.262698	0.504285	no
XLOC_002982	CCON0000096892.1[.]	455208	455488	Novel	-	280	1	SjF.2119.1	1	SjM.2800.1			Equal	OK	162.19	153.679	-0.0777722	0.919285	0.967083	no
XLOC_002983	CCON0000096892.1[.]	455911	456356	Novel	-	445	0	-	1	SjM.2799.1				OK	5.63931	13.3858	1.24712	0.23908	0.475157	no
XLOC_002984	CCON0000096892.1[.]	456484	458792	Novel	-	2308	1	SjF.2123.1	1	SjM.2802.1			Equal	OK	5.84991	6.93845	0.246198	0.749424	0.881606	no	smm:Smp_117990	45	84.7	3e-14	hypothetical protein
XLOC_002985	CCON0000096892.1[.]	458862	459596	Novel	-	734	0	-	1	SjM.2801.1				OK	3.70504	7.14294	0.947029	0.332763	0.578311	no
XLOC_002986	CCON0000096892.1[.]	459779	460148	Novel	-	369	0	-	1	SjM.2803.1				OK	1.60502	11.8405	2.88307	0.0696072	0.223479	no
XLOC_002987	CCON0000096892.1[.]	473985	474759	Novel	-	774	0	-	1	SjM.2809.1				OK	5.07412	9.45144	0.897378	0.322952	0.568399	no
XLOC_002988	CCON0000096892.1[.]	492020	492566	Novel	-	546	1	SjF.2124.1	1	SjM.2804.1			Equal	OK	23.0914	47.8451	1.05102	0.181904	0.405207	no
XLOC_002989	CCON0000096892.1[.]	501251	502019	PseudoGene	-	768	0	-	1	SjM.2810.1				OK	0.498185	7.00146	3.8129	0.0146016	0.0851483	no
XLOC_002990	CCON0000096892.1[.]	518130	519127	PseudoGene	-	997	0	-	1	SjM.2811.1				LOWDATA	0.0013402	19.0338	13.7938	1	1	no
XLOC_002991	CCON0000096892.1[.]	605612	606350	Novel	-	738	0	-	1	SjM.2814.1				OK	1.5763	3.50073	1.15112	0.28378	0.525825	no
XLOC_002992	CCON0000096892.1[.]	607019	608385	PseudoGene	-	1366	0	-	1	SjM.2816.1				OK	0.73491	3.43549	2.22488	0.0299211	0.128466	no	spu:757912	51	477	1e-132	similar to gag-pol polyprotein			|GO:0003676:nucleic acid binding|GO:0003677:DNA binding|	|GO:0015074:DNA integration|
XLOC_002993	CCON0000096893.1[+]	18102	20293	Novel	-	2191	1	SjF.2134.1	0	-				OK	9186.65	0	-1.79769e+308	0.0134961	0.0818161	no	smm:Smp_164100	82	82	1e-14	annexin			|GO:0005509:calcium ion binding|GO:0005544:calcium-dependent phospholipid binding|
XLOC_002994	CCON0000096893.1[+]	23773	29307	Novel	-	5534	1	SjF.2135.1	0	-				OK	34.9021	1.42561	-4.61366	0.00363509	0.039	yes	smm:Smp_164100	82	125	1e-27	annexin			|GO:0005509:calcium ion binding|GO:0005544:calcium-dependent phospholipid binding|
XLOC_002995	CCON0000096893.1[+]	37771	42330	Novel	-	4559	1	SjF.2133.1	1	SjM.2819.1			5-Extend	OK	249.242	1145.69	2.2006	0.0017164	0.0236643	yes
XLOC_003000	CCON0000096893.1[+]	328020	343689	PseudoGene	-	15669	2	SjF.2146.1,SjF.2143.1	1	SjM.2829.1			5-Extend:ADS:EN:AAS	OK	8.60588	19.0327	1.14509	0.0683434	0.220928	no	smm:Smp_164120	68	909	0	dopey-related
XLOC_003001	CCON0000096893.1[+]	346486	368290	PseudoGene	-	21804	2	SjF.2144.1,SjF.2147.1	2	SjM.2831.1,SjM.2830.1			AAS:3-Extend,5-Extend:AAS:EN:AAS	OK	37.7773	76.0156	1.00878	0.172877	0.391789	no	smm:Smp_164130	50	434	1e-119	dopey-related
XLOC_003002	CCON0000096893.1[+]	368346	370555	PseudoGene	-	2209	1	SjF.2145.1	1	SjM.2828.1			3-Extend	OK	13.8406	27.903	1.01152	0.241525	0.478545	no	smm:Smp_164130	58	149	5e-36	dopey-related
XLOC_003003	CCON0000096893.1[+]	372292	391505	PseudoGene	-	19213	1	SjF.2149.1	1	SjM.2834.1			3-Extend	OK	17.0172	32.4999	0.933442	0.138527	0.342012	no	smm:Smp_164130	67	1413	0	dopey-related			|GO:0005507:copper ion binding|GO:0009055:electron carrier activity|	|GO:0006118:electron transport|
XLOC_003004	CCON0000096893.1[+]	392258	397534	Novel	-	5276	1	SjF.2148.1	1	SjM.2832.1			Equal	OK	31.1792	45.8608	0.556678	0.431032	0.66823	no	smm:Smp_164130	62	273	2e-71	dopey-related
XLOC_003007	CCON0000096893.1[-]	96473	98689	Novel	-	2216	1	SjF.2136.1	0	-				OK	6.75721	3.04342	-1.15073	0.26198	0.503265	no
XLOC_003013	CCON0000096893.1[.]	51733	52082	PseudoGene	-	349	0	-	1	SjM.2821.1				OK	0	10.3191	1.79769e+308	0.0201016	0.0989505	no	smm:Smp_113550	50	70.1	1e-14	hypothetical protein
XLOC_003014	CCON0000096893.1[.]	97169	98005	Novel	-	836	0	-	1	SjM.2818.1				OK	1.33736	2.50492	0.905376	0.407216	0.647281	no	spu:761379	39	60.5	1e-12	similar to endonuclease-reverse transcriptase
XLOC_003015	CCON0000096893.1[.]	172558	172956	Novel	-	398	0	-	1	SjM.2824.1				OK	2.7639	7.82726	1.5018	0.22624	0.46103	no
XLOC_003016	CCON0000096893.1[.]	182404	182732	Novel	-	328	1	SjF.2179.1	1	SjM.2860.1			Equal	OK	36.0017	48.0741	0.417193	0.641614	0.820977	no
XLOC_003017	CCON0000096893.1[.]	314255	314517	Novel	-	262	1	SjF.2182.1	0	-				OK	45.8909	4.60704	-3.3163	0.0196506	0.0987237	no
XLOC_003018	CCON0000096893.1[.]	370665	370831	PseudoGene	-	166	0	-	1	SjM.2833.1				OK	2521.89	3911.37	0.633172	0.560749	0.769431	no	smm:Smp_164130	74	90.9	3e-17	dopey-related
XLOC_003019	CCON0000096893.1[.]	461533	462802	Novel	-	1269	1	SjF.2156.1	1	SjM.2839.1			Equal	OK	15.2401	29.5291	0.954262	0.184736	0.409568	no									|GO:0008152:metabolic process|
XLOC_003028	CCON0000096894.1[-]	278610	281993	Novel	-	3383	0	-	1	SjM.2843.1				OK	0	31.3038	1.79769e+308	0.00725335	0.0592235	no
XLOC_003031	CCON0000096894.1[.]	75926	77157	Novel	-	1231	0	-	1	SjM.2856.1				OK	1.38893	3.88999	1.4858	0.156284	0.36968	no
XLOC_003032	CCON0000096894.1[.]	77872	79333	Novel	-	1461	1	SjF.2153.1	1	SjM.2857.1			Equal	OK	4.02699	6.76561	0.748518	0.3792	0.621386	no
XLOC_003033	CCON0000096894.1[.]	317819	317929	Novel	-	110	0	-	1	SjM.2845.1				OK	13283.5	29919.5	1.17145	0.271641	0.514058	no
XLOC_003034	CCON0000096894.1[.]	332957	333447	Novel	-	490	0	-	1	SjM.2846.1				OK	4.79505	11.3655	1.24504	0.239863	0.476124	no
XLOC_003035	CCON0000096894.1[.]	413467	415189	Novel	-	1722	0	-	1	SjM.2850.1				OK	3.42912	2.55313	-0.425571	0.623828	0.810251	no
XLOC_003036	CCON0000096895.1[+]	46546	54070	Novel	-	7524	1	SjF.2165.1	1	SjM.2851.1			5-Extend	OK	53.7822	43.1455	-0.317918	0.624801	0.81086	no	smm:Smp_052500	59	136	3e-30	hypothetical protein
XLOC_003040	CCON0000096895.1[+]	220587	221945	Novel	-	1358	1	SjF.2174.1	0	-				OK	64.8826	3.35763	-4.27232	2.51781e-05	0.000970034	yes
XLOC_003044	CCON0000096895.1[-]	184540	198650	PseudoGene	-	14110	1	SjF.2176.1	1	SjM.2872.1			Equal	OK	215.655	5.07943	-5.40792	1.13021e-13	2.79683e-11	yes	smm:Smp_012560	72	258	6e-67	o-methyltransferase			|GO:0008171:O-methyltransferase activity|
XLOC_003048	CCON0000096895.1[.]	55541	55806	PseudoGene	-	265	0	-	1	SjM.2852.1				OK	0	33.0624	1.79769e+308	0.0134961	0.0818161	no
XLOC_003049	CCON0000096895.1[.]	55943	57895	PseudoGene	-	1952	1	SjF.2166.1	1	SjM.2853.1			Equal	OK	2.45285	5.45436	1.15295	0.175817	0.396236	no	smm:Smp_112270	58	165	1e-38	hypothetical protein
XLOC_003050	CCON0000096895.1[.]	82697	82994	Novel	-	297	1	SjF.2168.1	1	SjM.2858.1			Equal	OK	36.5118	41.8729	0.197653	0.824497	0.921135	no
XLOC_003051	CCON0000096895.1[.]	119907	121252	Novel	-	1345	0	-	1	SjM.2863.1				OK	1.99538	4.19767	1.07293	0.256165	0.496036	no
XLOC_003052	CCON0000096895.1[.]	124526	125270	Novel	-	744	0	-	1	SjM.2866.1				OK	2.59873	8.76696	1.75427	0.0927896	0.269084	no	smm:Smp_163810	57	132	2e-29	laminin gamma-1 chain ; K05635 laminin, gamma 1	|Cellular Processes; Cell Communication; Focal adhesion [PATH:ko04510-Map:ko04510];|Environmental Information Processing; Signaling Molecules and Interaction; CAM ligands [BR:ko04516];|Environmental Information Processing; Signaling Molecules and Interaction; ECM-receptor interaction [PATH:ko04512-Map:ko04512];|Human Diseases; Cancers; Pathways in cancer [PATH:ko05200-Map:ko05200];|Human Diseases…
XLOC_003053	CCON0000096895.1[.]	125404	125690	Novel	-	286	0	-	1	SjM.2867.1				OK	8.94863	20.5564	1.19985	0.264507	0.506498	no
XLOC_003054	CCON0000096895.1[.]	125791	126727	Novel	-	936	1	SjF.2171.1	1	SjM.2869.1			Equal	OK	6.56324	8.02269	0.289679	0.73461	0.872742	no							|GO:0016021:integral to membrane|	|GO:0001584:rhodopsin-like receptor activity|	|GO:0007186:G-protein coupled receptor protein signaling pathway|
XLOC_003055	CCON0000096895.1[.]	242614	243436	Novel	-	822	1	SjF.2175.1	1	SjM.2873.1			Equal	OK	11.1472	9.65807	-0.206873	0.803078	0.910217	no	smm:Smp_151020	66	166	9e-81	transmembrane protein 17
XLOC_003056	CCON0000096895.1[.]	247246	247621	Novel	-	375	0	-	1	SjM.2874.1				OK	10.8721	9.69083	-0.165936	0.872925	0.944567	no
XLOC_003057	CCON0000096896.1[+]	14518	35999	Novel	-	21481	2	SjF.2183.1,SjF.2183.2	1	SjM.2877.1			5-Extend:AAS:3-Extend	OK	33.7455	47.2045	0.484229	0.36051	0.605512	no	smm:Smp_086420	45	519	1e-145	hypothetical protein		|GO:0016020:membrane|	|GO:0005215:transporter activity|	|GO:0006810:transport|
XLOC_003068	CCON0000096896.1[.]	42291	42797	Novel	-	506	1	SjF.2184.1	1	SjM.2876.1			Equal	OK	27.324	41.6071	0.606659	0.441443	0.677592	no	smm:Smp_086420	67	90.5	4e-17	hypothetical protein
XLOC_003069	CCON0000096896.1[.]	47430	49025	PseudoGene	-	1595	0	-	1	SjM.2883.1				OK	2.26076	4.71466	1.06035	0.236223	0.471128	no	smm:Smp_117990	43	77.4	3e-12	hypothetical protein		|GO:0005622:intracellular|	|GO:0003676:nucleic acid binding|GO:0008270:zinc ion binding|
XLOC_003070	CCON0000096896.1[.]	207404	209888	Novel	-	2484	1	SjF.2189.1	0	-				OK	7.55181	6.4149	-0.235397	0.755997	0.885399	no	smm:Smp_191250	44	79	2e-12	hypothetical protein
XLOC_003071	CCON0000096897.1[+]	30194	33857	Novel	-	3663	2	SjF.2195.1,SjF.2194.1	3	SjM.2896.1,SjM.2893.1,SjM.2894.1			Equal,IR:3-Extend,3-Extend	OK	40.7087	61.8215	0.602773	0.204204	0.43553	no
XLOC_003075	CCON0000096897.1[+]	161450	165940	Novel	-	4490	1	SjF.2261.1	2	SjM.2992.1,SjM.2992.2			5-Extend:ADS,5-Extend	OK	7.35714	7.76401	0.0776564	0.89393	0.955455	no	spu:759800	34	160	7e-53	similar to endonuclease-reverse transcriptase		|GO:0016469:proton-transporting two-sector ATPase complex|	|GO:0003723:RNA binding|GO:0003964:RNA-directed DNA polymerase activity|GO:0005524:ATP binding|GO:0046933:hydrogen ion transporting ATP synthase activity, rotational mechanism|GO:0046961:hydrogen ion transporting ATPase activity, rotational mechanism|	|GO:0006278:RNA-dependent DNA replication|GO:0015986:ATP synthesis coupled proton transport|
XLOC_003084	CCON0000096897.1[+]	826010	829049	Novel	-	3039	0	-	2	SjM.2922.1,SjM.2923.1				OK	2.89312	25.5213	3.14101	0.0428944	0.163388	no
XLOC_003085	CCON0000096897.1[+]	840400	876802	Novel	-	36402	3	SjF.2221.1,SjF.2223.1,SjF.2220.1	3	SjM.2927.2,SjM.2927.1,SjM.2928.1			5-Extend:ADS:AAS:ADS:EN:AAS:ADS,5-Extend:ADS:AAS:ADS:EN:AAS:3-Extend,AAS	OK	71.908	211.873	1.55897	0.0306545	0.130514	no	smm:Smp_148080	71	223	6e-56	hypothetical protein
XLOC_003087	CCON0000096897.1[-]	47958	48817	Novel	-	859	0	-	1	SjM.2895.1				NOTEST	0	1.52013	1.79769e+308	0.107626	1	no
XLOC_003093	CCON0000096897.1[-]	242691	243602	Novel	-	911	3	SjF.2273.1,SjF.2274.1,SjF.2274.2	2	SjM.3006.1,SjM.3007.1			3-Extend,IR	OK	910.987	735.232	-0.309231	0.598747	0.79488	no
XLOC_003101	CCON0000096897.1[.]	48424	48836	Novel	-	412	1	SjF.2196.1	0	-				OK	36.2614	17.0565	-1.08812	0.206213	0.43856	no
XLOC_003102	CCON0000096897.1[.]	104367	104623	PseudoGene	-	256	0	-	1	SjM.2982.1				OK	13.0124	60.479	2.21655	0.0499853	0.180745	no	smm:Smp_124770.2	68	107	3e-22	scy1(yeast) protein kinase-like
XLOC_003103	CCON0000096897.1[.]	155421	156017	PseudoGene	-	596	0	-	1	SjM.2990.1				OK	2.13334	4.40416	1.04575	0.376521	0.619258	no
XLOC_003104	CCON0000096897.1[.]	160496	161322	PseudoGene	-	826	0	-	1	SjM.2991.1				OK	2.72498	6.15214	1.17485	0.238103	0.473606	no	spu:592820	28	73.2	2e-11	similar to endonuclease-reverse transcriptase
XLOC_003105	CCON0000096897.1[.]	184299	185016	PseudoGene	-	717	0	-	1	SjM.2998.1				LOWDATA	0.729595	2.09145	1.51934	1	1	no
XLOC_003106	CCON0000096897.1[.]	228063	228952	Novel	-	889	1	SjF.2272.1	1	SjM.3003.1			Equal	OK	10.7448	11.1407	0.0522115	0.948933	0.979574	no
XLOC_003107	CCON0000096897.1[.]	241922	242377	Novel	-	455	0	-	1	SjM.3005.1				OK	5.44342	7.37907	0.438927	0.68923	0.85012	no
XLOC_003108	CCON0000096897.1[.]	249480	249617	Novel	-	137	1	SjF.2275.1	1	SjM.3008.1			Equal	OK	10498.8	5924.1	-0.825561	0.407465	0.647281	no
XLOC_003109	CCON0000096897.1[.]	378686	381151	PseudoGene	-	2465	2	SjF.2206.1,SjF.2205.1	1	SjM.2907.1			Equal	OK	5.34475	12.2274	1.19393	0.106514	0.293161	no	smm:Smp_160230	55	107	6e-21	hypothetical protein
XLOC_003110	CCON0000096897.1[.]	431214	433026	Novel	-	1812	1	SjF.2210.1	0	-				OK	3.2064	3.39661	0.0831438	0.922418	0.968387	no
XLOC_003111	CCON0000096897.1[.]	581222	582130	Novel	-	908	0	-	1	SjM.2900.1				OK	0	2.929	1.79769e+308	0.0151301	0.0853425	no
XLOC_003112	CCON0000096897.1[.]	778983	779302	Novel	-	319	1	SjF.2213.1	1	SjM.2913.1			Equal	OK	25.9858	13.5153	-0.943126	0.338236	0.582914	no
XLOC_003113	CCON0000096897.1[.]	779755	780267	Novel	-	512	0	-	1	SjM.2914.1				OK	8.08204	11.1621	0.465822	0.624095	0.810378	no	bfo:BRAFLDRAFT_238945	46	69.7	3e-22	hypothetical protein
XLOC_003114	CCON0000096897.1[.]	787774	788719	Novel	-	945	1	SjF.2214.1	0	-				OK	88.8834	0.856953	-6.69655	1.45779e-11	2.84225e-09	yes
XLOC_003115	CCON0000096897.1[.]	826960	827946	Novel	-	986	0	-	1	SjM.2924.1				OK	0.361838	2.09527	2.53372	0.114041	0.306564	no
XLOC_003116	CCON0000096897.1[.]	837311	838363	Novel	-	1052	1	SjF.2219.1	1	SjM.2925.1			Equal	OK	4.38976	4.73926	0.11052	0.901642	0.958395	no
XLOC_003117	CCON0000096897.1[.]	856388	856985	Novel	-	597	0	-	1	SjM.2931.1				OK	0	4.20643	1.79769e+308	0.0191639	0.0967061	no	smm:Smp_148090	52	72	2e-11	hypothetical protein
XLOC_003118	CCON0000096897.1[.]	861635	862541	Novel	-	906	0	-	1	SjM.2932.1				OK	2.08388	6.59076	1.66117	0.103393	0.287411	no
XLOC_003119	CCON0000096897.1[.]	862791	863164	Novel	-	373	1	SjF.2222.1	0	-				OK	16.2682	3.58379	-2.18249	0.0514928	0.183799	no
XLOC_003127	CCON0000096898.1[+]	589774	595724	Novel	-	5950	1	SjF.2237.1	1	SjM.2944.1			3-Extend	OK	60.6359	21.9776	-1.46414	0.054646	0.19143	no	smm:Smp_148590	65	207	5e-52	hypothetical protein
XLOC_003133	CCON0000096898.1[-]	502553	518246	Novel	-	15693	1	SjF.2233.1	1	SjM.2942.1			3-Extend:5-Extend	OK	22.5252	70.7595	1.65138	0.0112322	0.0754099	no	smm:Smp_148580	69	512	1e-143	supervillin			|GO:0003779:actin binding|	|GO:0007010:cytoskeleton organization and biogenesis|
XLOC_003134	CCON0000096898.1[-]	518478	519729	Novel	-	1251	1	SjF.2234.1	1	SjM.2943.1			5-Extend	OK	74.0672	244.363	1.72212	0.0150506	0.0853425	no	smm:Smp_148580	73	158	1e-37	supervillin			|GO:0003779:actin binding|
XLOC_003135	CCON0000096898.1[-]	529488	539452	Novel	-	9964	1	SjF.2235.1	1	SjM.2941.1			5-Extend	OK	21.8047	80.7369	1.88859	0.00499499	0.0474709	yes	smm:Smp_148580	70	617	1e-175	supervillin			|GO:0003779:actin binding|
XLOC_003137	CCON0000096898.1[.]	108774	109752	Novel	-	978	1	SjF.2227.1	0	-				OK	6.82523	3.91653	-0.8013	0.363228	0.608121	no
XLOC_003138	CCON0000096898.1[.]	129187	129271	Novel	-	84	1	SjF.2225.1	0	-				OK	381258	14618.6	-4.70489	0.00277438	0.0328062	yes
XLOC_003139	CCON0000096898.1[.]	503143	503469	Novel	-	326	1	SjF.2232.1	0	-				LOWDATA	9.49341	0	-1.79769e+308	1	1	no
XLOC_003140	CCON0000096898.1[.]	597842	599669	Novel	-	1827	1	SjF.2238.1	1	SjM.2945.1			Equal	OK	8.62954	10.3673	0.264687	0.727615	0.868817	no
XLOC_003141	CCON0000096898.1[.]	630970	631752	Novel	-	782	1	SjF.2240.1	0	-				OK	8.27939	10.9477	0.403028	0.636106	0.818401	no
XLOC_003155	CCON0000096899.1[-]	375576	378085	Novel	-	2509	1	SjF.2251.1	0	-				OK	28.4573	17.736	-0.682119	0.430807	0.668172	no	smm:Smp_105730	53	82.8	7e-15	CAI-2 protein
XLOC_003156	CCON0000096899.1[.]	199801	200666	Novel	-	865	1	SjF.2245.1	0	-				OK	5.52534	0.922131	-2.58302	0.0229837	0.106719	no
XLOC_003157	CCON0000096899.1[.]	371378	371655	Novel	-	277	1	SjF.2250.1	0	-				OK	92.0917	0	-1.79769e+308	0.0070293	0.0580323	no
XLOC_003167	CCON0000096900.1[.]	1135	1320	Novel	-	185	0	-	1	SjM.2959.1				OK	225.564	923.568	2.03368	0.0992967	0.282064	no	smm:Smp_153170	86	113	5e-24	serine/threonine protein kinase
XLOC_003168	CCON0000096900.1[.]	14397	16577	PseudoGene	-	2180	1	SjF.2254.1	1	SjM.2965.1			Equal	OK	3.92838	8.37952	1.09293	0.163176	0.377789	no
XLOC_003169	CCON0000096900.1[.]	226933	227739	Novel	-	806	1	SjF.2255.1	0	-				OK	25.7179	0.789742	-5.02525	5.66885e-06	0.000279847	yes
XLOC_003170	CCON0000096900.1[.]	325091	326199	Novel	-	1108	0	-	1	SjM.2968.1				OK	0.948206	4.11717	2.11838	0.0604959	0.204302	no	smm:Smp_100360	55	77	2e-12	hypothetical protein
XLOC_003171	CCON0000096900.1[.]	406759	407251	Novel	-	492	0	-	1	SjM.2971.1				OK	5.71602	21.5043	1.91154	0.0508911	0.182889	no
XLOC_003177	CCON0000096901.1[+]	216279	217835	Novel	-	1556	1	SjF.2287.1	1	SjM.2980.1			AAS	OK	16.6977	9.057	-0.882544	0.342428	0.58715	no
XLOC_003185	CCON0000096901.1[-]	243519	246141	PseudoGene	-	2622	1	SjF.2293.1	0	-				OK	95.087	31.6313	-1.58789	0.082331	0.24971	no
XLOC_003189	CCON0000096901.1[.]	65530	66000	PseudoGene	-	470	0	-	1	SjM.2975.1				OK	8.2494	9.32685	0.177101	0.856522	0.938846	no
XLOC_003190	CCON0000096901.1[.]	165534	165837	Novel	-	303	1	SjF.2285.1	0	-				OK	35.5161	39.1835	0.141775	0.872765	0.944527	no
XLOC_003191	CCON0000096901.1[.]	172793	174409	Novel	-	1616	0	-	1	SjM.2986.1				OK	0.606117	2.37922	1.97282	0.056108	0.195099	no
XLOC_003192	CCON0000096901.1[.]	219445	220335	Novel	-	890	0	-	1	SjM.2983.1				OK	4.11424	3.46675	-0.247043	0.79729	0.907624	no
XLOC_003193	CCON0000096901.1[.]	236026	236424	Novel	-	398	1	SjF.2289.1	1	SjM.2984.1			Equal	OK	201.765	43.0499	-2.22859	0.00256089	0.0310882	yes
XLOC_003194	CCON0000096901.1[.]	237357	237469	Novel	-	112	1	SjF.2291.1	1	SjM.2985.1			Equal	OK	254715	80167.3	-1.6678	0.027002	0.11936	no
XLOC_003195	CCON0000096901.1[.]	380215	380789	Novel	-	574	0	-	1	SjM.3012.1				OK	0	8.86708	1.79769e+308	0.00907155	0.0672424	no
XLOC_003206	CCON0000096902.1[-]	397544	533793	Novel	-	136249	0	-	1	SjM.3026.1				OK	0	25.5261	1.79769e+308	0.0206134	0.0989505	no	nve:NEMVE_v1g241105	48	88.2	2e-16	hypothetical protein
XLOC_003207	CCON0000096902.1[.]	211372	211764	Novel	-	392	1	SjF.2300.1	0	-				LOWDATA	0	0	9.03819e-313	1	1	no
XLOC_003208	CCON0000096902.1[.]	233034	233182	Novel	-	148	0	-	1	SjM.3017.1				OK	1592.26	5762.4	1.85559	0.127708	0.325501	no
XLOC_003209	CCON0000096902.1[.]	259051	260220	Novel	-	1169	1	SjF.2304.1	1	SjM.3019.1			Equal	OK	4.51219	5.61426	0.315267	0.71566	0.863354	no	smm:Smp_191130	43	88.6	8e-16	hypothetical protein
XLOC_003210	CCON0000096902.1[.]	358316	359782	Novel	-	1466	0	-	1	SjM.3024.1				OK	1.1289	7.59805	2.75071	0.00723165	0.0592235	no
XLOC_003227	CCON0000096903.1[-]	443070	445989	Novel	-	2919	0	-	1	SjM.3041.1				OK	1950.97	4332.72	1.15108	0.29238	0.535235	no							|GO:0016020:membrane|	|GO:0016787:hydrolase activity|
XLOC_003230	CCON0000096903.1[.]	839	1610	PseudoGene	-	771	0	-	1	SjM.3025.1				OK	0.495615	3.90586	2.97835	0.0604035	0.204151	no
XLOC_003231	CCON0000096903.1[.]	42342	43054	Novel	-	712	1	SjF.2308.1	1	SjM.3027.1			Equal	OK	17.1454	9.58617	-0.838795	0.296208	0.540055	no	smm:Smp_081460.4	92	77	7e-13	6-phosphogluconolactonase (EC:3.1.1.31); K01057 6-phosphogluconolactonase [EC:3.1.1.31]	|Metabolism; Carbohydrate Metabolism; Pentose phosphate pathway [PATH:ko00030-Map:ko00030];|
XLOC_003232	CCON0000096903.1[.]	308759	309539	Novel	-	780	1	SjF.2320.1	1	SjM.3046.1			Equal	OK	12.249	11.4477	-0.0976109	0.905583	0.960234	no
XLOC_003233	CCON0000096903.1[.]	309856	310562	Novel	-	706	0	-	1	SjM.3047.1				OK	5.04139	8.89856	0.819751	0.382129	0.624015	no	smm:Smp_123710	66	98.2	4e-19	acc1; acetyl-CoA carboxylase (EC:6.4.1.2); K11262 acetyl-CoA carboxylase / biotin carboxylase [EC:6.4.1.2 6.3.4.14]	|Metabolism; Carbohydrate Metabolism; Propanoate metabolism [PATH:ko00640-Map:ko00640];|Metabolism; Carbohydrate Metabolism; Pyruvate metabolism [PATH:ko00620-Map:ko00620];|Metabolism; Lipid Metabolism; Fatty acid biosynthesis [PATH:ko00061-Map:ko00061];|Organismal Systems; Endocrine System; Insulin signaling pathway [PATH:ko04910-Map:ko04910];|
XLOC_003234	CCON0000096903.1[.]	449944	451261	Novel	-	1317	1	SjF.2321.1	1	SjM.3042.1			Equal	OK	6.20488	2.31483	-1.4225	0.0862741	0.25651	no
XLOC_003235	CCON0000096903.1[.]	505748	506029	Novel	-	281	1	SjF.2322.1	1	SjM.3049.1			Equal	OK	69.9645	82.3278	0.234757	0.776906	0.897044	no	smm:Smp_026460	50	75.5	1e-12	hypothetical protein
XLOC_003244	CCON0000096904.1[.]	125065	125273	Novel	-	208	1	SjF.2325.1	0	-				OK	124.015	142.046	0.195843	0.847631	0.934112	no
XLOC_003252	CCON0000096905.1[.]	75025	75324	Novel	-	299	1	SjF.2348.1	0	-				OK	247.161	1.50537	-7.35919	1.61366e-06	9.75248e-05	yes
XLOC_003253	CCON0000096905.1[.]	147440	147634	Novel	-	194	0	-	1	SjM.3057.1				OK	41.1679	606.231	3.88027	0.0133849	0.0818161	no	smm:Smp_123300	97	97.1	4e-19	follistatin
XLOC_003254	CCON0000096905.1[.]	343816	344202	Novel	-	386	0	-	1	SjM.3060.1				OK	10.264	55.6829	2.43965	0.00959671	0.0694241	no	smm:Smp_158230	57	144	2e-33	hypothetical protein
XLOC_003255	CCON0000096906.1[+]	46185	47725	Novel	-	1540	1	SjF.2339.1	1	SjM.3066.1			5-Extend:3-Extend	OK	13.6246	18.8387	0.467478	0.658032	0.831522	no	smm:Smp_150050	73	179	4e-44	gtpase-activating protein gyp2
XLOC_003263	CCON0000096906.1[-]	25186	30728	Novel	-	5542	1	SjF.2338.1	1	SjM.3064.1			5-Extend	OK	19.1976	11.6817	-0.716674	0.315877	0.560959	no	smm:Smp_150040.2	87	702	0	serine/threonine protein kinase ; K02202 cyclin-dependent kinase 7 [EC:2.7.11.22]	|Cellular Processes; Cell Growth and Death; Cell cycle [PATH:ko04110-Map:ko04110];|Genetic Information Processing; Replication and Repair; DNA repair and recombination proteins [BR:ko03400];|Genetic Information Processing; Replication and Repair; Nucleotide excision repair [PATH:ko03420-Map:ko03420];|Genetic Information Processing; Transcription; Basal transcription factors [PATH:ko03022-Map:ko03…		|GO:0004672:protein kinase activity|GO:0004674:protein serine/threonine kinase activity|GO:0004713:protein-tyrosine kinase activity|GO:0005524:ATP binding|	|GO:0006468:protein amino acid phosphorylation|
XLOC_003264	CCON0000096906.1[-]	31754	35291	Novel	-	3537	1	SjF.2337.1	1	SjM.3065.1			3-Extend	OK	1416.57	1794.28	0.341004	0.690174	0.851066	no	smm:Smp_150050	83	120	3e-26	gtpase-activating protein gyp2
XLOC_003265	CCON0000096906.1[-]	46186	49638	Novel	-	3452	1	SjF.2340.1	1	SjM.3067.1			5-Extend	OK	26.6894	11.3932	-1.22809	0.177856	0.399416	no	smm:Smp_150050	76	231	1e-59	gtpase-activating protein gyp2
XLOC_003266	CCON0000096906.1[-]	52470	57023	Novel	-	4553	0	-	1	SjM.3068.1				OK	6.80625	9.32062	0.453566	0.597757	0.794129	no	smm:Smp_150050	62	304	1e-88	gtpase-activating protein gyp2
XLOC_003267	CCON0000096906.1[-]	68114	78238	Novel	-	10124	2	SjF.2343.1,SjF.2342.1	1	SjM.3070.1			AAS:ADS:5-Extend	OK	32.5175	35.3334	0.119819	0.802156	0.909646	no	smm:Smp_150050	79	669	0	gtpase-activating protein gyp2		|GO:0005622:intracellular|	|GO:0005097:Rab GTPase activator activity|	|GO:0032313:regulation of Rab GTPase activity|
XLOC_003268	CCON0000096906.1[-]	83133	93227	Novel	-	10094	1	SjF.2344.1	1	SjM.3071.1			5-Extend	OK	18.8554	30.6703	0.701862	0.385829	0.62772	no	smm:Smp_150050	68	217	3e-55	gtpase-activating protein gyp2
XLOC_003269	CCON0000096906.1[-]	93363	95361	Novel	-	1998	0	-	1	SjM.3072.1				OK	8.57404	14.5154	0.759538	0.413376	0.652036	no
XLOC_003272	CCON0000096906.1[-]	347659	349248	Novel	-	1589	0	-	2	SjM.3078.1,SjM.3078.2				OK	53.254	42.5583	-0.323449	0.545623	0.759199	no	smm:Smp_150120	78	181	4e-44	hypothetical protein
XLOC_003273	CCON0000096906.1[-]	399311	401272	Novel	-	1961	0	-	1	SjM.3084.1				OK	5.88822	11.4164	0.955206	0.300679	0.545102	no	smm:Smp_150090	74	286	9e-76	monocarboxylate transporter
XLOC_003274	CCON0000096906.1[-]	403612	406056	Novel	-	2444	0	-	2	SjM.3088.1,SjM.3089.1				OK	1.83964	6.06158	1.72027	0.0103233	0.0721697	no	smm:Smp_150090	58	316	3e-84	monocarboxylate transporter
XLOC_003277	CCON0000096906.1[.]	63978	64654	Novel	-	676	1	SjF.2341.1	1	SjM.3069.1			Equal	OK	26.0651	21.3299	-0.289246	0.711907	0.861303	no
XLOC_003278	CCON0000096906.1[.]	187766	188556	Novel	-	790	1	SjF.2345.1	0	-				OK	6.71908	0	-1.79769e+308	0.014392	0.0843334	no
XLOC_003279	CCON0000096906.1[.]	192888	193542	Novel	-	654	0	-	1	SjM.3073.1				OK	0.620445	7.33206	3.56284	0.0229505	0.106668	no
XLOC_003280	CCON0000096906.1[.]	261790	262201	Novel	-	411	1	SjF.2353.1	1	SjM.3080.1			Equal	OK	12.8402	16.8874	0.395284	0.678131	0.843545	no
XLOC_003281	CCON0000096906.1[.]	285710	286384	Novel	-	674	1	SjF.2354.1	1	SjM.3081.1			Equal	OK	13.1863	20.1295	0.610274	0.455133	0.688669	no
XLOC_003282	CCON0000096906.1[.]	286552	286887	Novel	-	335	1	SjF.2355.1	1	SjM.3082.1			Equal	OK	49.8687	75.6976	0.602115	0.454031	0.688003	no
XLOC_003283	CCON0000096906.1[.]	347660	348191	Novel	-	531	1	SjF.2351.1	0	-				OK	3.54275	0	-1.79769e+308	0.102796	0.286565	no	smm:Smp_150120	78	181	3e-44	hypothetical protein
XLOC_003284	CCON0000096906.1[.]	394750	395206	Novel	-	456	1	SjF.2356.1	1	SjM.3083.1			Equal	OK	27.8694	27.0881	-0.0410239	0.960206	0.984223	no
XLOC_003285	CCON0000096906.1[.]	401386	401672	Novel	-	286	0	-	1	SjM.3085.1				OK	2.98288	17.1303	2.52177	0.116481	0.310413	no
XLOC_003286	CCON0000096906.1[.]	402290	403109	Novel	-	819	0	-	1	SjM.3086.1				OK	1.37348	3.34468	1.28403	0.228547	0.462537	no
XLOC_003287	CCON0000096906.1[.]	431083	431283	Novel	-	200	0	-	1	SjM.3094.1				OK	105.643	105.982	0.00462502	0.996921	0.998675	no
XLOC_003292	CCON0000096907.1[-]	4940	7482	Novel	-	2542	0	-	1	SjM.3097.1				OK	5.09886	45.368	3.15343	0.00168877	0.0234052	yes	smm:Smp_147810	84	128	2e-28	tatd dnase-related ; K03424 TatD DNase family protein [EC:3.1.21.-]	|Unclassified; Genetic Information Processing; Replication, recombination and repair proteins|
XLOC_003293	CCON0000096907.1[-]	18660	43069	Novel	-	24409	0	-	1	SjM.3099.1				OK	1.75457	33.6429	4.26111	0.000222871	0.00531093	yes	smm:Smp_147810	88	168	1e-40	tatd dnase-related ; K03424 TatD DNase family protein [EC:3.1.21.-]	|Unclassified; Genetic Information Processing; Replication, recombination and repair proteins|
XLOC_003297	CCON0000096907.1[-]	218893	221879	Novel	-	2986	0	-	1	SjM.3107.1				OK	21.8954	18.2417	-0.263383	0.78633	0.901919	no	smm:Smp_192530	85	135	9e-31	DNA primase large subunit		|GO:0005658:alpha DNA polymerase:primase complex|	|GO:0003896:DNA primase activity|	|GO:0006269:DNA replication, synthesis of RNA primer|
XLOC_003301	CCON0000096907.1[-]	329077	348242	Novel	-	19165	1	SjF.2372.1	1	SjM.3111.1			AAS:5-Extend	OK	57.2131	105.742	0.886136	0.169353	0.386129	no	smm:Smp_188580	70	92.4	9e-18	hypothetical protein
XLOC_003302	CCON0000096907.1[.]	187588	188198	Novel	-	610	1	SjF.2361.1	1	SjM.3100.1			Equal	OK	33.5828	46.3065	0.463493	0.538787	0.754364	no	smm:Smp_066150	52	102	2e-20	solute carrier family 35 member C2
XLOC_003303	CCON0000096907.1[.]	205839	206694	Novel	-	855	1	SjF.2366.1	1	SjM.3103.1			Equal	OK	5.54716	6.80407	0.294649	0.748272	0.881056	no	smm:Smp_125790	86	106	2e-21	hypothetical protein ; K11672 actin-related protein 5	|Genetic Information Processing; Replication and Repair; Chromosome [BR:ko03036];|		|GO:0005515:protein binding|
XLOC_003304	CCON0000096907.1[.]	294384	295304	PseudoGene	-	920	0	-	1	SjM.3110.1				OK	1.99267	3.80662	0.933807	0.381032	0.622802	no	bfo:BRAFLDRAFT_157550	35	89	4e-16	hypothetical protein
XLOC_003305	CCON0000096907.1[.]	348141	348223	Novel	-	82	1	SjF.2373.1	0	-				LOWDATA	0	0	9.03845e-313	1	1	no
XLOC_003315	CCON0000096908.1[-]	182036	183777	Novel	-	1741	1	SjF.2381.1	1	SjM.3120.1			Equal	OK	14.0562	13.7391	-0.0329164	0.971815	0.98823	no	smm:Smp_012670.2	61	72	2e-13	hypothetical protein
XLOC_003316	CCON0000096908.1[-]	183875	184153	Novel	-	278	0	-	1	SjM.3121.1				OK	39.2022	46.9999	0.261723	0.814827	0.916027	no
XLOC_003318	CCON0000096908.1[.]	3321	4004	Novel	-	683	0	-	1	SjM.3114.1				OK	20.4396	152.368	2.89812	4.71062e-05	0.00159237	yes
XLOC_003319	CCON0000096908.1[.]	87643	88121	Novel	-	478	0	-	1	SjM.3126.1				OK	1.00084	6.20925	2.6332	0.220904	0.454331	no
XLOC_003320	CCON0000096908.1[.]	88297	88749	Novel	-	452	0	-	1	SjM.3127.1				OK	7.69961	9.31339	0.274521	0.785458	0.901416	no
XLOC_003321	CCON0000096908.1[.]	118639	119055	Novel	-	416	0	-	1	SjM.3116.1				OK	10.1776	9.35849	-0.121042	0.903476	0.959117	no	smm:Smp_175120.2	32	72.8	8e-12	hypothetical protein ; K00717 glycoprotein 6-alpha-L-fucosyltransferase [EC:2.4.1.68]	|Metabolism; Glycan Biosynthesis and Metabolism; Glycosaminoglycan biosynthesis - keratan sulfate [PATH:ko00533-Map:ko00533];|Metabolism; Glycan Biosynthesis and Metabolism; Glycosyltransferases [BR:ko01003];|Metabolism; Glycan Biosynthesis and Metabolism; N-Glycan biosynthesis [PATH:ko00510-Map:ko00510];|Metabolism; Glycan Biosynthesis and Metabolism; Various types of N-glycan biosynthesis [PATH…	|GO:0005622:intracellular|GO:0005840:ribosome|	|GO:0003735:structural constituent of ribosome|	|GO:0006412:translation|
XLOC_003322	CCON0000096908.1[.]	241283	241699	Novel	-	416	0	-	1	SjM.3123.1				OK	13.1495	13.2666	0.0127883	0.989119	0.994684	no
XLOC_003323	CCON0000096908.1[.]	257739	259597	Novel	-	1858	1	SjF.2383.1	1	SjM.3128.1			Equal	OK	13.1437	8.04738	-0.707775	0.346439	0.591704	no
XLOC_003324	CCON0000096909.1[+]	71750	76063	Novel	-	4313	0	-	1	SjM.3133.1				NOTEST	0	0.92215	1.79769e+308	0.0438259	1	no								|GO:0005524:ATP binding|GO:0016887:ATPase activity|
XLOC_003325	CCON0000096909.1[+]	97412	106789	Novel	-	9377	0	-	1	SjM.3135.1				OK	6.03034	21.1883	1.81295	0.0361318	0.146178	no	smm:Smp_068750	69	257	7e-67	hypothetical protein
XLOC_003339	CCON0000096909.1[.]	125100	125631	Novel	-	531	0	-	1	SjM.3137.1				OK	5.06336	31.8774	2.65437	0.00587624	0.0524217	no
XLOC_003340	CCON0000096909.1[.]	239206	239667	PseudoGene	-	461	1	SjF.2393.1	0	-				OK	15.0115	4.23997	-1.82394	0.0694363	0.223234	no
XLOC_003341	CCON0000096909.1[.]	278140	278356	Novel	-	216	1	SjF.2397.1	1	SjM.3149.1			Equal	OK	182.159	151.844	-0.262606	0.764514	0.890241	no
XLOC_003342	CCON0000096909.1[.]	436371	437192	Novel	-	821	0	-	1	SjM.3151.1				OK	4.15277	4.90933	0.241454	0.800624	0.908949	no
XLOC_003343	CCON0000096909.1[.]	437413	437828	Novel	-	415	0	-	1	SjM.3152.1				OK	5.16781	7.28526	0.495428	0.658401	0.831596	no
XLOC_003345	CCON0000096910.1[.]	10550	11458	Novel	-	908	1	SjF.2400.1	1	SjM.3154.1			Equal	OK	10.5699	11.4123	0.110629	0.891732	0.954537	no
XLOC_003346	CCON0000096910.1[.]	66923	68401	PseudoGene	-	1478	0	-	1	SjM.3155.1				OK	1.78942	11.5416	2.68929	0.00309629	0.0352655	yes	smm:Smp_191130	43	80.1	4e-13	hypothetical protein
XLOC_003347	CCON0000096910.1[.]	198170	198542	PseudoGene	-	372	0	-	1	SjM.3157.1				OK	6.31465	23.9656	1.92419	0.0701959	0.224524	no	hmg:100212949	48	100	3e-20	similar to predicted protein			|GO:0003723:RNA binding|GO:0003964:RNA-directed DNA polymerase activity|	|GO:0006278:RNA-dependent DNA replication|
XLOC_003348	CCON0000096910.1[.]	198954	199215	Novel	-	261	0	-	1	SjM.3158.1				OK	28.1601	58.3111	1.05012	0.281482	0.523819	no
XLOC_003349	CCON0000096910.1[.]	199325	200004	Novel	-	679	1	SjF.2402.1	1	SjM.3159.1			Equal	OK	29.1904	27.1089	-0.106727	0.889723	0.953035	no
XLOC_003350	CCON0000096910.1[.]	201847	202428	Novel	-	581	1	SjF.2403.1	1	SjM.3160.1			Equal	OK	18.787	15.2406	-0.301817	0.715469	0.863286	no
XLOC_003351	CCON0000096910.1[.]	221098	221638	Novel	-	540	1	SjF.2404.1	0	-				OK	11.5112	2.78089	-2.04942	0.047705	0.174865	no
XLOC_003354	CCON0000096911.1[+]	161489	163495	PseudoGene	-	2006	1	SjF.2410.1	0	-				OK	20.0432	0	-1.79769e+308	0.00630557	0.054603	no
XLOC_003357	CCON0000096911.1[+]	271312	272934	Novel	-	1622	2	SjF.2417.1,SjF.2418.1	1	SjM.3179.1			AAS	OK	16.208	3.38595	-2.25908	9.36219e-05	0.00273387	yes	smm:Smp_126210	78	315	5e-84	hypothetical protein
XLOC_003361	CCON0000096911.1[-]	7469	26369	Novel	-	18900	1	SjF.2407.1	1	SjM.3162.1			3-Extend	OK	79.1492	49.1366	-0.687777	0.363408	0.608354	no
XLOC_003363	CCON0000096911.1[-]	160425	160885	Novel	-	460	2	SjF.2411.1,SjF.2411.2	0	-				OK	776.45	0	-1.79769e+308	0.000361026	0.00760757	yes
XLOC_003364	CCON0000096911.1[-]	228406	229340	PseudoGene	-	934	2	SjF.2412.1,SjF.2413.1	2	SjM.3170.1,SjM.3169.1			IR:3-Extend,AAS:3-Extend:5-Extend	OK	27.4317	21.1867	-0.372687	0.529153	0.746835	no
XLOC_003365	CCON0000096911.1[-]	323277	342326	PseudoGene	-	19049	1	SjF.2423.1	1	SjM.3173.1			3-Extend:5-Extend	OK	9.93245	49.3031	2.31146	0.000727497	0.0128239	yes	smm:Smp_126240	90	955	0	protein kinase; titin			|GO:0004672:protein kinase activity|GO:0004674:protein serine/threonine kinase activity|GO:0005524:ATP binding|	|GO:0006468:protein amino acid phosphorylation|
XLOC_003366	CCON0000096911.1[-]	342634	348998	PseudoGene	-	6364	1	SjF.2424.1	1	SjM.3172.1			3-Extend:5-Extend	OK	9.70026	64.5825	2.73505	0.000377439	0.00787603	yes	smm:Smp_126240	89	476	1e-133	protein kinase; titin
XLOC_003367	CCON0000096911.1[-]	357905	372248	PseudoGene	-	14343	2	SjF.2426.1,SjF.2425.1	1	SjM.3174.1			3-Extend:AAS:EN:ADS:5-Extend	OK	9.12891	32.4642	1.83033	0.00417807	0.0424225	yes	smm:Smp_126240	93	1609	0	protein kinase; titin
XLOC_003368	CCON0000096911.1[-]	374896	415126	PseudoGene	-	40230	3	SjF.2428.1,SjF.2429.1,SjF.2427.1	1	SjM.3176.1			3-Extend:AAS:ADS:AAS:EN:EN:EN:EN:EN:EN:ADS:IR:5-Extend	OK	6.91724	17.5246	1.34111	0.0283606	0.123934	no	smm:Smp_126240	75	2182	0	protein kinase; titin
XLOC_003369	CCON0000096911.1[.]	97650	98560	PseudoGene	-	910	0	-	1	SjM.3161.1				OK	2.40002	4.04424	0.752819	0.457751	0.69076	no
XLOC_003370	CCON0000096911.1[.]	138482	139049	Novel	-	567	1	SjF.2416.1	0	-				OK	13.7944	12.9226	-0.0941797	0.912615	0.963954	no
XLOC_003371	CCON0000096911.1[.]	151819	152068	Novel	-	249	0	-	1	SjM.3164.1				OK	9.66234	28.2003	1.54526	0.213086	0.446627	no
XLOC_003372	CCON0000096911.1[.]	226889	228271	Novel	-	1382	1	SjF.2414.1	1	SjM.3167.1			Equal	OK	13.7759	15.8619	0.203418	0.785856	0.901799	no
XLOC_003373	CCON0000096911.1[.]	321307	321918	Novel	-	611	1	SjF.2420.1	1	SjM.3171.1			Equal	OK	12.3073	52.3554	2.08883	0.00897197	0.067019	no
XLOC_003374	CCON0000096911.1[.]	323701	324264	Novel	-	563	1	SjF.2422.1	0	-				LOWDATA	10.6371	2.06119	-2.36755	1	1	no
XLOC_003375	CCON0000096911.1[.]	416338	416593	Novel	-	255	0	-	1	SjM.3177.1				OK	21.9508	38.2892	0.802663	0.458973	0.691576	no	smm:Smp_126240	86	155	7e-37	protein kinase; titin
XLOC_003381	CCON0000096912.1[.]	143576	144740	Novel	-	1164	1	SjF.2435.1	1	SjM.3182.1			Equal	OK	7.10523	14.7869	1.05737	0.185227	0.410146	no
XLOC_003382	CCON0000096913.1[+]	5891	78165	Novel	-	72274	1	SjF.2436.1	1	SjM.3226.1			ADS:3-Extend	OK	23.4055	17.0872	-0.453928	0.556665	0.766387	no
XLOC_003383	CCON0000096913.1[+]	31375	39074	Novel	-	7699	1	SjF.2437.2	1	SjM.3227.1			Equal	OK	279.486	159.773	-0.806747	0.173563	0.392746	no	smm:Smp_067890	96	432	1e-121	proteasome subunit alpha 2 (T01 family) ; K02726 20S proteasome subunit alpha 2 [EC:3.4.25.1]	|Genetic Information Processing; Folding, Sorting and Degradation; Proteasome [BR:ko03051];|Genetic Information Processing; Folding, Sorting and Degradation; Proteasome [PATH:ko03050-Map:ko03050];|Metabolism; Enzyme Families; Peptidases [BR:ko01002];|	|GO:0005839:proteasome core complex (sensu Eukaryota)|	|GO:0004298:threonine endopeptidase activity|	|GO:0006511:ubiquitin-dependent protein catabolic process|
XLOC_003393	CCON0000096913.1[.]	138839	139058	Novel	-	219	0	-	1	SjM.3232.1				OK	67.5887	70.6167	0.0632257	0.950968	0.98069	no
XLOC_003394	CCON0000096913.1[.]	145918	146649	Novel	-	731	1	SjF.2440.1	1	SjM.3238.1			Equal	OK	40.9851	46.7605	0.19019	0.795325	0.906488	no
XLOC_003395	CCON0000096913.1[.]	146846	148000	Novel	-	1154	0	-	1	SjM.3239.1				OK	2.39051	3.18629	0.414561	0.668812	0.837798	no
XLOC_003396	CCON0000096913.1[.]	148859	149465	Novel	-	606	0	-	1	SjM.3240.1				OK	1.38389	3.89614	1.49332	0.228873	0.462537	no
XLOC_003397	CCON0000096913.1[.]	156034	156353	Novel	-	319	1	SjF.2441.1	1	SjM.3243.1			Equal	OK	30.8946	24.1574	-0.354888	0.709442	0.860478	no
XLOC_003398	CCON0000096913.1[.]	219592	219917	Novel	-	325	0	-	1	SjM.3186.1				OK	2.12554	12.1161	2.51103	0.118047	0.312627	no
XLOC_003404	CCON0000096914.1[-]	63686	87785	Novel	-	24099	1	SjF.2447.1	1	SjM.3187.1			3-Extend:5-Extend	OK	5.44707	22.7984	2.06538	0.00560845	0.0511505	no	smm:Smp_194320	61	223	3e-56	run and tbc1 domain containing		|GO:0005622:intracellular|	|GO:0005097:Rab GTPase activator activity|	|GO:0032313:regulation of Rab GTPase activity|
XLOC_003405	CCON0000096914.1[-]	93028	116694	Novel	-	23666	2	SjF.2449.1,SjF.2448.1	1	SjM.3190.1			3-Extend:AAS:EN:ADS:5-Extend	OK	3.70806	20.0629	2.43579	0.00162034	0.0227129	yes	smm:Smp_194320	49	322	8e-86	run and tbc1 domain containing				|GO:0008152:metabolic process|
XLOC_003410	CCON0000096914.1[.]	125158	125482	Novel	-	324	0	-	1	SjM.3189.1				OK	6.42396	21.974	1.77426	0.0885996	0.261092	no	smm:Smp_098250	63	125	8e-28	hypothetical protein
XLOC_003411	CCON0000096914.1[.]	273559	274285	Novel	-	726	1	SjF.2452.1	0	-				OK	35.4541	32.9268	-0.106693	0.886256	0.950784	no
XLOC_003415	CCON0000096915.1[+]	259097	267632	Novel	-	8535	1	SjF.2459.1	2	SjM.3206.1,SjM.3207.1			5-Extend,Equal	OK	9.95541	9.93556	-0.00288037	0.996734	0.998544	no	smm:Smp_179280	81	578	1e-163	hypothetical protein			|GO:0000166:nucleotide binding|GO:0005524:ATP binding|GO:0017111:nucleoside-triphosphatase activity|	|GO:0006364:rRNA processing|
XLOC_003416	CCON0000096915.1[+]	271631	290797	Novel	-	19166	2	SjF.2460.1,SjF.2461.1	3	SjM.3208.1,SjM.3210.1,SjM.3209.1			ADS,Equal,ADS:AAS:ADS	OK	27.0444	19.5235	-0.470118	0.348656	0.593977	no	smm:Smp_179290	61	211	1e-52	hypothetical protein
XLOC_003431	CCON0000096915.1[.]	53823	54049	Novel	-	226	1	SjF.2457.1	0	-				OK	78.4043	28.1999	-1.47524	0.166229	0.381969	no
XLOC_003432	CCON0000096915.1[.]	241430	241620	Novel	-	190	0	-	1	SjM.3204.1				OK	62.7622	570.304	3.18376	0.137829	0.340987	no
XLOC_003433	CCON0000096915.1[.]	441409	441782	Novel	-	373	1	SjF.2470.1	0	-				OK	15.7007	6.23495	-1.33238	0.202759	0.433085	no
XLOC_003435	CCON0000096916.1[+]	79798	80110	Novel	-	312	0	-	1	SjM.3217.1				OK	21.9508	25.5261	0.217701	0.845542	0.933249	no	smm:Smp_103670	84	92.8	7e-18	glycolipid transfer protein-related		|GO:0005737:cytoplasm|	|GO:0017089:glycolipid transporter activity|GO:0051861:glycolipid binding|	|GO:0046836:glycolipid transport|
XLOC_003444	CCON0000096916.1[-]	331757	333888	Novel	-	2131	1	SjF.2482.1	2	SjM.3235.1,SjM.3235.2			AAS:3-Extend:5-Extend,5-Extend	OK	51.3976	103.926	1.01578	0.130886	0.330234	no
XLOC_003447	CCON0000096916.1[.]	295597	296095	Novel	-	498	1	SjF.2479.1	1	SjM.3225.1			Equal	OK	28.7142	23.9389	-0.262407	0.747078	0.880504	no
XLOC_003448	CCON0000096916.1[.]	305117	305791	Novel	-	674	0	-	1	SjM.3223.1				OK	3.56901	4.68526	0.392607	0.70446	0.857766	no
XLOC_003449	CCON0000096916.1[.]	330337	331376	Novel	-	1039	0	-	1	SjM.3234.1				OK	1.69632	8.76141	2.36876	0.0217165	0.102789	no
XLOC_003453	CCON0000096917.1[-]	45683	53098	Novel	-	7415	0	-	1	SjM.3247.1				OK	5.98915	12.6059	1.07368	0.146965	0.355479	no
XLOC_003466	CCON0000096917.1[.]	46965	47109	Novel	-	144	0	-	1	SjM.3248.1				OK	1772.08	7869.36	2.1508	0.122549	0.317772	no
XLOC_003467	CCON0000096917.1[.]	47325	47863	Novel	-	538	0	-	1	SjM.3249.1				OK	1.67167	10.911	2.70642	0.0489302	0.177709	no
XLOC_003468	CCON0000096917.1[.]	48869	49251	Novel	-	382	0	-	1	SjM.3250.1				OK	3.02563	10.2146	1.75532	0.213113	0.446634	no
XLOC_003469	CCON0000096917.1[.]	51755	52047	Novel	-	292	1	SjF.2484.1	0	-				LOWDATA	116.482	321.901	1.46651	1	1	no
XLOC_003470	CCON0000096917.1[.]	53780	55060	Novel	-	1280	0	-	1	SjM.3245.1				OK	0.528577	3.70702	2.81007	0.0174314	0.0923579	no
XLOC_003471	CCON0000096917.1[.]	55869	56172	Novel	-	303	1	SjF.2485.1	1	SjM.3246.1			Equal	OK	116.696	322.176	1.4651	0.0426131	0.162907	no
XLOC_003472	CCON0000096917.1[.]	101779	102365	Novel	-	586	1	SjF.2488.1	0	-				OK	9.44897	1.22816	-2.94366	0.00577244	0.0518673	no								|GO:0004867:serine-type endopeptidase inhibitor activity|
XLOC_003473	CCON0000096917.1[.]	217557	218289	Novel	-	732	1	SjF.2561.1	0	-				OK	6.37491	3.5847	-0.830555	0.387838	0.629934	no
XLOC_003474	CCON0000096917.1[.]	294337	295367	Novel	-	1030	1	SjF.2492.1	1	SjM.3261.1			Equal	OK	5.2624	2.36371	-1.15467	0.220467	0.454061	no
XLOC_003475	CCON0000096918.1[+]	101846	103763	Novel	-	1917	1	SjF.2500.1	1	SjM.3270.1			3-Extend	OK	14.9535	10.5832	-0.4987	0.535321	0.751365	no
XLOC_003477	CCON0000096918.1[.]	63408	63934	PseudoGene	-	526	0	-	1	SjM.3264.1				OK	3.42572	5.31192	0.632825	0.573241	0.778099	no
XLOC_003481	CCON0000096919.1[+]	277442	281191	Novel	-	3749	1	SjF.2513.1	1	SjM.3294.1			Equal	OK	50.5733	29.3267	-0.78616	0.302689	0.547308	no
XLOC_003482	CCON0000096919.1[+]	282657	284570	Novel	-	1913	0	-	1	SjM.3295.1				OK	24.5999	12.8457	-0.937373	0.3347	0.579841	no
XLOC_003487	CCON0000096919.1[-]	116980	118965	Novel	-	1985	0	-	2	SjM.3273.1,SjM.3274.1				OK	14.1946	20.1597	0.506133	0.541237	0.756095	no							|GO:0005622:intracellular|	|GO:0003676:nucleic acid binding|GO:0008270:zinc ion binding|
XLOC_003490	CCON0000096919.1[-]	244528	246865	Novel	-	2337	0	-	1	SjM.3278.1				OK	4.07141	15.3782	1.91729	0.0443729	0.166794	no	smm:Smp_163960	70	247	6e-64	limd1
XLOC_003492	CCON0000096919.1[-]	264138	265116	Novel	-	978	0	-	1	SjM.3282.1				OK	3502.14	7951.57	1.183	0.271272	0.513887	no	bfo:BRAFLDRAFT_217140	68	72.4	1e-11	hypothetical protein
XLOC_003493	CCON0000096919.1[-]	271651	272854	Novel	-	1203	1	SjF.2511.1	1	SjM.3293.1			Equal	OK	205.634	85.2069	-1.27104	0.154098	0.366125	no
XLOC_003494	CCON0000096919.1[-]	322391	324815	Novel	-	2424	0	-	1	SjM.3299.1				OK	14.9955	46.7524	1.64051	0.119186	0.314194	no
XLOC_003495	CCON0000096919.1[-]	355509	358580	Novel	-	3071	1	SjF.2509.1	1	SjM.3286.1			Equal	OK	18.5588	9.90689	-0.905599	0.309614	0.553288	no
XLOC_003496	CCON0000096919.1[.]	106668	107182	Novel	-	514	1	SjF.2502.1	1	SjM.3272.1			Equal	OK	40.8524	25.5455	-0.677354	0.391723	0.633518	no
XLOC_003497	CCON0000096919.1[.]	116981	117546	Novel	-	565	1	SjF.2504.1	0	-				OK	17.393	1.47316	-3.56152	0.00514057	0.0484488	yes							|GO:0005622:intracellular|	|GO:0003676:nucleic acid binding|GO:0008270:zinc ion binding|
XLOC_003498	CCON0000096919.1[.]	118489	118952	Novel	-	463	1	SjF.2503.1	0	-				LOWDATA	3.89211	8.40985	1.11153	1	1	no							|GO:0005622:intracellular|	|GO:0003676:nucleic acid binding|GO:0008270:zinc ion binding|
XLOC_003499	CCON0000096919.1[.]	288147	288953	PseudoGene	-	806	1	SjF.2514.1	1	SjM.3296.1			Equal	OK	6.55534	20	1.60925	0.0579644	0.199361	no	smm:Smp_124770.1	79	103	4e-36	protein kinase
XLOC_003511	CCON0000096920.1[-]	146997	149885	PseudoGene	-	2888	0	-	2	SjM.3307.1,SjM.3308.1				OK	2.73667	8.57508	1.64773	0.0117396	0.0766397	no
XLOC_003513	CCON0000096920.1[.]	3002	3628	PseudoGene	-	626	0	-	1	SjM.3287.1				OK	0.660242	6.3183	3.25847	0.0387171	0.153013	no	smm:Smp_126240	67	80.1	1e-13	protein kinase; titin
XLOC_003514	CCON0000096920.1[.]	26738	27645	PseudoGene	-	907	0	-	1	SjM.3290.1				OK	8.05616	11.0752	0.45917	0.581707	0.782828	no
XLOC_003515	CCON0000096920.1[.]	134641	135452	Novel	-	811	1	SjF.2525.1	0	-				OK	10.2018	0.781822	-3.70584	0.000326514	0.0070919	yes
XLOC_003516	CCON0000096920.1[.]	147007	148127	PseudoGene	-	1120	1	SjF.2529.1	0	-				LOWDATA	1.87427	6.10151	1.70284	1	1	no
XLOC_003517	CCON0000096920.1[.]	150011	150565	PseudoGene	-	554	0	-	1	SjM.3309.1				OK	0	6.25511	1.79769e+308	0.0141727	0.0843334	no
XLOC_003518	CCON0000096920.1[.]	150971	151991	PseudoGene	-	1020	0	-	1	SjM.3310.1				OK	0.699907	5.66584	3.01705	0.0276585	0.121637	no								|GO:0008237:metallopeptidase activity|GO:0008270:zinc ion binding|GO:0016855:racemase and epimerase activity, acting on amino acids and derivatives|	|GO:0006508:proteolysis|GO:0008152:metabolic process|
XLOC_003519	CCON0000096920.1[.]	229577	230511	PseudoGene	-	934	0	-	1	SjM.3313.1				OK	0.784682	4.1628	2.40737	0.0811835	0.247161	no
XLOC_003520	CCON0000096920.1[.]	231277	232049	PseudoGene	-	772	0	-	1	SjM.3314.1				OK	1.0029	7.00694	2.80461	0.0404789	0.157494	no
XLOC_003521	CCON0000096920.1[.]	241897	242618	PseudoGene	-	721	0	-	1	SjM.3316.1				OK	4.94608	3.84116	-0.364744	0.711313	0.861016	no
XLOC_003537	CCON0000096921.1[-]	281926	282866	Novel	-	940	1	SjF.2586.1	0	-				OK	4.22417	0	-1.79769e+308	0.0188177	0.0955124	no	smm:Smp_113550	57	126	2e-27	hypothetical protein
XLOC_003540	CCON0000096921.1[-]	347161	353700	PseudoGene	-	6539	0	-	2	SjM.3332.1,SjM.3332.2				OK	14.7154	22.0899	0.586058	0.449772	0.684532	no
XLOC_003547	CCON0000096921.1[.]	115226	116071	Novel	-	845	0	-	1	SjM.3311.1				OK	0.879334	3.70561	2.07523	0.08656	0.256958	no
XLOC_003548	CCON0000096921.1[.]	169248	169450	Novel	-	202	0	-	1	SjM.3322.1				OK	42.8702	173.439	2.01639	0.156176	0.369547	no
XLOC_003549	CCON0000096921.1[.]	187245	189842	Novel	-	2597	3	SjF.2535.1,SjF.2534.1,SjF.2533.1	1	SjM.3320.1			Equal	OK	23.6069	33.7543	0.515866	0.409776	0.649331	no
XLOC_003550	CCON0000096921.1[.]	197421	198115	Novel	-	694	0	-	1	SjM.3324.1				OK	1.14251	5.14131	2.16993	0.0720624	0.2278	no
XLOC_003551	CCON0000096921.1[.]	214246	214660	Novel	-	414	1	SjF.2537.1	1	SjM.3325.1			Equal	OK	39.7892	13.0746	-1.60561	0.0601665	0.204065	no
XLOC_003552	CCON0000096921.1[.]	215103	215444	PseudoGene	-	341	0	-	1	SjM.3331.1				OK	5.73298	10.8346	0.918287	0.439912	0.675995	no
XLOC_003553	CCON0000096921.1[.]	269658	269952	Novel	-	294	1	SjF.2679.1	0	-				OK	30.3044	0	-1.79769e+308	0.0188177	0.0955124	no
XLOC_003554	CCON0000096921.1[.]	270100	271215	Novel	-	1115	1	SjF.2711.1	0	-				OK	5296.69	1.74785	-11.5653	0	0	yes	nve:NEMVE_v1g106330	24	81.3	1e-13	hypothetical protein		|GO:0005622:intracellular|GO:0016021:integral to membrane|	|GO:0001584:rhodopsin-like receptor activity|GO:0003676:nucleic acid binding|GO:0008270:zinc ion binding|	|GO:0007186:G-protein coupled receptor protein signaling pathway|
XLOC_003555	CCON0000096921.1[.]	271317	271534	Novel	-	217	1	SjF.2678.1	0	-				OK	32510.9	25.3613	-10.3241	0	0	yes
XLOC_003556	CCON0000096921.1[.]	276138	276602	Novel	-	464	1	SjF.2544.1	0	-				OK	10.4982	0	-1.79769e+308	0.0206134	0.0989505	no
XLOC_003557	CCON0000096921.1[.]	511027	511841	Novel	-	814	1	SjF.2549.1	1	SjM.3336.1			Equal	OK	40.1497	30.6034	-0.3917	0.592252	0.790481	no
XLOC_003558	CCON0000096921.1[.]	601169	601576	Novel	-	407	1	SjF.2553.1	0	-				LOWDATA	30.6201	65.0189	1.08638	1	1	no
XLOC_003559	CCON0000096921.1[.]	653884	654685	PseudoGene	-	801	1	SjF.2554.1	0	-				OK	4.71918	3.18185	-0.56867	0.561609	0.770118	no
XLOC_003564	CCON0000096922.1[+]	399760	414690	Novel	-	14930	1	SjF.2573.1	1	SjM.3358.1			3-Extend	OK	13.2349	8.84552	-0.581331	0.545553	0.759199	no	smm:Smp_172630	57	94	3e-18	hypothetical protein
XLOC_003572	CCON0000096922.1[.]	139728	139955	Novel	-	227	1	SjF.2567.1	1	SjM.3345.1			Equal	OK	152.696	242.12	0.66506	0.422198	0.661092	no	smm:Smp_092320.1	83	72	1e-11	ell related
XLOC_003573	CCON0000096922.1[.]	145195	145679	Novel	-	484	0	-	1	SjM.3346.1				OK	8.80689	14.9129	0.759856	0.413181	0.651856	no
XLOC_003574	CCON0000096922.1[.]	256397	256679	Novel	-	282	0	-	1	SjM.3350.1				OK	6.22318	53.6688	3.10836	0.0081595	0.0635572	no	smm:Smp_172600	89	133	4e-30	hypothetical protein
XLOC_003575	CCON0000096922.1[.]	370933	372590	Novel	-	1657	0	-	1	SjM.3354.1				OK	1.85172	3.12757	0.756176	0.415079	0.653335	no
XLOC_003576	CCON0000096922.1[.]	372645	373155	Novel	-	510	0	-	1	SjM.3355.1				OK	2.82599	6.17322	1.12727	0.324028	0.569719	no
XLOC_003580	CCON0000096923.1[+]	84221	87441	Novel	-	3220	0	-	1	SjM.3364.1				OK	10.4787	19.7466	0.914145	0.322528	0.567996	no	smm:Smp_162250	72	140	4e-32	rpgr-interacting protein 1 related
XLOC_003581	CCON0000096923.1[+]	111833	118134	Novel	-	6301	3	SjF.2579.1,SjF.2580.1,SjF.2581.1	1	SjM.3621.1			ADS:IR:5-Extend	OK	33.2857	120.937	1.86129	0.000141623	0.00373423	yes
XLOC_003582	CCON0000096923.1[+]	126541	134359	Novel	-	7818	3	SjF.2591.1,SjF.2592.1,SjF.2590.1	2	SjM.3625.1,SjM.3624.1			ADS:5-Extend,5-Extend:IR:3-Extend	OK	114.677	483.567	2.07614	1.94959e-05	0.000785616	yes
XLOC_003584	CCON0000096923.1[-]	121075	121905	Novel	-	830	0	-	1	SjM.3622.1				OK	1407.78	5651.21	2.00514	0.00473185	0.0460818	yes
XLOC_003585	CCON0000096923.1[-]	144086	146126	Novel	-	2040	0	-	2	SjM.3628.1,SjM.3629.1				OK	192.657	755.71	1.9718	0.0235345	0.108623	no
XLOC_003586	CCON0000096923.1[-]	146232	148279	Novel	-	2047	0	-	2	SjM.3630.1,SjM.3631.1				OK	1.02813	94.7226	6.52562	6.69763e-09	7.83501e-07	yes
XLOC_003587	CCON0000096923.1[.]	67857	69164	Novel	-	1307	0	-	1	SjM.3363.1				OK	0	1.88097	1.79769e+308	0.0151301	0.0853425	no	nve:NEMVE_v1g119796	54	83.6	3e-14	hypothetical protein
XLOC_003588	CCON0000096923.1[.]	110395	111649	Novel	-	1254	0	-	1	SjM.3618.1				OK	1.35372	4.86113	1.84437	0.0765744	0.237512	no								|GO:0003676:nucleic acid binding|GO:0003677:DNA binding|	|GO:0015074:DNA integration|
XLOC_003589	CCON0000096923.1[.]	119059	119300	Novel	-	241	1	SjF.2582.1	0	-				OK	83.6662	226.135	1.43447	0.0900815	0.264088	no
XLOC_003590	CCON0000096923.1[.]	119429	120111	Novel	-	682	1	SjF.2583.1	0	-				OK	15.7997	81.9706	2.37521	0.00132389	0.0198553	yes
XLOC_003591	CCON0000096923.1[.]	121728	121846	Novel	-	118	1	SjF.2584.1	0	-				LOWDATA	0	0	9.04426e-313	1	1	no
XLOC_003592	CCON0000096923.1[.]	131344	132533	Novel	-	1189	1	SjF.2593.1	1	SjM.3626.1			Equal	OK	10.9655	72.6726	2.72845	0.000119857	0.00327689	yes	smm:Smp_163810	39	79.3	5e-13	laminin gamma-1 chain ; K05635 laminin, gamma 1	|Cellular Processes; Cell Communication; Focal adhesion [PATH:ko04510-Map:ko04510];|Environmental Information Processing; Signaling Molecules and Interaction; CAM ligands [BR:ko04516];|Environmental Information Processing; Signaling Molecules and Interaction; ECM-receptor interaction [PATH:ko04512-Map:ko04512];|Human Diseases; Cancers; Pathways in cancer [PATH:ko05200-Map:ko05200];|Human Diseases…
XLOC_003593	CCON0000096923.1[.]	132643	133645	Novel	-	1002	1	SjF.2594.1	0	-				OK	8.16446	54.1866	2.7305	0.000262081	0.00603026	yes
XLOC_003594	CCON0000096923.1[.]	134489	134696	Novel	-	207	1	SjF.2595.1	1	SjM.3627.1			Equal	OK	34556.2	108538	1.65118	0.104911	0.289948	no
XLOC_003595	CCON0000096923.1[.]	144249	145865	Novel	-	1616	1	SjF.2587.1	0	-				LOWDATA	234.939	2285.63	3.28223	1	1	no
XLOC_003596	CCON0000096923.1[.]	146270	147511	Novel	-	1241	1	SjF.2588.1	0	-				LOWDATA	5.98436	0	-1.79769e+308	1	1	no
XLOC_003597	CCON0000096923.1[.]	148000	148278	Novel	-	278	1	SjF.2589.1	0	-				LOWDATA	287.06	1415.79	2.30219	1	1	no
XLOC_003617	CCON0000096924.1[.]	12108	12376	PseudoGene	-	268	1	SjF.2597.1	1	SjM.3370.1			Equal	OK	54.9765	61.4058	0.15956	0.855669	0.938468	no	smm:Smp_147560	76	142	6e-33	hypothetical protein
XLOC_003618	CCON0000096924.1[.]	95587	96907	Novel	-	1320	2	SjF.2601.1,SjF.2600.1	1	SjM.3375.1			Equal	OK	30.7142	22.7778	-0.431282	0.537801	0.753585	no
XLOC_003619	CCON0000096924.1[.]	409809	410520	Novel	-	711	1	SjF.2608.1	1	SjM.3381.1			Equal	OK	6.09279	5.19454	-0.230107	0.806426	0.912208	no	smm:Smp_113550	67	165	3e-39	hypothetical protein
XLOC_003620	CCON0000096924.1[.]	411241	414367	Novel	-	3126	2	SjF.2609.1,SjF.2610.1	2	SjM.3383.1,SjM.3382.1			Equal,Equal	OK	279.342	5.81263	-5.5867	1.11984e-11	2.22836e-09	yes	smm:Smp_165800	41	60.5	4e-15	ATP-binding cassette transporter
XLOC_003625	CCON0000096925.1[+]	137459	139322	Novel	-	1863	1	SjF.2625.1	2	SjM.3392.1,SjM.3393.1			ADS,3-Extend	OK	4.70322	5.63299	0.260252	0.725591	0.868088	no
XLOC_003630	CCON0000096925.1[.]	25329	26557	PseudoGene	-	1228	1	SjF.2618.1	0	-				NOTEST	2.77522	1.24578	-1.15555	0.259987	1	no
XLOC_003631	CCON0000096925.1[.]	38395	39596	PseudoGene	-	1201	0	-	1	SjM.3389.1				OK	9.80897	8.44117	-0.216659	0.789456	0.903533	no	smm:Smp_152670	61	78.2	1e-12	hypothetical protein
XLOC_003632	CCON0000096925.1[.]	42650	43097	PseudoGene	-	447	1	SjF.2620.1	0	-				OK	11.191	0	-1.79769e+308	0.0206134	0.0989505	no
XLOC_003633	CCON0000096925.1[.]	93197	93847	PseudoGene	-	650	0	-	1	SjM.3397.1				OK	3.23782	6.86519	1.08428	0.297524	0.54157	no	nve:NEMVE_v1g94732	51	82.8	2e-14	hypothetical protein
XLOC_003634	CCON0000096925.1[.]	127435	127752	PseudoGene	-	317	0	-	1	SjM.3398.1				OK	18.6971	23.8038	0.348374	0.718979	0.864926	no
XLOC_003635	CCON0000096925.1[.]	139728	140756	Novel	-	1028	0	-	1	SjM.3394.1				OK	4.46829	6.17508	0.466736	0.596875	0.793449	no
XLOC_003636	CCON0000096925.1[.]	149287	150212	Novel	-	925	0	-	1	SjM.3395.1				OK	3.2801	3.46461	0.0789549	0.935308	0.974157	no
XLOC_003637	CCON0000096925.1[.]	155773	156097	Novel	-	324	1	SjF.2627.1	1	SjM.3402.1			Equal	OK	55.3434	23.971	-1.20712	0.160179	0.373486	no
XLOC_003643	CCON0000096926.1[.]	39993	40236	PseudoGene	-	243	0	-	1	SjM.3404.1				OK	27.0895	41.5701	0.61781	0.569258	0.775615	no	smm:Smp_184330	44	79.3	8e-14	hypothetical protein
XLOC_003644	CCON0000096926.1[.]	47505	49768	Novel	-	2263	1	SjF.2631.1	2	SjM.3406.1,SjM.3405.1			Equal,Equal	OK	7.9447	5.88743	-0.432353	0.576889	0.779975	no
XLOC_003649	CCON0000096927.1[.]	8266	8615	Novel	-	349	0	-	1	SjM.3409.1				OK	7.22427	15.4001	1.09201	0.320043	0.565185	no
XLOC_003650	CCON0000096928.1[+]	52614	105477	Novel	-	52863	1	SjF.2640.1	1	SjM.3416.1			5-Extend	OK	37.0318	50.3673	0.443724	0.565729	0.773391	no	smm:Smp_194720	49	128	1e-28	family S33 non-peptidase homologue (S33 family)				|GO:0030154:cell differentiation|
XLOC_003657	CCON0000096928.1[.]	126786	127170	Novel	-	384	1	SjF.2643.1	1	SjM.3417.1			Equal	OK	35.5523	43.6662	0.296577	0.717111	0.864024	no
XLOC_003658	CCON0000096928.1[.]	225248	226278	Novel	-	1030	1	SjF.2714.1	0	-				OK	9.26009	0	-1.79769e+308	0.00724333	0.0592235	no
XLOC_003659	CCON0000096928.1[.]	239406	239640	Novel	-	234	1	SjF.2715.1	0	-				OK	393.401	0	-1.79769e+308	0.00411188	0.0419272	yes
XLOC_003660	CCON0000096928.1[.]	276109	277348	Novel	-	1239	1	SjF.2733.1	0	-				OK	12.4974	0	-1.79769e+308	0.00517133	0.0486263	yes
XLOC_003663	CCON0000096929.1[+]	75662	78663	Novel	-	3001	1	SjF.2650.1	1	SjM.3428.1			5-Extend	OK	36.9897	26.9894	-0.454731	0.5758	0.779211	no	smm:Smp_123420	96	119	9e-26	aryl hydrocarbon receptor nuclear translocator homolog (darnt) ; K09097 hypoxia-inducible factor 1 beta	|Genetic Information Processing; Transcription; Transcription factors [BR:ko03000];|Human Diseases; Cancers; Pathways in cancer [PATH:ko05200-Map:ko05200];|Human Diseases; Cancers; Renal cell carcinoma [PATH:ko05211-Map:ko05211];|	|GO:0005634:nucleus|	|GO:0003700:transcription factor activity|	|GO:0006355:regulation of transcription, DNA-dependent|
XLOC_003664	CCON0000096929.1[+]	81019	100172	PseudoGene	-	19153	1	SjF.2651.1	3	SjM.3441.1,SjM.3441.2,SjM.3440.1			5-Extend,5-Extend:EN,AAS:3-Extend	OK	71.1798	51.0754	-0.478838	0.264962	0.506919	no	smm:Smp_123420	71	287	2e-75	aryl hydrocarbon receptor nuclear translocator homolog (darnt) ; K09097 hypoxia-inducible factor 1 beta	|Genetic Information Processing; Transcription; Transcription factors [BR:ko03000];|Human Diseases; Cancers; Pathways in cancer [PATH:ko05200-Map:ko05200];|Human Diseases; Cancers; Renal cell carcinoma [PATH:ko05211-Map:ko05211];|
XLOC_003680	CCON0000096929.1[.]	32496	33201	PseudoGene	-	705	1	SjF.2647.1	0	-				LOWDATA	6.77104	1.39026	-2.28402	1	1	no
XLOC_003681	CCON0000096929.1[.]	84066	86689	Novel	-	2623	0	-	2	SjM.3443.1,SjM.3443.2				OK	2.13676	4.58677	1.10206	0.183678	0.407909	no
XLOC_003682	CCON0000096929.1[.]	86850	87749	Novel	-	899	0	-	1	SjM.3444.1				OK	2.03573	4.79944	1.23732	0.242799	0.480175	no
XLOC_003683	CCON0000096929.1[.]	106375	107301	PseudoGene	-	926	0	-	1	SjM.3447.1				OK	0	3.31631	1.79769e+308	0.0130489	0.0816171	no
XLOC_003684	CCON0000096929.1[.]	328161	328375	Novel	-	214	0	-	1	SjM.3431.1				OK	11.5591	93.2298	3.01176	0.058033	0.199493	no
XLOC_003692	CCON0000096930.1[-]	148666	154451	Novel	-	5785	1	SjF.2698.1	1	SjM.3503.1			3-Extend:5-Extend	OK	42.1361	41.1342	-0.0347182	0.960452	0.984223	no	smm:Smp_164930	62	145	2e-37	tyrosine kinase
XLOC_003693	CCON0000096930.1[-]	156122	170807	Novel	-	14685	1	SjF.2699.1	2	SjM.3505.1,SjM.3505.2			AAS,Equal	OK	71.0519	64.3737	-0.142401	0.73821	0.874865	no	smm:Smp_164930	52	618	1e-175	tyrosine kinase			|GO:0004672:protein kinase activity|GO:0004713:protein-tyrosine kinase activity|GO:0005524:ATP binding|	|GO:0006468:protein amino acid phosphorylation|
XLOC_003694	CCON0000096930.1[-]	160422	162953	Novel	-	2531	1	SjF.2701.1	1	SjM.3506.1			5-Extend	OK	73.1776	50.6828	-0.529904	0.473738	0.704588	no	smm:Smp_164930	83	279	5e-74	tyrosine kinase			|GO:0004672:protein kinase activity|GO:0004713:protein-tyrosine kinase activity|GO:0005524:ATP binding|	|GO:0006468:protein amino acid phosphorylation|
XLOC_003695	CCON0000096930.1[.]	27499	28745	PseudoGene	-	1246	0	-	1	SjM.3437.1				OK	3.82436	6.88785	0.848837	0.327259	0.573041	no	spu:765465	49	164	1e-38	similar to gag-pol polyprotein
XLOC_003696	CCON0000096930.1[.]	85596	86161	Novel	-	565	1	SjF.2684.1	1	SjM.3496.1			Equal	OK	27.1833	20.0618	-0.438275	0.556369	0.766095	no
XLOC_003697	CCON0000096930.1[.]	114734	118429	PseudoGene	-	3695	2	SjF.2688.1,SjF.2687.1	1	SjM.3499.1			Equal	OK	3.86641	6.22148	0.686266	0.36014	0.605326	no	spu:757912	38	308	1e-131	similar to gag-pol polyprotein			|GO:0003676:nucleic acid binding|GO:0003677:DNA binding|	|GO:0015074:DNA integration|
XLOC_003698	CCON0000096930.1[.]	118530	120984	Novel	-	2454	1	SjF.2690.1	1	SjM.3500.1			Equal	OK	4.9645	3.82796	-0.375073	0.636695	0.81873	no
XLOC_003699	CCON0000096930.1[.]	147389	148523	Novel	-	1134	1	SjF.2697.1	1	SjM.3502.1			Equal	OK	34.4809	30.1417	-0.194037	0.780683	0.899089	no
XLOC_003703	CCON0000096931.1[+]	274466	275667	Novel	-	1201	1	SjF.2672.1	0	-				OK	104.154	26.6623	-1.96584	0.0575331	0.198446	no
XLOC_003712	CCON0000096931.1[-]	312601	319557	Novel	-	6956	1	SjF.2673.1	2	SjM.3458.1,SjM.3458.2			3-Extend:ADS:5-Extend,3-Extend:5-Extend	OK	65.7533	70.151	0.0934004	0.867179	0.942843	no	smm:Smp_124860	69	250	2e-90	hypothetical protein
XLOC_003715	CCON0000096931.1[-]	399961	404173	Novel	-	4212	2	SjF.2692.1,SjF.2693.1	2	SjM.3472.1,SjM.3471.1			3-Extend,AAS:3-Extend:5-Extend	OK	23.0384	21.4849	-0.100722	0.869158	0.943182	no
XLOC_003717	CCON0000096931.1[.]	106146	106698	Novel	-	552	0	-	1	SjM.3450.1				OK	3.97506	17.9215	2.17264	0.0358605	0.145599	no
XLOC_003718	CCON0000096931.1[.]	158714	159130	Novel	-	416	1	SjF.2666.1	0	-				OK	114.625	157.968	0.462717	0.505263	0.728512	no	smm:Smp_077690	58	69.3	8e-11	hypothetical protein
XLOC_003719	CCON0000096931.1[.]	266596	266701	PseudoGene	-	105	1	SjF.2671.1	1	SjM.3461.1			Equal	OK	80585.1	68623.6	-0.231807	0.780957	0.899244	no	smm:Smp_136750	100	77	4e-13	serine/threonine protein kinase
XLOC_003720	CCON0000096931.1[.]	310358	310964	Novel	-	606	0	-	1	SjM.3457.1				OK	2.07583	5.06499	1.28687	0.227521	0.461958	no	smm:Smp_005140	62	223	9e-57	hypothetical protein
XLOC_003721	CCON0000096931.1[.]	318088	318774	Novel	-	686	0	-	1	SjM.3459.1				OK	12.8202	29.7701	1.21545	0.130298	0.329018	no
XLOC_003722	CCON0000096931.1[.]	359553	360004	Novel	-	451	1	SjF.2676.1	0	-				LOWDATA	9.4278	0.697699	-3.75624	1	1	no
XLOC_003723	CCON0000096931.1[.]	360162	360404	Novel	-	242	1	SjF.2677.1	0	-				LOWDATA	66.7975	46.8511	-0.51171	1	1	no
XLOC_003724	CCON0000096931.1[.]	385798	386081	Novel	-	283	0	-	1	SjM.3467.1				OK	21.7627	30.2337	0.474297	0.632246	0.815939	no
XLOC_003725	CCON0000096931.1[.]	391980	392302	Novel	-	322	1	SjF.2689.1	1	SjM.3468.1			Equal	OK	67.3815	118.994	0.820465	0.293046	0.535997	no
XLOC_003726	CCON0000096931.1[.]	392449	394787	Novel	-	2338	1	SjF.2691.1	2	SjM.3470.1,SjM.3469.1			Equal,Equal	OK	3.35675	3.16054	-0.0868923	0.915912	0.965693	no	smm:Smp_011610	55	121	3e-25	hypothetical protein
XLOC_003727	CCON0000096931.1[.]	400638	402335	Novel	-	1697	0	-	1	SjM.3473.1				OK	4.65395	5.07833	0.1259	0.877915	0.946995	no	bfo:BRAFLDRAFT_238945	51	232	6e-68	hypothetical protein
XLOC_003728	CCON0000096931.1[.]	402551	402915	Novel	-	364	0	-	1	SjM.3474.1				OK	6.69822	10.3916	0.633571	0.56825	0.774944	no	nve:NEMVE_v1g119796	58	63.9	6e-11	hypothetical protein
XLOC_003745	CCON0000096932.1[.]	41581	42956	PseudoGene	-	1375	0	-	1	SjM.3478.1				OK	1.74656	3.96681	1.18347	0.213868	0.447489	no								|GO:0003723:RNA binding|GO:0003964:RNA-directed DNA polymerase activity|	|GO:0006278:RNA-dependent DNA replication|
XLOC_003746	CCON0000096932.1[.]	44280	45125	PseudoGene	-	845	0	-	1	SjM.3479.1				OK	0.902475	3.46903	1.94257	0.160365	0.373598	no
XLOC_003747	CCON0000096932.1[.]	51421	52114	PseudoGene	-	693	0	-	1	SjM.3481.1				OK	1.1749	3.55241	1.59626	0.2543	0.493802	no
XLOC_003748	CCON0000096932.1[.]	172151	173033	Novel	-	882	1	SjF.2706.1	1	SjM.3483.1			Equal	OK	6.71045	4.9452	-0.440379	0.618144	0.807049	no
XLOC_003749	CCON0000096932.1[.]	173274	173649	Novel	-	375	0	-	1	SjM.3484.1				OK	0	8.87353	1.79769e+308	0.0198914	0.0989505	no
XLOC_003750	CCON0000096932.1[.]	173783	174118	Novel	-	335	0	-	1	SjM.3485.1				OK	3.98996	17.0275	2.09342	0.134491	0.335191	no
XLOC_003751	CCON0000096932.1[.]	174240	176026	Novel	-	1786	0	-	1	SjM.3486.1				OK	1.27347	7.13619	2.48638	0.00786989	0.061926	no
XLOC_003752	CCON0000096932.1[.]	200958	201743	Novel	-	785	1	SjF.2709.1	1	SjM.3488.1			Equal	OK	7.74342	10.0652	0.378326	0.660413	0.832993	no
XLOC_003753	CCON0000096932.1[.]	202101	202345	Novel	-	244	0	-	1	SjM.3489.1				OK	36.9064	37.0748	0.00656661	0.994904	0.997644	no
XLOC_003754	CCON0000096932.1[.]	433421	433879	Novel	-	458	0	-	1	SjM.3509.1				OK	13.9525	9.0943	-0.617492	0.507687	0.730371	no
XLOC_003762	CCON0000096933.1[.]	17723	17933	Novel	-	210	0	-	1	SjM.3510.1				OK	13.7088	138.847	3.34032	0.0344905	0.142039	no
XLOC_003763	CCON0000096933.1[.]	87643	87789	Novel	-	146	0	-	1	SjM.3513.1				OK	0	1874.16	1.79769e+308	0.0503064	0.18161	no
XLOC_003764	CCON0000096933.1[.]	155550	155850	Novel	-	300	0	-	1	SjM.3515.1				OK	5.21124	26.8464	2.36503	0.0481573	0.175615	no
XLOC_003767	CCON0000096934.1[+]	85950	89500	Novel	-	3550	0	-	1	SjM.3519.1				OK	8.10992	15.487	0.933295	0.392906	0.634421	no
XLOC_003787	CCON0000096935.1[.]	85281	86024	PseudoGene	-	743	0	-	1	SjM.3528.1				OK	3.68399	6.45977	0.810213	0.405764	0.645996	no
XLOC_003788	CCON0000096935.1[.]	132286	133070	PseudoGene	-	784	1	SjF.2734.1	1	SjM.3530.1			Equal	OK	24.2389	14.7145	-0.720086	0.359186	0.6045	no
XLOC_003789	CCON0000096935.1[.]	140805	141013	PseudoGene	-	208	0	-	1	SjM.3532.1				OK	15.1578	106.745	2.81603	0.189716	0.415134	no
XLOC_003790	CCON0000096935.1[.]	143214	143833	PseudoGene	-	619	1	SjF.2738.1	0	-				OK	9.42934	3.4079	-1.46827	0.130659	0.3298	no
XLOC_003791	CCON0000096935.1[.]	166190	166512	Novel	-	322	0	-	1	SjM.3536.1				OK	63.0537	113.299	0.845482	0.282083	0.524241	no	hmg:100212949	51	112	8e-24	similar to predicted protein			|GO:0003723:RNA binding|GO:0003964:RNA-directed DNA polymerase activity|	|GO:0006278:RNA-dependent DNA replication|
XLOC_003792	CCON0000096935.1[.]	258250	259109	PseudoGene	-	859	0	-	1	SjM.3539.1				OK	0	3.14591	1.79769e+308	0.0150834	0.0853425	no
XLOC_003793	CCON0000096935.1[.]	259908	260837	PseudoGene	-	929	0	-	1	SjM.3540.1				OK	0.78217	2.19013	1.48546	0.299409	0.543874	no
XLOC_003794	CCON0000096936.1[-]	72445	194562	Novel	-	122117	0	-	1	SjM.3547.1				OK	0	22523.5	1.79769e+308	0.00672962	0.0566485	no
XLOC_003796	CCON0000096936.1[.]	210842	211417	Novel	-	575	0	-	1	SjM.3549.1				OK	9.74607	6.75298	-0.529295	0.566745	0.773916	no
XLOC_003799	CCON0000096937.1[+]	169889	173086	Novel	-	3197	1	SjF.2750.1	1	SjM.3558.1			3-Extend	OK	85.7134	81.6359	-0.0703166	0.928065	0.971027	no	smm:Smp_092990	73	77.4	3e-13	hypothetical protein
XLOC_003805	CCON0000096937.1[+]	440255	440942	Novel	-	687	0	-	1	SjM.3642.1				OK	370.106	995.649	1.4277	0.0296222	0.127654	no	smm:Smp_095520	78	152	6e-36	dynein light chain		|GO:0005875:microtubule associated complex|	|GO:0003777:microtubule motor activity|	|GO:0007017:microtubule-based process|
XLOC_003811	CCON0000096937.1[+]	659043	662692	PseudoGene	-	3649	1	SjF.2766.1	2	SjM.3570.1,SjM.3569.1			AAS:3-Extend,ADS	OK	87.1777	111.515	0.355202	0.489134	0.716922	no
XLOC_003821	CCON0000096937.1[.]	70849	71050	Novel	-	201	1	SjF.2744.1	1	SjM.3545.1			Equal	OK	390.094	1157.53	1.56916	0.0588672	0.2014	no	smm:Smp_141680	78	87.8	2e-16	hypothetical protein
XLOC_003822	CCON0000096937.1[.]	145635	146315	Novel	-	680	0	-	1	SjM.3554.1				OK	1.77488	3.99054	1.16887	0.317862	0.563035	no
XLOC_003823	CCON0000096937.1[.]	148537	148988	Novel	-	451	1	SjF.2749.1	1	SjM.3555.1			Equal	OK	11.0962	8.76996	-0.339422	0.723846	0.867429	no
XLOC_003824	CCON0000096937.1[.]	167530	168210	Novel	-	680	0	-	1	SjM.3556.1				OK	5.32463	10.6415	0.998943	0.283513	0.52567	no	smm:Smp_163810	49	89	8e-19	laminin gamma-1 chain ; K05635 laminin, gamma 1	|Cellular Processes; Cell Communication; Focal adhesion [PATH:ko04510-Map:ko04510];|Environmental Information Processing; Signaling Molecules and Interaction; CAM ligands [BR:ko04516];|Environmental Information Processing; Signaling Molecules and Interaction; ECM-receptor interaction [PATH:ko04512-Map:ko04512];|Human Diseases; Cancers; Pathways in cancer [PATH:ko05200-Map:ko05200];|Human Diseases…
XLOC_003825	CCON0000096937.1[.]	168329	168630	Novel	-	301	0	-	1	SjM.3557.1				OK	5.20032	19.3276	1.89399	0.179382	0.401313	no
XLOC_003826	CCON0000096937.1[.]	332596	333390	PseudoGene	-	794	1	SjF.2772.1	0	-				OK	10.4937	0	-1.79769e+308	0.00881107	0.0663032	no	spu:592820	40	64.3	3e-20	similar to endonuclease-reverse transcriptase
XLOC_003827	CCON0000096937.1[.]	333444	334566	PseudoGene	-	1122	1	SjF.2773.1	0	-				OK	6.49354	0.521195	-3.63911	0.00141114	0.0207714	yes	smm:Smp_162850	54	115	8e-24	hypothetical protein
XLOC_003828	CCON0000096937.1[.]	405789	406161	Novel	-	372	0	-	1	SjM.3636.1				OK	1.57866	10.7478	2.76727	0.0827396	0.250666	no
XLOC_003829	CCON0000096937.1[.]	406506	407174	Novel	-	668	1	SjF.2753.1	1	SjM.3637.1			Equal	OK	6.02293	16.6051	1.46309	0.104366	0.288975	no
XLOC_003830	CCON0000096937.1[.]	407282	407723	Novel	-	441	0	-	1	SjM.3638.1				OK	3.43738	9.71482	1.49888	0.156559	0.370104	no
XLOC_003831	CCON0000096937.1[.]	409052	409666	Novel	-	614	1	SjF.2754.1	0	-				OK	55.2517	173.976	1.6548	0.0204884	0.0989505	no
XLOC_003832	CCON0000096937.1[.]	454608	454770	Novel	-	162	0	-	1	SjM.3560.1				OK	2834.21	11891.5	2.06891	0.0460003	0.170713	no
XLOC_003833	CCON0000096937.1[.]	566856	567518	Novel	-	662	1	SjF.2759.1	1	SjM.3565.1			Equal	OK	39.7302	69.819	0.813382	0.253686	0.492868	no
XLOC_003834	CCON0000096937.1[.]	620689	621589	Novel	-	900	1	SjF.2764.1	0	-				OK	4.1831	0.918645	-2.18699	0.0511497	0.183247	no
XLOC_003842	CCON0000096938.1[-]	110467	113228	PseudoGene	-	2761	1	SjF.2768.1	1	SjM.3577.1			3-Extend:5-Extend	OK	4.29958	3.31705	-0.374299	0.672588	0.839898	no	smm:Smp_150410	85	155	3e-39	hypothetical protein
XLOC_003846	CCON0000096938.1[.]	55953	56060	Novel	-	107	0	-	1	SjM.3574.1				OK	24593.4	23841	-0.0448247	0.96418	0.985704	no
XLOC_003847	CCON0000096938.1[.]	86073	87411	Novel	-	1338	0	-	1	SjM.3576.1				OK	1.00821	2.82947	1.48874	0.165962	0.381676	no
XLOC_003848	CCON0000096938.1[.]	123720	124796	PseudoGene	-	1076	1	SjF.2775.1	1	SjM.3579.1			Equal	OK	15.3469	17.0269	0.149869	0.844868	0.932861	no
XLOC_003849	CCON0000096938.1[.]	186838	187745	Novel	-	907	0	-	1	SjM.3582.1				OK	0.401676	4.51245	3.48981	0.026117	0.116886	no
XLOC_003850	CCON0000096939.1[.]	63272	63616	Novel	-	344	1	SjF.2777.1	1	SjM.3589.1			Equal	OK	205.089	165.421	-0.310109	0.660298	0.832988	no
XLOC_003857	CCON0000096940.1[.]	12964	13202	Novel	-	238	0	-	1	SjM.3591.1				OK	6.06481	70.0126	3.52908	0.0906118	0.265059	no
XLOC_003858	CCON0000096940.1[.]	16446	16563	Novel	-	117	0	-	1	SjM.3592.1				OK	6065.33	16188.5	1.41631	0.216638	0.450133	no
XLOC_003859	CCON0000096940.1[.]	74452	74621	Novel	-	169	0	-	1	SjM.3593.1				OK	3706.93	6855.38	0.88701	0.351585	0.596807	no
XLOC_003866	CCON0000096941.1[.]	103904	104132	Novel	-	228	0	-	1	SjM.3601.1				OK	0	44.4372	1.79769e+308	0.0206134	0.0989505	no
XLOC_003867	CCON0000096941.1[.]	136918	137513	Novel	-	595	0	-	1	SjM.3604.1				OK	0	4.03885	1.79769e+308	0.0197089	0.0989136	no
XLOC_003868	CCON0000096941.1[.]	176135	176789	Novel	-	654	1	SjF.2788.1	1	SjM.3606.1			Equal	OK	7.44534	39.8026	2.41845	0.00443665	0.0440969	yes	smm:Smp_157820	72	117	5e-25	ataxia telangiectasia mutated (atm) ; K04728 ataxia telangectasia mutated family protein [EC:2.7.11.1]	|Cellular Processes; Cell Growth and Death; Apoptosis [PATH:ko04210-Map:ko04210];|Cellular Processes; Cell Growth and Death; Cell cycle [PATH:ko04110-Map:ko04110];|Cellular Processes; Cell Growth and Death; p53 signaling pathway [PATH:ko04115-Map:ko04115];|Genetic Information Processing; Replication and Repair; DNA repair and recombination proteins [BR:ko03400];|Genetic Information Processing; Re…
XLOC_003869	CCON0000096942.1[+]	85473	88066	Novel	-	2593	1	SjF.2790.1	1	SjM.3608.1			Equal	OK	16.6547	15.6846	-0.0865772	0.920583	0.967552	no
XLOC_003885	CCON0000096942.1[.]	225673	225970	Novel	-	297	1	SjF.2800.1	1	SjM.3614.1			Equal	OK	125.665	88.9039	-0.499259	0.52818	0.746116	no
XLOC_003886	CCON0000096942.1[.]	226056	227676	Novel	-	1620	1	SjF.2799.1	1	SjM.3615.1			Equal	OK	3.22358	2.82447	-0.190686	0.828077	0.922974	no
XLOC_003887	CCON0000096942.1[.]	332109	332875	Novel	-	766	1	SjF.2803.1	1	SjM.3620.1			Equal	OK	10.4982	46.9326	2.16045	0.00537704	0.0497305	yes
XLOC_003888	CCON0000096942.1[.]	333933	334554	Novel	-	621	0	-	1	SjM.3623.1				OK	2.67157	8.64789	1.69466	0.11348	0.305878	no
XLOC_003889	CCON0000096942.1[.]	438405	441141	Novel	-	2736	2	SjF.2805.1,SjF.2807.1	1	SjM.3633.1			Equal	OK	32.2946	26.6818	-0.275437	0.621575	0.809241	no	smm:Smp_163460.1	79	168	2e-39	hypothetical protein				|GO:0005975:carbohydrate metabolic process|
XLOC_003890	CCON0000096942.1[.]	489265	490670	Novel	-	1405	1	SjF.2810.1	1	SjM.3640.1			Equal	OK	3.1814	2.75912	-0.205451	0.827119	0.922271	no
XLOC_003892	CCON0000096943.1[+]	46458	50251	PseudoGene	-	3793	1	SjF.2813.1	1	SjM.3653.1			5-Extend:3-Extend	OK	14.5227	10.9794	-0.403503	0.621606	0.809241	no	smm:Smp_122780	81	338	2e-91	leucyl-tRNA synthetase ; K01869 leucyl-tRNA synthetase [EC:6.1.1.4]	|Genetic Information Processing; Translation; Aminoacyl-tRNA biosynthesis [PATH:ko00970-Map:ko00970];|Metabolism; Amino Acid Metabolism; Amino acid related enzymes [BR:ko01007];|Metabolism; Amino Acid Metabolism; Valine, leucine and isoleucine biosynthesis [PATH:ko00290-Map:ko00290];|	|GO:0005737:cytoplasm|	|GO:0000166:nucleotide binding|GO:0004823:leucine-tRNA ligase activity|GO:0005524:ATP binding|	|GO:0006412:translation|GO:0006429:leucyl-tRNA aminoacylation|
XLOC_003893	CCON0000096943.1[+]	56703	59125	Novel	-	2422	1	SjF.2823.1	1	SjM.3661.1			5-Extend:3-Extend	OK	42.4595	37.0201	-0.197779	0.763565	0.889566	no	smm:Smp_150210.2	68	130	3e-28	autocrine motility factor receptor amfr
XLOC_003898	CCON0000096943.1[-]	54509	55238	Novel	-	729	1	SjF.2821.1	1	SjM.3658.1			Equal	OK	91.8818	93.4223	0.0239866	0.970314	0.987817	no	smm:Smp_150210.2	69	301	2e-80	autocrine motility factor receptor amfr			|GO:0005515:protein binding|GO:0008270:zinc ion binding|
XLOC_003899	CCON0000096943.1[-]	56703	57134	Novel	-	431	0	-	1	SjM.3659.1				OK	39.2086	55.3353	0.497031	0.552196	0.763502	no	smm:Smp_150210.2	68	127	3e-28	autocrine motility factor receptor amfr
XLOC_003900	CCON0000096943.1[-]	57669	60372	Novel	-	2703	1	SjF.2822.1	1	SjM.3660.1			AAS:3-Extend	OK	3.76007	3.99592	0.0877704	0.914505	0.96511	no
XLOC_003901	CCON0000096943.1[-]	83093	85995	Novel	-	2902	1	SjF.2824.1	1	SjM.3662.1			3-Extend	OK	7.91603	6.61371	-0.259317	0.736498	0.873973	no	smm:Smp_150200	70	182	2e-57	not56-related ; K03845 alpha-1,3-mannosyltransferase [EC:2.4.1.130]	|Metabolism; Glycan Biosynthesis and Metabolism; Glycosyltransferases [BR:ko01003];|Metabolism; Glycan Biosynthesis and Metabolism; N-Glycan biosynthesis [PATH:ko00510-Map:ko00510];|Metabolism; Glycan Biosynthesis and Metabolism; Various types of N-glycan biosynthesis [PATH:ko00513-Map:ko00513];|	|GO:0005783:endoplasmic reticulum|GO:0016021:integral to membrane|	|GO:0000030:mannosyltransferase activity|
XLOC_003902	CCON0000096943.1[-]	88140	90258	Novel	-	2118	1	SjF.2825.1	0	-				OK	8.03216	2.26818	-1.82426	0.0318481	0.134016	no	smm:Smp_150200	72	108	2e-21	not56-related ; K03845 alpha-1,3-mannosyltransferase [EC:2.4.1.130]	|Metabolism; Glycan Biosynthesis and Metabolism; Glycosyltransferases [BR:ko01003];|Metabolism; Glycan Biosynthesis and Metabolism; N-Glycan biosynthesis [PATH:ko00510-Map:ko00510];|Metabolism; Glycan Biosynthesis and Metabolism; Various types of N-glycan biosynthesis [PATH:ko00513-Map:ko00513];|	|GO:0005783:endoplasmic reticulum|GO:0016021:integral to membrane|	|GO:0000030:mannosyltransferase activity|
XLOC_003906	CCON0000096943.1[.]	18007	18285	Novel	-	278	1	SjF.2815.1	0	-				OK	32.9544	5.71385	-2.52794	0.0314032	0.132585	no
XLOC_003907	CCON0000096943.1[.]	25727	26023	PseudoGene	-	296	0	-	1	SjM.3656.1				OK	7.39663	30.0591	2.02286	0.0671288	0.218388	no
XLOC_003908	CCON0000096943.1[.]	228171	229083	Novel	-	912	1	SjF.2817.1	1	SjM.3666.1			Equal	OK	13.1636	6.72168	-0.96966	0.237709	0.473168	no
XLOC_003909	CCON0000096943.1[.]	271461	272599	PseudoGene	-	1138	1	SjF.2819.1	1	SjM.3668.1			Equal	OK	7.31124	11.2619	0.623267	0.440539	0.676636	no
XLOC_003914	CCON0000096944.1[+]	306160	310878	Novel	-	4718	1	SjF.2833.1	1	SjM.3677.1			5-Extend:AAS:3-Extend	OK	54.2427	67.2512	0.310132	0.599736	0.795402	no	smm:Smp_149430	77	254	2e-66	phenylalanyl-tRNA synthetase mitochondrial ; K01889 phenylalanyl-tRNA synthetase alpha chain [EC:6.1.1.20]	|Genetic Information Processing; Translation; Aminoacyl-tRNA biosynthesis [PATH:ko00970-Map:ko00970];|Metabolism; Amino Acid Metabolism; Amino acid related enzymes [BR:ko01007];|	|GO:0005737:cytoplasm|	|GO:0000166:nucleotide binding|GO:0004826:phenylalanine-tRNA ligase activity|GO:0005524:ATP binding|	|GO:0006412:translation|GO:0006432:phenylalanyl-tRNA aminoacylation|
XLOC_003915	CCON0000096944.1[+]	311370	316990	Novel	-	5620	2	SjF.2834.1,SjF.2834.2	2	SjM.3676.1,SjM.3675.1			AAS:3-Extend,ADS	OK	59.3345	69.928	0.236998	0.67171	0.839289	no	smm:Smp_149430	82	198	9e-49	phenylalanyl-tRNA synthetase mitochondrial ; K01889 phenylalanyl-tRNA synthetase alpha chain [EC:6.1.1.20]	|Genetic Information Processing; Translation; Aminoacyl-tRNA biosynthesis [PATH:ko00970-Map:ko00970];|Metabolism; Amino Acid Metabolism; Amino acid related enzymes [BR:ko01007];|	|GO:0005737:cytoplasm|	|GO:0000166:nucleotide binding|GO:0004826:phenylalanine-tRNA ligase activity|GO:0005524:ATP binding|	|GO:0006412:translation|GO:0006432:phenylalanyl-tRNA aminoacylation|
XLOC_003916	CCON0000096944.1[+]	369068	378361	Novel	-	9293	0	-	1	SjM.3678.1				OK	5.44945	28.5456	2.38908	0.02319	0.107534	no
XLOC_003918	CCON0000096944.1[+]	433163	435310	Novel	-	2147	1	SjF.2838.1	1	SjM.3682.1			5-Extend	OK	25.8458	59.6404	1.20636	0.0882684	0.260434	no
XLOC_003928	CCON0000096944.1[.]	16234	18715	Novel	-	2481	1	SjF.2830.1	2	SjM.3669.1,SjM.3673.1			Equal,Equal	OK	214.861	218.055	0.0212865	0.974184	0.989037	no	smm:Smp_046290	59	150	3e-34	marvel-containing potential lipid raft-associated protein
XLOC_003933	CCON0000096945.1[+]	229317	248991	Novel	-	19674	1	SjF.2847.1	2	SjM.3691.1,SjM.3693.1			5-Extend:ADS,ADS	OK	12.4919	9.54612	-0.388009	0.50034	0.724934	no	smm:Smp_175860	67	314	2e-94	hypothetical protein
XLOC_003934	CCON0000096945.1[+]	241325	243916	PseudoGene	-	2591	1	SjF.2848.1	2	SjM.3692.1,SjM.3692.2			Equal,AAS	OK	32.0239	53.9384	0.752166	0.307337	0.551115	no	smm:Smp_153760.1	99	228	1e-57	DNA-directed RNA polymerase III subunit ; K03021 DNA-directed RNA polymerase III subunit RPC2 [EC:2.7.7.6]	|Genetic Information Processing; Transcription; RNA polymerase [PATH:ko03020-Map:ko03020];|Metabolism; Nucleotide Metabolism; Purine metabolism [PATH:ko00230-Map:ko00230];|Metabolism; Nucleotide Metabolism; Pyrimidine metabolism [PATH:ko00240-Map:ko00240];|Organismal Systems; Immune System; Cytosolic DNA-sensing pathway [PATH:ko04623-Map:ko04623];|		|GO:0003677:DNA binding|GO:0003899:DNA-directed RNA polymerase activity|	|GO:0006350:transcription|
XLOC_003935	CCON0000096945.1[+]	253078	254733	Novel	-	1655	1	SjF.2850.1	1	SjM.3694.1			5-Extend:AAS	OK	15.1464	8.02065	-0.917181	0.222687	0.456022	no	smm:Smp_175860	37	72	3e-11	hypothetical protein
XLOC_003936	CCON0000096945.1[+]	262592	268308	Novel	-	5716	1	SjF.2852.1	1	SjM.3697.1			Equal	OK	10.637	7.74373	-0.457994	0.567093	0.77413	no	smm:Smp_175860	47	292	4e-77	hypothetical protein
XLOC_003937	CCON0000096945.1[+]	269484	274691	Novel	-	5207	1	SjF.2853.1	1	SjM.3699.1			5-Extend	OK	36.1294	25.1456	-0.522868	0.549103	0.761154	no
XLOC_003946	CCON0000096945.1[.]	135094	136005	PseudoGene	-	911	1	SjF.2855.1	0	-				OK	4.40136	2.47346	-0.831417	0.396015	0.637514	no
XLOC_003947	CCON0000096945.1[.]	139576	140151	PseudoGene	-	575	0	-	1	SjM.3703.1				OK	6.73959	7.59716	0.172799	0.856156	0.938731	no
XLOC_003948	CCON0000096945.1[.]	160626	160998	PseudoGene	-	372	1	SjF.2843.1	1	SjM.3688.1			Equal	OK	113.664	62.6954	-0.858339	0.259059	0.500035	no
XLOC_003949	CCON0000096945.1[.]	258797	259327	Novel	-	530	0	-	1	SjM.3695.1				OK	0.846371	4.77189	2.4952	0.120382	0.315438	no
XLOC_003950	CCON0000096945.1[.]	259750	260267	Novel	-	517	1	SjF.2851.1	1	SjM.3696.1			Equal	OK	12.3195	11.4142	-0.11011	0.902101	0.958529	no	smm:Smp_175860	66	175	1e-42	hypothetical protein
XLOC_003951	CCON0000096945.1[.]	365435	366116	Novel	-	681	0	-	1	SjM.3706.1				OK	0.586364	8.24681	3.81397	0.014574	0.0850129	no
XLOC_003957	CCON0000096946.1[-]	49924	61627	Novel	-	11703	1	SjF.2863.1	0	-				OK	11.6639	19.8921	0.770148	0.360752	0.605632	no
XLOC_003960	CCON0000096946.1[-]	171297	178118	Novel	-	6821	1	SjF.2869.1	1	SjM.3719.1			Equal	OK	89.5991	84.1691	-0.0901947	0.918433	0.966555	no
XLOC_003964	CCON0000096946.1[.]	19005	19811	Novel	-	806	1	SjF.2861.1	1	SjM.3713.1			Equal	OK	69.6544	152.908	1.13438	0.0777154	0.239972	no
XLOC_003965	CCON0000096946.1[.]	26239	27538	Novel	-	1299	0	-	1	SjM.3710.1				OK	1.57156	4.22634	1.42721	0.147205	0.355881	no
XLOC_003966	CCON0000096946.1[.]	32314	33529	Novel	-	1215	0	-	1	SjM.3711.1				OK	0.28104	2.20782	2.97377	0.0608605	0.204583	no
XLOC_003967	CCON0000096946.1[.]	33834	34822	Novel	-	988	0	-	1	SjM.3712.1				OK	0	4.46108	1.79769e+308	0.0088077	0.0663032	no
XLOC_003968	CCON0000096946.1[.]	59401	60132	Novel	-	731	1	SjF.2864.1	0	-				OK	7.20422	4.38522	-0.716194	0.442471	0.678234	no
XLOC_003969	CCON0000096946.1[.]	137988	138368	Novel	-	380	0	-	1	SjM.3714.1				OK	0	9.43339	1.79769e+308	0.0188177	0.0955124	no
XLOC_003970	CCON0000096946.1[.]	157023	158092	Novel	-	1069	1	SjF.2865.1	1	SjM.3715.1			Equal	OK	21.3	34.3988	0.691509	0.334997	0.579845	no
XLOC_003971	CCON0000096946.1[.]	189612	189960	Novel	-	348	1	SjF.2867.1	1	SjM.3717.1			Equal	OK	19.9919	18.5984	-0.104242	0.911192	0.963136	no
XLOC_003972	CCON0000096946.1[.]	212378	213293	PseudoGene	-	915	0	-	1	SjM.3720.1				OK	0	2.67752	1.79769e+308	0.0169474	0.0904394	no	smm:Smp_191020	82	77.8	1e-12	hypothetical protein
XLOC_003980	CCON0000096947.1[.]	50069	50390	Novel	-	321	0	-	1	SjM.3728.1				OK	4.38021	19.9858	2.18991	0.0694805	0.223258	no
XLOC_003981	CCON0000096947.1[.]	91421	92276	Novel	-	855	0	-	1	SjM.3732.1				OK	1.73224	2.44121	0.494954	0.661359	0.833696	no	smm:Smp_175120.2	46	84.7	7e-15	hypothetical protein ; K00717 glycoprotein 6-alpha-L-fucosyltransferase [EC:2.4.1.68]	|Metabolism; Glycan Biosynthesis and Metabolism; Glycosaminoglycan biosynthesis - keratan sulfate [PATH:ko00533-Map:ko00533];|Metabolism; Glycan Biosynthesis and Metabolism; Glycosyltransferases [BR:ko01003];|Metabolism; Glycan Biosynthesis and Metabolism; N-Glycan biosynthesis [PATH:ko00510-Map:ko00510];|Metabolism; Glycan Biosynthesis and Metabolism; Various types of N-glycan biosynthesis [PATH…
XLOC_003982	CCON0000096947.1[.]	103397	104358	Novel	-	961	0	-	1	SjM.3729.1				OK	0	2.3076	1.79769e+308	0.0188177	0.0955124	no
XLOC_003983	CCON0000096947.1[.]	113351	114477	PseudoGene	-	1126	0	-	1	SjM.3736.1				OK	0.923242	3.2818	1.82971	0.0783115	0.241235	no	smm:Smp_191250	51	82.8	4e-14	hypothetical protein
XLOC_003984	CCON0000096947.1[.]	115433	117023	Novel	-	1590	0	-	1	SjM.3730.1				OK	2.46947	5.77015	1.2244	0.163751	0.378711	no
XLOC_003985	CCON0000096947.1[.]	122725	123522	PseudoGene	-	797	0	-	1	SjM.3735.1				OK	0	3.49002	1.79769e+308	0.0157056	0.0878438	no	smm:Smp_154310	81	145	2e-70	family A2 unassigned peptidase (A02 family)			|GO:0004190:aspartic-type endopeptidase activity|	|GO:0006508:proteolysis|
XLOC_003986	CCON0000096947.1[.]	148403	148609	Novel	-	206	1	SjF.2880.1	1	SjM.3738.1			Equal	OK	285.379	447.799	0.649973	0.445325	0.680834	no
XLOC_003987	CCON0000096947.1[.]	149339	149689	Novel	-	350	1	SjF.2881.1	1	SjM.3739.1			Equal	OK	28.7172	33.666	0.229377	0.790996	0.904455	no	smm:Smp_186740	73	47.8	8e-12	hypothetical protein
XLOC_004005	CCON0000096948.1[.]	193940	194062	Novel	-	122	1	SjF.2903.1	1	SjM.3749.1			Equal	OK	54418.8	19076.6	-1.51231	0.0740809	0.232197	no
XLOC_004006	CCON0000096948.1[.]	213073	213886	Novel	-	813	0	-	1	SjM.3750.1				OK	2.31831	2.86662	0.306275	0.781841	0.899608	no
XLOC_004007	CCON0000096948.1[.]	239679	240642	Novel	-	963	0	-	1	SjM.3742.1				OK	2.23558	3.97551	0.83049	0.411421	0.650708	no
XLOC_004008	CCON0000096948.1[.]	257759	258237	Novel	-	478	1	SjF.2883.1	0	-				OK	11.9867	0	-1.79769e+308	0.0169474	0.0904394	no
XLOC_004009	CCON0000096948.1[.]	271883	272487	Novel	-	604	1	SjF.2886.1	0	-				OK	14.6009	2.34903	-2.63592	0.00868105	0.0659692	no
XLOC_004010	CCON0000096948.1[.]	327471	328477	PseudoGene	-	1006	1	SjF.2890.1	1	SjM.3751.1			Equal	OK	22.9997	33.3772	0.537248	0.457826	0.690773	no
XLOC_004011	CCON0000096948.1[.]	328587	329635	PseudoGene	-	1048	1	SjF.2888.1	1	SjM.3752.1			Equal	OK	4.74969	3.42838	-0.470308	0.605096	0.798737	no
XLOC_004012	CCON0000096948.1[.]	335761	336178	PseudoGene	-	417	1	SjF.2891.1	1	SjM.3753.1			Equal	OK	18.9991	20.0672	0.0789128	0.928373	0.971245	no
XLOC_004013	CCON0000096948.1[.]	339551	339983	PseudoGene	-	432	0	-	1	SjM.3756.1				OK	13.1133	27.6382	1.07563	0.229385	0.462604	no
XLOC_004014	CCON0000096948.1[.]	401571	402861	PseudoGene	-	1290	1	SjF.2895.1	1	SjM.3757.1			Equal	OK	5.17513	3.49458	-0.566475	0.514787	0.735813	no
XLOC_004015	CCON0000096948.1[.]	407119	407795	Novel	-	676	1	SjF.2901.1	0	-				OK	5.95171	1.33473	-2.15676	0.0559814	0.194787	no
XLOC_004016	CCON0000096948.1[.]	449906	450439	Novel	-	533	1	SjF.2897.1	1	SjM.3760.1			Equal	OK	81.3811	81.8277	0.00789526	0.991065	0.995915	no	smm:Smp_084940.1	71	105	1e-21	GTP-binding protein rit
XLOC_004026	CCON0000096949.1[.]	136656	136832	Novel	-	176	1	SjF.2911.1	0	-				OK	10431.8	33205.8	1.67044	0.0247422	0.11274	no
XLOC_004027	CCON0000096949.1[.]	136951	137826	Novel	-	875	1	SjF.2909.1	1	SjM.3768.1			Equal	OK	27.7481	124.945	2.17083	0.00149989	0.0215941	yes
XLOC_004028	CCON0000096949.1[.]	228531	229145	PseudoGene	-	614	0	-	1	SjM.3776.1				OK	2.73435	4.60054	0.750607	0.498467	0.723885	no
XLOC_004029	CCON0000096949.1[.]	230257	230467	PseudoGene	-	210	1	SjF.2918.1	1	SjM.3777.1			Equal	OK	240.183	236.862	-0.0200904	0.981891	0.992021	no
XLOC_004030	CCON0000096949.1[.]	411801	412513	Novel	-	712	1	SjF.2914.1	1	SjM.3771.1			Equal	OK	14.8926	23.8863	0.68159	0.391496	0.63331	no
XLOC_004031	CCON0000096949.1[.]	451162	451766	Novel	-	604	0	-	1	SjM.3774.1				OK	6.95283	8.61312	0.308936	0.740391	0.876212	no
XLOC_004040	CCON0000096950.1[-]	7858	10282	PseudoGene	-	2424	2	SjF.2919.1,SjF.2920.1	2	SjM.3778.1,SjM.3779.1			IR:3-Extend,Equal	OK	13.4024	12.3665	-0.116061	0.823817	0.920695	no	spu:760621	38	85.9	1e-16	similar to gag-pol polyprotein		|GO:0016021:integral to membrane|	|GO:0001584:rhodopsin-like receptor activity|	|GO:0007186:G-protein coupled receptor protein signaling pathway|
XLOC_004045	CCON0000096950.1[.]	119207	119582	Novel	-	375	0	-	1	SjM.3788.1				OK	4.68695	8.83799	0.915069	0.441023	0.677056	no
XLOC_004046	CCON0000096950.1[.]	303762	305569	PseudoGene	-	1807	0	-	1	SjM.3789.1				OK	1.5092	2.77775	0.880135	0.353139	0.598341	no	smm:Smp_160230	54	120	4e-25	hypothetical protein
XLOC_004047	CCON0000096950.1[.]	325841	326789	Novel	-	948	0	-	1	SjM.3791.1				OK	4.17961	9.60247	1.20004	0.179213	0.401156	no	smm:Smp_163810	63	114	1e-23	laminin gamma-1 chain ; K05635 laminin, gamma 1	|Cellular Processes; Cell Communication; Focal adhesion [PATH:ko04510-Map:ko04510];|Environmental Information Processing; Signaling Molecules and Interaction; CAM ligands [BR:ko04516];|Environmental Information Processing; Signaling Molecules and Interaction; ECM-receptor interaction [PATH:ko04512-Map:ko04512];|Human Diseases; Cancers; Pathways in cancer [PATH:ko05200-Map:ko05200];|Human Diseases…
XLOC_004048	CCON0000096951.1[+]	60767	62945	Novel	-	2178	1	SjF.2932.1	1	SjM.3794.1			5-Extend	OK	53.0989	47.9485	-0.147196	0.846921	0.933773	no	smm:Smp_127690	77	226	4e-58	hypothetical protein
XLOC_004049	CCON0000096951.1[+]	94669	98377	PseudoGene	-	3708	1	SjF.2934.1	1	SjM.3795.1			Equal	OK	18.7559	3.57246	-2.39236	0.0039656	0.0410423	yes
XLOC_004050	CCON0000096951.1[+]	235182	250697	Novel	-	15515	0	-	1	SjM.3801.1				OK	1.88569	5.30608	1.49255	0.158315	0.371353	no	smm:Smp_140070	66	309	1e-82	adenylate cyclase
XLOC_004051	CCON0000096951.1[+]	250795	264537	Novel	-	13742	0	-	1	SjM.3802.1				OK	2.3372	5.08247	1.12075	0.23503	0.469621	no	smm:Smp_140070	61	465	1e-129	adenylate cyclase			|GO:0016849:phosphorus-oxygen lyase activity|	|GO:0007242:intracellular signaling cascade|GO:0009190:cyclic nucleotide biosynthetic process|
XLOC_004052	CCON0000096951.1[+]	275669	277613	Novel	-	1944	0	-	1	SjM.3803.1				OK	3.13544	8.2272	1.39173	0.159999	0.373164	no
XLOC_004053	CCON0000096951.1[+]	281810	289765	Novel	-	7955	0	-	1	SjM.3804.1				OK	2.13616	6.99667	1.71165	0.081799	0.248604	no	smm:Smp_140060	78	224	1e-56	hypothetical protein
XLOC_004054	CCON0000096951.1[+]	289997	313543	Novel	-	23546	2	SjF.2940.1,SjF.2938.1	1	SjM.3805.1			5-Extend:ADS:AAS:3-Extend	OK	7.42441	18.3036	1.30178	0.00849844	0.0651009	no	smm:Smp_140050	49	424	1e-116	CCAAT-box DNA binding protein subunit B
XLOC_004061	CCON0000096951.1[-]	467137	473251	Novel	-	6114	1	SjF.2945.1	1	SjM.3811.1			3-Extend:5-Extend	OK	36.2554	34.5934	-0.067697	0.929897	0.971774	no	smm:Smp_033110	96	114	3e-24	zinc finger protein
XLOC_004064	CCON0000096951.1[.]	102296	102755	PseudoGene	-	459	0	-	1	SjM.3796.1				OK	3.20787	12.0803	1.91297	0.0648626	0.213685	no
XLOC_004065	CCON0000096951.1[.]	102877	103242	PseudoGene	-	365	1	SjF.2935.1	0	-				LOWDATA	15.2865	4.92879	-1.63296	1	1	no
XLOC_004066	CCON0000096951.1[.]	224914	225434	Novel	-	520	0	-	1	SjM.3800.1				OK	2.61593	7.37598	1.49551	0.157491	0.371353	no	smm:Smp_140070	67	178	2e-43	adenylate cyclase
XLOC_004067	CCON0000096951.1[.]	315467	315714	Novel	-	247	0	-	1	SjM.3806.1				OK	24.9925	90.5827	1.85774	0.0747961	0.233498	no
XLOC_004068	CCON0000096951.1[.]	318156	318868	Novel	-	712	1	SjF.2939.1	1	SjM.3807.1			Equal	OK	13.2378	26.0578	0.977046	0.22222	0.455772	no
XLOC_004069	CCON0000096951.1[.]	344045	344322	Novel	-	277	1	SjF.2942.1	0	-				OK	63.8959	52.918	-0.271966	0.750679	0.882328	no
XLOC_004070	CCON0000096951.1[.]	383747	384172	Novel	-	425	1	SjF.2944.1	0	-				LOWDATA	12.7703	10.2991	-0.310274	1	1	no
XLOC_004071	CCON0000096951.1[.]	411833	412305	PseudoGene	-	472	0	-	1	SjM.3818.1				OK	49.1411	71.7461	0.545971	0.477542	0.70795	no
XLOC_004072	CCON0000096951.1[.]	512232	512709	Novel	-	477	0	-	1	SjM.3814.1				OK	0	5.65889	1.79769e+308	0.0206134	0.0989505	no
XLOC_004073	CCON0000096951.1[.]	521926	522356	Novel	-	430	1	SjF.2948.1	1	SjM.3815.1			Equal	OK	15.5763	16.2616	0.0621215	0.944791	0.978082	no
XLOC_004079	CCON0000096952.1[-]	38354	42870	Novel	-	4516	1	SjF.2949.1	1	SjM.3821.1			5-Extend	OK	128.569	198.281	0.624996	0.334756	0.579841	no	smm:Smp_130580	75	188	1e-46	hypothetical protein
XLOC_004086	CCON0000096952.1[-]	503939	509209	Novel	-	5270	0	-	1	SjM.3832.1				OK	3818.03	5533.77	0.535434	0.62332	0.809863	no	smm:Smp_152140	93	98.2	2e-19	hypothetical protein
XLOC_004087	CCON0000096952.1[.]	13846	14079	Novel	-	233	1	SjF.2946.1	0	-				LOWDATA	60.6975	39.0197	-0.637435	1	1	no
XLOC_004088	CCON0000096952.1[.]	136448	137192	Novel	-	744	0	-	1	SjM.3827.1				OK	1.0434	6.44341	2.62653	0.0578611	0.199168	no
XLOC_004089	CCON0000096952.1[.]	156690	157242	Novel	-	552	0	-	1	SjM.3822.1				OK	5.56508	12.097	1.12018	0.248691	0.487433	no
XLOC_004090	CCON0000096952.1[.]	287598	293045	Novel	-	5447	3	SjF.2958.1,SjF.2957.1,SjF.2956.1	1	SjM.3828.1			Equal	OK	35.9663	42.044	0.225253	0.677445	0.843	no
XLOC_004091	CCON0000096952.1[.]	357304	357730	Novel	-	426	0	-	1	SjM.3840.1				OK	1.22483	7.59706	2.63286	0.219551	0.453045	no
XLOC_004092	CCON0000096952.1[.]	374202	374518	Novel	-	316	1	SjF.2968.1	1	SjM.3841.1			Equal	OK	34.3274	48.1819	0.489129	0.571715	0.776966	no
XLOC_004093	CCON0000096952.1[.]	418822	419080	Novel	-	258	1	SjF.2964.1	0	-				OK	42.12	26.8427	-0.649978	0.510742	0.7324	no
XLOC_004094	CCON0000096952.1[.]	440733	440945	Novel	-	212	1	SjF.2961.1	1	SjM.3834.1			Equal	OK	287.642	421.937	0.552755	0.51363	0.734813	no	smm:Smp_149640	70	94.7	2e-18	hypothetical protein
XLOC_004096	CCON0000096953.1[+]	96955	97578	Novel	-	623	0	-	1	SjM.3956.1				OK	0	6.93598	1.79769e+308	0.0142826	0.0843334	no
XLOC_004097	CCON0000096953.1[+]	123083	255747	PseudoGene	-	132664	3	SjF.3021.1,SjF.3020.1,SjF.3022.1	3	SjM.3960.1,SjM.3961.1,SjM.3962.1			ADS:5-Extend:AAS,Equal,Equal	OK	663.895	367.36	-0.85376	0.126628	0.32373	no
XLOC_004101	CCON0000096953.1[.]	2413	2775	Novel	-	362	1	SjF.2971.1	0	-				OK	60.1233	1.89653	-4.98649	2.04079e-05	0.000820654	yes
XLOC_004102	CCON0000096953.1[.]	5071	5592	Novel	-	521	0	-	1	SjM.3949.1				OK	7.85128	5.894	-0.413681	0.674645	0.841378	no
XLOC_004103	CCON0000096953.1[.]	62981	63483	Novel	-	502	0	-	1	SjM.3953.1				OK	2.40538	6.13091	1.34983	0.250952	0.489726	no
XLOC_004104	CCON0000096953.1[.]	65695	65918	Novel	-	223	0	-	1	SjM.3954.1				OK	29.6602	90.9308	1.61624	0.149927	0.360491	no
XLOC_004105	CCON0000096953.1[.]	97758	99460	Novel	-	1702	0	-	1	SjM.3957.1				OK	1.72092	4.06007	1.23833	0.175655	0.395993	no
XLOC_004106	CCON0000096953.1[.]	134602	134832	PseudoGene	-	230	0	-	1	SjM.3963.1				OK	56.9035	139.446	1.29311	0.168498	0.384756	no
XLOC_004107	CCON0000096953.1[.]	228515	228833	PseudoGene	-	318	1	SjF.3028.1	1	SjM.3969.1			Equal	OK	461.144	232.762	-0.986364	0.139271	0.343183	no
XLOC_004108	CCON0000096953.1[.]	267082	267493	Novel	-	411	1	SjF.2972.1	0	-				OK	21.2865	2.95545	-2.84849	0.00893935	0.0668311	no	smm:Smp_154310	40	71.6	2e-11	family A2 unassigned peptidase (A02 family)			|GO:0004190:aspartic-type endopeptidase activity|	|GO:0006508:proteolysis|
XLOC_004115	CCON0000096954.1[.]	80033	80566	PseudoGene	-	533	1	SjF.2974.1	1	SjM.3838.1			Equal	OK	14.3462	16.1766	0.17324	0.840011	0.930959	no
XLOC_004119	CCON0000096955.1[+]	137654	158624	Novel	-	20970	0	-	1	SjM.3890.1				OK	75.6468	215.904	1.51304	0.0558032	0.194565	no
XLOC_004125	CCON0000096955.1[+]	441658	443373	Novel	-	1715	1	SjF.2991.1	1	SjM.3861.2			5-Extend	OK	345.441	341.981	-0.014524	0.981744	0.991999	no	smm:Smp_171720	78	83.6	6e-18	lipid phosphate phosphatase-related ; K01080 phosphatidate phosphatase [EC:3.1.3.4]	|Metabolism; Lipid Metabolism; Ether lipid metabolism [PATH:ko00565-Map:ko00565];|Metabolism; Lipid Metabolism; Glycerolipid metabolism [PATH:ko00561-Map:ko00561];|Metabolism; Lipid Metabolism; Glycerophospholipid metabolism [PATH:ko00564-Map:ko00564];|Metabolism; Lipid Metabolism; Sphingolipid metabolism [PATH:ko00600-Map:ko00600];|Organismal Systems; Digestive System; Fat digestion and absorpti…
XLOC_004132	CCON0000096955.1[-]	482686	486173	Novel	-	3487	1	SjF.2988.1	1	SjM.3859.1			Equal	OK	136.456	133.752	-0.0288755	0.973674	0.988787	no
XLOC_004134	CCON0000096955.1[.]	4922	7622	Novel	-	2700	1	SjF.2981.1	0	-				OK	7.11773	9.71382	0.44862	0.53988	0.755018	no
XLOC_004135	CCON0000096955.1[.]	7720	7923	Novel	-	203	0	-	1	SjM.3853.1				OK	60.202	241.285	2.00286	0.0545772	0.19129	no
XLOC_004136	CCON0000096955.1[.]	187832	188268	Novel	-	436	0	-	1	SjM.3892.1				OK	10.5212	18.5057	0.814667	0.379419	0.621586	no
XLOC_004137	CCON0000096955.1[.]	206548	206917	Novel	-	369	1	SjF.2996.1	0	-				LOWDATA	29.4689	61.8978	1.07069	1	1	no							|GO:0005622:intracellular|	|GO:0003676:nucleic acid binding|GO:0008270:zinc ion binding|
XLOC_004138	CCON0000096955.1[.]	208397	208762	Novel	-	365	0	-	1	SjM.3894.1				OK	6.72775	9.3599	0.47637	0.668627	0.837769	no
XLOC_004139	CCON0000096955.1[.]	225329	226282	Novel	-	953	0	-	1	SjM.3896.1				OK	1.93379	4.68446	1.27645	0.220324	0.453977	no
XLOC_004140	CCON0000096955.1[.]	228787	229507	Novel	-	720	0	-	1	SjM.3898.1				OK	0.556618	4.90995	3.14095	0.133242	0.3334	no
XLOC_004141	CCON0000096955.1[.]	236232	238918	Novel	-	2686	0	-	1	SjM.3899.1				OK	2.24741	3.76878	0.745833	0.367703	0.612519	no	smm:Smp_112270	68	202	9e-50	hypothetical protein
XLOC_004142	CCON0000096955.1[.]	242350	242797	Novel	-	447	0	-	1	SjM.3902.1				OK	2.29325	6.98764	1.60741	0.251434	0.490072	no
XLOC_004143	CCON0000096955.1[.]	243859	244575	Novel	-	716	0	-	1	SjM.3903.1				OK	4.48677	21.645	2.27028	0.0136472	0.0824145	no
XLOC_004144	CCON0000096955.1[.]	256932	257603	Novel	-	671	1	SjF.3001.1	0	-				LOWDATA	12.8481	20.8363	0.697552	1	1	no	smm:Smp_171750	78	336	7e-91	axis inhibition protein axin			|GO:0004871:signal transducer activity|
XLOC_004145	CCON0000096955.1[.]	302064	302357	Novel	-	293	0	-	1	SjM.3847.1				OK	2.79152	23.9995	3.10388	0.145884	0.354152	no
XLOC_004146	CCON0000096955.1[.]	399062	399858	Novel	-	796	1	SjF.2987.1	1	SjM.3851.1			Equal	OK	8.07817	5.87572	-0.459265	0.60145	0.796137	no
XLOC_004148	CCON0000096956.1[+]	162495	166269	Novel	-	3774	1	SjF.3004.1	0	-				OK	260.298	155.961	-0.738976	0.407209	0.647281	no
XLOC_004159	CCON0000096956.1[.]	86158	87167	Novel	-	1009	0	-	1	SjM.3871.1				OK	0	3.35971	1.79769e+308	0.0114921	0.0759955	no	smm:Smp_165800	44	90.1	2e-16	ATP-binding cassette transporter
XLOC_004160	CCON0000096956.1[.]	87767	88715	Novel	-	948	0	-	1	SjM.3872.1				OK	0	2.77646	1.79769e+308	0.0150584	0.0853425	no
XLOC_004161	CCON0000096956.1[.]	89104	89803	PseudoGene	-	699	0	-	1	SjM.3873.1				OK	0.569967	3.50284	2.61958	0.22097	0.454418	no
XLOC_004162	CCON0000096956.1[.]	90901	92196	PseudoGene	-	1295	0	-	1	SjM.3874.1				OK	0.262693	4.09896	3.96381	0.0600804	0.203911	no
XLOC_004163	CCON0000096956.1[.]	132290	133175	Novel	-	885	0	-	1	SjM.3862.1				OK	2.07191	4.19011	1.01603	0.341546	0.586502	no	smm:Smp_113550	58	142	3e-32	hypothetical protein
XLOC_004164	CCON0000096956.1[.]	133280	134510	Novel	-	1230	0	-	1	SjM.3863.1				OK	1.38494	2.17591	0.651797	0.549279	0.761323	no
XLOC_004170	CCON0000096957.1[-]	90546	92702	Novel	-	2156	1	SjF.3013.1	1	SjM.3880.1			5-Extend	OK	21.5124	17.4294	-0.303644	0.736647	0.873973	no
XLOC_004173	CCON0000096957.1[.]	88489	89089	Novel	-	600	0	-	1	SjM.3878.1				OK	6.31851	5.53479	-0.191056	0.844539	0.932826	no
XLOC_004174	CCON0000096957.1[.]	89583	90191	Novel	-	608	1	SjF.3012.1	1	SjM.3879.1			Equal	OK	12.0228	30.6668	1.3509	0.103301	0.287331	no
XLOC_004175	CCON0000096957.1[.]	223818	224338	PseudoGene	-	520	1	SjF.3033.1	0	-				LOWDATA	0.671881	3.18583	2.24539	1	1	no
XLOC_004184	CCON0000096958.1[.]	71206	71400	Novel	-	194	1	SjF.3030.1	1	SjM.3907.1			Equal	OK	1111.53	2364.3	1.08886	0.170767	0.388175	no
XLOC_004191	CCON0000096959.1[.]	8869	9955	PseudoGene	-	1086	2	SjF.3044.1,SjF.3043.1	1	SjM.3912.1			Equal	OK	52.9736	60.3337	0.187689	0.771236	0.893726	no
XLOC_004192	CCON0000096959.1[.]	10439	11122	PseudoGene	-	683	0	-	1	SjM.3913.1				OK	5.26326	3.28749	-0.678971	0.499578	0.724374	no
XLOC_004193	CCON0000096959.1[.]	11668	12327	PseudoGene	-	659	0	-	1	SjM.3914.1				OK	0.614699	3.80203	2.62882	0.221919	0.455399	no
XLOC_004194	CCON0000096959.1[.]	13589	14572	PseudoGene	-	983	0	-	1	SjM.3915.1				OK	2.18229	2.85718	0.388747	0.706923	0.858834	no
XLOC_004195	CCON0000096959.1[.]	134587	135061	Novel	-	474	1	SjF.3038.1	1	SjM.3917.1			Equal	OK	30.3879	73.7758	1.27965	0.0960669	0.275689	no	smm:Smp_010660	61	95.9	8e-19	60S ribosomal protein L6		|GO:0005622:intracellular|GO:0005840:ribosome|	|GO:0003735:structural constituent of ribosome|	|GO:0006412:translation|
XLOC_004196	CCON0000096959.1[.]	148575	149650	Novel	-	1075	1	SjF.3040.1	1	SjM.3918.1			Equal	OK	29.2065	57.1044	0.96731	0.156787	0.370416	no
XLOC_004197	CCON0000096959.1[.]	214518	214807	Novel	-	289	0	-	1	SjM.3941.1				OK	11.5965	51.4844	2.15045	0.0416886	0.160358	no
XLOC_004198	CCON0000096959.1[.]	214897	217001	Novel	-	2104	0	-	1	SjM.3942.1				OK	0.905117	7.68149	3.08521	0.00120377	0.0185732	yes
XLOC_004199	CCON0000096959.1[.]	246390	246638	Novel	-	248	0	-	1	SjM.3920.1				OK	9.82683	48.8369	2.31317	0.0541705	0.190125	no
XLOC_004207	CCON0000096960.1[-]	89086	93666	Novel	-	4580	1	SjF.3050.1	0	-				OK	14.3608	1.1023	-3.70355	0.000329308	0.00711868	yes
XLOC_004209	CCON0000096960.1[.]	32582	33068	Novel	-	486	1	SjF.3047.1	1	SjM.3925.1			Equal	OK	66.0922	54.3088	-0.283294	0.705249	0.858305	no
XLOC_004213	CCON0000096961.1[.]	151638	153494	Novel	-	1856	0	-	1	SjM.3936.1				OK	1.04945	5.46436	2.38042	0.0133296	0.0818161	no	cqu:CpipJ_CPIJ019442	32	56.2	5e-12	hypothetical protein
XLOC_004214	CCON0000096961.1[.]	155187	155395	Novel	-	208	0	-	1	SjM.3937.1				OK	15.2726	107.174	2.81093	0.187345	0.412563	no
XLOC_004215	CCON0000096961.1[.]	172723	175127	Novel	-	2404	2	SjF.3060.1,SjF.3058.1	1	SjM.3938.1			Equal	OK	11.4307	24.7379	1.1138	0.101107	0.283572	no	smm:Smp_184820	35	90.9	4e-16	hypothetical protein
XLOC_004216	CCON0000096961.1[.]	175208	176241	Novel	-	1033	0	-	1	SjM.3939.1				OK	5.60436	13.0469	1.21909	0.145541	0.353541	no
XLOC_004218	CCON0000096962.1[+]	66493	69654	Novel	-	3161	0	-	1	SjM.3946.1				OK	2.61175	3.80978	0.54469	0.554778	0.765154	no
XLOC_004219	CCON0000096962.1[.]	53379	53895	Novel	-	516	0	-	1	SjM.3944.1				OK	1.76531	7.46701	2.08061	0.0857469	0.255691	no	smm:Smp_113550	66	153	6e-36	hypothetical protein
XLOC_004238	CCON0000096963.1[.]	171639	171784	Novel	-	145	0	-	1	SjM.4060.1				OK	3431.48	9095.27	1.40629	0.191932	0.417617	no
XLOC_004239	CCON0000096963.1[.]	295288	296344	Novel	-	1056	1	SjF.3065.1	1	SjM.3972.1			Equal	OK	36.0466	22.3169	-0.69173	0.338288	0.582951	no
XLOC_004240	CCON0000096963.1[.]	300399	300889	Novel	-	490	1	SjF.3066.1	1	SjM.3974.1			Equal	OK	30.6883	67.6517	1.14044	0.137285	0.339814	no	smm:Smp_124290	64	173	3e-42	hypothetical protein
XLOC_004241	CCON0000096963.1[.]	489876	490763	Novel	-	887	0	-	1	SjM.3979.1				OK	1.23958	3.71383	1.58305	0.132677	0.332659	no
XLOC_004242	CCON0000096963.1[.]	533845	534416	Novel	-	571	0	-	1	SjM.3983.1				OK	1.52333	11.1211	2.868	0.0367679	0.147617	no
XLOC_004243	CCON0000096963.1[.]	537143	537964	Novel	-	821	0	-	1	SjM.3984.1				OK	0.920295	2.5776	1.48586	0.297016	0.541091	no
XLOC_004244	CCON0000096963.1[.]	539126	540320	Novel	-	1194	0	-	1	SjM.3985.1				OK	0.867858	2.75092	1.66438	0.145776	0.353934	no
XLOC_004246	CCON0000096964.1[+]	73784	86640	Novel	-	12856	1	SjF.3077.1	1	SjM.3989.1			Equal	OK	41.1937	77.7947	0.917247	0.158182	0.371353	no	smm:Smp_162060	65	241	6e-62	hypothetical protein
XLOC_004253	CCON0000096964.1[.]	33117	34074	Novel	-	957	0	-	1	SjM.3987.1				OK	1.12653	4.42844	1.97492	0.0558473	0.194649	no
XLOC_004254	CCON0000096964.1[.]	36957	37691	PseudoGene	-	734	0	-	1	SjM.3981.1				OK	1.05858	3.57147	1.75438	0.152454	0.363966	no	smm:Smp_160230	45	78.2	5e-13	hypothetical protein
XLOC_004255	CCON0000096964.1[.]	250993	251226	Novel	-	233	1	SjF.3078.1	0	-				OK	217.622	66.464	-1.71118	0.0463495	0.171684	no
XLOC_004256	CCON0000096964.1[.]	284025	285247	Novel	-	1222	0	-	1	SjM.3992.1				OK	1.39567	4.85551	1.79866	0.0845178	0.253323	no
XLOC_004257	CCON0000096964.1[.]	285498	286824	Novel	-	1326	1	SjF.3079.1	0	-				LOWDATA	12.2793	19.6056	0.675042	1	1	no	dre:100332136	43	251	7e-65	polyprotein-like			|GO:0003676:nucleic acid binding|GO:0003677:DNA binding|	|GO:0015074:DNA integration|
XLOC_004258	CCON0000096965.1[+]	4726	11749	Novel	-	7023	1	SjF.3081.1	1	SjM.3994.1			5-Extend	OK	31.6188	31.7682	0.00680297	0.992262	0.996356	no	smm:Smp_169060	72	169	3e-40	hypothetical protein ; K12662 U4/U6 small nuclear ribonucleoprotein PRP4	|Genetic Information Processing; Transcription; Spliceosome [BR:ko03041];|Genetic Information Processing; Transcription; Spliceosome [PATH:ko03040-Map:ko03040];|
XLOC_004266	CCON0000096965.1[-]	133189	135026	Novel	-	1837	1	SjF.3087.1	1	SjM.4002.1			Equal	OK	39.83	50.8891	0.353502	0.625284	0.811268	no	smm:Smp_134630	57	142	2e-32	chromatin regulatory protein sir2 ; K08098 phosphatidylinositol glycan, class Z [EC:2.4.1.-]	|Metabolism; Glycan Biosynthesis and Metabolism; Glycosylphosphatidylinositol(GPI)-anchor biosynthesis [PATH:ko00563-Map:ko00563];|Metabolism; Glycan Biosynthesis and Metabolism; Glycosyltransferases [BR:ko01003];|
XLOC_004271	CCON0000096965.1[.]	75	555	PseudoGene	-	480	0	-	1	SjM.3993.1				OK	0.992014	6.71996	2.76002	0.0835473	0.252013	no
XLOC_004272	CCON0000096965.1[.]	25870	26578	Novel	-	708	1	SjF.3084.1	0	-				OK	8.8933	7.81539	-0.186401	0.831881	0.925741	no
XLOC_004273	CCON0000096965.1[.]	31062	31343	Novel	-	281	0	-	1	SjM.3996.1				OK	12.5821	19.8991	0.66133	0.556092	0.76609	no
XLOC_004274	CCON0000096965.1[.]	148714	150907	Novel	-	2193	1	SjF.3088.1	0	-				OK	4.02789	0.806284	-2.32066	0.0115676	0.0760475	no
XLOC_004275	CCON0000096965.1[.]	189478	190004	PseudoGene	-	526	1	SjF.3105.1	0	-				OK	9.42994	2.41693	-1.96407	0.0763894	0.237091	no	spu:759800	40	130	3e-29	similar to endonuclease-reverse transcriptase			|GO:0003723:RNA binding|GO:0003964:RNA-directed DNA polymerase activity|	|GO:0006278:RNA-dependent DNA replication|
XLOC_004276	CCON0000096965.1[.]	190506	191000	PseudoGene	-	494	0	-	1	SjM.4031.1				OK	2.84202	6.14772	1.11314	0.345864	0.590994	no	smm:Smp_191250	47	82.8	8e-15	hypothetical protein
XLOC_004278	CCON0000096966.1[+]	60139	60662	Novel	-	523	1	SjF.3098.1	1	SjM.4010.1			Equal	OK	44.6048	8.3477	-2.41775	0.00612084	0.0538488	no
XLOC_004280	CCON0000096966.1[-]	12951	111910	Novel	-	98959	1	SjF.3096.1	1	SjM.4008.1			3-Extend:5-Extend	OK	52.3702	49.6656	-0.0765015	0.922927	0.968642	no	smm:Smp_102810	75	244	2e-63	queuine tRNA-ribosyltransferase ; K00773 queuine tRNA-ribosyltransferase [EC:2.4.2.29]	|Unclassified; Genetic Information Processing; Translation proteins|		|GO:0008479:queuine tRNA-ribosyltransferase activity|	|GO:0006400:tRNA modification|GO:0008616:queuosine biosynthetic process|
XLOC_004285	CCON0000096967.1[+]	267155	274361	Novel	-	7206	0	-	1	SjM.4016.1				OK	2.08651	17.5977	3.07622	0.00307545	0.0352043	yes	smm:Smp_116270	77	120	9e-26	hypothetical protein		|GO:0005622:intracellular|	|GO:0005525:GTP binding|	|GO:0007264:small GTPase mediated signal transduction|
XLOC_004294	CCON0000096967.1[.]	281822	282261	Novel	-	439	0	-	1	SjM.4018.1				OK	8.12331	7.86698	-0.0462577	0.963956	0.98568	no
XLOC_004295	CCON0000096967.1[.]	282723	283207	Novel	-	484	1	SjF.3101.1	1	SjM.4019.1			Equal	OK	12.7507	6.59745	-0.950597	0.325787	0.571563	no
XLOC_004296	CCON0000096967.1[.]	302410	303736	Novel	-	1326	0	-	1	SjM.4048.1				OK	1.52535	5.70424	1.90289	0.0516901	0.184149	no
XLOC_004297	CCON0000096967.1[.]	320973	321165	Novel	-	192	1	SjF.3145.1	1	SjM.4049.1			Equal	OK	606.506	1627.78	1.42431	0.106697	0.29354	no	smm:Smp_139030	71	96.3	6e-19	hypothetical protein
XLOC_004298	CCON0000096967.1[.]	395772	396078	PseudoGene	-	306	1	SjF.3102.1	1	SjM.4033.1			Equal	OK	76.6209	49.4596	-0.631488	0.440143	0.676243	no
XLOC_004310	CCON0000096968.1[.]	2838	5823	PseudoGene	-	2985	3	SjF.3110.1,SjF.3109.1,SjF.3108.1	2	SjM.4037.1,SjM.4036.1			Equal,Equal	OK	10.4612	12.9709	0.310227	0.593291	0.7911	no	spu:759800	32	176	3e-52	similar to endonuclease-reverse transcriptase			|GO:0003723:RNA binding|GO:0003964:RNA-directed DNA polymerase activity|	|GO:0006278:RNA-dependent DNA replication|
XLOC_004311	CCON0000096968.1[.]	157298	159028	Novel	-	1730	1	SjF.3114.1	2	SjM.4063.1,SjM.4062.1			Equal,Equal	OK	7.72663	16.423	1.08781	0.132456	0.332342	no
XLOC_004312	CCON0000096968.1[.]	210297	210396	Novel	-	99	0	-	1	SjM.4045.1				OK	9790.39	32659.4	1.73806	0.158931	0.371661	no
XLOC_004313	CCON0000096968.1[.]	212540	213016	Novel	-	476	0	-	1	SjM.4065.1				OK	5.05487	10.8036	1.09576	0.301995	0.546513	no
XLOC_004314	CCON0000096968.1[.]	213110	213431	Novel	-	321	0	-	1	SjM.4066.1				OK	6.60372	16.2593	1.29992	0.264631	0.506586	no
XLOC_004315	CCON0000096968.1[.]	229729	230204	Novel	-	475	0	-	1	SjM.4067.1				OK	2.02903	10.8417	2.41774	0.0818476	0.248658	no
XLOC_004316	CCON0000096968.1[.]	348816	349044	Novel	-	228	0	-	1	SjM.4056.1				OK	29.7582	71.0996	1.25655	0.250394	0.48889	no
XLOC_004317	CCON0000096968.1[.]	397471	397892	Novel	-	421	1	SjF.3127.1	1	SjM.4069.1			Equal	OK	82.3315	141.016	0.776337	0.27595	0.51813	no
XLOC_004318	CCON0000096968.1[.]	439404	440145	Novel	-	741	1	SjF.3123.1	0	-				OK	5.74831	0.146914	-5.29009	0.0746565	0.23325	no
XLOC_004331	CCON0000096969.1[.]	59587	60759	Novel	-	1172	1	SjF.3129.1	0	-				OK	3.34657	2.31535	-0.531453	0.574307	0.778678	no
XLOC_004332	CCON0000096969.1[.]	195791	195978	PseudoGene	-	187	1	SjF.3138.1	1	SjM.4077.1			Equal	OK	1976.83	2761.66	0.482351	0.561463	0.770118	no	smm:Smp_028070.1	88	117	3e-25	bicaudal D-like protein
XLOC_004333	CCON0000096969.1[.]	335207	335571	Novel	-	364	1	SjF.3139.1	0	-				OK	91.12	34.8752	-1.38557	0.102207	0.285499	no	smm:Smp_137380	51	105	8e-22	smad nuclear interacting protein ; K13108 smad nuclear-interacting protein 1	|Genetic Information Processing; Transcription; Spliceosome [BR:ko03041];|
XLOC_004334	CCON0000096969.1[.]	373539	373928	Novel	-	389	0	-	1	SjM.4081.1				OK	12.9982	22.9165	0.818072	0.377431	0.619709	no
XLOC_004345	CCON0000096970.1[.]	45634	46003	Novel	-	369	0	-	1	SjM.4088.1				OK	8.12543	12.7513	0.650134	0.547172	0.760166	no
XLOC_004346	CCON0000096970.1[.]	64628	65684	Novel	-	1056	1	SjF.3147.1	1	SjM.4086.1			Equal	OK	6.73954	4.97911	-0.436762	0.612275	0.804251	no
XLOC_004347	CCON0000096970.1[.]	97185	98422	PseudoGene	-	1237	0	-	1	SjM.4096.1				OK	1.10821	4.33181	1.96674	0.0626513	0.208571	no
XLOC_004348	CCON0000096970.1[.]	98677	99201	PseudoGene	-	524	0	-	1	SjM.4097.1				OK	3.47019	6.32887	0.866933	0.430866	0.668172	no
XLOC_004349	CCON0000096970.1[.]	142796	143436	Novel	-	640	0	-	1	SjM.4098.1				OK	5.7976	6.49465	0.163795	0.865043	0.9419	no
XLOC_004350	CCON0000096970.1[.]	246195	246516	Novel	-	321	0	-	1	SjM.4092.1				OK	4.92773	12.4911	1.34191	0.359437	0.604869	no
XLOC_004355	CCON0000096971.1[+]	412565	419101	Novel	-	6536	0	-	1	SjM.4107.1				OK	2.14132	20.7532	3.27676	0.0376372	0.149696	no	smm:Smp_136150	76	122	8e-27	nalp (nacht leucine rich repeat and pyrin domain containing)-related			|GO:0005515:protein binding|
XLOC_004357	CCON0000096971.1[.]	121037	121849	Novel	-	812	0	-	1	SjM.4102.1				OK	0	3.64262	1.79769e+308	0.014392	0.0843333	no
XLOC_004358	CCON0000096971.1[.]	122001	122776	Novel	-	775	0	-	1	SjM.4101.1				OK	0.984459	2.76696	1.4909	0.229628	0.46281	no
XLOC_004359	CCON0000096971.1[.]	124544	124948	Novel	-	404	1	SjF.3159.1	1	SjM.4103.1			Equal	OK	202.782	213.322	0.0731083	0.912459	0.963842	no
XLOC_004360	CCON0000096971.1[.]	293026	293499	Novel	-	473	1	SjF.3160.1	1	SjM.4104.1			Equal	OK	36.7236	25.9195	-0.502669	0.531639	0.74869	no
XLOC_004361	CCON0000096971.1[.]	318475	319414	PseudoGene	-	939	0	-	1	SjM.4105.1				OK	0	2.37555	1.79769e+308	0.0188177	0.0955124	no	spu:757912	55	352	2e-95	similar to gag-pol polyprotein
XLOC_004362	CCON0000096971.1[.]	319644	320830	PseudoGene	-	1186	0	-	1	SjM.4106.1				OK	1.74977	2.43452	0.476473	0.642102	0.821346	no	spu:760621	50	371	1e-101	similar to gag-pol polyprotein			|GO:0003676:nucleic acid binding|GO:0003677:DNA binding|	|GO:0015074:DNA integration|
XLOC_004363	CCON0000096971.1[.]	349451	350548	Novel	-	1097	1	SjF.3163.1	1	SjM.4109.1			Equal	OK	7.05529	5.36417	-0.395351	0.63824	0.819267	no
XLOC_004372	CCON0000096972.1[.]	34960	35517	Novel	-	557	1	SjF.3165.1	0	-				OK	29.7994	2.65141	-3.49045	0.000371948	0.00778028	yes
XLOC_004373	CCON0000096972.1[.]	35707	35924	Novel	-	217	1	SjF.3164.1	0	-				OK	155.06	6.34032	-4.61213	0.00358031	0.0386216	yes
XLOC_004374	CCON0000096972.1[.]	35977	37134	Novel	-	1157	1	SjF.3167.1	0	-				OK	35.4486	2.50767	-3.8213	3.74217e-06	0.000199534	yes	smm:Smp_106110	100	89	6e-16	hypothetical protein
XLOC_004375	CCON0000096972.1[.]	102191	102386	Novel	-	195	0	-	1	SjM.4158.1				OK	261.932	463.641	0.823815	0.409573	0.649222	no	smm:Smp_125110	64	72.4	1e-11	hypothetical protein
XLOC_004376	CCON0000096972.1[.]	135705	135983	Novel	-	278	1	SjF.3171.1	1	SjM.4159.1			Equal	OK	55.2825	46.7983	-0.240365	0.782714	0.899842	no
XLOC_004378	CCON0000096973.1[+]	118669	120816	Novel	-	2147	0	-	1	SjM.4118.1				OK	0	23250.4	1.79769e+308	0.00907155	0.0672424	no
XLOC_004379	CCON0000096973.1[+]	152289	153850	Novel	-	1561	1	SjF.3177.1	1	SjM.4120.1			5-Extend	OK	48.3975	64.3186	0.410303	0.602718	0.797202	no
XLOC_004381	CCON0000096973.1[.]	24876	25324	Novel	-	448	0	-	1	SjM.4115.1				OK	3.35502	13.2535	1.98198	0.0816089	0.248222	no
XLOC_004382	CCON0000096973.1[.]	25532	26389	Novel	-	857	0	-	1	SjM.4116.1				OK	2.59886	8.99215	1.79079	0.0674661	0.219083	no
XLOC_004387	CCON0000096974.1[+]	373428	375984	Novel	-	2556	1	SjF.3193.1	1	SjM.4130.1			Equal	OK	193.983	183.695	-0.0786143	0.89837	0.956932	no	smm:Smp_026260	71	216	8e-55	rnf5 ; K10666 E3 ubiquitin-protein ligase RNF5 [EC:6.3.2.19]	|Genetic Information Processing; Folding, Sorting and Degradation; Protein processing in endoplasmic reticulum [PATH:ko04141-Map:ko04141];|Genetic Information Processing; Folding, Sorting and Degradation; Ubiquitin system [BR:ko04121];|
XLOC_004397	CCON0000096974.1[-]	114778	117357	Novel	-	2579	0	-	1	SjM.4126.1				OK	12.0889	22.6716	0.907205	0.258002	0.498545	no	smm:Smp_129140.2	61	322	3e-86	hypothetical protein
XLOC_004398	CCON0000096974.1[-]	117724	122013	Novel	-	4289	1	SjF.3179.1	1	SjM.4121.1			5-Extend	OK	22.0188	32.3331	0.554272	0.435672	0.671526	no	smm:Smp_129130	54	273	1e-71	DNA helicase recq5 ; K10902 ATP-dependent DNA helicase Q5 [EC:3.6.4.12]	|Genetic Information Processing; Replication and Repair; DNA repair and recombination proteins [BR:ko03400];|
XLOC_004399	CCON0000096974.1[-]	123227	125242	Novel	-	2015	0	-	1	SjM.4122.1				OK	10.3368	23.6391	1.19338	0.162065	0.376149	no	smm:Smp_129130	43	116	2e-24	DNA helicase recq5 ; K10902 ATP-dependent DNA helicase Q5 [EC:3.6.4.12]	|Genetic Information Processing; Replication and Repair; DNA repair and recombination proteins [BR:ko03400];|		|GO:0004553:hydrolase activity, hydrolyzing O-glycosyl compounds|	|GO:0005975:carbohydrate metabolic process|
XLOC_004400	CCON0000096974.1[-]	127629	144253	Novel	-	16624	1	SjF.3182.1	1	SjM.4123.1			5-Extend	OK	16.8614	25.9277	0.620772	0.354332	0.599729	no	smm:Smp_129130	79	395	0	DNA helicase recq5 ; K10902 ATP-dependent DNA helicase Q5 [EC:3.6.4.12]	|Genetic Information Processing; Replication and Repair; DNA repair and recombination proteins [BR:ko03400];|		|GO:0003676:nucleic acid binding|GO:0004386:helicase activity|GO:0005524:ATP binding|GO:0008026:ATP-dependent helicase activity|	|GO:0006310:DNA recombination|
XLOC_004404	CCON0000096974.1[-]	344916	347349	Novel	-	2433	0	-	1	SjM.4129.1				OK	0.430474	3.62784	3.07512	0.0521131	0.185065	no	smm:Smp_136340	65	261	3e-68	Serine/threonine-protein kinase TAO1-A
XLOC_004409	CCON0000096974.1[-]	632480	634685	Novel	-	2205	1	SjF.3201.1	1	SjM.4161.1			5-Extend	OK	21.5006	4.6616	-2.20548	0.0167827	0.0904394	no
XLOC_004411	CCON0000096974.1[-]	770804	774985	Novel	-	4181	1	SjF.3211.1	1	SjM.4169.1			3-Extend	OK	102.349	96.939	-0.0783437	0.898664	0.957074	no	smm:Smp_012970	63	309	7e-82	myotubularin-related protein			|GO:0003723:RNA binding|GO:0003964:RNA-directed DNA polymerase activity|GO:0008270:zinc ion binding|	|GO:0006278:RNA-dependent DNA replication|
XLOC_004412	CCON0000096974.1[-]	775324	797477	Novel	-	22153	3	SjF.3213.3,SjF.3213.2,SjF.3213.1	3	SjM.4173.2,SjM.4173.1,SjM.4173.3			3-Extend:AAS,3-Extend:ES,3-Extend:ES:ADS	OK	68.4211	65.961	-0.0528278	0.853047	0.936711	no	smm:Smp_012970	62	921	0	myotubularin-related protein			|GO:0004437:inositol or phosphatidylinositol phosphatase activity|GO:0016791:phosphoric monoester hydrolase activity|	|GO:0016311:dephosphorylation|GO:0046839:phospholipid dephosphorylation|
XLOC_004413	CCON0000096974.1[-]	818303	826334	Novel	-	8031	1	SjF.3212.1	2	SjM.4170.2,SjM.4170.1			EN,5-Extend	OK	28.7029	63.7522	1.15128	0.0924499	0.268583	no	smm:Smp_129120	91	338	1e-91	shoc2			|GO:0005515:protein binding|
XLOC_004414	CCON0000096974.1[.]	100419	101206	Novel	-	787	0	-	1	SjM.4127.1				OK	1.45767	3.53865	1.27953	0.271044	0.513666	no	nve:NEMVE_v1g89835	60	251	4e-65	hypothetical protein
XLOC_004415	CCON0000096974.1[.]	117013	117356	Novel	-	343	1	SjF.3185.1	0	-				OK	15.549	5.56069	-1.48348	0.260837	0.50214	no
XLOC_004416	CCON0000096974.1[.]	123145	124010	Novel	-	865	1	SjF.3180.1	0	-				OK	4.38036	2.24395	-0.96501	0.381878	0.623816	no
XLOC_004417	CCON0000096974.1[.]	124177	124900	Novel	-	723	1	SjF.3181.1	0	-				OK	5.28586	0.351416	-3.91088	0.0425767	0.162892	no	smm:Smp_129130	51	71.2	6e-11	DNA helicase recq5 ; K10902 ATP-dependent DNA helicase Q5 [EC:3.6.4.12]	|Genetic Information Processing; Replication and Repair; DNA repair and recombination proteins [BR:ko03400];|
XLOC_004418	CCON0000096974.1[.]	376368	376715	Novel	-	347	1	SjF.3190.1	1	SjM.4131.1			Equal	OK	93.2225	79.5294	-0.229189	0.766671	0.891054	no
XLOC_004419	CCON0000096974.1[.]	378331	378701	Novel	-	370	1	SjF.3192.1	1	SjM.4132.1			Equal	OK	48.7148	45.7857	-0.0894625	0.912146	0.963723	no	smm:Smp_136350	78	167	2e-40	Ribonuclease P/MRP protein subunit POP5 ; K03537 ribonuclease P/MRP protein subunit POP5 [EC:3.1.26.5]	|Genetic Information Processing; Translation; RNA transport [PATH:ko03013-Map:ko03013];|Genetic Information Processing; Translation; Ribosome Biogenesis [BR:ko03009];|Genetic Information Processing; Translation; Ribosome biogenesis in eukaryotes [PATH:ko03008-Map:ko03008];|		|GO:0004540:ribonuclease activity|	|GO:0008033:tRNA processing|
XLOC_004420	CCON0000096974.1[.]	420647	421344	Novel	-	697	0	-	1	SjM.4154.1				OK	0	3.20849	1.79769e+308	0.0201649	0.0989505	no
XLOC_004421	CCON0000096974.1[.]	453740	454157	PseudoGene	-	417	0	-	1	SjM.4136.1				OK	8.86624	10.0336	0.178448	0.860431	0.940544	no
XLOC_004422	CCON0000096974.1[.]	454529	454835	Novel	-	306	0	-	1	SjM.4137.1				OK	4.94328	18.3707	1.89386	0.120037	0.315142	no
XLOC_004423	CCON0000096974.1[.]	455203	455590	Novel	-	387	0	-	1	SjM.4138.1				OK	17.5063	10.7488	-0.703701	0.459696	0.69197	no
XLOC_004424	CCON0000096974.1[.]	492503	492955	Novel	-	452	0	-	1	SjM.4146.1				OK	25.3361	10.5584	-1.2628	0.148975	0.358975	no
XLOC_004425	CCON0000096974.1[.]	674685	675047	Novel	-	362	1	SjF.3205.1	1	SjM.4165.1			Equal	OK	31.7317	47.4133	0.579364	0.487654	0.716122	no
XLOC_004426	CCON0000096974.1[.]	808968	809643	Novel	-	675	1	SjF.3210.1	1	SjM.4168.1			Equal	OK	31.1241	15.8276	-0.975591	0.216588	0.450106	no
XLOC_004432	CCON0000096975.1[+]	303605	323516	Novel	-	19911	2	SjF.3224.1,SjF.3224.2	1	SjM.4191.1			5-Extend:AAS:ADS:3-Extend	OK	22.7553	53.4327	1.23152	0.0723198	0.22824	no	smm:Smp_010280	72	112	6e-23	family S9 unassigned peptidase (S09 family)
XLOC_004447	CCON0000096975.1[-]	618963	620490	Novel	-	1527	1	SjF.3235.1	0	-				OK	1241.92	7.85545	-7.30466	1.89432e-06	0.000112505	yes
XLOC_004451	CCON0000096975.1[-]	762394	766178	Novel	-	3784	1	SjF.3237.1	3	SjM.4201.1,SjM.4201.2,SjM.4201.3			AAS,AAS,Equal	OK	80.9366	49.9148	-0.697325	0.175994	0.396236	no	smm:Smp_127340	89	283	2e-74	NADH-ubiquinone oxidoreductase ; K03935 NADH dehydrogenase (ubiquinone) Fe-S protein 2 [EC:1.6.5.3 1.6.99.3]	|Human Diseases; Neurodegenerative Diseases; Alzheimer's disease [PATH:ko05010-Map:ko05010];|Human Diseases; Neurodegenerative Diseases; Huntington's disease [PATH:ko05016-Map:ko05016];|Human Diseases; Neurodegenerative Diseases; Parkinson's disease [PATH:ko05012-Map:ko05012];|Metabolism; Energy Metabolism; Oxidative phosphorylation [PATH:ko00190-Map:ko00190];|	|GO:0016020:membrane|		|GO:0006886:intracellular protein transport|
XLOC_004452	CCON0000096975.1[-]	767123	774070	Novel	-	6947	1	SjF.3241.1	1	SjM.4203.1			Equal	OK	194.443	162.599	-0.258028	0.67542	0.841963	no	smm:Smp_127340	90	258	3e-69	NADH-ubiquinone oxidoreductase ; K03935 NADH dehydrogenase (ubiquinone) Fe-S protein 2 [EC:1.6.5.3 1.6.99.3]	|Human Diseases; Neurodegenerative Diseases; Alzheimer's disease [PATH:ko05010-Map:ko05010];|Human Diseases; Neurodegenerative Diseases; Huntington's disease [PATH:ko05016-Map:ko05016];|Human Diseases; Neurodegenerative Diseases; Parkinson's disease [PATH:ko05012-Map:ko05012];|Metabolism; Energy Metabolism; Oxidative phosphorylation [PATH:ko00190-Map:ko00190];|	|GO:0005618:cell wall|	|GO:0009055:electron carrier activity|GO:0016651:oxidoreductase activity, acting on NADH or NADPH|GO:0030599:pectinesterase activity|GO:0051287:NAD binding|	|GO:0006118:electron transport|GO:0042545:cell wall modification|
XLOC_004453	CCON0000096975.1[-]	774789	780477	Novel	-	5688	1	SjF.3240.1	1	SjM.4204.1			5-Extend	OK	128.766	112.922	-0.189424	0.754329	0.884518	no	dse:Dsec_GM26777	83	322	1e-86	GM26777 gene product from transcript GM26777-RA; K03935 NADH dehydrogenase (ubiquinone) Fe-S protein 2 [EC:1.6.5.3 1.6.99.3]	|Human Diseases; Neurodegenerative Diseases; Alzheimer's disease [PATH:ko05010-Map:ko05010];|Human Diseases; Neurodegenerative Diseases; Huntington's disease [PATH:ko05016-Map:ko05016];|Human Diseases; Neurodegenerative Diseases; Parkinson's disease [PATH:ko05012-Map:ko05012];|Metabolism; Energy Metabolism; Oxidative phosphorylation [PATH:ko00190-Map:ko00190];|		|GO:0009055:electron carrier activity|GO:0016651:oxidoreductase activity, acting on NADH or NADPH|GO:0051287:NAD binding|	|GO:0006118:electron transport|
XLOC_004454	CCON0000096975.1[.]	55109	56369	Novel	-	1260	0	-	1	SjM.4172.1				OK	0.807678	2.87009	1.82924	0.0783873	0.241235	no
XLOC_004455	CCON0000096975.1[.]	107161	107421	Novel	-	260	0	-	1	SjM.4186.1				OK	12.2775	23.7125	0.949627	0.424926	0.663796	no
XLOC_004456	CCON0000096975.1[.]	145842	145961	PseudoGene	-	119	0	-	1	SjM.4178.1				OK	0	13880.5	1.79769e+308	0.014881	0.0853425	no
XLOC_004457	CCON0000096975.1[.]	232511	233559	Novel	-	1048	0	-	1	SjM.4183.1				OK	1.67854	9.80009	2.54559	0.013328	0.0818161	no
XLOC_004458	CCON0000096975.1[.]	241066	242232	Novel	-	1166	1	SjF.3222.1	1	SjM.4181.1			Equal	OK	9.73967	25.1763	1.37012	0.0701003	0.224391	no
XLOC_004459	CCON0000096975.1[.]	411669	412407	Novel	-	738	0	-	1	SjM.4189.1				OK	2.10173	2.95443	0.491303	0.664109	0.835708	no
XLOC_004460	CCON0000096975.1[.]	433124	434320	PseudoGene	-	1196	1	SjF.3239.1	0	-				OK	4.87475	0.964713	-2.33716	0.0217507	0.102901	no	smm:Smp_112270	51	138	1e-30	hypothetical protein
XLOC_004461	CCON0000096975.1[.]	487745	489645	Novel	-	1900	1	SjF.3234.1	1	SjM.4194.1			Equal	OK	2.7934	2.7212	-0.0377802	0.965352	0.986093	no
XLOC_004462	CCON0000096975.1[.]	641698	642113	Novel	-	415	1	SjF.3244.1	1	SjM.4207.1			Equal	OK	56.3804	74.7858	0.407571	0.594632	0.791957	no
XLOC_004463	CCON0000096975.1[.]	713534	713998	Novel	-	464	1	SjF.3236.1	1	SjM.4198.1			Equal	OK	30.6681	21.5032	-0.512193	0.532472	0.749333	no	smm:Smp_127370	84	175	1e-42	glycosyltransferase 14 family member
XLOC_004464	CCON0000096975.1[.]	765581	765900	Novel	-	319	0	-	1	SjM.4202.1				OK	22.3804	22.9589	0.0368174	0.968822	0.987196	no
XLOC_004471	CCON0000096976.1[+]	480192	485542	PseudoGene	-	5350	0	-	1	SjM.4274.1				OK	67.9379	78.0886	0.200895	0.788134	0.902781	no
XLOC_004477	CCON0000096976.1[-]	276493	277136	Novel	-	643	0	-	1	SjM.4214.1				OK	3.18505	3.94495	0.308692	0.780296	0.898974	no
XLOC_004478	CCON0000096976.1[-]	278446	281093	Novel	-	2647	0	-	1	SjM.4215.1				OK	2.46872	2.57	0.0580075	0.944713	0.978082	no
XLOC_004483	CCON0000096976.1[-]	537178	540061	Novel	-	2883	1	SjF.3254.1	1	SjM.4228.1			3-Extend:5-Extend	OK	42.2485	68.8086	0.703689	0.278309	0.520163	no	smm:Smp_082780	78	283	2e-74	wiskott-aldrich syndrome protein ; K05747 Wiskott-Aldrich syndrome protein	|Cellular Processes; Cell Communication; Adherens junction [PATH:ko04520-Map:ko04520];|Cellular Processes; Cell Motility; Cytoskeleton proteins [BR:ko04812];|Cellular Processes; Cell Motility; Regulation of actin cytoskeleton [PATH:ko04810-Map:ko04810];|Human Diseases; Infectious Diseases; Bacterial invasion of epithelial cells [PATH:ko05100-Map:ko05100];|Human Diseases; Infectious Diseases; Path…
XLOC_004484	CCON0000096976.1[.]	196703	197498	Novel	-	795	1	SjF.3249.1	1	SjM.4210.1			Equal	OK	243.221	3.74529	-6.02105	1.26565e-14	3.48995e-12	yes
XLOC_004485	CCON0000096976.1[.]	281612	282392	Novel	-	780	1	SjF.3340.1	0	-				OK	6.35994	4.12636	-0.624146	0.502037	0.726467	no
XLOC_004486	CCON0000096976.1[.]	526258	527179	PseudoGene	-	921	1	SjF.3250.1	1	SjM.4225.1			Equal	OK	44.1268	100.244	1.1838	0.0734828	0.230703	no
XLOC_004487	CCON0000096976.1[.]	529118	529998	PseudoGene	-	880	0	-	1	SjM.4226.1				OK	0.417382	2.57923	2.6275	0.100751	0.28327	no	smm:Smp_137430	74	101	6e-20	Splicing factor 3B subunit 3 5' fragment ; K12830 splicing factor 3B subunit 3	|Genetic Information Processing; Transcription; Spliceosome [BR:ko03041];|Genetic Information Processing; Transcription; Spliceosome [PATH:ko03040-Map:ko03040];|
XLOC_004488	CCON0000096976.1[.]	536161	537088	PseudoGene	-	927	0	-	1	SjM.4227.1				OK	1.17235	2.85329	1.28322	0.228841	0.462537	no
XLOC_004489	CCON0000096976.1[.]	566770	567352	Novel	-	582	0	-	1	SjM.4232.1				OK	0.739814	4.56494	2.62536	0.219853	0.453327	no
XLOC_004496	CCON0000096977.1[+]	279698	281603	Novel	-	1905	2	SjF.3273.1,SjF.3274.1	2	SjM.4248.1,SjM.4249.1			5-Extend:AAS,IR	OK	11.6779	9.20509	-0.343276	0.57864	0.781534	no
XLOC_004504	CCON0000096977.1[-]	211782	214547	Novel	-	2765	1	SjF.3268.1	0	-				OK	325.758	0	-1.79769e+308	0.00156279	0.022088	yes
XLOC_004506	CCON0000096977.1[-]	352583	355011	Novel	-	2428	1	SjF.3278.1	2	SjM.4254.1,SjM.4253.1			3-Extend:5-Extend,ADS:5-Extend	OK	49.3269	64.4079	0.384865	0.642622	0.821395	no
XLOC_004509	CCON0000096977.1[.]	21292	22320	Novel	-	1028	0	-	1	SjM.4233.1				OK	0.687429	2.50863	1.86762	0.125258	0.321426	no
XLOC_004510	CCON0000096977.1[.]	92804	94372	Novel	-	1568	1	SjF.3266.1	1	SjM.4239.1			Equal	OK	61.9316	39.1871	-0.660296	0.281558	0.523871	no
XLOC_004511	CCON0000096977.1[.]	172014	173096	PseudoGene	-	1082	1	SjF.3262.1	1	SjM.4245.1			Equal	OK	9.09323	8.4268	-0.109808	0.893198	0.9551	no
XLOC_004512	CCON0000096977.1[.]	211417	211681	PseudoGene	-	264	1	SjF.3264.1	0	-				OK	196.928	0	-1.79769e+308	0.0047644	0.0462355	yes
XLOC_004513	CCON0000096977.1[.]	274368	275301	PseudoGene	-	933	0	-	1	SjM.4247.1				OK	3.10104	3.30718	0.0928494	0.925151	0.969608	no
XLOC_004514	CCON0000096977.1[.]	281712	282413	Novel	-	701	1	SjF.3275.1	1	SjM.4250.1			Equal	OK	11.8322	12.0427	0.0254447	0.975714	0.989552	no
XLOC_004515	CCON0000096977.1[.]	355561	356017	Novel	-	456	0	-	1	SjM.4255.1				OK	4.3253	7.63616	0.820049	0.460275	0.692511	no
XLOC_004516	CCON0000096977.1[.]	368990	369594	Novel	-	604	0	-	1	SjM.4260.1				OK	0.695283	3.91505	2.49336	0.120655	0.315438	no	smm:Smp_117990	58	54.3	8e-13	hypothetical protein
XLOC_004528	CCON0000096978.1[.]	42767	44023	Novel	-	1256	0	-	1	SjM.4266.1				OK	0.81512	1.67535	1.03938	0.378415	0.620416	no
XLOC_004529	CCON0000096978.1[.]	60572	60794	Novel	-	222	1	SjF.3286.1	1	SjM.4264.1			Equal	OK	149.552	124.97	-0.259063	0.76991	0.892862	no
XLOC_004530	CCON0000096978.1[.]	381218	382659	Novel	-	1441	1	SjF.3290.1	0	-				OK	5.38081	0.38256	-3.81407	0.00482952	0.0465302	yes
XLOC_004535	CCON0000096979.1[.]	68502	69246	Novel	-	744	1	SjF.3294.1	1	SjM.4294.1			Equal	OK	18.7109	27.4706	0.554011	0.475114	0.70576	no
XLOC_004536	CCON0000096980.1[+]	19905	20565	Novel	-	660	0	-	1	SjM.4279.1				OK	6.31512	11.0982	0.813447	0.430943	0.668172	no	smm:Smp_165000	51	221	3e-56	histone J3 methyltransferase
XLOC_004541	CCON0000096980.1[+]	339821	344676	Novel	-	4855	0	-	1	SjM.4297.1				OK	6.71463	12.6485	0.913586	0.364701	0.6099	no	smm:Smp_158170	84	222	8e-57	hypothetical protein
XLOC_004548	CCON0000096980.1[-]	225649	237609	Novel	-	11960	0	-	1	SjM.4293.1				OK	2.28422	7.7216	1.7572	0.091708	0.267071	no	smm:Smp_158180	64	181	2e-44	hypothetical protein
XLOC_004549	CCON0000096980.1[-]	307701	310974	Novel	-	3273	0	-	1	SjM.4295.1				OK	3.31866	13.7517	2.05093	0.0467401	0.172665	no	smm:Smp_158160	64	177	3e-43	rna-binding protein lin-28
XLOC_004550	CCON0000096980.1[-]	393342	403944	Novel	-	10602	1	SjF.3302.1	1	SjM.4300.1			5-Extend	OK	40.3759	25.0276	-0.689972	0.32346	0.568929	no	smm:Smp_080840	74	446	1e-123	hypothetical protein
XLOC_004555	CCON0000096980.1[.]	77610	79225	Novel	-	1615	1	SjF.3296.1	1	SjM.4283.1			Equal	OK	14.3548	14.172	-0.0184966	0.979968	0.991295	no	smm:Smp_117990	45	81.6	2e-13	hypothetical protein
XLOC_004556	CCON0000096980.1[.]	109850	111542	Novel	-	1692	2	SjF.3299.1,SjF.3298.1	1	SjM.4285.1			Equal	OK	7.03457	11.036	0.649686	0.399635	0.640677	no
XLOC_004557	CCON0000096980.1[.]	111617	112187	Novel	-	570	1	SjF.3300.1	1	SjM.4286.1			Equal	OK	10.0303	20.1747	1.00818	0.245275	0.483585	no
XLOC_004558	CCON0000096980.1[.]	112299	112910	Novel	-	611	0	-	1	SjM.4287.1				OK	2.08955	4.6471	1.15314	0.320701	0.565806	no
XLOC_004559	CCON0000096980.1[.]	219776	220387	Novel	-	611	0	-	1	SjM.4289.1				OK	0	4.23463	1.79769e+308	0.0188177	0.0955124	no
XLOC_004560	CCON0000096980.1[.]	356292	357031	Novel	-	739	0	-	1	SjM.4299.1				OK	1.57343	5.01335	1.67186	0.110452	0.30057	no
XLOC_004561	CCON0000096980.1[.]	357132	357426	Novel	-	294	0	-	1	SjM.4298.1				OK	5.5099	34.7378	2.65641	0.0253064	0.114502	no	smm:Smp_158160	72	77.8	2e-13	rna-binding protein lin-28
XLOC_004562	CCON0000096980.1[.]	445106	445506	Novel	-	400	1	SjF.3305.1	0	-				OK	5.15198	0	-1.79769e+308	0.0622007	0.207527	no
XLOC_004563	CCON0000096980.1[.]	601794	602333	Novel	-	539	0	-	1	SjM.4305.1				OK	3.29832	11.1556	1.75797	0.0999403	0.282976	no
XLOC_004571	CCON0000096981.1[.]	145041	145566	Novel	-	525	1	SjF.3323.1	0	-				OK	131.51	110.968	-0.245034	0.712274	0.861426	no							|GO:0016021:integral to membrane|
XLOC_004572	CCON0000096981.1[.]	245265	245834	Novel	-	569	0	-	1	SjM.4311.1				OK	2.2782	6.4176	1.49414	0.157873	0.371353	no
XLOC_004577	CCON0000096982.1[+]	229402	230980	Novel	-	1578	0	-	1	SjM.4326.1				OK	3162.71	7436.63	1.23349	0.241529	0.478545	no	smm:Smp_081380	73	75.9	9e-13	tumor protein d52
XLOC_004578	CCON0000096982.1[+]	245349	248105	PseudoGene	-	2756	1	SjF.3319.1	1	SjM.4324.1			Equal	OK	41.5552	24.7137	-0.749717	0.382093	0.624015	no
XLOC_004583	CCON0000096982.1[+]	411163	425877	Novel	-	14714	2	SjF.3383.1,SjF.3384.1	1	SjM.4401.1			5-Extend:AAS:3-Extend	OK	40.4249	36.8588	-0.133234	0.79411	0.905864	no	smm:Smp_080790	72	187	3e-45	hypothetical protein			|GO:0019787:small conjugating protein ligase activity|	|GO:0006464:protein modification process|GO:0006512:ubiquitin cycle|
XLOC_004587	CCON0000096982.1[-]	399508	400298	Novel	-	790	2	SjF.3381.1,SjF.3382.1	2	SjM.4399.1,SjM.4400.1			IR,Equal	OK	62.5764	50.562	-0.307566	0.560206	0.769283	no
XLOC_004592	CCON0000096982.1[.]	6462	7024	Novel	-	562	1	SjF.3314.1	1	SjM.4312.1			Equal	OK	42.2521	31.4499	-0.425968	0.581388	0.782828	no
XLOC_004593	CCON0000096982.1[.]	32163	33969	Novel	-	1806	1	SjF.3315.1	1	SjM.4322.1			Equal	OK	12.3327	18.2379	0.564453	0.43058	0.668172	no	smm:Smp_036370	78	127	3e-27	peroxisomal membrane protein 2 pxmp2		|GO:0016021:integral to membrane|
XLOC_004594	CCON0000096982.1[.]	214529	215526	Novel	-	997	0	-	1	SjM.4317.1				OK	0.356909	9.81967	4.78205	0.00199469	0.0262853	yes
XLOC_004595	CCON0000096982.1[.]	215946	216372	Novel	-	426	0	-	1	SjM.4313.1				OK	2.43686	17.9177	2.87829	0.0146931	0.0853425	no
XLOC_004596	CCON0000096982.1[.]	216456	218364	Novel	-	1908	0	-	1	SjM.4314.1				OK	1.00626	8.36765	3.05582	0.00137174	0.0203503	yes
XLOC_004597	CCON0000096982.1[.]	218804	219601	Novel	-	797	0	-	1	SjM.4315.1				OK	1.42321	4.79946	1.75372	0.0923522	0.26838	no
[truncated: 7,291 more rows]

## Sheet: Sheet2
		0
		0
		0
761402	761476	74
1464	1538	74
7528	7604	76
1285	1362	77
55026	55103	77
9458	9535	77
1308	1385	77
835	912	77
1508	1585	77
14407	14485	78
1635	1713	78
1563	1641	78
2396	2475	79
28644	28723	79
108	187	79
601	680	79
2939	3020	81
348141	348223	82
13466	13548	82
111285	111368	83
66	149	83
28562	28646	84
129187	129271	84
265944	266028	84
17819	17903	84
112829	112914	85
23783	23868	85
2631	2716	85
1416	1501	85
300	385	85
2991	3077	86
7806	7892	86
9449	9536	87
5892	5979	87
428	515	87
43118	43206	88
70666	70755	89
231614	231703	89
8753	8842	89
1346	1436	90
458	548	90
14393	14484	91
2468	2559	91
2786	2877	91
541416	541508	92
125222	125314	92
52087	52179	92
406512	406604	92
136516	136608	92
11847	11939	92
1517	1609	92
2204	2296	92
14742	14835	93
84	177	93
174468	174562	94
4299	4393	94
172005	172099	94
20773	20867	94
11960	12054	94
7666	7760	94
144036	144131	95
427	522	95
759	854	95
2798	2893	95
63298	63394	96
71	167	96
1762	1858	96
3	99	96
284525	284622	97
363204	363301	97
358094	358191	97
2752	2849	97
133430	133527	97
6117	6215	98
130835	130933	98
7181	7279	98
1479	1577	98
210297	210396	99
269864	269963	99
22	121	99
466	565	99
855	954	99
145710	145810	100
144256	144356	100
11099	11199	100
3597	3697	100
13002	13102	100
926	1026	100
110879	110980	101
34721	34822	101
2333	2434	101
1438	1539	101
1755	1856	101
521	622	101
49097	49199	102
498428	498530	102
361809	361911	102
342234	342336	102
1519	1621	102
39648	39751	103
102009	102112	103
9354	9457	103
2047	2150	103
24	127	103
1733	1836	103
1316	1419	103
198622	198726	104
16171	16275	104
1218	1322	104
4257	4361	104
251276	251381	105
266596	266701	105
11975	12080	105
1034	1139	105
604255	604361	106
1592	1698	106
10836	10942	106
1404	1510	106
55953	56060	107
67979	68086	107
42354	42461	107
6875	6982	107
761	868	107
38438	38546	108
35734	35842	108
642	750	108
47444	47552	108
1638	1746	108
120	228	108
293862	293971	109
119622	119731	109
4287	4396	109
1064	1173	109
236	345	109
317819	317929	110
30270	30380	110
6740	6850	110
125170	125280	110
5	115	110
1764	1874	110
6327	6437	110
17804	17914	110
1249	1359	110
896	1006	110
4720	4831	111
1593	1704	111
365152	365264	112
237357	237469	112
105395	105507	112
18668	18780	112
350	462	112
2935	3047	112
254226	254339	113
12115	12228	113
940	1053	113
848	961	113
1191	1304	113
547	660	113
576	689	113
58005	58119	114
13928	14042	114
13635	13749	114
7	121	114
4191	4305	114
1611	1725	114
551620	551735	115
124418	124533	115
53792	53907	115
397	512	115
10562	10677	115
616	731	115
1116	1231	115
3722	3837	115
2	118	116
5743	5859	116
16446	16563	117
12919	13036	117
25688	25805	117
779	896	117
707	824	117
545	662	117
501315	501433	118
60437	60555	118
121728	121846	118
9813	9931	118
3073	3191	118
145842	145961	119
165443	165562	119
11148	11267	119
2163	2282	119
12912	13031	119
379	498	119
813	932	119
64467	64587	120
27639	27759	120
4	124	120
1164	1284	120
1	121	120
118	239	121
3698	3819	121
62364	62486	122
193940	194062	122
12197	12319	122
6765	6887	122
6678	6800	122
991389	991512	123
1469	1592	123
1275	1398	123
860	983	123
1196	1319	123
2090	2214	124
248877	249002	125
8001	8126	125
4003	4128	125
37	162	125
3790	3915	125
326762	326888	126
45730	45856	126
732	858	126
669	795	126
136	262	126
185495	185622	127
149635	149762	127
755	882	127
14951	15078	127
24069	24196	127
2310	2437	127
911661	911789	128
96579	96707	128
11266	11394	128
473	601	128
1904	2032	128
1027	1155	128
365960	366089	129
34051	34180	129
18445	18574	129
884	1013	129
2333	2462	129
299087	299217	130
533	663	130
1280350	1280481	131
108794	108925	131
35696	35827	131
19767	19898	131
117721	117852	131
3645	3776	131
5324	5455	131
123322	123454	132
2290	2422	132
3716	3848	132
1475	1607	132
90115	90248	133
1622	1755	133
30	163	133
151507	151641	134
211033	211167	134
58	192	134
160	294	134
808	943	135
1722	1857	135
412	547	135
1340	1475	135
151834	151970	136
568409	568545	136
24927	25063	136
18352	18488	136
19505	19641	136
1889	2025	136
510375	510512	137
249480	249617	137
371239	371376	137
7512	7649	137
1	138	137
646	783	137
1049	1186	137
52808	52946	138
34817	34955	138
4641	4779	138
10259	10397	138
6	144	138
1817	1955	138
999	1137	138
1321	1459	138
1362	1500	138
689	827	138
1468	1606	138
23057	23196	139
9752	9891	139
48761	48901	140
12	152	140
1530	1670	140
1747	1887	140
49398	49539	141
8707	8848	141
3593	3734	141
5310	5452	142
38149	38291	142
483	625	142
1744	1887	143
1639	1782	143
1612	1755	143
263	406	143
2668	2811	143
46965	47109	144
81457	81601	144
52088	52232	144
22698	22842	144
2898	3042	144
3580	3724	144
3305	3449	144
493404	493549	145
721093	721238	145
171639	171784	145
11648	11793	145
31432	31577	145
2	147	145
9521	9666	145
3503	3648	145
1193	1338	145
28	173	145
557	702	145
87643	87789	146
613	759	146
13772	13918	146
831	977	146
82	228	146
1639	1785	146
1514	1660	146
916	1062	146
480032	480179	147
52944	53091	147
44384	44531	147
20621	20768	147
206211	206358	147
286	433	147
1754	1901	147
835	982	147
598	745	147
852	999	147
1847	1994	147
410662	410810	148
233034	233182	148
395020	395168	148
139155	139303	148
49129	49277	148
156086	156234	148
1794	1942	148
426	574	148
635	783	148
5	154	149
71	220	149
700015	700165	150
2994	3144	150
730	880	150
1087056	1087207	151
31835	31986	151
476461	476612	151
26447	26598	151
1074	1225	151
9090	9241	151
876	1027	151
30	182	152
903109	903262	153
1050	1203	153
4482	4635	153
817349	817503	154
23552	23706	154
78707	78861	154
1021367	1021522	155
555407	555562	155
24165	24320	155
7964	8119	155
74	229	155
351	506	155
368779	368935	156
13	169	156
1117	1273	156
8154	8311	157
910	1067	157
1022	1179	157
873	1030	157
247926	248084	158
588814	588972	158
180076	180234	158
79212	79370	158
556110	556269	159
53145	53304	159
142362	142522	160
408925	409085	160
11151	11311	160
66	226	160
1	161	160
6201	6362	161
48	209	161
830	991	161
454608	454770	162
98317	98479	162
14371	14533	162
1082	1244	162
1288	1450	162
1070	1232	162
317594	317757	163
47771	47934	163
111	274	163
15	178	163
141039	141203	164
878	1042	164
4	168	164
352746	352911	165
116457	116622	165
505243	505408	165
121652	121817	165
370665	370831	166
21247	21413	166
27800	27966	166
4	171	167
908483	908651	168
41388	41556	168
5817	5985	168
7637	7805	168
435228	435397	169
29500	29669	169
74452	74621	169
93814	93983	169
141288	141457	169
131253	131423	170
13051	13221	170
754	924	170
1591	1761	170
539759	539930	171
1305	1476	171
1000	1171	171
92810	92982	172
961	1133	172
982	1154	172
122647	122820	173
12003	12176	173
617021	617195	174
278155	278329	174
226914	227088	174
100603	100777	174
144136	144310	174
18987	19161	174
724	899	175
4619	4794	175
136656	136832	176
1571	1747	176
1457	1633	176
27	203	176
544	720	176
656927	657104	177
618983	619160	177
13133	13310	177
321	498	177
454	631	177
607	784	177
12256	12434	178
392	570	178
155	333	178
469101	469280	179
19931	20110	179
32	211	179
843	1022	179
830	1009	179
715074	715254	180
41530	41710	180
85845	86025	180
9816	9996	180
301	481	180
645	825	180
2497	2678	181
228597	228779	182
504003	504185	182
487512	487694	182
176951	177133	182
85748	85930	182
403	585	182
128476	128659	183
21343	21526	183
29	212	183
62179	62363	184
1327	1511	184
1135	1320	185
60853	61038	185
11518	11703	185
1917	2102	185
97628	97814	186
1592	1778	186
4419	4605	186
7352	7538	186
2369	2555	186
1656	1842	186
195791	195978	187
31882	32069	187
13108	13295	187
7627	7814	187
285817	286005	188
85171	85359	188
8846	9034	188
17438	17626	188
6666	6855	189
16646	16835	189
3106	3295	189
10	199	189
2331	2520	189
3	192	189
566533	566723	190
241430	241620	190
173239	173429	190
4036	4226	190
1	191	190
1262	1452	190
336560	336751	191
116550	116741	191
109852	110043	191
2576	2767	191
255778	255970	192
320973	321165	192
82686	82878	192
8170	8362	192
16449	16641	192
67413	67605	192
52339	52531	192
3077	3269	192
459514	459707	193
218611	218804	193
1939	2132	193
200171	200364	193
7122	7315	193
11358	11551	193
1451	1644	193
1119	1312	193
11584	11777	193
13558	13751	193
404	597	193
727275	727469	194
147440	147634	194
71206	71400	194
380125	380319	194
85653	85847	194
181850	182044	194
110	304	194
1278	1472	194
17837	18031	194
6692	6886	194
808	1002	194
5	199	194
403741	403936	195
115068	115263	195
102191	102386	195
135505	135700	195
7089	7284	195
97707	97903	196
186529	186725	196
66726	66922	196
3313	3509	196
1	197	196
3419	3615	196
124399	124596	197
35724	35921	197
47430	47627	197
88912	89109	197
4746	4943	197
1868	2065	197
1511	1708	197
779	976	197
272033	272231	198
289584	289782	198
53881	54079	198
49924	50122	198
124580	124778	198
56461	56659	198
5	203	198
788293	788492	199
231836	232035	199
67548	67747	199
11407	11606	199
129065	129264	199
545	744	199
191430	191630	200
353339	353539	200
431083	431283	200
136255	136455	200
23668	23868	200
14304	14504	200
237	437	200
1368327	1368528	201
70849	71050	201
181243	181444	201
183908	184109	201
18001	18202	201
2167	2368	201
86618	86819	201
9754	9955	201
1450	1651	201
708	909	201
1837	2038	201
169248	169450	202
204125	204327	202
20395	20597	202
7577	7779	202
15351	15553	202
18533	18735	202
257	459	202
682014	682217	203
7720	7923	203
12520	12723	203
166065	166268	203
4635	4838	203
14322	14525	203
238364	238567	203
5689	5892	203
14485	14688	203
324	527	203
342	545	203
658	861	203
899435	899639	204
343316	343520	204
129839	130043	204
2226	2430	204
1297	1501	204
7708	7912	204
5647	5851	204
1478	1682	204
817020	817225	205
21349	21554	205
151643	151848	205
172578	172783	205
51525	51730	205
185808	186013	205
148165	148370	205
23977	24182	205
785	990	205
1	206	205
2	207	205
18	223	205
284801	285007	206
276886	277092	206
293563	293769	206
148403	148609	206
33371	33577	206
179474	179680	206
8371	8577	206
5041	5247	206
322	528	206
1381	1587	206
134489	134696	207
13409	13616	207
325426	325633	207
81563	81770	207
38989	39196	207
96765	96972	207
85305	85512	207
3145	3352	207
949	1156	207
472	679	207
867	1074	207
523	730	207
1388	1595	207
241795	242003	208
125065	125273	208
140805	141013	208
155187	155395	208
74175	74383	208
220607	220815	208
142425	142633	208
13407	13615	208
3400	3608	208
4248	4456	208
341977	342186	209
185938	186147	209
44623	44832	209
5307	5516	209
12549	12758	209
5663	5872	209
17723	17933	210
230257	230467	210
1022	1232	210
14300	14510	210
11172	11382	210
945	1155	210
2695	2905	210
997	1207	210
715	925	210
1115091	1115302	211
185276	185487	211
4695	4906	211
205459	205670	211
107986	108197	211
51032	51243	211
15855	16066	211
365421	365633	212
444797	445009	212
440733	440945	212
79479	79691	212
8728	8940	212
12716	12928	212
16936	17148	212
17	229	212
2	214	212
832	1044	212
760421	760634	213
353652	353865	213
150967	151180	213
7213	7426	213
12088	12301	213
18019	18232	213
879	1092	213
864897	865111	214
328161	328375	214
9003	9217	214
14165	14379	214
2555	2769	214
10	224	214
1010	1224	214
66945	67160	215
169567	169782	215
12173	12388	215
6247	6462	215
50363	50578	215
89681	89896	215
17198	17413	215
9527	9742	215
1363	1578	215
33	248	215
855270	855486	216
278140	278356	216
243253	243469	216
26459	26675	216
449	665	216
51203	51419	216
370566	370783	217
271317	271534	217
35707	35924	217
179950	180167	217
8855	9072	217
30638	30855	217
6162	6379	217
523	740	217
210239	210457	218
67288	67506	218
171407	171625	218
123485	123703	218
38799	39017	218
3169	3387	218
625175	625394	219
138839	139058	219
52658	52877	219
89129	89348	219
12493	12712	219
338320	338540	220
386812	387032	220
88501	88721	220
1040	1260	220
12	232	220
205	425	220
269995	270216	221
346405	346626	221
131969	132190	221
258457	258678	221
83584	83805	221
10664	10885	221
131	352	221
5308	5529	221
931	1152	221
778	999	221
200397	200619	222
60572	60794	222
45590	45812	222
16859	17081	222
8192	8414	222
12	234	222
17799	18021	222
1765	1987	222
154364	154587	223
65695	65918	223
11716	11939	223
27842	28065	223
7534	7757	223
1123	1346	223
1654	1877	223
1147	1370	223
6	229	223
20608	20832	224
147354	147578	224
244042	244266	224
2791	3015	224
11295	11519	224
17274	17498	224
2	226	224
802	1026	224
1526	1750	224
2368	2592	224
4105	4329	224
157	381	224
316	540	224
279	503	224
391838	392063	225
31654	31879	225
3219	3444	225
218	443	225
2968	3193	225
3612	3837	225
1066	1291	225
1555334	1555560	226
57468	57694	226
53823	54049	226
24713	24939	226
10768	10994	226
138796	139022	226
4278	4504	226
663	889	226
3	229	226
139728	139955	227
10211	10438	227
6656	6883	227
692	919	227
226390	226618	228
103904	104132	228
348816	349044	228
105166	105394	228
258318	258546	228
46892	47120	228
32293	32521	228
48524	48752	228
2820	3048	228
41950	42178	228
143	371	228
1317	1545	228
120983	121212	229
226836	227065	229
194715	194944	229
55178	55407	229
134602	134832	230
1787	2017	230
3823	4053	230
155981	156212	231
99132	99363	231
15048	15279	231
39807	40038	231
3603	3834	231
22072	22303	231
889	1120	231
1287	1518	231
178	409	231
108629	108861	232
173757	173989	232
27715	27947	232
148305	148537	232
65814	66046	232
13397	13629	232
35178	35410	232
13682	13914	232
347	579	232
1243	1475	232
2986	3218	232
185570	185803	233
402760	402993	233
13846	14079	233
250993	251226	233
265227	265460	233
12985	13218	233
9385	9618	233
4550	4783	233
51	284	233
355246	355480	234
396592	396826	234
239406	239640	234
216674	216908	234
113956	114190	234
88858	89092	234
239237	239471	234
61625	61859	234
56371	56605	234
10605	10839	234
35006	35240	234
316	550	234
527	761	234
131	365	234
72016	72251	235
349	584	235
17766	18001	235
621830	622066	236
374733	374969	236
31524	31760	236
28173	28409	236
13	249	236
1616	1852	236
2257	2493	236
12295	12532	237
34760	34997	237
50109	50346	237
10	247	237
435	672	237
12964	13202	238
9293	9531	238
15475	15713	238
1250	1488	238
1889	2127	238
111	349	238
2	240	238
180431	180670	239
178211	178450	239
38015	38254	239
127043	127282	239
5306	5545	239
59141	59380	239
66045	66284	239
34556	34795	239
3712	3951	239
1016	1255	239
74218	74458	240
505170	505410	240
293872	294112	240
370970	371210	240
46777	47017	240
34538	34778	240
9784	10024	240
844	1084	240
838545	838786	241
119059	119300	241
551612	551853	241
44221	44462	241
3870	4111	241
2878	3119	241
15170	15411	241
568	809	241
2	243	241
1373	1614	241
1550	1791	241
580430	580672	242
368119	368361	242
696982	697224	242
360162	360404	242
121785	122027	242
10874	11116	242
14867	15109	242
2110	2352	242
997954	998197	243
182102	182345	243
39993	40236	243
119403	119646	243
423995	424238	243
209733	209976	243
100270	100513	243
794	1037	243
8798	9041	243
830	1073	243
386930	387174	244
610405	610649	244
95150	95394	244
202101	202345	244
232671	232915	244
113380	113624	244
19775	20019	244
84648	84892	244
31019	31263	244
78043	78287	244
8652	8896	244
7057	7301	244
155702	155948	246
15266	15512	246
18624	18870	246
534	780	246
2264	2510	246
896	1142	246
1238	1484	246
1076	1322	246
126368	126615	247
315467	315714	247
431161	431408	247
13232	13479	247
10692	10939	247
62007	62254	247
1334	1581	247
22259	22506	247
704	951	247
1591	1838	247
57	304	247
585372	585620	248
246390	246638	248
198698	198946	248
98018	98266	248
30465	30713	248
38916	39164	248
1444	1692	248
20829	21077	248
781136	781385	249
113829	114078	249
151819	152068	249
34689	34938	249
89011	89260	249
33223	33472	249
652	901	249
98640	98890	250
88074	88324	250
31460	31710	250
11912	12163	251
1096	1347	251
3881	4132	251
1734	1986	252
488	740	252
381400	381653	253
96316	96569	253
233824	234077	253
252377	252630	253
100850	101103	253
1575	1828	253
674088	674342	254
26901	27155	254
163957	164211	254
57135	57389	254
22652	22906	254
3477	3731	254
651	905	254
14	268	254
1575	1829	254
9355	9609	254
479467	479722	255
416338	416593	255
119264	119519	255
181001	181256	255
153998	154253	255
207231	207486	255
584	839	255
104367	104623	256
491926	492182	256
68571	68827	256
4015	4271	256
430	686	256
8	264	256
507	763	256
1660	1916	256
2974	3230	256
13121	13378	257
21426	21683	257
18757	19014	257
2551	2808	257
704525	704783	258
418822	419080	258
119274	119532	258
6629	6887	258
92674	92932	258
5332	5590	258
24489	24747	258
18133	18391	258
9058	9316	258
3539	3797	258
4726	4984	258
2609	2867	258
3514	3773	259
550	809	259
42239	42498	259
8153	8412	259
891	1150	259
1158	1417	259
683263	683523	260
276093	276353	260
304901	305161	260
107161	107421	260
15228	15488	260
31032	31292	260
6990	7250	260
1144	1404	260
44289	44549	260
3	263	260
1	261	260
765	1025	260
524176	524437	261
198954	199215	261
139394	139655	261
73536	73797	261
20521	20782	261
444	705	261
33	294	261
360529	360791	262
314255	314517	262
137767	138029	262
300591	300853	262
63416	63678	262
61156	61418	262
3212	3474	262
1307	1569	262
2153	2415	262
604	866	262
1528	1790	262
8	270	262
605193	605456	263
11074	11337	263
6	269	263
4929	5193	264
69291	69555	264
441110	441374	264
165834	166098	264
211417	211681	264
117305	117569	264
5066	5330	264
16089	16353	264
19874	20138	264
8080	8344	264
2722	2986	264
16017	16281	264
8	272	264
16	280	264
660684	660949	265
55541	55806	265
69576	69841	265
17965	18230	265
114847	115112	265
17388	17653	265
17863	18128	265
5332	5597	265
20413	20678	265
12410	12676	266
315051	315317	266
230012	230278	266
53591	53857	266
66914	67180	266
10010	10276	266
797	1063	266
22	288	266
330	596	266
430120	430387	267
33646	33913	267
9374	9641	267
26272	26539	267
1	268	267
8813	9080	267
8	275	267
12108	12376	268
140091	140359	268
11308	11576	268
99301	99569	268
223156	223424	268
317	585	268
1244	1512	268
34	302	268
359	627	268
707	975	268
2013	2281	268
585727	585996	269
38674	38943	269
282206	282475	269
71277	71546	269
67020	67289	269
9	278	269
67364	67634	270
49450	49720	270
241858	242128	270
27329	27599	270
754	1024	270
1260	1530	270
312	582	270
300	570	270
342274	342545	271
468666	468937	271
4577	4848	271
405	676	271
1605	1876	271
918	1189	271
1122	1393	271
273557	273829	272
16379	16651	272
117901	118173	272
964	1236	272
7233	7505	272
345070	345343	273
55850	56123	273
79583	79856	273
4427	4700	273
36532	36805	273
1681	1954	273
3483	3756	273
9075	9348	273
192266	192540	274
116	390	274
10110	10384	274
46646	46920	274
1928	2202	274
87347	87622	275
264700	264975	275
740	1015	275
8841	9117	276
3490	3766	276
30147	30423	276
3253	3529	276
964	1240	276
2657	2933	276
434892	435169	277
371378	371655	277
344045	344322	277
258924	259201	277
173025	173302	277
209367	209644	277
71638	71915	277
11214	11491	277
24832	25109	277
893	1170	277
25844	26121	277
14879	15156	277
990	1267	277
931	1208	277
1241	1518	277
11438	11715	277
100922	101200	278
183875	184153	278
148000	148278	278
18007	18285	278
135705	135983	278
80966	81244	278
793	1071	278
1144	1422	278
623025	623304	279
5123	5402	279
21154	21433	279
13194	13473	279
2658	2937	279
843	1122	279
789209	789489	280
172795	173075	280
455208	455488	280
247025	247305	280
24510	24790	280
99837	100117	280
88788	89068	280
16170	16450	280
2341	2621	280
19123	19403	280
169	449	280
462194	462475	281
505748	506029	281
31062	31343	281
645930	646211	281
32014	32295	281
38956	39237	281
68716	68997	281
2636	2917	281
7930	8211	281
832	1113	281
1325	1606	281
2686	2967	281
256397	256679	282
119378	119660	282
728	1010	282
879	1161	282
385798	386081	283
110057	110340	283
24816	25099	283
19723	20006	283
35816	36099	283
14595	14878	283
1573	1856	283
930	1213	283
3525	3808	283
1053	1336	283
8186	8469	283
249	532	283
296597	296881	284
168360	168644	284
358942	359226	284
9383	9667	284
48802	49086	284
6676	6960	284
77	361	284
17	301	284
1382	1666	284
119236	119521	285
19740	20025	285
2406	2691	285
1141	1426	285
125404	125690	286
401386	401672	286
30069	30355	286
22924	23210	286
143339	143626	287
66009	66296	287
67815	68102	287
273760	274047	287
62165	62452	287
4601	4888	287
292	579	287
344	631	287
400	687	287
707468	707756	288
160707	160995	288
27633	27921	288
3993	4281	288
487	775	288
678	966	288
924	1212	288
25004	25292	288
861	1149	288
36027	36316	289
214518	214807	289
165029	165318	289
18813	19102	289
2184	2473	289
27502	27792	290
7128	7418	290
5849	6139	290
1406	1696	290
3504	3794	290
710974	711265	291
102377	102668	291
15307	15598	291
1007	1298	291
1755	2046	291
4589	4880	291
826272	826564	292
346298	346590	292
51755	52047	292
22777	23069	292
174055	174347	292
27426	27718	292
1714	2006	292
18	310	292
2366	2659	293
302064	302357	293
4532	4825	293
1372	1665	293
39651	39944	293
7761	8054	293
5742	6035	293
2969	3262	293
269658	269952	294
357132	357426	294
236809	237103	294
169784	170078	294
109864	110158	294
18209	18503	294
21112	21406	294
1230	1524	294
1798	2092	294
102925	103220	295
255570	255865	295
43276	43571	295
23264	23559	295
48316	48611	295
6176	6471	295
31854	32149	295
155	450	295
73607	73903	296
582246	582542	296
384138	384434	296
3531	3827	296
25727	26023	296
247604	247900	296
7218	7514	296
240	536	296
607636	607933	297
345704	346001	297
82697	82994	297
225673	225970	297
394109	394406	297
45912	46209	297
60168	60465	297
4918	5215	297
700329	700627	298
77863	78161	298
4976	5274	298
2101	2399	298
1099	1397	298
150201	150500	299
115446	115745	299
75025	75324	299
503126	503425	299
41754	42053	299
114516	114815	299
8829	9128	299
2750	3049	299
123	422	299
47	346	299
2670	2969	299
180020	180320	300
155550	155850	300
21354	21654	300
75	375	300
1595	1895	300
168329	168630	301
118455	118756	301
244139	244440	301
24008	24309	301
43105	43406	301
149753	150055	302
32854	33156	302
1001	1303	302
12135	12437	302
165534	165837	303
55869	56172	303
77809	78112	303
85536	85839	303
5531	5834	303
820	1123	303
1499	1802	303
1234	1537	303
1333	1636	303
194651	194955	304
169842	170146	304
24179	24483	304
2245	2549	304
734	1038	304
279526	279831	305
47271	47576	305
9050	9355	305
27020	27325	305
3419	3724	305
9821	10126	305
1166	1471	305
2288	2593	305
158344	158650	306
218408	218714	306
395772	396078	306
454529	454835	306
115663	115969	306
8992	9298	306
46541	46847	306
2691	2997	306
191	497	306
2272	2578	306
5	311	306
8519	8826	307
41770	42077	307
84792	85099	307
731	1038	307
5176	5483	307
3925	4232	307
5	312	307
2430	2737	307
460850	461158	308
48664	48972	308
433408	433716	308
251199	251507	308
172768	173076	308
1949	2257	308
1130	1438	308
11498	11806	308
1825	2133	308
8168	8476	308
796	1104	308
136	444	308
436174	436483	309
39852	40161	309
17703	18012	309
90	399	309
621	930	309
24850	25160	310
93146	93456	310
116328	116638	310
34501	34811	310
61348	61658	310
14997	15307	310
1	311	310
127362	127673	311
160260	160571	311
8938	9249	311
17866	18177	311
29161	29472	311
29663	29974	311
6993	7304	311
28195	28506	311
387	698	311
406	717	311
10469	10780	311
11563	11874	311
2	313	311
79798	80110	312
127124	127436	312
80112	80424	312
106914	107226	312
20307	20619	312
4401	4713	312
1370	1682	312
146662	146975	313
186244	186557	313
31094	31407	313
12524	12837	313
9068	9381	313
8728	9041	313
3	316	313
339448	339762	314
699359	699673	314
271384	271698	314
10960	11274	314
1641	1955	314
5	319	314
6462	6776	314
1914	2228	314
1	315	314
268630	268945	315
239986	240301	315
1949	2264	315
197312	197627	315
31536	31851	315
20693	21008	315
2402	2717	315
20838	21153	315
718	1033	315
147078	147394	316
262241	262557	316
439297	439613	316
374202	374518	316
19158	19474	316
1946	2262	316
127435	127752	317
162261	162578	317
104673	104990	317
259873	260190	317
48443	48760	317
3611	3928	317
3782	4099	317
228515	228833	318
142599	142917	318
20460	20778	318
33902	34220	318
149834	150152	318
142256	142574	318
1107	1425	318
1160	1478	318
778983	779302	319
156034	156353	319
765581	765900	319
41783	42102	319
5257	5576	319
120376	120695	319
96118	96437	319
69779	70098	319
32174	32493	319
6	325	319
37	356	319
6036	6355	319
614942	615262	320
59824	60144	320
93656	93976	320
77923	78243	320
11710	12030	320
173896	174216	320
235701	236021	320
407	727	320
18451	18771	320
24969	25289	320
1696	2016	320
100373	100694	321
886614	886935	321
50069	50390	321
213110	213431	321
246195	246516	321
17013	17334	321
26694	27015	321
423534	423855	321
17991	18312	321
4961	5282	321
4216	4537	321
1373	1694	321
5900	6221	321
1301	1622	321
244	565	321
1148	1469	321
391980	392302	322
166190	166512	322
107139	107461	322
267219	267541	322
59585	59907	322
215217	215539	322
149643	149965	322
86854	87176	322
22807	23129	322
21567	21889	322
35291	35613	322
866	1188	322
544552	544875	323
8560	8883	323
316975	317298	323
70292	70615	323
154069	154392	323
29984	30307	323
125158	125482	324
155773	156097	324
25993	26317	324
1969	2293	324
11573	11897	324
12528	12852	324
2246	2570	324
1017	1341	324
219592	219917	325
2959	3284	325
122482	122807	325
35482	35807	325
8787	9112	325
2458	2783	325
503143	503469	326
14109	14435	326
51904	52230	326
98825	99151	326
2503	2829	326
15258	15584	326
2856	3182	326
1173	1499	326
425	751	326
67	393	326
345851	346178	327
119306	119633	327
168715	169042	327
34333	34660	327
2293	2620	327
4999	5326	327
4524	4851	327
2	329	327
149	476	327
1330	1657	327
259592	259920	328
182404	182732	328
55453	55781	328
50529	50857	328
54045	54373	328
1529	1857	328
814	1142	328
415	743	328
2167	2495	328
13884	14212	328
183479	183808	329
183245	183574	329
234	563	329
2321	2650	329
41	370	329
10	339	329
3	332	329
283731	284061	330
8851	9181	330
6119	6449	330
32623	32953	330
5172	5502	330
10300	10630	330
77	407	330
915195	915526	331
399960	400291	331
131788	132119	331
166945	167276	331
149310	149641	331
25905	26236	331
47919	48250	331
1991	2322	331
36	367	331
463272	463604	332
274165	274497	332
217861	218193	332
107014	107346	332
4071	4403	332
543	875	332
156994	157327	333
12483	12816	333
32145	32478	333
322940	323274	334
37152	37486	334
302614	302948	334
4	338	334
1670	2004	334
246	580	334
249	583	334
575095	575430	335
286552	286887	335
173783	174118	335
170692	171027	335
59353	59688	335
49	384	335
1444427	1444763	336
493888	494224	336
270306	270642	336
7659	7995	336
246234	246570	336
5929	6265	336
59436	59772	336
1561283	1561620	337
285524	285861	337
319129	319466	337
107921	108258	337
4983	5320	337
468479	468817	338
1597	1935	338
144056	144394	338
9674	10012	338
7885	8223	338
47525	47863	338
77	415	338
6686	7024	338
1689	2027	338
16	354	338
19226	19565	339
120721	121060	339
52736	53075	339
11285	11624	339
54884	55223	339
23364	23703	339
556	895	339
2127	2466	339
183164	183504	340
107107	107447	340
230970	231310	340
18271	18611	340
773	1113	340
821	1161	340
892072	892413	341
215103	215444	341
144923	145264	341
33508	33849	341
42481	42822	341
6443	6784	341
14797	15138	341
6161	6502	341
5341	5682	341
14860	15201	341
2359	2700	341
1753	2094	341
735	1076	341
559428	559770	342
162789	163131	342
1888	2230	342
408	750	342
459	801	342
262821	263164	343
117013	117356	343
5390	5733	343
1240	1583	343
63272	63616	344
193657	194001	344
73778	74122	344
5973	6317	344
54603	54947	344
1289	1633	344
5465	5809	344
109355	109700	345
492741	493086	345
19553	19898	345
8475	8820	345
9117	9462	345
9285	9630	345
21518	21863	345
10156	10501	345
4175	4520	345
224871	225217	346
186786	187132	346
284003	284349	346
26966	27312	346
48256	48602	346
9916	10262	346
2665	3011	346
3256	3602	346
1225	1571	346
6	352	346
208	554	346
9687	10033	346
376368	376715	347
46417	46764	347
116965	117312	347
130130	130477	347
1	348	347
1	348	347
4376	4723	347
2	349	347
518032	518380	348
270025	270373	348
189612	189960	348
237731	238079	348
170272	170620	348
860	1208	348
1342	1690	348
51733	52082	349
8266	8615	349
180222	180571	349
664742	665091	349
82003	82352	349
3981	4330	349
7126	7475	349
1700	2049	349
5921	6270	349
844	1193	349
5675	6024	349
44455	44805	350
69475	69825	350
50021	50371	350
149339	149689	350
152932	153282	350
8950	9300	350
34865	35215	350
172967	173317	350
8434	8784	350
6505	6855	350
24719	25069	350
6064	6414	350
14087	14437	350
8460	8810	350
431	781	350
676096	676447	351
194604	194955	351
123716	124067	351
188033	188384	351
65038	65389	351
104	455	351
13680	14031	351
1330	1681	351
13050	13402	352
373	725	352
100652	101005	353
1775	2128	353
10590	10943	353
7637	7990	353
5426	5779	353
189	542	353
832524	832878	354
465	819	354
1238	1592	354
1250289	1250644	355
58998	59353	355
249667	250022	355
1845	2200	355
32665	33020	355
195833	196189	356
137664	138020	356
59821	60177	356
184590	184946	356
30735	31091	356
4178	4534	356
698	1054	356
196736	197093	357
42669	43026	357
130777	131134	357
195597	195954	357
7345	7702	357
2770	3127	357
2105	2462	357
818	1175	357
274757	275115	358
566824	567182	358
290802	291160	358
195136	195494	358
75811	76169	358
177780	178138	358
17587	17945	358
7961	8319	358
24	382	358
2151	2509	358
109000	109359	359
291013	291372	359
248924	249283	359
233585	233944	359
227786	228145	359
33130	33489	359
22972	23331	359
45488	45847	359
1256	1615	359
6397	6756	359
638	997	359
2107	2466	359
408529	408889	360
1874	2234	360
3920	4280	360
26465	26825	360
101488	101849	361
207493	207854	361
175386	175747	361
611	972	361
15897	16258	361
2181	2542	361
207	568	361
349	710	361
248059	248421	362
2413	2775	362
674685	675047	362
99271	99633	362
40097	40459	362
9211	9573	362
102229	102591	362
2502	2864	362
3086	3448	362
170968	171331	363
122041	122404	363
165981	166344	363
116446	116809	363
1374	1737	363
23258	23621	363
416	779	363
819615	819979	364
449914	450278	364
56756	57120	364
309652	310016	364
402551	402915	364
335207	335571	364
22227	22591	364
56574	56938	364
19172	19536	364
6146	6510	364
3280	3644	364
1146	1510	364
102877	103242	365
208397	208762	365
148898	149263	365
60544	60909	365
4143	4508	365
1701	2066	365
15675	16040	365
520701	521067	366
7386	7752	366
175767	176133	366
45009	45375	366
33834	34201	367
270951	271318	367
7359	7726	367
46983	47350	367
20361	20728	367
1295	1662	367
199	566	367
908047	908415	368
651058	651426	368
8177	8545	368
459779	460148	369
206548	206917	369
45634	46003	369
18749	19118	369
3	372	369
1	370	369
378331	378701	370
192073	192443	370
52823	53193	370
336758	337128	370
118038	118408	370
63587	63957	370
14183	14553	370
19429	19799	370
395	765	370
3331	3701	370
8057	8427	370
6651	7021	370
704	1074	370
2425	2795	370
9	379	370
247341	247712	371
461364	461735	371
317865	318236	371
328272	328643	371
1228	1599	371
95315	95686	371
6377	6748	371
126417	126788	371
837	1208	371
634322	634694	372
198170	198542	372
405789	406161	372
160626	160998	372
24615	24987	372
39249	39621	372
179118	179490	372
43295	43667	372
2725	3097	372
484	856	372
5199	5571	372
1821	2193	372
4937	5309	372
603286	603659	373
862791	863164	373
441409	441782	373
52118	52491	373
1093	1466	373
9233	9606	373
29260	29633	373
342	715	373
47781	48154	373
1208	1581	373
372087	372461	374
126235	126609	374
21578	21952	374
48790	49164	374
6847	7221	374
18237	18611	374
14344	14718	374
3085	3459	374
58	432	374
11928	12302	374
1857	2232	375
247246	247621	375
173274	173649	375
119207	119582	375
610589	610964	375
171160	171535	375
55462	55837	375
6096	6471	375
1943	2318	375
4706	5081	375
3879	4254	375
2798	3173	375
1569	1944	375
394099	394475	376
37792	38168	376
915	1291	376
11	387	376
216151	216528	377
7915	8292	377
17	394	377
3625	4002	377
[truncated: 7,289 more rows]

## Sheet: Sheet3
Locus	Position	Mark	Reference Gene	SjF		SjM		Alternative Splicing Class			Status	Expression						Blastx KEGG						GO
				#	Transcripts	#	Transcripts	SjF vs Reference	SjM vs Reference	SjF vs SjM		SjF	SjM	log2(fold_change)	P_value	Q_value	Significant	Best hits	Identity	Score	E-value	Annotation	Pathway	Cellular Component	Molecular Function	Biological Process
