# Supplementary material for: Genome-wide transcriptome analysis shows extensive alternative RNA splicing in the zoonotic parasite Schistosoma japonicum
Source: BMC Genomics. 2014 Aug 26;15(1):715. doi: 10.1186/1471-2164-15-715 (PMC4203478; doi:10.1186/1471-2164-15-715)
Supplement: Supplementary file 9 — Additional file 9: Noncoding transcripts identified in the female S. japonicum . (XLS 62 KB) [file 12864_2014_6414_MOESM9_ESM.xls]

## Sheet: SjF_NcRNA
Additional dataset 6. Noncoding transcripts identified in the female S. japonicum.
Query name	Letter	QueryX	QueryY	SbjctX	SbjctY	Length	Score	E value	Overlap/total	Identity	Sbject Name	Anontation
SjF.10009.1	1174	726	763	47	84	96	75.8	1e-12	38/38	100	RF01059;mir-598;AASC02025208.1/331-236	6500:Aplysia californica (California sea hare)
SjF.10033.1	967	233	295	1664	1726	1753	125	1e-27	63/63	100	RF01960;SSU_rRNA_eukarya;AAWT01056014.1/23767-22015	79327:Schmidtea mediterranea
SjF.10033.2	849	233	295	1664	1726	1753	125	1e-27	63/63	100	RF01960;SSU_rRNA_eukarya;AAWT01056014.1/23767-22015	79327:Schmidtea mediterranea
SjF.10063.1	1305	428	477	47	96	96	99.6	1e-19	50/50	100	RF01059;mir-598;AASC02048035.1/4215-4120	6500:Aplysia californica (California sea hare)
SjF.10643.1	1370	1316	1367	68	17	72	95.6	2e-18	51/52	98	RF00005;tRNA;ABKE01000748.1/11077-11006	:
SjF.10730.1	372	71	105	47	81	98	69.9	2e-11	35/35	100	RF01059;mir-598;AAGJ02085917.1/2209-2112	7668:Strongylocentrotus purpuratus
SjF.10873.1	145	1	145	1009	1154	1425	274	3e-73	145/146	99	RF01960;SSU_rRNA_eukarya;CABF01086175.1/4-1428	6182:Schistosoma japonicum
SjF.10919.1	162	1	162	415	253	1425	299	6e-81	161/163	98	RF01960;SSU_rRNA_eukarya;CABF01086175.1/4-1428	6182:Schistosoma japonicum
SjF.10920.1	99	1	99	1715	1616	1875	182	6e-46	99/100	99	RF01960;SSU_rRNA_eukarya;AY245707.1/69-1943	235158:Holostephanus dubinini
SjF.10922.1	222	27	88	228	166	228	101	4e-21	61/63	96	RF00524;R2_retro_el;AAQB01008480.1/35071-35298	7260:Drosophila willistoni
SjF.1104.1	2154	1908	1953	46	1	46	91.7	4e-17	46/46	100	RF00163;Hammerhead_1;CABF01006364.1/339-384	6182:Schistosoma japonicum
SjF.11136.1	1467	143	191	52	4	96	81.8	3e-14	47/49	95	RF01059;mir-598;AASC02026098.1/1635-1540	6500:Aplysia californica (California sea hare)
SjF.11162.1	394	146	194	48	96	96	97.6	1e-19	49/49	100	RF01059;mir-598;AASC02048035.1/4215-4120	6500:Aplysia californica (California sea hare)
SjF.11205.1	471	276	311	10	45	89	71.9	8e-12	36/36	100	RF01059;mir-598;AASC02014524.1/10695-10783	6500:Aplysia californica (California sea hare)
SjF.11494.1	213	1	213	11	222	1871	398	1e-110	211/213	99	RF01960;SSU_rRNA_eukarya;CABF01088767.1/2285-415	6182:Schistosoma japonicum
SjF.11538.1	1213	230	296	1	67	67	133	7e-30	67/67	100	RF00031;SECIS_1;CABF01069290.1/1099-1033	6182:Schistosoma japonicum
SjF.11600.1	771	442	480	21	59	213	77.8	2e-13	39/39	100	RF00261;IRES_L-myc;ABXC01002166.1/42-254	4558:Sorghum bicolor (sorghum)
SjF.11627.1	519	426	460	58	24	213	69.9	4e-11	35/35	100	RF00261;IRES_L-myc;ABXC01002166.1/42-254	4558:Sorghum bicolor (sorghum)
SjF.11642.1	376	217	251	46	12	46	69.9	3e-11	35/35	100	RF00163;Hammerhead_1;CABF01052101.1/4612-4657	6182:Schistosoma japonicum
SjF.11701.1	821	617	661	1	45	45	89.7	6e-17	45/45	100	RF00163;Hammerhead_1;CABF01070316.1/259-215	6182:Schistosoma japonicum
SjF.12031.1	126	83	126	392	349	1688	87.7	3e-17	44/44	100	RF01960;SSU_rRNA_eukarya;CABB01000342.1/31007-29320	6306:Meloidogyne incognita (southern root-knot nematode)
SjF.12235.1	814	38	100	1664	1726	1753	125	1e-27	63/63	100	RF01960;SSU_rRNA_eukarya;AAWT01056014.1/23767-22015	79327:Schmidtea mediterranea
SjF.12244.1	224	1	224	243	466	1871	428	1e-119	222/224	99	RF01960;SSU_rRNA_eukarya;CABF01088767.1/2285-415	6182:Schistosoma japonicum
SjF.12259.1	118	1	118	444	327	1871	226	5e-59	117/118	99	RF01960;SSU_rRNA_eukarya;CABF01088767.1/2285-415	6182:Schistosoma japonicum
SjF.12260.1	127	1	41	1804	1764	1875	73.8	5e-13	40/41	97	RF01960;SSU_rRNA_eukarya;FN374892.1/16-1890	6183:Schistosoma mansoni
SjF.12269.1	111	1	111	1011	1122	1875	206	4e-53	111/112	99	RF01960;SSU_rRNA_eukarya;FN374892.1/16-1890	6183:Schistosoma mansoni
SjF.12270.1	387	127	387	1	261	1768	502	1e-141	259/261	99	RF01960;SSU_rRNA_eukarya;CABF01076445.1/397-2164	6182:Schistosoma japonicum
SjF.12288.1	549	150	196	6	52	93	69.9	4e-11	44/47	93	RF01059;mir-598;AACY021250294.1/854-762	408172:marine metagenome
SjF.12326.1	1620	624	780	1	157	159	287	3e-76	154/157	98	RF00003;U1;FN366902.1/837-995	6183:Schistosoma mansoni
SjF.12341.1	1627	351	397	47	1	47	93.7	8e-18	47/47	100	RF00163;Hammerhead_1;CABF01079325.1/2391-2437	6182:Schistosoma japonicum
SjF.1243.1	571	178	214	4	40	90	73.8	2e-12	37/37	100	RF01059;mir-598;AASC02050983.1/903-814	6500:Aplysia californica (California sea hare)
SjF.12501.1	147	49	147	46	144	1689	119	1e-26	92/100	92	RF01960;SSU_rRNA_eukarya;CABB01000105.1/35515-33827	6306:Meloidogyne incognita (southern root-knot nematode)
SjF.12584.1	79	1	74	383	456	1866	147	2e-35	74/74	100	RF01960;SSU_rRNA_eukarya;AY604718.1/1-1866	290909:Hapalorhynchus gracilis
SjF.12587.1	141	1	119	304	187	1688	204	2e-52	116/119	97	RF01960;SSU_rRNA_eukarya;CABB01000342.1/31007-29320	6306:Meloidogyne incognita (southern root-knot nematode)
SjF.12591.1	560	455	500	47	92	104	83.8	3e-15	45/46	97	RF00029;Intron_gpII;AJ409119.1/471-574	56743:Isoetes durieui
SjF.12621.1	121	1	121	1002	1122	1871	240	3e-63	121/121	100	RF01960;SSU_rRNA_eukarya;CABF01088767.1/2285-415	6182:Schistosoma japonicum
SjF.12622.1	146	1	146	821	967	1425	276	8e-74	146/147	99	RF01960;SSU_rRNA_eukarya;CABF01086175.1/4-1428	6182:Schistosoma japonicum
SjF.12637.1	442	326	368	71	113	113	69.9	3e-11	41/43	95	RF00306;snoZ178;AAVX01279945.1/271-383	7868:Callorhinchus milii (ghost shark)
SjF.12643.1	341	154	265	158	46	1689	129	3e-29	102/113	90	RF01960;SSU_rRNA_eukarya;CABB01000105.1/35515-33827	6306:Meloidogyne incognita (southern root-knot nematode)
SjF.12646.1	832	716	757	73	32	238	75.8	9e-13	41/42	97	RF00524;R2_retro_el;AAEU02011252.1/729-492	7245:Drosophila yakuba
SjF.12647.1	919	1	81	26	106	106	161	2e-38	81/81	100	RF00003;U1;CABF01088387.1/1690-1585	6182:Schistosoma japonicum
SjF.12653.1	163	1	163	826	990	1425	295	1e-79	163/165	98	RF01960;SSU_rRNA_eukarya;CABF01086175.1/4-1428	6182:Schistosoma japonicum
SjF.12658.1	902	522	678	157	1	159	287	1e-76	154/157	98	RF00003;U1;FN366902.1/837-995	6183:Schistosoma mansoni
SjF.12663.1	97	35	97	99	161	1688	93.7	4e-19	59/63	93	RF01960;SSU_rRNA_eukarya;CABB01000342.1/31007-29320	6306:Meloidogyne incognita (southern root-knot nematode)
SjF.12666.1	124	1	124	359	236	1871	238	1e-62	123/124	99	RF01960;SSU_rRNA_eukarya;CABF01088767.1/2285-415	6182:Schistosoma japonicum
SjF.12672.1	655	272	383	46	158	1689	113	3e-24	100/113	88	RF01960;SSU_rRNA_eukarya;CABB01000105.1/35515-33827	6306:Meloidogyne incognita (southern root-knot nematode)
SjF.12674.1	120	1	120	358	477	1866	230	3e-60	119/120	99	RF01960;SSU_rRNA_eukarya;AY604718.1/1-1866	290909:Hapalorhynchus gracilis
SjF.12691.1	129	35	129	1875	1780	1875	174	2e-43	95/96	98	RF01960;SSU_rRNA_eukarya;FN374892.1/16-1890	6183:Schistosoma mansoni
SjF.12692.1	149	1	149	203	351	1425	287	2e-77	148/149	99	RF01960;SSU_rRNA_eukarya;CABF01086175.1/4-1428	6182:Schistosoma japonicum
SjF.12712.1	214	56	118	228	166	228	101	4e-21	60/63	95	RF00524;R2_retro_el;AAQB01008480.1/35071-35298	7260:Drosophila willistoni
SjF.12723.1	80	7	80	1046	973	1425	147	2e-35	74/74	100	RF01960;SSU_rRNA_eukarya;CABF01086175.1/4-1428	6182:Schistosoma japonicum
SjF.12731.1	190	92	171	1486	1565	1565	71.9	3e-12	69/80	86	RF01960;SSU_rRNA_eukarya;AY988506.1/1-1565	329046:Rhizoclosmatium globosum
SjF.12741.1	124	1	124	383	259	1875	232	9e-61	124/125	99	RF01960;SSU_rRNA_eukarya;FN374892.1/16-1890	6183:Schistosoma mansoni
SjF.12745.1	139	1	139	1211	1072	1875	254	3e-67	138/140	98	RF01960;SSU_rRNA_eukarya;FN374892.1/16-1890	6183:Schistosoma mansoni
SjF.12749.1	127	1	127	1272	1146	1425	244	2e-64	126/127	99	RF01960;SSU_rRNA_eukarya;CABF01086175.1/4-1428	6182:Schistosoma japonicum
SjF.12752.1	180	44	103	61	2	251	71.9	3e-12	54/60	90	RF00028;Intron_gpI;FJ567131.1/460-710	175243:uncultured Ascomycota
SjF.12758.1	204	144	204	166	226	228	105	2e-22	59/61	96	RF00524;R2_retro_el;AAQB01008480.1/35071-35298	7260:Drosophila willistoni
SjF.12759.1	603	140	178	119	157	157	69.9	4e-11	38/39	97	RF00306;snoZ178;AF469995.1/572-416	8022:Oncorhynchus mykiss (rainbow trout)
SjF.12761.1	144	1	144	1124	1268	1425	272	1e-72	144/145	99	RF01960;SSU_rRNA_eukarya;CABF01086175.1/4-1428	6182:Schistosoma japonicum
SjF.12774.1	102	1	102	1073	1174	1875	194	2e-49	101/102	99	RF01960;SSU_rRNA_eukarya;FN374892.1/16-1890	6183:Schistosoma mansoni
SjF.12790.1	973	70	121	145	94	184	95.6	1e-18	51/52	98	RF01062;MIR812;AP003728.3/85965-86148	39947:Oryza sativa Japonica Group
SjF.12976.1	304	1	76	9	84	84	135	4e-31	74/76	97	RF00005;tRNA;FN364828.1/629-712	:
SjF.13060.1	1739	700	784	1	85	85	168	2e-40	85/85	100	RF00005;tRNA;FN371051.1/928-844	:
SjF.13080.1	1253	328	372	12	56	99	89.7	9e-17	45/45	100	RF01853;mtDNA_ssA;ABGA01016443.1/21420-21322	9601:Pongo abelii (Sumatran orangutan)
SjF.13133.1	1380	1279	1323	45	1	45	89.7	1e-16	45/45	100	RF00163;Hammerhead_1;CABF01093225.1/1006-1050	6182:Schistosoma japonicum
SjF.13166.1	2250	277	315	2	40	45	77.8	6e-13	39/39	100	RF00163;Hammerhead_1;CABF01089285.1/941-897	6182:Schistosoma japonicum
SjF.13182.1	242	1	241	16	256	256	478	1e-134	241/241	100	RF00030;RNase_MRP;CABF01093780.1/1806-1551	6182:Schistosoma japonicum
SjF.13220.1	503	66	120	1663	1717	1753	93.7	2e-18	53/55	96	RF01960;SSU_rRNA_eukarya;AAWT01056014.1/23767-22015	79327:Schmidtea mediterranea
SjF.13229.1	2152	864	902	42	4	45	77.8	6e-13	39/39	100	RF00163;Hammerhead_1;CABF01037916.1/3389-3345	6182:Schistosoma japonicum
SjF.1347.1	892	128	168	22	62	114	73.8	4e-12	40/41	97	RF01059;mir-598;AASC02053546.1/1007-1120	6500:Aplysia californica (California sea hare)
SjF.1352.1	685	570	610	41	1	96	73.8	3e-12	40/41	97	RF01059;mir-598;AASC02036200.1/12772-12677	6500:Aplysia californica (California sea hare)
SjF.1535.1	4039	3479	3519	31	71	96	81.8	7e-14	41/41	100	RF01059;mir-598;AASC02026530.1/8587-8682	6500:Aplysia californica (California sea hare)
SjF.1632.1	1390	625	679	21	75	209	109	1e-22	55/55	100	RF00261;IRES_L-myc;ABRM01146637.1/892-684	6085:Hydra magnipapillata
SjF.2116.1	343	203	314	46	158	1689	121	7e-27	101/113	89	RF01960;SSU_rRNA_eukarya;CABB01000105.1/35515-33827	6306:Meloidogyne incognita (southern root-knot nematode)
SjF.216.1	1197	882	932	193	143	211	101	2e-20	51/51	100	RF00261;IRES_L-myc;ABXC01000726.1/71024-70814	4558:Sorghum bicolor (sorghum)
SjF.2255.1	807	502	546	45	1	45	89.7	6e-17	45/45	100	RF00163;Hammerhead_1;CABF01012927.1/4211-4255	6182:Schistosoma japonicum
SjF.2300.1	393	92	136	71	27	98	89.7	3e-17	45/45	100	RF01059;mir-598;AAWZ01002884.1/18577-18674	28377:Anolis carolinensis (green anole)
SjF.2417.1	1497	806	861	107	52	137	79.8	1e-13	52/56	92	RF01059;mir-598;AACY024080605.1/659-795	408172:marine metagenome
SjF.2418.1	1406	637	692	52	107	137	79.8	1e-13	52/56	92	RF01059;mir-598;AACY024080605.1/659-795	408172:marine metagenome
SjF.2479.1	483	67	122	4	59	213	111	1e-23	56/56	100	RF00261;IRES_L-myc;ABXC01002166.1/42-254	4558:Sorghum bicolor (sorghum)
SjF.2699.1	1979	1823	1873	1666	1716	1753	101	4e-20	51/51	100	RF01960;SSU_rRNA_eukarya;AAWT01056014.1/23767-22015	79327:Schmidtea mediterranea
SjF.2830.1	1831	1416	1487	194	123	206	143	1e-32	72/72	100	RF00261;IRES_L-myc;CAAK05014166.1/11-216	7955:Danio rerio (zebrafish)
SjF.2838.1	324	227	280	1717	1664	1753	67.9	9e-11	49/54	90	RF01960;SSU_rRNA_eukarya;AAWT01056014.1/23767-22015	79327:Schmidtea mediterranea
SjF.3065.1	1011	339	376	17	54	99	75.8	1e-12	38/38	100	RF01853;mtDNA_ssA;ABGA01016443.1/21420-21322	9601:Pongo abelii (Sumatran orangutan)
SjF.3114.1	1437	256	299	46	89	199	87.7	4e-16	44/44	100	RF00261;IRES_L-myc;AAAA02048761.1/980-1178	39946:Oryza sativa Indica Group
SjF.3364.1	471	279	329	90	40	199	101	9e-21	51/51	100	RF00261;IRES_L-myc;AAAA02048761.1/980-1178	39946:Oryza sativa Indica Group
SjF.34.1	1604	657	700	44	1	44	87.7	5e-16	44/44	100	RF00163;Hammerhead_1;CABF01000182.1/1089-1132	6182:Schistosoma japonicum
SjF.3405.1	412	163	212	96	47	96	83.8	2e-15	48/50	96	RF01059;mir-598;AASC02048035.1/4215-4120	6500:Aplysia californica (California sea hare)
SjF.3535.1	988	474	513	1	40	46	79.8	7e-14	40/40	100	RF00163;Hammerhead_1;CABF01070319.1/67-22	6182:Schistosoma japonicum
SjF.3563.1	1638	530	574	1	45	45	89.7	1e-16	45/45	100	RF00163;Hammerhead_1;CABF01020147.1/5067-5023	6182:Schistosoma japonicum
SjF.427.1	1101	1060	1101	45	4	46	75.8	1e-12	41/42	97	RF00163;Hammerhead_1;CABF01012276.1/4377-4422	6182:Schistosoma japonicum
SjF.4298.1	958	210	249	46	7	46	71.9	2e-11	39/40	97	RF00163;Hammerhead_1;CABF01052101.1/4612-4657	6182:Schistosoma japonicum
SjF.430.1	1652	1528	1571	28	71	96	79.8	1e-13	43/44	97	RF01059;mir-598;AAWZ01013830.1/160192-160287	28377:Anolis carolinensis (green anole)
SjF.4353.1	266	212	251	153	192	323	71.9	4e-12	39/40	97	RF00017;Metazoa_SRP;ABGA01085104.1/2727-3049	9601:Pongo abelii (Sumatran orangutan)
SjF.4353.2	264	210	249	153	192	323	71.9	4e-12	39/40	97	RF00017;Metazoa_SRP;ABGA01085104.1/2727-3049	9601:Pongo abelii (Sumatran orangutan)
SjF.4382.1	723	423	481	1	59	199	117	2e-25	59/59	100	RF00261;IRES_L-myc;AAAA02048761.1/980-1178	39946:Oryza sativa Indica Group
SjF.4417.1	702	51	92	66	107	168	75.8	8e-13	41/42	97	RF00004;U2;AAWZ01032857.1/21385-21552	28377:Anolis carolinensis (green anole)
SjF.4438.1	323	134	173	40	1	46	79.8	2e-14	40/40	100	RF00163;Hammerhead_1;CABF01070319.1/67-22	6182:Schistosoma japonicum
SjF.4600.1	929	798	841	126	169	214	87.7	3e-16	44/44	100	RF00261;IRES_L-myc;ABRM01039850.1/128-341	6085:Hydra magnipapillata
SjF.4834.1	203	154	197	47	4	95	79.8	1e-14	43/44	97	RF01059;mir-598;AASC02028117.1/2846-2940	6500:Aplysia californica (California sea hare)
SjF.4931.1	290	1	288	12	299	299	539	1e-153	284/288	98	RF00009;RNaseP_nuc;CABF01093780.1/670-372	6182:Schistosoma japonicum
SjF.4932.1	364	2	257	256	1	256	404	1e-112	243/256	94	RF00030;RNase_MRP;CABF01093780.1/1806-1551	6182:Schistosoma japonicum
SjF.4933.1	545	3	297	295	1	295	585	1e-166	295/295	100	RF00009;RNaseP_nuc;CABF01027954.1/6384-6678	6182:Schistosoma japonicum
SjF.5262.1	1001	365	403	39	1	39	77.8	3e-13	39/39	100	RF00163;Hammerhead_1;CABF01029855.1/719-757	6182:Schistosoma japonicum
SjF.5280.1	407	129	190	1663	1724	1753	99.6	3e-20	59/62	95	RF01960;SSU_rRNA_eukarya;AAWT01056014.1/23767-22015	79327:Schmidtea mediterranea
SjF.5302.1	202	84	121	44	7	47	75.8	2e-13	38/38	100	RF00163;Hammerhead_1;CABF01044032.1/2291-2245	6182:Schistosoma japonicum
SjF.5418.1	338	190	325	46	180	1689	103	2e-21	116/136	85	RF01960;SSU_rRNA_eukarya;CABB01000105.1/35515-33827	6306:Meloidogyne incognita (southern root-knot nematode)
SjF.5435.1	3073	1566	1625	62	3	98	111	6e-23	59/60	98	RF01059;mir-598;CABF01017779.1/2309-2212	6182:Schistosoma japonicum
SjF.5680.1	938	829	873	2	46	46	73.8	4e-12	43/45	95	RF00163;Hammerhead_1;CABF01005751.1/978-933	6182:Schistosoma japonicum
SjF.5754.1	226	162	202	6	46	46	73.8	9e-13	40/41	97	RF00163;Hammerhead_1;CABF01000841.1/637-592	6182:Schistosoma japonicum
SjF.5820.1	468	328	372	131	175	261	89.7	3e-17	45/45	100	RF01058;MIR806;AAAA02006652.1/21120-20860	39946:Oryza sativa Indica Group
SjF.614.1	671	240	302	1726	1664	1753	119	6e-26	62/63	98	RF01960;SSU_rRNA_eukarya;AAWT01056014.1/23767-22015	79327:Schmidtea mediterranea
SjF.6197.1	2449	509	581	3	75	209	145	4e-33	73/73	100	RF00261;IRES_L-myc;ABRM01146637.1/892-684	6085:Hydra magnipapillata
SjF.6637.1	302	2	298	297	1	297	573	1e-163	295/297	99	RF00017;Metazoa_SRP;CABF01090738.1/723-1019	6182:Schistosoma japonicum
SjF.6824.1	1026	534	583	188	139	189	99.6	8e-20	50/50	100	RF00261;IRES_L-myc;ABRM01194634.1/378-566	6085:Hydra magnipapillata
SjF.7211.1	405	245	307	1664	1726	1753	125	5e-28	63/63	100	RF01960;SSU_rRNA_eukarya;AAWT01056014.1/23767-22015	79327:Schmidtea mediterranea
SjF.7243.1	681	465	501	91	55	96	73.8	3e-12	37/37	100	RF01059;mir-598;AADC01054716.1/1039-944	9606:Homo sapiens (human)
SjF.7474.1	104	43	104	174	113	1685	75.8	1e-13	56/62	90	RF01960;SSU_rRNA_eukarya;AAYZ01438197.1/1-1685	9978:Ochotona princeps (American pika)
SjF.751.1	530	38	76	41	3	46	77.8	1e-13	39/39	100	RF00163;Hammerhead_1;CABF01041746.1/1373-1328	6182:Schistosoma japonicum
SjF.7542.1	496	328	364	39	3	96	73.8	2e-12	37/37	100	RF01059;mir-598;ABIR01000010.1/51326-51421	6334:Trichinella spiralis
SjF.758.1	617	407	456	47	96	96	99.6	5e-20	50/50	100	RF01059;mir-598;AASC02048035.1/4215-4120	6500:Aplysia californica (California sea hare)
SjF.7781.1	2634	2447	2504	1723	1666	1753	99.6	2e-19	56/58	96	RF01960;SSU_rRNA_eukarya;AAWT01056014.1/23767-22015	79327:Schmidtea mediterranea
SjF.8193.1	984	455	501	285	239	286	85.7	1e-15	46/47	97	RF00017;Metazoa_SRP;AALT01500049.1/288-3	42254:Sorex araneus (European shrew)
SjF.8254.1	193	1	185	1097	913	1425	351	2e-96	183/185	98	RF01960;SSU_rRNA_eukarya;CABF01086175.1/4-1428	6182:Schistosoma japonicum
SjF.8342.1	1008	320	371	15	66	242	95.6	1e-18	51/52	98	RF00261;IRES_L-myc;ABXC01001672.1/246-5	4558:Sorghum bicolor (sorghum)
SjF.8659.1	1140	553	618	22	87	219	131	2e-29	66/66	100	RF00261;IRES_L-myc;AADG05012551.1/548-330	7460:Apis mellifera (honey bee)
SjF.8702.1	274	215	273	68	10	76	109	2e-23	58/59	98	RF00005;tRNA;ABRT010028934.1/2345-2270	:
SjF.9092.1	365	147	205	67	9	201	93.7	2e-18	56/59	94	RF00261;IRES_L-myc;CAAK05016015.1/1539-1739	7955:Danio rerio (zebrafish)
SjF.9223.1	1186	405	456	7	58	90	79.8	8e-14	49/52	94	RF01059;mir-598;ABRM01003057.1/12180-12091	6085:Hydra magnipapillata
SjF.9612.1	825	747	792	1	46	46	91.7	2e-17	46/46	100	RF00163;Hammerhead_1;CABF01054032.1/94-49	6182:Schistosoma japonicum
SjF.9697.1	2008	1764	1823	1666	1725	1753	111	4e-23	59/60	98	RF01960;SSU_rRNA_eukarya;AAWT01056014.1/23767-22015	79327:Schmidtea mediterranea
