# Supplementary material for: Genome-wide transcriptome analysis shows extensive alternative RNA splicing in the zoonotic parasite Schistosoma japonicum
Source: BMC Genomics. 2014 Aug 26;15(1):715. doi: 10.1186/1471-2164-15-715 (PMC4203478; doi:10.1186/1471-2164-15-715)
Supplement: Supplementary file 10 — Additional file 10: Noncoding transcripts identified in the male S. japonicum. (XLS 64 KB) [file 12864_2014_6414_MOESM10_ESM.xls]

## Sheet: SjM_NcRNA
Additional dataset 7. Noncoding transcripts identified in the male S. japonicum.
Query name	Letter	QueryX	QueryY	SbjctX	SbjctY	Length	Score	E value	Overlap/total	Identity	Sbject Name	Anontation
SjM.10040.1	3425	2447	2504	1723	1666	1753	99.6	3e-19	56/58	96	RF01960;SSU_rRNA_eukarya;AAWT01056014.1/23767-22015	79327:Schmidtea mediterranea
SjM.10046.1	3120	626	678	59	7	213	105	4e-21	53/53	100	RF00261;IRES_L-myc;ABXC01002166.1/42-254	4558:Sorghum bicolor (sorghum)
SjM.10101.1	1632	959	1014	117	172	261	111	3e-23	56/56	100	RF01058;MIR806;AAAA02006652.1/21120-20860	39946:Oryza sativa Indica Group
SjM.1017.1	675	458	507	47	96	96	99.6	5e-20	50/50	100	RF01059;mir-598;AASC02048035.1/4215-4120	6500:Aplysia californica (California sea hare)
SjM.10267.1	3839	2390	2451	1664	1725	1753	123	2e-26	62/62	100	RF01960;SSU_rRNA_eukarya;AAWT01056014.1/23767-22015	79327:Schmidtea mediterranea
SjM.10294.1	1895	933	1004	192	121	206	143	1e-32	72/72	100	RF00261;IRES_L-myc;CAAK05014166.1/11-216	7955:Danio rerio (zebrafish)
SjM.10307.1	685	212	260	175	127	261	97.6	2e-19	49/49	100	RF01058;MIR806;AAAA02006652.1/21120-20860	39946:Oryza sativa Indica Group
SjM.10308.1	646	387	435	127	175	261	97.6	2e-19	49/49	100	RF01058;MIR806;AAAA02006652.1/21120-20860	39946:Oryza sativa Indica Group
SjM.10459.1	350	206	261	1676	1731	1753	95.6	4e-19	54/56	96	RF01960;SSU_rRNA_eukarya;AAWT01056014.1/23767-22015	79327:Schmidtea mediterranea
SjM.10511.1	1016	202	261	1724	1665	1753	119	8e-26	60/60	100	RF01960;SSU_rRNA_eukarya;AAWT01056014.1/23767-22015	79327:Schmidtea mediterranea
SjM.10633.1	1121	482	528	285	239	286	85.7	1e-15	46/47	97	RF00017;Metazoa_SRP;AALT01500049.1/288-3	42254:Sorex araneus (European shrew)
SjM.10781.1	2220	680	717	39	2	45	75.8	2e-12	38/38	100	RF00163;Hammerhead_1;CABF01089285.1/941-897	6182:Schistosoma japonicum
SjM.10783.1	2059	537	574	39	2	45	75.8	2e-12	38/38	100	RF00163;Hammerhead_1;CABF01089285.1/941-897	6182:Schistosoma japonicum
SjM.10836.1	541	79	124	206	251	292	91.7	1e-17	46/46	100	RF00017;Metazoa_SRP;AANN01558925.1/256-547	9365:Erinaceus europaeus (western European hedgehog)
SjM.10852.1	1038	340	391	15	66	242	95.6	1e-18	51/52	98	RF00261;IRES_L-myc;ABXC01001672.1/246-5	4558:Sorghum bicolor (sorghum)
SjM.10902.1	2855	424	485	1664	1725	1753	107	9e-22	60/62	96	RF01960;SSU_rRNA_eukarya;AAWT01056014.1/23767-22015	79327:Schmidtea mediterranea
SjM.11095.1	486	74	112	2	40	45	77.8	1e-13	39/39	100	RF00163;Hammerhead_1;CABF01089285.1/941-897	6182:Schistosoma japonicum
SjM.11102.1	1020	156	201	54	99	196	91.7	2e-17	46/46	100	RF00004;U2;AAWZ01029637.1/171208-171403	28377:Anolis carolinensis (green anole)
SjM.11105.1	529	94	132	89	127	192	77.8	1e-13	39/39	100	RF00261;IRES_L-myc;ABRM01013751.1/14048-13857	6085:Hydra magnipapillata
SjM.11332.1	1150	633	679	169	123	214	93.7	5e-18	47/47	100	RF00261;IRES_L-myc;ABRM01039850.1/128-341	6085:Hydra magnipapillata
SjM.11334.1	314	208	266	68	10	76	109	2e-23	58/59	98	RF00005;tRNA;ABRT010028934.1/2345-2270	:
SjM.11347.1	1166	498	562	241	305	336	105	1e-21	62/65	95	RF00100;7SK;AACZ02189218.1/11625-11960	9598:Pan troglodytes (chimpanzee)
SjM.11526.1	890	545	597	2	54	97	73.8	4e-12	49/53	92	RF01059;mir-598;AALT01660430.1/4185-4089	42254:Sorex araneus (European shrew)
SjM.1154.1	943	696	746	274	224	277	101	2e-20	51/51	100	RF00100;7SK;ABRO01062249.1/286-10	10020:Dipodomys ordii (Ord's kangaroo rat)
SjM.11561.1	418	195	245	96	46	96	101	8e-21	51/51	100	RF01059;mir-598;AASC02048035.1/4215-4120	6500:Aplysia californica (California sea hare)
SjM.11612.1	1282	364	410	1	47	47	93.7	6e-18	47/47	100	RF00163;Hammerhead_1;CABF01049649.1/4579-4533	6182:Schistosoma japonicum
SjM.11722.1	1137	46	85	237	276	286	79.8	8e-14	40/40	100	RF00017;Metazoa_SRP;AALT01500049.1/288-3	42254:Sorex araneus (European shrew)
SjM.11741.1	1170	17	55	39	1	46	69.9	8e-11	38/39	97	RF00163;Hammerhead_1;CABF01011044.1/2461-2416	6182:Schistosoma japonicum
SjM.11876.1	491	149	207	67	9	201	93.7	2e-18	56/59	94	RF00261;IRES_L-myc;CAAK05016015.1/1539-1739	7955:Danio rerio (zebrafish)
SjM.11969.1	494	390	430	1	41	199	81.8	9e-15	41/41	100	RF00261;IRES_L-myc;AAAA02048761.1/980-1178	39946:Oryza sativa Indica Group
SjM.12044.1	987	431	482	7	58	90	79.8	7e-14	49/52	94	RF01059;mir-598;ABRM01003057.1/12180-12091	6085:Hydra magnipapillata
SjM.12242.1	1086	829	874	1	46	46	91.7	2e-17	46/46	100	RF00163;Hammerhead_1;CABF01052338.1/698-653	6182:Schistosoma japonicum
SjM.12282.1	870	576	618	2	44	46	69.9	6e-11	41/43	95	RF00163;Hammerhead_1;CABF01076429.1/7-52	6182:Schistosoma japonicum
SjM.12306.1	1006	695	740	128	83	158	91.7	2e-17	46/46	100	RF00261;IRES_L-myc;ABRM01004105.1/1989-1832	6085:Hydra magnipapillata
SjM.12360.1	4998	121	159	243	205	292	77.8	1e-12	39/39	100	RF00017;Metazoa_SRP;AANN01558925.1/256-547	9365:Erinaceus europaeus (western European hedgehog)
SjM.12714.1	3540	3292	3351	1666	1725	1753	111	7e-23	59/60	98	RF01960;SSU_rRNA_eukarya;AAWT01056014.1/23767-22015	79327:Schmidtea mediterranea
SjM.12741.1	526	370	408	223	261	277	77.8	1e-13	39/39	100	RF00100;7SK;ABRO01062249.1/286-10	10020:Dipodomys ordii (Ord's kangaroo rat)
SjM.12753.1	1561	167	205	47	9	50	77.8	4e-13	39/39	100	RF00163;Hammerhead_1;FN359272.1/70746-70795	6183:Schistosoma mansoni
SjM.12772.1	659	91	140	264	215	302	99.6	5e-20	50/50	100	RF00100;7SK;AALT01579686.1/867-566	42254:Sorex araneus (European shrew)
SjM.12841.1	975	651	696	46	1	46	75.8	1e-12	44/46	95	RF00008;Hammerhead_3;FN357324.1/64147-64192	6183:Schistosoma mansoni
SjM.12954.1	1231	182	244	1664	1726	1753	125	2e-27	63/63	100	RF01960;SSU_rRNA_eukarya;AAWT01056014.1/23767-22015	79327:Schmidtea mediterranea
SjM.12988.1	1202	739	782	116	159	261	87.7	4e-16	44/44	100	RF01058;MIR806;AAAA02006652.1/21120-20860	39946:Oryza sativa Indica Group
SjM.1301.1	363	193	237	45	1	45	73.8	2e-12	43/45	95	RF00163;Hammerhead_1;CABF01045065.1/2773-2817	6182:Schistosoma japonicum
SjM.13150.1	772	686	735	102	53	196	99.6	6e-20	50/50	100	RF00004;U2;AAWZ01029637.1/171208-171403	28377:Anolis carolinensis (green anole)
SjM.13153.1	1164	718	755	47	84	96	75.8	1e-12	38/38	100	RF01059;mir-598;AASC02025208.1/331-236	6500:Aplysia californica (California sea hare)
SjM.13187.1	889	237	299	1664	1726	1753	125	1e-27	63/63	100	RF01960;SSU_rRNA_eukarya;AAWT01056014.1/23767-22015	79327:Schmidtea mediterranea
SjM.13187.2	1042	237	299	1664	1726	1753	125	1e-27	63/63	100	RF01960;SSU_rRNA_eukarya;AAWT01056014.1/23767-22015	79327:Schmidtea mediterranea
SjM.13286.1	1607	848	892	169	125	214	89.7	1e-16	45/45	100	RF00261;IRES_L-myc;ABRM01039850.1/128-341	6085:Hydra magnipapillata
SjM.13414.1	1084	354	396	44	2	45	69.9	7e-11	41/43	95	RF00163;Hammerhead_1;CABF01055586.1/4957-4913	6182:Schistosoma japonicum
SjM.13443.1	339	175	244	94	25	203	123	2e-27	68/70	97	RF00261;IRES_L-myc;AAAB01002117.1/865-1067	180454:Anopheles gambiae str. PEST
SjM.13833.1	552	217	282	295	360	364	131	1e-29	66/66	100	RF00100;7SK;AANN01807336.1/5474-5837	9365:Erinaceus europaeus (western European hedgehog)
SjM.13864.1	2269	25	87	1664	1726	1753	125	3e-27	63/63	100	RF01960;SSU_rRNA_eukarya;AAWT01056014.1/23767-22015	79327:Schmidtea mediterranea
SjM.13977.1	1062	892	937	1	46	46	91.7	2e-17	46/46	100	RF00163;Hammerhead_1;CABF01060470.1/20332-20287	6182:Schistosoma japonicum
SjM.14208.1	543	222	256	47	81	98	69.9	4e-11	35/35	100	RF01059;mir-598;AAGJ02085917.1/2209-2112	7668:Strongylocentrotus purpuratus
SjM.14376.1	556	54	102	122	170	214	97.6	2e-19	49/49	100	RF00261;IRES_L-myc;ABRM01039850.1/128-341	6085:Hydra magnipapillata
SjM.14768.1	282	106	139	176	143	261	67.9	7e-11	34/34	100	RF01058;MIR806;AAAA02006652.1/21120-20860	39946:Oryza sativa Indica Group
SjM.14770.1	584	388	436	4	52	96	81.8	1e-14	47/49	95	RF01059;mir-598;AASC02026098.1/1635-1540	6500:Aplysia californica (California sea hare)
SjM.14771.1	1395	149	197	52	4	96	81.8	3e-14	47/49	95	RF01059;mir-598;AASC02026098.1/1635-1540	6500:Aplysia californica (California sea hare)
SjM.14798.1	414	171	219	48	96	96	97.6	1e-19	49/49	100	RF01059;mir-598;AASC02048035.1/4215-4120	6500:Aplysia californica (California sea hare)
SjM.14862.1	580	386	421	10	45	89	71.9	1e-11	36/36	100	RF01059;mir-598;AASC02014524.1/10695-10783	6500:Aplysia californica (California sea hare)
SjM.14887.1	1799	1381	1432	116	167	261	103	9e-21	52/52	100	RF01058;MIR806;AAAA02006652.1/21120-20860	39946:Oryza sativa Indica Group
SjM.149.1	675	189	242	1664	1717	1753	107	2e-22	54/54	100	RF01960;SSU_rRNA_eukarya;AAWT01056014.1/23767-22015	79327:Schmidtea mediterranea
SjM.14987.1	1444	1133	1178	46	1	46	91.7	3e-17	46/46	100	RF00163;Hammerhead_1;CABF01066230.1/311-356	6182:Schistosoma japonicum
SjM.1501.1	1648	1089	1162	196	123	206	147	6e-34	74/74	100	RF00261;IRES_L-myc;CAAK05014166.1/11-216	7955:Danio rerio (zebrafish)
SjM.15025.1	1096	191	230	44	5	123	71.9	2e-11	39/40	97	RF01059;mir-598;AAPU01010117.1/121908-121786	7230:Drosophila mojavensis
SjM.15190.1	1080	567	639	164	91	192	107	3e-22	70/74	94	RF00261;IRES_L-myc;ABRM01013751.1/14048-13857	6085:Hydra magnipapillata
SjM.15196.1	1233	424	468	45	1	45	89.7	9e-17	45/45	100	RF00163;Hammerhead_1;CABF01067464.1/2292-2336	6182:Schistosoma japonicum
SjM.15223.1	755	573	621	1666	1714	1753	97.6	2e-19	49/49	100	RF01960;SSU_rRNA_eukarya;AAWT01056014.1/23767-22015	79327:Schmidtea mediterranea
SjM.15273.1	749	373	418	121	166	206	91.7	1e-17	46/46	100	RF00261;IRES_L-myc;CAAK05014166.1/11-216	7955:Danio rerio (zebrafish)
SjM.15325.1	1644	1432	1498	1	67	67	133	9e-30	67/67	100	RF00031;SECIS_1;CABF01069290.1/1099-1033	6182:Schistosoma japonicum
SjM.15535.1	288	58	95	53	16	96	75.8	3e-13	38/38	100	RF01059;mir-598;ABRM01068364.1/1725-1820	6085:Hydra magnipapillata
SjM.15542.1	990	750	794	1	45	45	89.7	7e-17	45/45	100	RF00163;Hammerhead_1;CABF01070316.1/259-215	6182:Schistosoma japonicum
SjM.15744.1	746	385	429	45	1	45	89.7	5e-17	45/45	100	RF00163;Hammerhead_1;CABF01071211.1/7514-7558	6182:Schistosoma japonicum
SjM.15889.1	316	223	269	129	175	261	93.7	1e-18	47/47	100	RF01058;MIR806;AAAA02006652.1/21120-20860	39946:Oryza sativa Indica Group
SjM.15891.1	775	740	775	143	178	211	71.9	1e-11	36/36	100	RF00261;IRES_L-myc;ABXC01000726.1/71024-70814	4558:Sorghum bicolor (sorghum)
SjM.1622.1	702	193	229	4	40	90	73.8	3e-12	37/37	100	RF01059;mir-598;AASC02050983.1/903-814	6500:Aplysia californica (California sea hare)
SjM.16248.1	2060	435	485	46	96	96	101	4e-20	51/51	100	RF01059;mir-598;AASC02048035.1/4215-4120	6500:Aplysia californica (California sea hare)
SjM.16306.1	760	24	86	1664	1726	1753	125	1e-27	63/63	100	RF01960;SSU_rRNA_eukarya;AAWT01056014.1/23767-22015	79327:Schmidtea mediterranea
SjM.16309.1	527	294	343	105	56	196	99.6	4e-20	50/50	100	RF00004;U2;AAWZ01029637.1/171208-171403	28377:Anolis carolinensis (green anole)
SjM.16318.1	966	687	749	1726	1664	1753	125	1e-27	63/63	100	RF01960;SSU_rRNA_eukarya;AAWT01056014.1/23767-22015	79327:Schmidtea mediterranea
SjM.16319.1	581	385	437	169	117	214	105	7e-22	53/53	100	RF00261;IRES_L-myc;ABRM01039850.1/128-341	6085:Hydra magnipapillata
SjM.16396.1	1384	794	845	1664	1715	1753	103	7e-21	52/52	100	RF01960;SSU_rRNA_eukarya;AAWT01056014.1/23767-22015	79327:Schmidtea mediterranea
SjM.16472.1	3098	671	717	47	1	47	93.7	1e-17	47/47	100	RF00163;Hammerhead_1;CABF01079325.1/2391-2437	6182:Schistosoma japonicum
SjM.16475.1	1091	686	730	45	1	45	89.7	8e-17	45/45	100	RF00163;Hammerhead_1;CABF01079310.1/376-420	6182:Schistosoma japonicum
SjM.16640.1	959	215	269	117	171	261	109	8e-23	55/55	100	RF01058;MIR806;AAAA02006652.1/21120-20860	39946:Oryza sativa Indica Group
SjM.16779.1	460	123	183	1664	1724	1753	121	9e-27	61/61	100	RF01960;SSU_rRNA_eukarya;AAWT01056014.1/23767-22015	79327:Schmidtea mediterranea
SjM.16968.1	587	159	197	119	157	157	69.9	4e-11	38/39	97	RF00306;snoZ178;AF469995.1/572-416	8022:Oncorhynchus mykiss (rainbow trout)
SjM.17010.1	1174	272	323	145	94	184	95.6	1e-18	51/52	98	RF01062;MIR812;AP003728.3/85965-86148	39947:Oryza sativa Japonica Group
SjM.17035.1	382	66	362	297	1	297	589	1e-167	297/297	100	RF00017;Metazoa_SRP;CABF01090738.1/723-1019	6182:Schistosoma japonicum
SjM.17081.1	735	193	241	143	191	211	97.6	2e-19	49/49	100	RF00261;IRES_L-myc;ABXC01000726.1/71024-70814	4558:Sorghum bicolor (sorghum)
SjM.17087.1	333	31	69	8	46	96	69.9	2e-11	38/39	97	RF01059;mir-598;ABRM01011159.1/7334-7429	6085:Hydra magnipapillata
SjM.17128.1	1111	282	335	117	170	261	107	4e-22	54/54	100	RF01058;MIR806;AAAA02006652.1/21120-20860	39946:Oryza sativa Indica Group
SjM.1729.1	920	374	443	70	1	98	123	5e-27	68/70	97	RF00163;Hammerhead_1;CABF01047238.1/1525-1428	6182:Schistosoma japonicum
SjM.17316.1	555	521	555	214	248	302	69.9	4e-11	35/35	100	RF00100;7SK;AALT01579686.1/867-566	42254:Sorex araneus (European shrew)
SjM.17418.1	1701	701	785	1	85	85	168	2e-40	85/85	100	RF00005;tRNA;FN371051.1/928-844	:
SjM.17480.1	202	123	167	47	3	116	81.8	3e-15	44/45	97	RF01059;mir-598;AABR04002903.1/49756-49641	10116:Rattus norvegicus (Norway rat)
SjM.1755.1	1643	1577	1612	47	12	50	71.9	3e-11	36/36	100	RF00163;Hammerhead_1;FN359272.1/70746-70795	6183:Schistosoma mansoni
SjM.17601.1	192	87	128	42	1	46	75.8	2e-13	41/42	97	RF00163;Hammerhead_1;CABF01025510.1/4510-4555	6182:Schistosoma japonicum
SjM.1764.1	1013	199	239	22	62	114	73.8	4e-12	40/41	97	RF01059;mir-598;AASC02053546.1/1007-1120	6500:Aplysia californica (California sea hare)
SjM.17645.1	1547	275	329	1663	1717	1753	93.7	7e-18	53/55	96	RF01960;SSU_rRNA_eukarya;AAWT01056014.1/23767-22015	79327:Schmidtea mediterranea
SjM.1766.1	2164	362	411	110	61	125	75.8	2e-12	47/50	94	RF01059;mir-598;AAGJ02014743.1/2209-2333	7668:Strongylocentrotus purpuratus
SjM.1767.1	812	514	554	41	1	96	73.8	4e-12	40/41	97	RF01059;mir-598;AASC02036200.1/12772-12677	6500:Aplysia californica (California sea hare)
SjM.1948.1	479	296	371	1	76	96	111	9e-24	71/76	93	RF01059;mir-598;AASC02000488.1/44325-44420	6500:Aplysia californica (California sea hare)
SjM.1950.1	1201	737	807	71	1	98	117	4e-25	68/71	95	RF00163;Hammerhead_1;CABF01047238.1/1525-1428	6182:Schistosoma japonicum
SjM.2036.1	4241	4130	4179	1666	1715	1753	91.7	8e-17	49/50	98	RF01960;SSU_rRNA_eukarya;AAWT01056014.1/23767-22015	79327:Schmidtea mediterranea
SjM.2147.1	289	193	242	96	47	96	99.6	2e-20	50/50	100	RF01059;mir-598;AASC02048035.1/4215-4120	6500:Aplysia californica (California sea hare)
SjM.2220.1	567	1	38	132	169	193	75.8	6e-13	38/38	100	RF00261;IRES_L-myc;ABRM01001542.1/38426-38234	6085:Hydra magnipapillata
SjM.2286.1	666	236	303	6	73	73	103	3e-21	64/68	94	RF00005;tRNA;AASC02057159.1/1736-1664	:
SjM.2351.1	858	643	685	43	1	46	77.8	2e-13	42/43	97	RF00163;Hammerhead_1;CABF01034743.1/8145-8190	6182:Schistosoma japonicum
SjM.2460.1	1590	429	473	1	45	45	73.8	7e-12	43/45	95	RF00163;Hammerhead_1;CABF01009626.1/3265-3221	6182:Schistosoma japonicum
SjM.257.1	1215	900	950	193	143	211	101	2e-20	51/51	100	RF00261;IRES_L-myc;ABXC01000726.1/71024-70814	4558:Sorghum bicolor (sorghum)
SjM.2705.1	903	497	563	143	209	211	133	5e-30	67/67	100	RF00261;IRES_L-myc;ABXC01000726.1/71024-70814	4558:Sorghum bicolor (sorghum)
SjM.2806.1	1490	152	205	117	170	261	107	5e-22	54/54	100	RF01058;MIR806;AAAA02006652.1/21120-20860	39946:Oryza sativa Indica Group
SjM.2893.1	892	227	289	1726	1664	1753	125	1e-27	63/63	100	RF01960;SSU_rRNA_eukarya;AAWT01056014.1/23767-22015	79327:Schmidtea mediterranea
SjM.2927.2	3517	2785	2834	50	1	70	75.8	4e-12	47/50	94	RF00163;Hammerhead_1;CABF01055907.1/4088-4157	6182:Schistosoma japonicum
SjM.3027.1	580	256	300	134	90	192	89.7	4e-17	45/45	100	RF00261;IRES_L-myc;ABRM01013751.1/14048-13857	6085:Hydra magnipapillata
SjM.3081.1	675	144	219	78	3	199	151	2e-35	76/76	100	RF00261;IRES_L-myc;AAAA02048761.1/980-1178	39946:Oryza sativa Indica Group
SjM.3179.1	951	708	763	107	52	137	79.8	7e-14	52/56	92	RF01059;mir-598;AACY024080605.1/659-795	408172:marine metagenome
SjM.3314.1	773	545	583	45	7	45	69.9	5e-11	38/39	97	RF00163;Hammerhead_1;CABF01011169.1/13140-13184	6182:Schistosoma japonicum
SjM.3505.1	1899	1820	1870	1666	1716	1753	101	4e-20	51/51	100	RF01960;SSU_rRNA_eukarya;AAWT01056014.1/23767-22015	79327:Schmidtea mediterranea
SjM.3505.2	1902	1823	1873	1666	1716	1753	101	4e-20	51/51	100	RF01960;SSU_rRNA_eukarya;AAWT01056014.1/23767-22015	79327:Schmidtea mediterranea
SjM.3673.1	1605	899	970	194	123	206	143	9e-33	72/72	100	RF00261;IRES_L-myc;CAAK05014166.1/11-216	7955:Danio rerio (zebrafish)
SjM.3774.1	605	418	458	81	41	125	73.8	3e-12	40/41	97	RF01059;mir-598;AAGJ02014743.1/2209-2333	7668:Strongylocentrotus purpuratus
SjM.3804.1	1000	223	266	73	30	98	87.7	3e-16	44/44	100	RF01059;mir-598;AAWZ01002884.1/18577-18674	28377:Anolis carolinensis (green anole)
SjM.3805.1	5106	112	173	1664	1725	1753	123	3e-26	62/62	100	RF01960;SSU_rRNA_eukarya;AAWT01056014.1/23767-22015	79327:Schmidtea mediterranea
SjM.3912.1	1084	217	264	28	75	96	95.6	1e-18	48/48	100	RF01059;mir-598;AAWZ01013830.1/160192-160287	28377:Anolis carolinensis (green anole)
SjM.3972.1	1046	385	422	17	54	99	75.8	1e-12	38/38	100	RF01853;mtDNA_ssA;ABGA01016443.1/21420-21322	9601:Pongo abelii (Sumatran orangutan)
SjM.3984.1	822	243	288	1	46	46	91.7	2e-17	46/46	100	RF00163;Hammerhead_1;CABF01017232.1/3189-3144	6182:Schistosoma japonicum
SjM.4063.1	1085	514	557	46	89	199	87.7	3e-16	44/44	100	RF00261;IRES_L-myc;AAAA02048761.1/980-1178	39946:Oryza sativa Indica Group
SjM.4088.1	370	96	138	1728	1686	1753	85.7	4e-16	43/43	100	RF01960;SSU_rRNA_eukarya;AAWT01056014.1/23767-22015	79327:Schmidtea mediterranea
SjM.4362.1	1080	381	431	90	40	199	101	2e-20	51/51	100	RF00261;IRES_L-myc;AAAA02048761.1/980-1178	39946:Oryza sativa Indica Group
SjM.4388.1	1685	455	500	58	13	101	91.7	3e-17	46/46	100	RF01853;mtDNA_ssA;ABSL01070511.1/15119-15219	9606:Homo sapiens (human)
SjM.4413.1	779	352	401	96	47	96	83.8	4e-15	48/50	96	RF01059;mir-598;AASC02048035.1/4215-4120	6500:Aplysia californica (California sea hare)
SjM.4418.1	934	770	829	1672	1731	1753	111	2e-23	59/60	98	RF01960;SSU_rRNA_eukarya;AAWT01056014.1/23767-22015	79327:Schmidtea mediterranea
SjM.4626.1	861	627	677	1665	1715	1753	101	2e-20	51/51	100	RF01960;SSU_rRNA_eukarya;AAWT01056014.1/23767-22015	79327:Schmidtea mediterranea
SjM.5119.1	903	821	867	156	110	158	93.7	4e-18	47/47	100	RF00261;IRES_L-myc;ABRM01004105.1/1989-1832	6085:Hydra magnipapillata
SjM.518.1	934	325	370	59	14	213	91.7	2e-17	46/46	100	RF00261;IRES_L-myc;ABXC01002166.1/42-254	4558:Sorghum bicolor (sorghum)
SjM.520.1	972	800	855	56	1	56	111	2e-23	56/56	100	RF00163;Hammerhead_1;CABF01001993.1/4473-4528	6182:Schistosoma japonicum
SjM.524.1	2760	2634	2677	28	71	96	79.8	2e-13	43/44	97	RF01059;mir-598;AAWZ01013830.1/160192-160287	28377:Anolis carolinensis (green anole)
SjM.5255.1	969	717	757	1706	1666	1753	81.8	2e-14	41/41	100	RF01960;SSU_rRNA_eukarya;AAWT01056014.1/23767-22015	79327:Schmidtea mediterranea
SjM.5326.1	833	95	142	49	2	199	95.6	1e-18	48/48	100	RF00261;IRES_L-myc;AAAA02048761.1/980-1178	39946:Oryza sativa Indica Group
SjM.5390.1	404	112	156	1	45	45	89.7	3e-17	45/45	100	RF00163;Hammerhead_1;CABF01023359.1/11767-11723	6182:Schistosoma japonicum
SjM.5426.1	817	546	598	1661	1713	1753	89.7	6e-17	51/53	96	RF01960;SSU_rRNA_eukarya;AAWT01056014.1/23767-22015	79327:Schmidtea mediterranea
SjM.5443.1	656	93	139	187	141	189	93.7	3e-18	47/47	100	RF00261;IRES_L-myc;ABRM01194634.1/378-566	6085:Hydra magnipapillata
SjM.5508.1	1570	1217	1283	1	67	67	133	9e-30	67/67	100	RF00163;Hammerhead_1;CABF01023670.1/453-387	6182:Schistosoma japonicum
SjM.5509.1	1707	425	491	67	1	67	133	9e-30	67/67	100	RF00163;Hammerhead_1;CABF01023670.1/453-387	6182:Schistosoma japonicum
SjM.5588.1	799	78	117	46	7	46	71.9	1e-11	39/40	97	RF00163;Hammerhead_1;CABF01052101.1/4612-4657	6182:Schistosoma japonicum
SjM.5617.1	586	74	141	154	87	158	135	8e-31	68/68	100	RF00261;IRES_L-myc;ABRM01004105.1/1989-1832	6085:Hydra magnipapillata
SjM.5721.1	794	497	555	1	59	199	117	3e-25	59/59	100	RF00261;IRES_L-myc;AAAA02048761.1/980-1178	39946:Oryza sativa Indica Group
SjM.5741.1	2139	1335	1380	89	134	192	91.7	4e-17	46/46	100	RF00261;IRES_L-myc;ABRM01013751.1/14048-13857	6085:Hydra magnipapillata
SjM.5749.1	803	69	110	66	107	168	75.8	9e-13	41/42	97	RF00004;U2;AAWZ01032857.1/21385-21552	28377:Anolis carolinensis (green anole)
SjM.5780.1	542	286	325	40	1	46	79.8	4e-14	40/40	100	RF00163;Hammerhead_1;CABF01070319.1/67-22	6182:Schistosoma japonicum
SjM.5888.1	1040	98	137	4	43	46	71.9	2e-11	39/40	97	RF00163;Hammerhead_1;CABF01062221.1/8051-8006	6182:Schistosoma japonicum
SjM.591.1	2690	2101	2159	1722	1665	1753	85.7	3e-15	56/59	94	RF01960;SSU_rRNA_eukarya;AAWT01056014.1/23767-22015	79327:Schmidtea mediterranea
SjM.6223.1	2092	1191	1243	1716	1664	1753	97.6	6e-19	52/53	98	RF01960;SSU_rRNA_eukarya;AAWT01056014.1/23767-22015	79327:Schmidtea mediterranea
SjM.6300.1	339	210	249	153	192	323	71.9	6e-12	39/40	97	RF00017;Metazoa_SRP;ABGA01085104.1/2727-3049	9601:Pongo abelii (Sumatran orangutan)
SjM.6306.1	385	210	253	47	4	95	79.8	3e-14	43/44	97	RF01059;mir-598;AASC02028117.1/2846-2940	6500:Aplysia californica (California sea hare)
SjM.6331.1	932	135	182	48	1	96	95.6	1e-18	48/48	100	RF01059;mir-598;AASC02036200.1/12772-12677	6500:Aplysia californica (California sea hare)
SjM.6341.1	905	326	373	38	85	242	71.9	2e-11	45/48	93	RF00261;IRES_L-myc;ABXC01001672.1/246-5	4558:Sorghum bicolor (sorghum)
SjM.6447.1	1319	1218	1280	1664	1726	1753	125	2e-27	63/63	100	RF01960;SSU_rRNA_eukarya;AAWT01056014.1/23767-22015	79327:Schmidtea mediterranea
SjM.6447.2	449	348	410	1664	1726	1753	125	6e-28	63/63	100	RF01960;SSU_rRNA_eukarya;AAWT01056014.1/23767-22015	79327:Schmidtea mediterranea
SjM.6538.1	2020	1865	1907	205	247	292	85.7	2e-15	43/43	100	RF00017;Metazoa_SRP;AANN01558925.1/256-547	9365:Erinaceus europaeus (western European hedgehog)
SjM.6549.1	618	67	115	122	170	214	97.6	2e-19	49/49	100	RF00261;IRES_L-myc;ABRM01039850.1/128-341	6085:Hydra magnipapillata
SjM.6899.1	331	55	116	1663	1724	1753	99.6	2e-20	59/62	95	RF01960;SSU_rRNA_eukarya;AAWT01056014.1/23767-22015	79327:Schmidtea mediterranea
SjM.6937.1	199	83	120	44	7	47	75.8	2e-13	38/38	100	RF00163;Hammerhead_1;CABF01044032.1/2291-2245	6182:Schistosoma japonicum
SjM.7099.1	987	871	908	103	66	153	75.8	1e-12	38/38	100	RF00004;U2;AANN01290111.1/2159-2007	9365:Erinaceus europaeus (western European hedgehog)
SjM.7112.1	799	123	179	121	177	206	113	4e-24	57/57	100	RF00261;IRES_L-myc;CAAK05014166.1/11-216	7955:Danio rerio (zebrafish)
SjM.7392.1	861	312	374	1726	1664	1753	125	1e-27	63/63	100	RF01960;SSU_rRNA_eukarya;AAWT01056014.1/23767-22015	79327:Schmidtea mediterranea
SjM.7413.1	461	266	310	2	46	46	73.8	2e-12	43/45	95	RF00163;Hammerhead_1;CABF01005751.1/978-933	6182:Schistosoma japonicum
SjM.7566.1	284	220	260	6	46	46	73.8	1e-12	40/41	97	RF00163;Hammerhead_1;CABF01000841.1/637-592	6182:Schistosoma japonicum
SjM.7597.1	1090	643	681	9	47	50	77.8	3e-13	39/39	100	RF00163;Hammerhead_1;FN359272.1/70746-70795	6183:Schistosoma mansoni
SjM.7737.1	737	287	344	1	58	213	115	9e-25	58/58	100	RF00261;IRES_L-myc;ABXC01002166.1/42-254	4558:Sorghum bicolor (sorghum)
SjM.797.1	734	68	130	1726	1664	1753	119	6e-26	62/63	98	RF01960;SSU_rRNA_eukarya;AAWT01056014.1/23767-22015	79327:Schmidtea mediterranea
SjM.7972.1	3348	299	351	121	173	206	105	4e-21	53/53	100	RF00261;IRES_L-myc;CAAK05014166.1/11-216	7955:Danio rerio (zebrafish)
SjM.8085.1	1419	1283	1321	47	9	50	77.8	4e-13	39/39	100	RF00163;Hammerhead_1;FN359272.1/70746-70795	6183:Schistosoma mansoni
SjM.8144.1	1664	188	238	265	215	302	101	3e-20	51/51	100	RF00100;7SK;AALT01579686.1/867-566	42254:Sorex araneus (European shrew)
SjM.8162.1	3830	2307	2344	2	39	45	75.8	4e-12	38/38	100	RF00163;Hammerhead_1;CABF01089285.1/941-897	6182:Schistosoma japonicum
SjM.834.1	4129	2633	2683	210	260	292	101	8e-20	51/51	100	RF00017;Metazoa_SRP;AANN01558925.1/256-547	9365:Erinaceus europaeus (western European hedgehog)
SjM.8402.1	1099	454	507	58	5	213	107	3e-22	54/54	100	RF00261;IRES_L-myc;ABXC01002166.1/42-254	4558:Sorghum bicolor (sorghum)
SjM.843.1	1066	950	994	1	45	45	89.7	8e-17	45/45	100	RF00163;Hammerhead_1;CABF01003621.1/207-163	6182:Schistosoma japonicum
SjM.8510.1	645	193	253	121	181	206	121	1e-26	61/61	100	RF00261;IRES_L-myc;CAAK05014166.1/11-216	7955:Danio rerio (zebrafish)
SjM.8581.1	850	333	521	202	390	1688	200	2e-50	167/189	88	RF01960;SSU_rRNA_eukarya;CABB01000342.1/31007-29320	6306:Meloidogyne incognita (southern root-knot nematode)
SjM.8596.1	382	66	362	297	1	297	573	1e-163	295/297	99	RF00017;Metazoa_SRP;CABF01090738.1/723-1019	6182:Schistosoma japonicum
SjM.8634.1	1291	516	560	1	45	45	89.7	1e-16	45/45	100	RF00163;Hammerhead_1;CABF01037361.1/2835-2791	6182:Schistosoma japonicum
SjM.874.1	737	201	277	9	85	219	153	4e-36	77/77	100	RF00261;IRES_L-myc;AADG05012551.1/548-330	7460:Apis mellifera (honey bee)
SjM.8805.1	783	613	663	1666	1716	1753	101	2e-20	51/51	100	RF01960;SSU_rRNA_eukarya;AAWT01056014.1/23767-22015	79327:Schmidtea mediterranea
SjM.884.1	723	406	455	155	106	158	99.6	6e-20	50/50	100	RF00261;IRES_L-myc;ABRM01004105.1/1989-1832	6085:Hydra magnipapillata
SjM.8887.1	1713	759	808	188	139	189	99.6	1e-19	50/50	100	RF00261;IRES_L-myc;ABRM01194634.1/378-566	6085:Hydra magnipapillata
SjM.8948.1	1631	1247	1319	3	75	199	113	8e-24	69/73	94	RF00261;IRES_L-myc;AAAA02048761.1/980-1178	39946:Oryza sativa Indica Group
SjM.8948.2	2276	1892	1964	3	75	199	113	1e-23	69/73	94	RF00261;IRES_L-myc;AAAA02048761.1/980-1178	39946:Oryza sativa Indica Group
SjM.8948.3	2301	1917	1989	3	75	199	113	1e-23	69/73	94	RF00261;IRES_L-myc;AAAA02048761.1/980-1178	39946:Oryza sativa Indica Group
SjM.901.1	960	583	632	72	23	243	99.6	7e-20	50/50	100	RF00261;IRES_L-myc;CAAK05051771.1/8777-9019	7955:Danio rerio (zebrafish)
SjM.9091.1	2541	750	793	1	44	45	71.9	4e-11	42/44	95	RF00163;Hammerhead_1;CABF01019759.1/242-198	6182:Schistosoma japonicum
SjM.925.1	1372	601	657	199	143	211	113	7e-24	57/57	100	RF00261;IRES_L-myc;ABXC01000726.1/71024-70814	4558:Sorghum bicolor (sorghum)
SjM.9259.1	2146	2094	2145	1716	1665	1753	95.6	3e-18	51/52	98	RF01960;SSU_rRNA_eukarya;AAWT01056014.1/23767-22015	79327:Schmidtea mediterranea
SjM.9334.1	2900	40	110	1	71	98	133	2e-29	70/71	98	RF00163;Hammerhead_1;CABF01047238.1/1525-1428	6182:Schistosoma japonicum
SjM.9396.1	414	247	309	1664	1726	1753	125	5e-28	63/63	100	RF01960;SSU_rRNA_eukarya;AAWT01056014.1/23767-22015	79327:Schmidtea mediterranea
SjM.9438.1	668	460	496	91	55	96	73.8	3e-12	37/37	100	RF01059;mir-598;AADC01054716.1/1039-944	9606:Homo sapiens (human)
SjM.949.1	499	129	187	1665	1723	1753	101	1e-20	57/59	96	RF01960;SSU_rRNA_eukarya;AAWT01056014.1/23767-22015	79327:Schmidtea mediterranea
SjM.9587.1	954	595	633	259	221	292	77.8	3e-13	39/39	100	RF00017;Metazoa_SRP;AANN01558925.1/256-547	9365:Erinaceus europaeus (western European hedgehog)
SjM.9611.1	730	461	515	86	32	194	109	6e-23	55/55	100	RF00261;IRES_L-myc;ABKQ02002839.1/516-323	377270:Anopheles gambiae S
SjM.9812.1	1068	545	589	184	140	189	89.7	8e-17	45/45	100	RF00261;IRES_L-myc;ABRM01194634.1/378-566	6085:Hydra magnipapillata
SjM.9829.1	957	799	839	88	128	192	81.8	2e-14	41/41	100	RF00261;IRES_L-myc;ABRM01013751.1/14048-13857	6085:Hydra magnipapillata
SjM.9878.1	642	349	442	95	1	122	109	5e-23	86/95	90	RF00163;Hammerhead_1;CABF01037329.1/3545-3666	6182:Schistosoma japonicum
